# Supplementary material for: Identification of molecular mechanisms causing skin lesions of cutaneous leishmaniasis using weighted gene coexpression network analysis (WGCNA)
Source: Sci Rep. 2023 Jun 17;13:9836. doi: 10.1038/s41598-023-35868-0 (PMC10276835; doi:10.1038/s41598-023-35868-0)
Supplement: Supplementary file 19 — Supplementary Information 19. [file 41598_2023_35868_MOESM19_ESM.csv]

geneID	H01	H02	H03	H04	H05	H06	H07	C01	C02	C03	C04	C05	C06	C07	C08	C09	C10	C11	C12	C13	C14	C15	C16	C17	C18	C19	C20	C21	healthy.AVG	disease.AVG	LogFC
A1BG	2.34	2.51	1.91	2.54	2.46	2.4	1.77	3.76	3.07	2.83	2.9	3.03	3.61	2.3	4.02	3.01	3.9	3.54	3.59	3.12	3.58	3.13	3.17	2.32	3.17	3.19	2.84	5.11	2.28	3.3	1.02
A2M	8.11	9.05	8.7	8.68	8.42	8.59	8.87	9.33	9.31	8.91	9.73	8.85	8.63	9.53	9.36	9.16	9.94	9.21	9.26	9.34	9.58	9.77	9.3	9.22	8.98	9.03	8.57	9.8	8.63	9.28	0.64
A2ML1	8.41	7.99	7.95	7.67	7.67	6.81	7.5	5.68	4.77	7.95	2.86	5.94	6.56	7.2	7.81	6.72	3.82	4.19	2.82	5.65	6.2	6.47	5.85	7.01	6.17	6.72	9.11	8	7.71	6.07	-1.64
A2MP1	-0.45	0.29	-0.16	-0.99	-1.81	-0.17	0.51	2.09	2.93	0.26	0.85	0.53	0.65	0.73	-0.24	1.84	1.72	1.82	1.51	1.35	0.84	-0.58	1.02	1.62	1.14	1.27	0.53	0.36	-0.4	1.06	1.46
A4GALT	3.15	3.84	3.25	4.05	4.22	3.9	3.67	4.02	3.72	3.96	4.06	4.43	4.06	4.43	3.76	4.01	4.13	3.68	3.92	3.95	4.4	4.88	4.39	3.95	4.26	4.07	2.94	3.94	3.73	4.05	0.32
AAAS	3.48	4.02	3.47	3.91	4.64	4.09	3.81	4.17	4.39	3.53	4.34	4.42	4.29	3.78	4.47	4.19	4.51	4.56	4.4	3.87	3.91	3.62	3.99	3.88	4.23	3.84	3.72	4.27	3.92	4.11	0.2
AACS	6.07	5.99	5.9	5.85	6.27	5.97	6.01	4.92	5.81	5.1	4.4	5.1	5.43	5	4.73	5.26	4.73	4.56	4.46	4.65	4.43	4.84	4.75	5.29	5.55	4.93	5.24	4.54	6.01	4.94	-1.07
AADAC	3.81	3.19	3.4	3.92	4.37	2.37	2.16	-3.55	-4.58	-2.17	-4.58	-3.25	-0.4	2.85	2.21	1.32	-3.06	0.37	-1.07	-0.38	-3.09	-4.19	-0.04	1.09	-3.71	-4.11	0.85	2.43	3.32	-1.29	-4.6
AADACL2	6.83	6.99	6.08	6.69	6.1	5.55	6.12	-1.19	-3.56	3.36	-3.55	0.4	3.48	6.11	5.14	4.18	-4.58	2.84	1.95	3.49	0.07	-0.19	2.52	4.07	0.21	1.15	4.97	4.76	6.34	1.7	-4.64
AADAT	0.9	1.26	1.02	0.87	-0.07	0.85	1.92	-0.84	-0.1	-0.47	0.89	-0.3	-0.29	0.94	0.42	0	1.07	-0.63	0.08	0.59	0.1	-0.23	0.43	0.47	-0.75	-0.47	-1.16	2.3	0.96	0.1	-0.87
AAED1	3.85	4.66	4.19	4.6	5.07	4.49	4.19	5.57	4.19	5.18	6.04	4.89	4.89	5.34	5.67	4.99	5.08	5.37	5.43	5.33	5.26	5.23	5.19	4.99	4.62	4.74	5.06	5.52	4.44	5.17	0.73
AAGAB	5.26	5.19	5.07	5.22	6.15	5.37	4.99	5.49	5.15	5.61	5.61	5.22	5.55	5.51	5.93	5.44	5.63	5.71	5.66	5.5	5.44	5.21	5.57	5.27	5.44	5.46	5.73	5.72	5.32	5.52	0.19
AAK1	5.7	5.52	6.01	5.64	5.3	5.79	5.74	7.06	7.5	6.95	6.83	7.03	6.96	5.96	5.81	6.97	6.55	6.47	6.37	6.57	6.5	7.03	6.48	6.76	7.05	7.14	6.46	5.89	5.67	6.68	1.01
AAMDC	3.53	4.19	4.13	4.13	3.91	3.07	3.52	2.11	2.38	1.85	2.13	2.15	2.28	2.51	2.87	2.23	2.56	2.71	2.71	2.35	2.44	2.24	2.18	2.66	2.07	2.19	1.62	3.4	3.78	2.36	-1.42
AAMP	6.27	6.25	6.06	6.27	7.64	6.24	6.11	5.6	5.81	5.75	5.57	6.06	6.25	5.87	6.39	6.07	5.78	5.91	6.31	5.96	6.03	6.14	6.07	5.92	5.77	6	5.82	6.13	6.41	5.96	-0.44
AANAT	-2.52	-2.73	-2.1	-2.39	-4.58	-3	-2.27	0.22	1.55	-0.42	-1.34	-0.33	-0.34	-1.64	-1.62	-0.12	-0.87	0.42	0.36	0.44	0.49	0.07	0.18	0.59	1.2	0.15	-0.42	-1.91	-2.8	-0.16	2.64
AAR2	5.17	5.16	4.86	4.96	4.59	5.16	4.98	4.96	4.49	4.8	4.89	4.88	5.03	5.31	4.94	4.76	4.91	4.52	4.87	5.01	4.93	5.24	5.18	4.92	4.71	4.94	4.79	5.33	4.99	4.93	-0.06
AARD	2.51	1.37	2.34	1.92	2.39	1.58	1.46	0.25	1.26	0.42	0.41	1.02	-0.22	0.67	0.76	0.33	-0.16	-0.29	-0.22	-0.01	-0.07	0.71	1.07	0.95	1.01	-0.39	-0.35	0.76	1.94	0.38	-1.56
AARS	5.61	5.44	5.65	5.48	5.6	5.7	5.77	6.12	6.25	5.54	5.84	6.36	6.06	5.65	5.18	5.92	5.85	5.82	5.49	6	5.96	6.02	5.94	5.41	6.15	5.94	5.53	6.19	5.61	5.87	0.26
AARS2	3.76	4.09	3.94	4.04	4.37	4.2	4.22	3.93	4.7	3.86	3.97	4.35	4.18	3.91	4.21	4.66	4.5	4.42	4.44	4.4	4.36	4.33	4.53	4.11	4.49	4.24	4.03	4.37	4.09	4.29	0.2
AARSD1	2.89	2.62	3.34	2.74	3.89	3.07	3.09	3.04	3.12	2.9	2.75	3.4	2.99	3.41	2.76	3.23	2.96	2.84	2.39	3.09	2.88	3.36	3.01	3.08	2.97	3.19	2.75	3.4	3.09	3.03	-0.07
AASDH	4.39	4.39	4.57	5	3.42	4.24	4.95	3.93	3.9	3.96	4.45	3.57	3.79	3.77	4.14	4.24	3.77	4.42	4.11	4.22	3.98	3.57	3.98	4.53	4.16	3.86	4.07	3.88	4.42	4.01	-0.41
AASDHPPT	5.97	5.62	5.58	5.67	5.21	5.38	5.65	5.29	4.85	5.54	5.77	5.46	5.35	5.76	5.72	5.5	5.47	5.77	5.74	5.63	5.55	5.06	5.44	5.41	5.23	5.18	6.11	5.76	5.58	5.5	-0.08
AASS	4.01	4.35	4.6	4.1	3.72	4.1	4.14	2.85	3.14	3.46	3.26	3.25	3.29	3.88	3.85	4.22	3.76	3.3	3.18	4.01	4.77	3.24	3.45	4.52	3.55	3.35	4.3	4.07	4.15	3.65	-0.49
AATF	5.04	5.1	5.05	5.09	5.51	5.28	4.91	5.22	5.11	5.24	5.24	5.1	5.34	5.42	5.32	5.09	5.37	4.96	5.47	5.34	5.35	5.53	5.46	4.92	5.78	5.27	5.36	5.03	5.14	5.28	0.14
AATK	1.25	0.88	1.42	1.18	1.59	1.1	0.96	2.29	2.76	1.91	-0.01	1.62	0.87	1.78	1.24	1.85	2.43	0.7	1.28	1.47	2.76	2.07	-0.44	1.26	2.27	2.4	1.54	2.09	1.2	1.63	0.43
AB019441.29	1.23	1.77	0.75	1.24	1.23	1.43	1.24	-0.11	-0.81	0.39	-0.65	-0.5	-0.59	1.01	0.66	0.3	0.33	0.72	0.41	0.14	0.12	-0.06	0.17	0.37	-0.66	-0.31	1	0.84	1.27	0.13	-1.14
ABAT	3.4	3.24	3.87	2.47	3.27	3.66	3.32	3.29	4.55	3.46	3.6	3.45	3.71	3.04	3.59	4.19	3.84	3.81	3.76	3.62	3.54	4.02	4.05	3.93	3.99	3.56	2.81	3.23	3.32	3.67	0.35
ABC13-48559800H2.1	-0.95	0.32	-0.91	-0.2	2.13	-4.58	-0.82	0.86	0.33	0.61	-0.08	0.89	1.04	0.12	0.77	0.57	0.24	0.36	0.17	0.17	-0.12	0.76	0.57	0.08	0.57	1.14	0.44	0.11	-0.72	0.46	1.17
ABC14-864958H18.2	-1.25	-1.11	0.21	-0.25	-0.51	-1.16	0.61	0.33	-0.9	-2.06	0.1	-1.3	0.6	-0.45	0.03	0.46	-0.05	0.07	0.33	0.79	0.68	0.07	0.62	0.88	1.06	0.21	-1.34	1.37	-0.5	0.07	0.57
ABC7-42404400C24.1	1.49	1.96	2.1	3.04	2.4	3.36	3.09	-0.03	1.39	1.03	1.29	0.69	1.5	1.98	1.78	2.77	2	1.2	0.83	1.35	1.14	0.16	1.77	3.03	0.99	1.36	0.54	1.89	2.49	1.37	-1.13
ABCA1	7.25	7.82	7.75	7.62	7.49	7.8	7.43	9.19	9.27	8.98	8.46	8.72	8.86	8.61	8.44	8.82	8.55	9.17	8.96	9.28	9.17	9.27	8.9	8.78	9	9.06	8.67	7.69	7.59	8.85	1.26
ABCA10	4.46	4.47	6.31	4.21	2.88	4.49	5	1.92	1.32	1.27	1.67	1.56	0.93	2.65	2.41	2.39	3.06	2.62	2.51	0.97	1.44	0.52	1.44	3.66	2.31	2.37	1.84	1.32	4.55	1.91	-2.63
ABCA11P	2.78	2.35	2.8	2.64	2.12	2.09	2.77	1.2	1.14	0.67	1.53	0.86	1.01	0.43	0.61	1.51	1.47	1.82	1.09	1.09	1.22	0.35	0.42	1.75	1.69	0.77	0.58	2.32	2.51	1.12	-1.39
ABCA12	8.39	7.6	7.69	7.41	7.84	8.12	7.91	5.24	3.62	7.44	1.34	4.8	6.65	7.15	7.11	6.92	3.01	5.01	4.47	6.46	4.49	5.83	6.05	6.93	5.86	6.09	8.28	6.95	7.85	5.7	-2.15
ABCA13	2.91	2.43	3.2	1.33	2.71	2.77	3.79	2.71	3.29	2.01	1.98	2.71	2.62	1.45	2.58	2.54	2.02	2.16	1.56	2.06	2.27	1.92	1.8	3.03	3.02	2.73	1.55	2.03	2.73	2.29	-0.45
ABCA2	3.8	4.65	4.23	4.69	5.87	4.76	4.11	5.56	7.13	5.74	5.48	5.11	6.01	4.94	5.08	6	5.5	6.11	5.86	5.28	4.99	5.94	5.37	5.1	6.33	5.54	4.59	4.8	4.59	5.55	0.96
ABCA3	3.65	3.82	4.12	4.14	3.85	3.82	3.63	2.08	2.48	2.49	2.16	2.01	2.48	3.11	2.34	2.57	2.58	2.44	2.47	2.3	2.31	2.62	2.37	2.81	3.14	2.22	2.28	2.35	3.86	2.46	-1.4
ABCA4	2.56	1.35	2.12	0.28	1.57	2.64	4.45	0.72	-3.46	-0.22	-2.15	-0.28	-0.75	-0.44	-1.94	1.05	-2.26	0.71	-2.32	-1.09	-0.62	-1.74	-0.42	-1.63	-1.45	0.3	1.24	0.62	2.14	-0.77	-2.91
ABCA5	6.6	6.65	7.62	6.79	5.86	6.38	6.58	5.34	5.43	5.4	5.28	4.82	5.04	5.33	5.23	6.04	5.24	5.91	5.93	4.65	4.9	4.47	4.87	5.97	5.91	5.86	6	4.9	6.64	5.36	-1.28
ABCA6	4.84	6.28	6.98	5.97	5.67	6.3	6	4.06	3.8	3.41	4.63	3.87	3.79	6.03	3.62	4.71	4.6	5.33	4.54	4.2	4.31	3.76	5.12	4.97	4.16	4.22	3.65	4.69	6.01	4.36	-1.65
ABCA7	4.11	3.79	3.34	3.92	4.62	3.74	3.58	5.4	6.06	5.09	4.37	4.96	5.18	4.37	4.57	5.32	4.9	4.56	4.98	4.67	4.81	4.51	4.62	4.77	5.85	4.82	4.08	3.87	3.87	4.85	0.97
ABCA8	5.11	5.86	6.36	6.65	5.72	6.07	6.01	2.24	2.81	2.14	2.29	2.23	1.99	5.67	2.63	3.87	4.14	3.07	3.06	3.95	2.95	2.17	4.13	4.74	2.86	2.71	2.66	3.52	5.97	3.13	-2.83
ABCA9	4.17	5.17	6.07	5.4	5.49	5.33	5.45	3.82	4.44	3.6	3.82	3.55	3.98	4.38	3.02	4.54	3.76	4.09	3.66	3.97	3.38	3.41	4.35	4.67	4.08	3.51	3.17	3.1	5.3	3.82	-1.47
ABCB1	1.69	3.51	3.46	4.22	3.34	3.01	2.51	3.86	3.99	2.82	2.8	1.98	3.65	3.21	2.67	3.91	3.86	3.33	4.18	3.06	3.26	3.9	2.7	2.8	3.41	2.74	3.14	3.04	3.11	3.25	0.15
ABCB10	4.6	4.55	4.76	4.66	4.31	4.73	4.24	4.7	4.85	5	4.98	4.71	4.61	4.88	5.2	4.77	4.89	4.99	5	4.74	5.03	4.92	4.93	4.81	4.81	4.65	4.97	4.63	4.55	4.86	0.31
ABCB4	2.37	2.27	2.82	3.63	2.62	2.92	2.66	1.96	1.78	2.21	2.17	1.65	1.08	2.27	2.98	2.85	2.69	2.81	2.62	2.63	2.66	1.6	2.81	2.93	2.4	1.67	1.75	3.93	2.76	2.36	-0.4
ABCB5	0.5	1.19	1.19	0.91	-1.97	0.5	1.7	0.21	1.56	-0.04	-0.55	0.17	-0.03	2.27	-0.88	1.73	-0.21	0.18	-0.28	1.91	-0.11	-0.65	3.29	0.6	1.01	-0.37	-0.61	1.35	0.57	0.5	-0.07
ABCB6	3.72	3.81	3.72	3.61	3.7	3.87	3.03	2.85	3.25	3.2	3.11	3.69	3.65	3.61	3.9	3.23	3.52	3.16	3.16	2.75	3.31	2.82	3.1	3.05	2.73	3.01	3.91	3.65	3.64	3.27	-0.37
ABCB7	4.89	4.86	4.83	4.85	4.66	4.75	4.76	4.16	4.36	4.17	4.63	4.29	4.11	4.5	4.42	3.95	4.49	4.26	4.39	4.4	4.36	4.18	4.37	4.37	4.15	4.19	4.33	4.49	4.8	4.31	-0.49
ABCB8	3.99	4.09	4.06	4.08	4.71	4.42	4.03	4.24	4.81	4.23	4.07	4.53	4.9	4.01	4.5	4.51	4.42	4.44	4.35	4.48	4.41	4.46	4.39	4.75	4.67	4.29	4.28	4.44	4.2	4.44	0.24
ABCB9	3.18	2.43	3.32	2.31	2.87	2.69	2.81	2.59	3.51	2.75	2.62	2.59	2.88	1.72	2.23	2.87	2.56	2.52	2.49	2.52	2.57	2.56	2.25	2.96	2.83	2.84	2.09	2.3	2.8	2.58	-0.22
ABCC1	5.21	4.96	4.94	5.35	5.82	5.6	4.85	6.65	7.73	6.35	6.62	6.82	6.48	5.98	6.03	6.21	6.07	5.93	5.82	6.27	6.21	7.13	6.19	6.11	6.45	6.57	6.03	5.53	5.25	6.34	1.1
ABCC10	4.04	3.61	4.4	4.1	3.24	3.78	3.98	4.83	5.77	4.5	4.21	5.03	4.94	3.61	4.36	5.21	4.46	4.86	4.65	4.53	4.55	4.85	4.66	4.72	5.29	4.51	4.52	3.9	3.88	4.66	0.79
ABCC11	1.56	2.26	1.59	1.8	2.55	2	1.63	1.19	2.19	1.55	1.18	1.72	1.39	1.66	1.92	2.04	2.03	1.5	1.97	1.82	1.73	1.68	1.82	2.1	1.92	1.4	1.71	1.91	1.91	1.73	-0.18
ABCC2	1.22	2.07	2.53	0.8	2.33	2.06	2.35	0.96	2.79	1.49	0.56	1.04	1.52	1.1	0.87	1.42	1.54	0.63	0.73	1.1	0.55	0.84	0.99	1.43	2.39	1.47	1.76	1.18	1.91	1.25	-0.65
ABCC3	3.96	3.8	4.1	3.83	5.34	4.26	3.69	4.24	4.52	3.7	4.82	3.88	3.96	2.97	4.51	4.86	3.66	4.06	3.82	4.31	3.68	4.68	4.62	3.39	4.2	4.25	4.07	3.85	4.14	4.1	-0.04
ABCC4	4.84	5.44	4.15	4.38	4.52	4.9	4.38	5.58	5.14	4.82	5.19	5.48	4.83	5.05	5.38	5.09	5.46	5.1	5.3	4.97	5.43	5.34	4.79	4.96	5.05	5.14	5.02	5.57	4.66	5.18	0.52
ABCC5	5.07	5.41	5.02	5.08	4.49	4.77	5.42	3.86	4.31	3.86	3.65	4.61	4.31	5.06	4.32	4.32	5.36	3.94	4.34	4.35	4.02	4.29	4.6	4.49	4.45	4.01	3.96	5.26	5.04	4.35	-0.69
ABCC6	1.66	2.57	3.75	2.74	1.51	1.19	1.31	0.97	1.96	0.27	0.73	0.9	0.57	0.94	0.74	1.26	1.63	1.46	1.11	0.96	0.69	0.62	0.79	1.41	1.14	1.33	0.35	0.13	2.1	0.95	-1.16
ABCC9	6.16	7.32	7.28	7.25	6.45	6.98	7.36	6.07	6.24	5.62	5.9	6.24	5.9	7.18	5.48	6.59	7.31	6.1	5.69	6.64	6.02	6.28	5.99	6.39	6.23	5.87	5.4	7.51	6.97	6.22	-0.75
ABCD1	2.3	2.85	2.7	2.46	2.83	2.14	2.56	3.74	5.1	4.19	3.54	4.04	4.67	3.06	3.87	4.16	4.14	4.12	4.47	4.32	4.13	4.82	4.43	3.86	4.41	4.3	3.46	3.13	2.55	4.09	1.54
ABCD2	2.82	4.99	5.47	5.19	1.85	1.71	2.71	4.4	4.21	4.1	5.26	3.9	3.79	2.98	3.58	4.56	3.79	4.81	4.48	3.68	3.99	3.47	3.93	3.44	4.08	3.58	2.79	2.13	3.53	3.85	0.32
ABCD3	7.19	7.02	7.08	6.79	6.07	6.89	6.89	5.42	4.93	5.61	5.46	5.09	5.32	6.45	6.05	5.65	5.66	5.49	5.42	5.6	5.39	5.01	5.43	5.98	5.01	5.28	6.12	6.23	6.85	5.55	-1.29
ABCD4	3.83	4.24	4.31	4.36	4.62	4.31	4.09	4.4	5.2	4.45	4.56	4.61	4.51	4.1	4.03	4.8	4.52	4.22	4.13	4.66	4.47	4.42	4.47	4.38	4.85	4.48	4.03	4.25	4.25	4.45	0.2
ABCE1	6.97	6.77	6.68	6.76	6.81	7.16	6.44	6.69	6.19	6.52	6.89	6.74	6.52	7	7.53	6.76	6.86	7.34	7.16	6.86	6.66	6.36	7.02	6.51	6.54	6.34	7.05	7.26	6.8	6.8	0
ABCF1	6.03	5.8	5.81	5.84	6.55	5.97	5.96	6.14	5.95	6.02	5.69	6.03	5.99	6.1	5.41	5.57	5.67	4.67	5.18	6.14	5.66	6.23	5.81	5.63	5.81	6.31	5.21	5.45	5.99	5.75	-0.25
ABCF2	5.83	5.39	5.27	5.49	5.99	5.85	5.48	5.53	5.14	5.88	5.39	5.88	5.52	6	5.85	5.52	5.56	5.41	5.63	5.91	5.67	5.75	5.67	5.51	5.66	5.63	6.19	5.96	5.61	5.68	0.06
ABCF3	5.06	4.88	5.08	5.05	5.51	4.93	5.17	5.02	5.03	4.73	4.69	5.26	5.27	4.69	4.29	5.12	4.68	4.39	4.05	5.11	4.81	5.02	4.79	4.71	5.03	5.09	4.47	4.88	5.1	4.82	-0.28
ABCG1	4.99	4.98	4.66	4.65	5.31	4.83	4.66	5.56	6.33	6.41	6.21	5.83	6.21	5.68	6.38	6.28	5.78	6.22	6.53	6.28	6.57	6.5	6.07	5.96	5.75	6.42	6.23	5.14	4.87	6.11	1.24
ABCG2	2.23	2.99	1.31	1.38	0.62	2.75	1.52	0.01	-0.05	0.52	0.25	1.77	1.21	2.37	2.55	1.19	2.04	0.51	1.45	0.97	-0.31	0.28	0.4	1.54	0.9	-0.17	0.78	3.21	1.83	1.02	-0.81
ABCG4	-1.45	-2.58	-3.28	-3.19	-4.58	-0.34	-2.94	-1.39	-2.09	1.25	-3.08	-0.57	0.6	-1.25	0.72	-0.06	-1.39	-1.24	-1.68	0.12	-1.05	0.58	0.26	0.12	-0.67	0.83	2.11	1.01	-2.62	-0.33	2.3
ABHD1	1.31	1.52	2.2	1.08	2.8	1.32	1.7	1.23	2.51	1.48	1.87	1.41	1.4	1.26	0.77	1.71	1.78	2.2	2.25	1.63	1.69	1.54	1.71	2.02	2.14	1.72	1.17	0.82	1.7	1.63	-0.07
ABHD10	4.61	4.87	4.89	4.88	4.7	4.36	4.39	4.18	3.67	4.08	4.83	3.88	3.95	4.45	4.38	4.43	4.54	4.57	4.48	4.62	4.33	3.96	4.5	4.5	3.98	3.83	4.08	4.63	4.67	4.28	-0.39
ABHD11	3.1	3.58	3.08	2.91	3.06	3.15	3.1	2.26	2.87	2.14	2.42	2.47	2.72	2.55	3.24	2.93	2.79	2.87	3.11	2.53	2.57	2.69	2.85	3.01	2.58	2.26	2.26	2.94	3.14	2.67	-0.47
ABHD12	5.32	5.15	4.8	5.39	5.62	4.84	5.31	5.12	5.39	5.61	5.67	5.19	5.6	5.24	5.98	5.4	4.94	5.31	5.3	5.58	5.32	5.42	5.6	5.09	4.65	5.08	5.45	5.16	5.21	5.34	0.13
ABHD12B	4.84	4.6	4.61	3.9	4.6	4.56	4.6	2.22	2.88	2.28	1.45	2.72	2.66	3.49	2.99	2.61	1.53	1.86	1.63	2.93	1.76	1.69	2	2.97	2.27	2.73	3.39	3.11	4.53	2.44	-2.1
ABHD13	5.06	5.3	4.94	5.03	3.69	4.06	4.97	5.15	4.28	5.48	5.61	5.05	5.04	5.37	3.16	4.68	3.95	4.43	4.17	5.23	4.9	5.05	4.46	4.63	4.82	5.27	5.04	3.88	4.72	4.74	0.02
ABHD14A	1.72	2.47	2.25	2.9	1.28	2.33	2.21	2.05	2.13	1.56	2.15	2.19	1.75	2.09	2.79	2.41	2.54	2.38	2.54	2.09	2.07	1.97	2.36	2.08	1.52	1.87	1.35	2.46	2.17	2.11	-0.05
ABHD14A-ACY1	1.45	1.79	1.25	0.92	-4.58	1.96	1.23	0.17	0.24	1.63	1.33	1.86	2.1	1.11	1.69	1.16	1.54	1.61	1.83	1.32	1.13	1.51	1.78	1.64	-1.23	1.37	0.38	1.83	0.58	1.24	0.66
ABHD14B	4.98	5.24	5.1	5.37	4.32	4.95	4.94	3.33	3.79	4.01	4.32	4.1	4.13	4.6	4.78	4.57	4.71	4.27	4.61	4.8	4.15	4.34	4.71	4.61	4.04	4.33	4.17	5.1	4.99	4.36	-0.63
ABHD15	3.26	3.72	4.06	4.21	4.27	3.69	3.28	4.15	4.56	4.23	4.7	4.18	4.56	4.32	4.72	4.69	4.7	4.67	4.88	4.66	4.55	4.74	4.81	4.46	4.56	4.17	4.06	4.27	3.78	4.51	0.72
ABHD16A	4.35	4.63	4.45	4.79	4.45	4.71	4.18	5.37	5.8	5.54	5.65	5.87	5.89	5.42	5.9	5.91	5.7	6.16	6.09	5.72	5.9	5.78	6.11	5.61	6.01	5.58	5.67	4.95	4.51	5.74	1.24
ABHD16B	-0.4	-0.03	-0.61	0.06	0.55	0.9	0	1.32	2.33	1.78	1.04	1.02	1.98	0.95	2.03	1.9	1.98	2.23	1.7	1.44	1.32	1.77	1.88	1.31	2.02	1.37	1.78	1.25	0.07	1.64	1.57
ABHD17A	5.81	5.98	5.06	6.27	6.28	6.22	5.56	5.88	6.54	6.36	5.8	5.69	6.22	6.05	6.98	6.33	6.34	6.89	6.8	5.77	5.97	6.03	6.13	6.08	5.98	5.61	6.57	6.2	5.88	6.2	0.32
ABHD17B	5.12	5.17	4.45	5.2	5.08	4.63	4.89	4.54	4.32	6	4.9	4.24	4.68	5.35	5.51	4.89	4.13	4.53	4.94	4.64	4.65	4.6	4.39	4.83	4.52	4.8	6.28	5.4	4.93	4.86	-0.07
ABHD17C	4.4	3.77	3.66	4.24	3.73	4.41	3.9	4.78	4.03	5.45	3.51	4.19	5.07	4.55	4.66	3.85	3.13	3.92	3.45	4.16	3.83	4.45	3.89	4.17	4.71	4.87	5.84	4.53	4.02	4.34	0.32
ABHD18	3.89	3.94	4.18	4.3	3.43	4.11	4.05	4.72	4.56	3.92	5.01	4.26	4.27	3.89	4.61	4.7	4.54	5.01	4.87	4.82	4.62	3.95	4.65	4.64	4.7	3.93	4.41	4.34	3.99	4.5	0.51
ABHD2	5.64	5.99	5.67	6.02	5.96	6.47	5.69	7.02	7.11	6.54	7.39	6.98	6.89	6.58	7.05	6.88	6.81	6.22	6.95	7.49	6.89	7.56	7.2	6.76	6.75	7.15	5.87	6.7	5.92	6.89	0.97
ABHD3	2.68	3.02	3.37	3.18	2.3	2.7	3.14	4.78	4.95	4.57	5.74	4.84	4.66	3.5	4.04	4.72	4.49	5.04	4.99	4.69	4.87	4.44	4.77	4.4	4.97	4.71	4.01	3.71	2.91	4.61	1.7
ABHD4	4.05	4.34	4.54	4.52	3.43	3.99	4.11	3.59	3.69	3.96	3.91	3.68	4.07	3.84	4.18	3.65	4.12	3.1	3.54	3.48	3.68	3.88	4.23	3.73	3.2	3.61	3.92	4.97	4.14	3.81	-0.33
ABHD5	6.2	5.97	5.74	5.68	5.93	5.89	6.4	4.72	4.25	5.74	4.26	4.11	4.73	5.46	5.76	4.96	4.27	4.68	4.77	4.9	4.89	4.45	4.77	5.22	4.6	5.22	6.27	5.43	5.97	4.93	-1.05
ABHD6	4.67	4.52	4.81	5.15	5.58	4.66	4.51	3.07	4.46	3.08	3.26	3.28	3.64	4.54	4.47	3.68	3.34	3.31	3.69	3.27	3.54	3.33	3.88	3.74	3.77	2.92	3.64	3.73	4.84	3.6	-1.24
ABHD8	2.96	2.56	2.46	2.92	5.09	2.86	2.82	2.93	3.34	3.93	2.68	3	3.65	3	4.07	3.27	3.48	3.49	3.46	3.07	3.33	3.16	3.51	3.33	2.65	2.99	3.25	3.63	3.1	3.29	0.2
ABI1	7.07	6.8	6.76	6.93	5.71	6.72	6.87	6.93	6.52	7.21	7.44	6.82	6.8	7.25	7.21	7.16	6.85	7.23	7.35	7.45	7.44	7.05	7.43	7.04	6.88	7.14	7.37	6.98	6.7	7.12	0.43
ABI2	5.81	5.45	5.55	5.45	5.18	5.72	5.84	5.57	5.65	4.99	5.1	5.22	5.14	5.38	5.29	5.3	5.64	5.01	5.04	5.1	5.42	5.64	5.16	5.14	5.29	5.28	4.63	5.59	5.57	5.27	-0.3
ABI3	1.43	1.98	0.67	1.08	-0.65	1.93	1.21	4.22	5.33	4.49	5.16	5.08	4.96	3.53	4.66	4.85	4.87	4.9	5.08	4.8	4.78	4.95	4.83	4.47	4.72	4.78	3.79	2.99	1.09	4.63	3.54
ABI3BP	5.19	5.69	5.49	6.03	5.87	6.66	5.85	5.65	6.09	6.13	6.4	5.46	5.34	7.07	5.4	7.15	5.84	6.79	5.31	6.11	5.34	6.39	6.88	7.34	6.91	5.13	5.68	4.27	5.83	6.03	0.21
ABL1	5.89	6	5.79	5.94	6.14	6.09	6.26	6.36	6.15	6.11	5.88	6.54	6.45	6.64	5.57	5.83	5.97	5.14	5.46	6.16	6.1	6.87	6.08	5.89	6.17	6.23	5.91	6.43	6.02	6.09	0.08
ABL2	5.64	5.8	5.71	5.33	6.08	5.95	5.81	8.1	7.86	7.44	7.04	7.57	7.33	6.9	7.22	6.97	7.06	7.41	6.8	7.36	7.75	8.06	7.33	6.75	7.96	7.32	6.97	7.12	5.76	7.35	1.59
ABLIM1	9.3	9	8.83	8.97	8.15	8.56	9.01	6.97	6.7	7.83	5.93	6.56	7.3	8.41	7.74	7.47	6.58	6.31	6.52	7.24	6.72	7.02	6.9	7.59	6.94	7.25	8.7	7.77	8.83	7.16	-1.67
ABLIM2	2.92	3.63	3.48	3.49	2.39	4.05	3.33	2.28	2.03	2.71	0.83	1.55	3.02	3.05	2.5	1.91	2.63	2.01	1.75	2.51	2.02	2.63	2.37	3.37	2.35	1.53	3.63	1.93	3.33	2.31	-1.01
ABLIM3	3.56	4.41	5.78	4.36	4.58	4.04	4.26	3.45	3.42	4.03	2.87	3.82	3.9	3.38	2.55	2.53	4.13	2.84	2.73	3.28	3.69	4.11	2.81	3.69	4.05	3.63	4.06	3.94	4.43	3.47	-0.96
ABO	1.75	2.25	2.76	1.93	2.08	2.32	1.92	1.35	2.25	1.03	1.56	1.19	1.29	1.05	-0.3	1.98	0.64	1.2	0.28	1.47	0.98	1.33	0.71	1.83	2.35	1.55	0.95	-0.42	2.14	1.16	-0.99
ABR	6.56	6.44	6.27	6.46	6.51	6.4	6.37	6.99	7.7	7.07	6.78	7.21	7.36	6.39	6.63	7.01	6.76	7.01	6.64	7.11	6.8	7.28	7.04	6.69	7.09	7.11	6.99	6.03	6.43	6.94	0.51
ABRACL	4.11	3.84	3.57	4.18	3.09	3.67	3.98	4.9	4.12	5.03	5.7	4.37	5.04	4.99	4.67	4.61	4.36	5.25	5.24	5.08	4.99	4.61	4.81	4.49	4.33	4.39	4.87	4.35	3.78	4.77	0.99
ABT1	4.8	4.97	4.5	4.68	4.45	4.66	4.64	4.75	4.09	4.79	4.78	4.57	4.6	4.96	5.04	4.52	4.49	4.35	4.89	4.62	4.68	4.84	4.7	4.64	4.34	4.85	4.7	4.81	4.67	4.67	0
ABTB1	3.03	3.67	3.68	4.09	4.23	3.44	3.99	4.39	4.91	3.97	4.08	4.52	4.27	3.85	3.35	4.18	4.27	3.63	4.03	4.53	4.84	4.55	4.1	3.73	4.29	4.75	3.41	3.97	3.73	4.17	0.44
ABTB2	3.32	3.02	2.66	2.62	3.96	3.17	3.33	3.19	3.34	3.37	1.99	2.93	3.02	2.5	2.13	2.52	1.43	1.74	2.04	2.01	2.3	3.07	2.02	2.15	3.25	3.02	2.95	1.54	3.15	2.5	-0.65
AC000367.1	1.74	0.96	2.68	0.64	1.13	2.04	2.25	1.85	2.33	1.42	1.11	1.42	1.46	1.3	0.71	1.97	1.39	1.85	1.39	1.9	1.79	1.64	1.46	2.18	2.4	1.61	0.99	0.63	1.63	1.56	-0.07
AC002543.2	0.15	0.28	1.23	-0.74	-4.58	0.81	0.23	1.21	1.91	1.09	0.84	0.74	1.03	0.22	-0.17	1.24	0.84	1.14	1.06	1.2	1.27	0.96	0.81	1.47	2.01	1.3	0.41	-0.1	-0.37	0.98	1.35
AC002985.3	2.31	2.39	1.59	1.77	3.87	2.62	1.65	2.3	2.88	3.01	2.21	2.64	2.68	3.09	2.92	2.03	2.38	3.18	2.66	2.55	2.52	2.75	3.28	2.83	2.54	3.09	2.29	2.57	2.31	2.69	0.37
AC003006.7	0.52	0.04	0.48	-0.21	2.3	0.33	0.43	-0.34	-0.47	-0.41	-0.23	-0.56	-0.84	-0.72	0.41	-0.49	0.09	-0.15	0.09	-0.03	0.05	-0.32	0.11	0.26	0.18	0.43	-0.9	1	0.56	-0.13	-0.69
AC004076.7	-0.11	-0.71	0.24	0.54	-4.56	-0.65	-0.63	0.17	0.12	-0.66	-0.01	-0.69	-0.71	-0.03	-0.87	0.14	-0.76	0.08	-0.65	-0.88	-0.15	-0.45	-0.8	-0.44	0.14	-0.97	-1.24	-0.92	-0.84	-0.46	0.38
AC004381.6	1.96	2.05	2.39	2.11	2.46	2.07	2	1.78	2.35	1.93	2.43	1.85	2.23	0.91	1.17	1.72	1.73	1.48	2.49	1.55	1.4	2.12	1.84	2.4	2.09	2.36	1.85	1.05	2.15	1.85	-0.3
AC004556.1	-0.24	0.37	-0.73	-0.59	0.2	3.81	3.27	3.51	-1.35	1.28	1.33	-1.32	-0.81	-0.12	0.46	-2.05	-0.96	-0.48	-0.77	3.49	-2.48	-1.1	-0.52	-1.3	-1.27	0.12	-1.53	-0.4	0.87	-0.3	-1.17
AC004813.1	1.67	0.97	2.29	1.27	-4.58	2.26	1.79	1.44	3.15	0.93	1.59	1.61	1.21	1.44	1.18	2.32	2.07	1.69	1.72	1.74	1.19	1.69	1.37	2.38	1.81	1.71	1.03	1.02	0.81	1.63	0.82
AC004951.5	0.36	0.08	-0.17	0.35	-0.3	-0.02	0.45	-0.5	0.32	-0.08	-0.55	-0.04	0.6	-0.64	0.47	0.23	-0.01	0.42	0.16	0.03	-0.14	-0.2	0.44	0.73	0.3	0.02	0.67	0.61	0.11	0.14	0.03
AC004980.7	1.87	2.19	2.38	2.01	1.86	2.35	1.84	2.77	4.04	2.94	2.13	2.98	2.62	1.96	1.95	2.79	2.15	2.63	2.13	2.41	2.56	2.06	3.09	2.49	3.52	3.5	2.42	1.18	2.07	2.59	0.51
AC004985.12	-0.37	-0.54	0.47	-1.05	-0.29	-0.51	-0.13	-0.13	1.28	-0.36	-0.58	0.4	-0.11	-0.96	0.2	0.63	0.34	0.4	-0.59	0.19	-0.1	-0.27	-0.75	0.38	0.13	-0.27	-0.82	-0.45	-0.35	-0.07	0.28
AC005154.7	-0.36	0.21	1.15	-0.7	-1.25	0.14	0.38	0.56	1.9	-0.71	0.23	-0.22	0.31	0.11	-0.22	0.81	0.63	0.84	-0.02	0.37	0.3	0.02	0.16	0.64	0.89	0.65	-0.81	-0.26	-0.06	0.3	0.36
AC005338.1	3.47	5.36	5.01	5.63	5.46	3.67	4.27	2.25	-4.58	1.67	2.7	0.53	0.49	4.37	0.9	2.37	-4.58	2.29	1.46	3.02	2.74	3.42	3.49	2.48	-4.58	2.64	3.19	2.52	4.7	1.37	-3.33
AC005517.3	-0.23	-0.55	-0.12	-0.67	-4.58	-0.7	-0.21	0.38	1.37	0.25	0.07	0.19	-0.39	-0.06	-0.52	0.37	-0.3	-0.46	0.35	0.05	0.13	0.32	-0.19	0.34	0.61	0.76	0.08	-0.75	-1.01	0.13	1.13
AC006042.8	0.93	-0.71	2.35	-0.19	0.15	0.4	0.75	2.56	2.66	1	0.63	1.81	1.14	-0.16	-0.25	1.5	1.07	1.21	1.26	0.43	1.01	0.54	0.36	1.21	1.52	1.78	0.46	0.47	0.53	1.06	0.53
AC006486.9	1.2	1.43	0.07	1.41	0.77	1.34	1.55	1.92	1.5	1.66	1.85	2.18	2.04	0.93	1.18	0.79	0.79	1.26	1.32	0.95	1.1	1.68	1.04	0.64	1.44	1.53	1.58	0.49	1.11	1.33	0.22
AC006978.6	3.54	3.17	3.8	3.19	2.84	3.32	3.29	3.25	3.62	3.51	3.04	2.3	2.78	3.17	2.5	2.99	2.51	2.37	2.73	3.03	3.01	3.29	2.87	3.33	3.03	3.37	2.83	2.42	3.31	2.95	-0.36
AC007040.11	1.03	0.44	1.92	0.13	1.48	1.5	0.95	1.43	3.32	1.04	1.03	1.45	1.38	0.59	-0.67	1.84	1.71	1.55	0.92	0.76	1.38	0.71	1.13	1.31	1.79	1.6	0.35	-0.15	1.06	1.17	0.1
AC007192.4	3.32	4.12	3.47	4.27	4.46	3.64	1.82	5.53	5.22	5.97	6.36	5.98	6.32	5.86	5.89	5.64	5.12	5.5	5.5	5.93	5.33	5.55	5.87	5.48	5.17	5.46	5.79	5.1	3.59	5.65	2.06
AC007256.5	-0.38	-0.44	1.07	-0.66	-1.18	0.24	-0.72	0.26	0.84	-0.33	-0.96	0	-0.16	-1.32	-0.95	0.1	0.19	-0.21	-0.39	0.09	-0.02	-0.03	-0.25	0.49	0.7	0.12	-1.03	-1.69	-0.3	-0.22	0.08
AC007325.2	4.64	4.37	4.38	4.67	4.45	4.08	4.34	-1.59	-2.17	0.3	-2.72	0.01	2.26	2.6	1.97	-4.58	-2.92	-2.28	-0.86	0.28	-2.06	-2.6	0.09	2.91	-1.65	0.34	0.85	-0.17	4.42	-0.57	-4.99
AC007325.4	3.82	3.6	2.06	4.31	-2.74	3.27	3.67	0.76	0.41	0.42	1.83	-4.58	0.78	2.66	2.29	0.25	1.34	-0.37	0.26	1.37	0.84	-0.66	1.36	2.07	0	1.46	1.72	2.32	2.57	0.79	-1.79
AC008072.1	1.89	1.08	2.95	0.49	-0.14	2.32	1.88	1.87	2.86	1.46	0.81	1.77	1.53	1.06	1.05	2.26	1.96	2.18	1.46	1.63	1.75	1.72	1.41	2.44	2.51	2.25	1.31	0.41	1.5	1.7	0.2
AC008074.1	0.93	-0.9	0.82	-4.58	-4.58	1.12	-0.12	-1.44	-1.26	-0.37	-0.49	0.51	-0.58	-0.88	-1.11	1.15	0.72	0.98	0.51	-1.23	-1.45	-0.04	0.78	0.53	0.22	0.2	-1.22	-0.54	-1.04	-0.24	0.8
AC008132.13	2.71	1.1	1.1	0.4	0.65	1.93	-0.07	1.3	2.73	0.86	0.72	1.02	1.01	-0.21	1.22	1.65	0.97	0.75	0.12	0.69	0.63	0.56	1.3	0.69	1.95	1.18	0.71	0.05	1.12	0.95	-0.17
AC008522.1	3.83	3.86	3.84	3.84	0.12	2.87	3.61	1.41	-2.64	1.42	1.28	2.21	1.13	2.34	2.01	1.61	1.41	0.75	1.3	1.44	1.3	2.36	0.88	1.85	1.74	1.33	-2.27	2.31	3.14	1.2	-1.94
AC008565.1	0.44	-0.13	1.46	-0.35	-1.09	-0.42	1.09	1.23	1.63	0.4	0.19	0.15	0.53	-0.06	-2.46	1.65	0.17	0.84	-0.24	0.68	0.6	0.34	0.1	1.1	1.72	0.97	0.31	-1.4	0.14	0.4	0.26
AC008810.1	0.33	-0.16	0.95	-0.72	-4.58	0.69	0.22	-2.73	0.85	-0.79	-4.58	-0.08	-1.63	-3.99	-1.66	-0.32	0.27	-0.8	-0.22	-0.94	-0.54	0.29	-0.78	-0.61	-0.81	-0.93	-1.44	-0.65	-0.46	-1.05	-0.59
AC009060.1	1.98	2.19	2.5	1.68	1.96	2.9	2.57	2.32	2.54	2.2	1.56	2.57	2.6	2.05	1.78	2.35	1.4	2.13	1.54	2.42	2.06	1.8	2.21	2.34	2.53	2.58	1.25	2.07	2.25	2.11	-0.14
AC009237.8	2.81	1.97	2.91	2.74	1.88	2.44	2.55	0.86	2.09	1.14	1.64	2.03	2.08	1.78	1.92	1.99	1.9	1.82	1.9	1.74	1.75	1.19	2.02	1.99	1.9	1.08	1.5	2.29	2.47	1.74	-0.73
AC009967.3	-0.43	-1.94	-0.47	-1.54	0.92	-0.91	-0.05	-0.04	1.41	-0.22	-0.54	-0.08	0.25	-0.68	-1.4	0.18	-0.32	0.06	-0.67	-0.3	-0.57	-0.74	-0.82	0.47	0.57	-0.2	-0.73	-1.9	-0.63	-0.3	0.33
AC010240.2	-0.36	-0.38	0.25	-0.61	-4.58	0.05	0.22	0.54	1.1	0.26	-0.02	-0.09	-0.21	-0.37	-1.37	0.24	0.26	-0.04	-0.23	-0.42	-0.32	-0.2	-0.41	0.4	0.93	0.27	0.06	-1.01	-0.77	-0.03	0.74
AC010547.9	-0.77	-0.39	0.94	0.91	-4.58	0.17	-1.84	0.48	-0.05	-0.07	-4.58	-0.69	-0.5	-0.04	1.18	0.33	-1.43	0.56	0.77	0.48	0.15	0.13	-1.2	0.58	-0.55	-0.28	1.31	0.55	-0.79	-0.14	0.66
AC010642.1	3.09	3.24	2.89	2.98	3.77	3.29	3.08	3.13	3.18	3.43	3.13	3.5	3.11	3.09	3.57	3.33	3.25	3.17	3.48	3.22	3.2	3.47	3.25	3.32	3.16	3.53	2.83	3.29	3.19	3.27	0.08
AC010886.2	-0.48	-0.34	1.87	0.07	-0.08	-0.17	-0.12	0.03	1	0.01	-0.13	0.1	-0.55	-0.53	-0.24	0.99	0.6	0.54	-0.44	0.29	-0.69	-0.09	-0.26	1.38	0.61	-0.66	-0.47	-0.56	0.11	0.04	-0.06
AC010970.2	10.8	4.64	9.63	6.8	5.84	9.24	11.06	7.37	5.16	6.16	8.16	11.35	8.65	8.7	8.61	5.01	13.65	11.77	8.75	9.27	6.18	7.39	5.55	6.77	6.47	8.28	11.4	6.48	8.29	8.15	-0.14
AC010980.2	0.79	0.35	1.71	-0.54	-0.2	0.98	0.98	0.73	1	0.32	0.23	0.28	0.04	0.38	-0.36	0.72	0.67	0.72	-0.53	0.28	0.33	0.24	-0.5	1	0.79	0.18	0.65	-0.11	0.58	0.34	-0.24
AC011043.1	3.23	4.55	3.58	1.68	2.98	2.21	4.19	2.13	3.78	2.17	3.67	3.66	2.22	2.68	-0.01	4.08	2.11	0.15	3.9	3.22	3.31	3.41	2.18	1.81	1.63	3.46	2.74	5.32	3.2	2.74	-0.46
AC011330.5	2.9	2.69	2.43	2.52	0.1	2.84	3.09	-0.51	2.21	1.75	1.13	1.07	2.17	1.03	-0.17	0.28	0.96	0.25	1.03	2.54	2.01	1.59	1.78	2.41	2.59	2.32	-3.53	1.66	2.37	1.17	-1.2
AC011933.2	0.77	4.1	4.55	-0.38	4.52	3.74	1.6	3.48	2.58	4.29	5.28	4.92	4.26	4.61	4.51	4.19	3.36	4.61	3.79	4.79	4.31	3.79	3.73	4.32	3.38	4.09	4.66	4.49	2.7	4.16	1.46
AC012066.1	-2.54	-1.93	-1.29	-2.24	-4.58	-1.51	-2.39	-0.63	1.13	-0.84	-0.43	0.29	-0.23	-1.81	-1.37	0.33	0	-0.66	-0.73	1	-0.01	-0.16	0.37	0.57	1.05	0.21	-1.11	-2.72	-2.35	-0.27	2.08
AC013264.1	3.5	4.6	3.96	4.45	3.43	3.72	3.93	6.71	6.66	6.47	7.25	6.23	6.45	6.12	5.22	7.19	6.15	7.13	6.78	7.1	6.94	6.55	6.87	6.55	6.86	6.82	6.21	4.84	3.94	6.53	2.59
AC013444.1	-3.23	-3.67	-2.15	-4.58	-4.58	-2.42	-3.8	1.54	2.73	1.05	0.9	-0.24	0.28	-0.84	-0.88	0.74	0	0.22	0.88	0.63	1.01	1.78	0.42	-0.51	1.03	1.66	1.05	-3.13	-3.49	0.49	3.98
AC013461.1	6.65	7.32	7.2	7.57	6.91	6.55	6.82	6.31	5.86	6.59	6.02	6.65	6.34	6.86	6.37	5.94	6.36	5.71	5.83	6.23	6.3	6.53	6.1	6.06	6.23	6.33	7.2	6.6	7	6.31	-0.7
AC015688.3	-0.7	0.25	-0.35	-1.18	-0.38	-0.17	-2.22	2.81	2.14	2.56	3.03	2.64	2.87	2.06	2.25	2.07	2.62	1.85	1.88	3.28	3.08	3.13	3.41	2.19	2.38	2.7	0.77	1.55	-0.68	2.44	3.12
AC016549.1	-0.01	-0.55	0.63	-1.64	-4.58	0.13	-0.34	0.51	1.01	0.01	-0.33	-0.18	-0.33	-0.31	-0.45	0.03	0.54	-0.2	-0.53	-0.06	0.55	0.02	-0.16	0.22	0.61	0.31	-0.24	-0.56	-0.91	0.02	0.93
AC016712.1	-0.27	-0.85	1.02	-0.99	0.73	-0.26	-0.62	0.8	1.87	0.14	0.32	0.46	0.57	-1.07	-0.86	0.28	0.33	0.16	-0.58	-0.17	0.13	-0.39	0.08	0.12	1.39	0.03	-0.04	-0.9	-0.18	0.13	0.31
AC017081.1	1.44	0.93	2	0.77	0.46	1.12	0.4	1.63	2.55	0.45	1.05	1.36	0.99	0.63	1.26	1.7	0.36	1.03	0	1.16	0.94	0.66	0.38	1.68	1.92	1.82	0.73	-0.28	1.02	1.05	0.03
AC018755.18	-4.58	-4.58	-2.22	-4.58	-4.58	-4.57	-3.15	1.86	1.64	1.13	1.46	1.51	1.71	-2.45	-4.58	0.7	0.13	-4.58	-0.49	-3.88	1.17	0.38	-4.58	-4.58	-4.58	1.22	1.21	-2.4	-4.04	-0.86	3.18
AC023908.1	2.38	3.78	3	3.52	-4.58	3.79	3.41	6.1	4.53	4.68	5.4	4.62	4.39	4.71	5.88	4.65	5.68	4.98	5.1	4.81	5.27	6	4.63	4.13	4.4	5.05	4.27	5.99	2.19	5.01	2.83
AC024560.3	3.91	3.87	4.49	3.91	2.83	3.93	3.98	3.49	4.04	3.31	3.32	3.75	3.6	2.81	2.95	3.76	3.66	3.51	3.41	3.44	3.48	3.19	3.37	4.02	4.1	3.62	3.09	3	3.85	3.47	-0.38
AC026348.1	3.66	3.49	4.28	3.22	2.51	3.69	3.95	1.86	0.95	0.21	1.19	1.39	0.96	1.52	0.49	2.16	1.92	1.11	0.5	1.53	1.35	0.64	1.82	2.3	1.8	0.74	0.91	1.77	3.54	1.29	-2.25
AC027612.6	2.69	3.99	3.49	3.34	2.6	3.99	3.79	2.88	2.3	2.49	2.1	2.82	3.19	4.24	3.16	2.68	3.29	2.61	2.18	2.99	3.31	3.79	2.54	3.28	2.03	1.13	2.91	5.06	3.41	2.9	-0.51
AC027682.1	-4.58	1.18	-4.58	-4.57	-3.57	2.37	-4.57	2.7	2.83	-1.02	0.27	4.08	3.32	2.44	2.22	3.47	-2	-2.05	-4.58	-0.08	2.58	4.03	1.96	1.33	2.18	1.98	2.72	-1.82	-2.62	1.26	3.88
AC063976.7	0.68	0.26	1.48	0.57	-0.27	0.79	1.03	0.26	1.63	0.6	0.74	0.37	0.31	-0.63	-0.53	0.61	0.56	0.58	-0.07	0.58	0.24	0.12	-0.39	0.87	0.89	0.64	0.02	0.12	0.65	0.36	-0.29
AC067945.3	-3.23	-2.9	-2.6	-4.58	-4.58	-2.27	-2.63	0.3	2.08	0.54	-0.22	0.2	0.61	-1	-0.75	0.99	0.19	0.83	0.19	0.81	0.21	0.08	0.72	1.29	1.2	0.36	-0.91	-3.13	-3.26	0.22	3.47
AC068533.7	0.86	1.12	0.75	1	-4.58	0.85	0.31	1.62	-0.21	0.32	1.64	0.85	-0.86	1.02	1.34	0.73	1.52	1.53	1.59	0.95	1.22	-0.29	0.69	0.33	1.1	-0.29	-0.46	0.74	0.04	0.72	0.68
AC069063.2	0.6	-0.06	1.46	-1.64	-1.33	0.29	1.13	0.97	1.15	-0.2	0.45	-0.77	-0.25	-0.06	-1.5	1.36	0.19	0.86	-0.02	0.81	0.74	-0.28	0.15	1.54	1.21	0.88	0.26	-0.96	0.06	0.31	0.25
AC069368.3	-4.58	-4.58	-0.08	0.89	-1.52	-2.83	-1.79	0.75	1.8	0.67	-2.87	-1.52	0.1	-1.36	-0.36	-0.38	0.03	-0.49	-0.79	-0.71	-0.23	-0.57	0.71	0.44	0.03	0.95	-4.58	-1.2	-2.07	-0.46	1.61
AC073052.1	0.91	-1.17	1.47	-0.61	1.13	0.19	0.2	0.33	1.33	-0.2	-0.72	-0.73	-0.68	-0.49	-0.35	0.29	0.33	0.15	-0.16	-0.16	-0.43	-0.53	-0.02	0.73	0.55	0.29	-0.43	-0.96	0.3	-0.09	-0.39
AC073065.3	0.84	0.54	1.71	0.26	1.51	0.71	1.31	1.81	2.54	1.42	1.44	1.48	1.8	0.68	0.05	1.79	0.81	1.13	0.65	0.79	0.75	0.88	0.5	1.38	2.25	1.28	0.46	0.47	0.98	1.16	0.18
AC073333.1	1.69	0.7	2.25	1.45	-4.58	2.46	2.26	1.07	1.99	1.07	0.06	1.12	0.96	0.76	0.47	1.68	1.98	1.52	1.91	1.55	1.49	1.48	2.05	2.02	1.55	1.57	0.44	1.26	0.89	1.33	0.44
AC079325.6	-3.98	-4.05	-4.58	-2.7	-4.58	-3.59	-3.3	0.33	0.43	0.2	-0.45	0.36	-0.28	-0.16	-0.83	-2.59	-0.04	-2.51	-1.32	-1.14	-0.03	0.45	-1.46	-1.73	1.05	1.53	-1.63	-2.92	-3.82	-0.61	3.22
AC083899.1	-0.92	-1.18	-0.2	-1.83	-1.04	-0.61	-0.59	0.49	1.39	-0.05	-0.83	0.53	0.12	-1.69	-1.07	0.55	-0.26	-0.76	-0.5	-0.21	-0.53	-0.69	-0.67	-0.35	0.84	0.35	-2.13	-1.38	-0.91	-0.33	0.59
AC083899.3	0.97	1.89	1.5	2.14	0.61	1.92	1.28	1.88	2.26	1.8	1.5	1.46	1.87	1.49	1.67	1.96	1.39	1.53	2.01	2.18	1.31	1.41	1.72	2.7	1.96	1.9	2.45	1.58	1.47	1.81	0.34
AC084219.2	1.98	2.14	1.72	1.74	1.76	1.97	1.12	0.53	-1.5	-1.71	1.2	-0.09	0.46	0.52	1.84	1.25	1.85	1.58	1.69	1.25	1.15	0.33	1.77	-0.15	-1.72	-0.96	0.65	2.02	1.78	0.57	-1.21
AC090094.1	-0.96	7.2	4.73	6.26	-4.58	-4.58	3.85	5.37	-2.3	4.4	3.53	-1.56	2.3	1.67	-4.58	-4.1	-4.58	-4.57	-4.58	3.1	3.99	2.49	-3.59	-2.28	1.33	0.26	5.69	-4.58	1.7	-0.12	-1.83
AC090498.1	0.48	0.76	-0.94	0.34	-4.58	1.39	-1.43	-1.5	0.06	-0.28	-0.16	-1.79	-1.63	-1.02	0.98	0.45	0.6	0.29	0.58	-0.69	-1.51	-1.25	-0.15	0.52	-1.27	-1.65	0.03	-0.18	-0.57	-0.46	0.11
AC092835.2	1.12	1.22	0.84	1.61	0.72	1.56	1.23	1.28	1.16	0.35	1.37	1.43	1.23	1.02	1.27	1.64	1.84	1.37	1.92	1.61	1.45	1.06	1.34	1.2	1.62	1.33	0.11	1.9	1.19	1.31	0.12
AC092881.1	3.13	1.68	3.91	1.98	1.34	2.73	3.09	2.79	3.29	2.6	1.98	1.94	2.15	1.78	1.23	3.08	2.61	2.54	2.47	2.43	2.64	2.44	2.24	3.37	3.13	3.07	2.62	1.41	2.55	2.47	-0.09
AC093162.5	-0.35	-0.29	-0.32	-1.19	1.14	0.11	-0.37	-1.14	1.23	-0.6	-0.7	0.09	-0.09	-0.75	-1.18	0.87	0	-0.33	-0.29	-0.05	-0.82	-0.28	-0.79	-0.31	0.98	0.1	-0.72	-1.66	-0.18	-0.31	-0.12
AC093616.4	-2.16	0.31	0.93	-0.23	0.5	0.78	0.14	3.45	2.56	2.96	2.75	2.43	2.21	0.33	1.75	2.55	2.73	3.72	2.96	1.45	3.25	3.21	2.73	0.95	3.23	3.42	1.5	3.43	0.04	2.55	2.51
AC093642.5	2.9	2.65	3.26	2.78	1.11	1.67	2.77	2.55	2.15	2.41	2.38	2.53	1.62	2.44	1.54	2.76	1.95	2.54	1.9	2.44	2.38	2.25	2.17	2.57	2.09	2.49	1.86	2.55	2.45	2.27	-0.19
AC093724.2	-0.1	0.17	1.06	1.6	2.05	1.09	1.79	2.17	1.96	0.99	2.05	1.81	1.92	0.24	2.97	1.91	2.64	2.67	2.5	2.18	2.45	2.64	1.99	2.07	1.44	1.88	1.05	3.62	1.09	2.06	0.96
AC093838.4	3.55	3.24	3.75	3.27	3.76	3.54	3.26	3.61	4.22	3.48	3.46	3.58	3.29	2.64	3.1	3.67	3.3	3.23	2.95	3.2	3.61	4.2	3.25	3.74	3.97	3.87	2.47	3.08	3.48	3.42	-0.06
AC096949.1	0.53	1.52	1.25	-4.58	-4.58	-4.58	1.93	-4.58	0.56	2.38	-4.58	0.18	0.88	-4.58	-4.58	3.11	0.82	2.3	-4.58	0.09	-4.58	1.72	1.48	0.29	0.31	1.14	1.43	-0.22	-1.21	-0.52	0.69
AC097374.2	3.41	2.77	3.7	3.06	2.57	3.09	3.64	1.08	3.08	3.51	5.07	3.39	2.82	2.33	2.44	4.01	3.9	3.61	3.31	2.59	2.92	3.75	2.82	3.98	4.86	2.15	3.31	3.2	3.18	3.24	0.07
AC098614.2	1.12	1.01	1.27	0.62	0.26	0.68	1.67	1.67	1.08	1.44	1.69	1.48	0.82	1.25	1.35	1.5	2.04	1.19	1.32	2.03	1.62	1.58	1.74	1.35	1.25	1.87	1.19	2.23	0.95	1.51	0.56
AC104534.3	1.38	0.75	0.82	-4.58	5.07	-0.48	0.91	0.98	2.07	1.89	3.15	2.32	2.09	-1.4	-4.58	1.08	-4.58	1.74	0.11	1.73	1.4	1.6	0.86	0.85	1.57	1.89	1.64	0.61	0.55	0.81	0.26
AC108938.5	0.02	-0.81	0.56	0.08	0.88	-1.35	-0.06	-0.14	0.99	0.05	-0.26	0.48	0.19	-0.29	1.12	-0.13	-0.94	0.52	-0.67	0.24	1.27	0.36	0.58	0.71	1.25	0.37	0.2	1.03	-0.1	0.33	0.43
AC109486.1	1.72	0.72	2.07	1.09	-4.58	2.27	1.32	1.03	2.08	1.14	0.53	1.28	1.14	1.23	1.35	1.75	1.7	1.54	1.33	0.88	1.18	1.65	0.88	1.92	1.99	1.61	0.51	0.66	0.66	1.3	0.64
AC110926.4	-0.19	-0.14	1.38	-1.72	-4.58	0.44	0.38	0.86	1.74	0.65	0.79	0.15	1.03	-0.2	-0.66	1.05	-0.22	0.6	0.57	0.35	0.03	0.2	0.17	0.61	1.34	0.65	0.32	-0.34	-0.63	0.46	1.09
AC113404.1	-1.46	-1.95	0.37	0.46	6.18	-0.15	2.6	0.69	-4.58	-0.06	4.71	-0.52	-2.16	-0.42	-0.03	3.13	-0.07	-0.6	1.56	0.19	-1.31	0.01	-0.95	-1.18	-0.78	-0.39	-0.43	-0.5	0.86	-0.18	-1.04
AC125232.1	3.92	3.69	4.22	4.09	1.32	3.9	3.64	3.1	3.77	3.39	3.39	2.86	3.07	3.94	4.19	3.44	3.52	3.87	3.74	2.85	3.4	3.41	3.63	3.7	3.29	3.49	3.47	3.58	3.54	3.48	-0.06
AC127070.1	3.3	2.44	2.51	-1.83	-4.57	3.52	3.18	2.04	3.4	2.17	2.32	3.52	3.11	1.54	3.91	3.14	2.71	2.62	3.32	2.75	3.06	4.15	3.36	3	-0.41	3.7	0.65	4.21	1.22	2.77	1.55
AC129492.1	-0.99	-1.15	-0.58	-4.53	2.26	-1.34	-1.14	0.08	-0.17	-0.28	-0.5	0.46	-0.55	-2.03	1.11	0.34	0.88	0.23	0.95	0.5	-0.01	-1.41	0.5	-0.29	0.29	-1.27	-1.36	-1.37	-1.07	-0.18	0.88
AC130709.1	-1.53	-1.71	0.63	-0.39	-4.58	0.03	0.38	-1.34	0.94	-0.89	-4.58	-0.79	-0.5	-1.74	-1.56	0.08	-0.08	-0.53	-0.66	-1.1	-1	-0.42	-0.51	0.2	0.58	-0.3	-1.94	-0.95	-1.02	-0.81	0.21
AC138645.1	0.08	1.26	-0.88	-4.58	1.69	-4.58	-4.58	1.26	-4.58	0.97	2.08	-0.79	-4.58	-1.24	-4.58	-0.06	-0.64	-2.72	-4.58	0.07	1.74	-4.58	-4.58	1.74	-4.58	0.79	-4.58	-4.58	-1.65	-1.81	-0.16
AC138969.4	4.37	4.47	4.79	4.47	2.88	4.29	4.56	4.12	5.41	4.26	3.6	3.55	4.13	4.23	4.23	4.24	4.18	4.38	3.93	3.87	4.35	4.36	3.82	3.73	4.38	4.07	3.87	4.25	4.26	4.14	-0.12
AC141586.5	1.86	2.03	2.54	2.77	1.07	2.16	2.29	3.48	4.05	3.09	2.2	2.38	2.63	1.44	2.5	2.58	2.29	2.75	2.47	2.18	2.96	2.49	2.14	3.74	3.1	2.44	2.26	1.6	2.1	2.61	0.51
AC145212.2	2.16	1.58	1.58	1.38	1.77	2.22	2.11	-0.64	1.86	1.3	1.39	2.47	1.42	0.37	3.38	2.87	4.02	1.93	2.62	1.68	1.05	3.08	1.9	3	3.98	0.38	2.31	2.97	1.83	2.06	0.24
AC156455.2	1.08	0.61	1.82	0.26	1.96	0.99	0.81	1.77	2.87	1.46	1.57	1.69	1.94	0.68	0.55	1.87	1.25	1.41	0.61	1.31	1.15	1.5	1.04	1.7	2.19	1.55	1.34	0.6	1.07	1.43	0.36
AC159540.14	0.88	-0.18	2.57	-0.28	0.55	0.57	1.05	1.8	2.27	1.21	0.75	0.42	0.46	-0.31	-0.38	1.61	0.72	1.44	1.14	0.64	0.81	0.45	0.42	1.53	1.6	1.48	0.49	-0.19	0.74	0.87	0.14
AC233755.1	-4.58	-3.27	-2.98	-4.58	-4.58	-4	-4.58	8.03	5.04	7.49	-2.83	7.3	5.94	1.17	5.59	5.12	4.27	-3.18	4.63	4.33	5.09	1.37	3.43	0.79	5.02	4.04	3.07	2.25	-4.08	3.71	7.79
AC233755.2	-4.58	-4.58	-4.58	-4.58	-4.58	-4.58	-3.8	1.78	-1.21	1.25	-0.33	2.64	2.01	-4.58	-0.47	2.11	5.88	-4.58	2.21	0.47	1.28	-0.47	1.99	-1.41	1.79	2.01	0.66	0.77	-4.46	0.66	5.12
AC240274.1	4.97	5.46	5.16	5.53	6.31	5.18	5.95	3.84	3.19	3.55	4.2	3.91	3.83	5.36	4.07	4.86	5.34	4.04	3.9	4.32	4.43	4.78	4.76	5.03	3.32	3.8	3.79	6.18	5.51	4.31	-1.2
AC241377.1	-1.78	-0.43	-1.63	-0.26	1.9	-2.59	-1.7	-4.58	1.26	-2.17	-4.58	-2.88	2.11	-0.31	-1.11	0.69	0.7	0.81	2.21	0.4	1.66	0.8	0.72	0.57	1.66	1.55	-1.29	-0.51	-0.93	-0.11	0.82
AC241585.1	1.36	1.18	2.27	1.09	0.48	1.74	1.23	2.37	3.8	1.84	2.75	2.53	1.66	1.82	2.81	3.53	3.53	3.67	3.18	2.71	2.79	2.8	2.83	3.26	3.07	2.4	1.32	1.42	1.34	2.67	1.33
AC244489.1	-4.58	-4.58	-4.58	2.11	-1.27	1.63	-4.58	0.25	0.45	-4.58	0.61	0.29	-4.58	1.1	-4.58	-4.58	-4.58	0.64	-4.58	-4.58	-4.58	-4.58	-4.58	-4.58	-4.58	-4.58	-4.58	-4.58	-2.26	-3.11	-0.85
AC245100.1	0.13	0.11	0.73	0.42	1.2	1.14	0.82	1.61	2.95	1.75	1.75	1.84	2.19	1.22	2.53	2.78	2.46	2.97	2.67	2.29	2.52	2.3	2.41	2.58	2.76	2.17	1.54	1.16	0.65	2.21	1.56
ACAA1	5.07	4.74	5.34	4.95	5.18	4.84	5.26	5.06	5.51	5.66	5.71	5.66	5.48	5.41	4.57	5.38	5.15	4.52	4.71	5.77	5.63	5.54	5.44	5.27	5.54	5.69	4.98	5.38	5.05	5.34	0.28
ACAA2	5.46	5.72	6.05	6.04	5.36	4.78	5.42	5.66	5.24	5.5	5.86	5.5	5.78	5.58	5.74	5.22	5.73	5.54	5.73	5.67	5.83	5.76	5.84	5.39	5.41	5.38	5.38	6.34	5.55	5.62	0.07
ACACA	6.7	6.74	7.06	6	7.47	6.9	6.8	5.43	5.83	5.94	5.12	6.11	5.86	6.25	5.89	6.24	5.66	5.51	5.42	5.96	5.61	5.77	5.71	5.97	5.79	5.68	6.47	6.33	6.81	5.84	-0.98
ACACB	5.08	5.97	6.69	6	6.34	5.06	5.14	4.57	5.17	3.92	4.19	3.99	4.19	3.98	3.96	4.49	4.92	3.63	3.69	3.81	4.26	3.96	3.83	4.7	4.32	4.14	2.93	4.1	5.76	4.13	-1.62
ACAD10	4.33	3.95	4.37	4.29	4.49	4.16	3.86	3.83	5.14	3.57	3.89	4.18	4.27	3.59	3.79	4.5	4.38	3.94	4.11	4.27	3.99	3.85	4.25	4.11	4.39	3.91	3.67	3.83	4.21	4.07	-0.14
ACAD11	4.57	5.1	5.42	4.83	4.63	4.67	4.58	4.57	4.78	4.5	4.64	4.41	4.33	4.02	4.04	4.85	4.71	4.43	4.3	4.28	4.51	4.47	4.43	4.39	4.58	4.57	4.15	4.61	4.83	4.46	-0.37
ACAD8	5.65	5.12	5.1	5.19	5.58	5.38	5.32	4.48	4.75	4.71	4.58	4.5	4.48	4.7	5.39	5.05	4.48	4.73	4.69	4.57	4.46	4.47	4.48	4.83	4.56	4.53	5.1	4.68	5.33	4.68	-0.65
ACAD9	6.23	6.09	6.02	6.05	6.09	6.27	6.01	4.87	5.32	5.01	4.72	5.1	5.24	5.56	5.31	5.31	4.69	4.66	4.64	5.1	4.67	5.06	5.1	5.54	5.02	5.08	5.62	5.31	6.11	5.09	-1.02
ACADL	2.59	2.61	3.55	2.89	0.15	1.98	2.67	-1.1	-0.49	-1.28	-1.26	-1.55	-1.7	-0.5	-2.18	-1.24	-1.83	-1.97	-2.59	-1.65	-1.56	-2.16	-1.41	-0.13	-1.04	-1.35	-0.03	-2.28	2.35	-1.4	-3.74
ACADM	5.25	5.56	5.64	5.86	5.35	5.01	5.73	5.08	4.45	4.99	5.41	4.94	5.07	5.15	5.41	5.28	5.19	4.97	5.47	5.66	5.1	4.72	5.24	4.97	5.1	5.2	5.3	5.71	5.49	5.16	-0.32
ACADS	3.8	4.22	4.38	4.33	4.42	3.97	3.49	3.21	3.74	3.5	3.88	3.16	3.72	3.58	4.48	3.94	4.24	4.46	4.53	3.75	3.89	3.95	4.31	4.24	3.78	3.67	2.77	4.05	4.09	3.85	-0.24
ACADSB	6.56	6.45	6.31	6.03	5.71	6.21	6.54	4.88	4.59	5.09	5.71	4.4	4.78	5.12	3.87	4.55	4.4	4.08	4.24	4.53	4.31	4.42	4.41	5.28	4.26	5.19	4.85	4.38	6.26	4.64	-1.62
ACADVL	7.2	7.2	7.07	7.02	7.27	7.14	7.13	7.26	7.34	7.23	6.63	7.08	7.12	6.6	7.56	7.15	7.23	7.28	7.23	6.63	6.99	7.1	6.92	6.9	7.27	7.18	7.27	6.9	7.15	7.09	-0.06
ACAN	2.33	0.75	0.54	-0.28	2.68	1.68	3.4	3.21	3.33	2.35	2.07	2.52	1.73	2.27	2.09	2.42	4.09	1.75	2.35	1.96	3.25	4.48	1.31	3.15	2.58	3.93	2.04	2.99	1.59	2.66	1.08
ACAP1	3.32	3.9	3.97	3.51	2.15	4.13	3.59	5.57	6.79	5.34	5.97	5.45	5.66	4.26	6.17	6.31	6.31	6.63	6.9	5.47	5.98	6.14	6	5.7	6.5	6.05	4.81	4.96	3.51	5.85	2.35
ACAP2	7.57	7.23	7.65	7.5	6.79	7.27	7.7	7.57	7.43	7.79	7.89	7.33	7.14	7.7	7.44	7.8	7.54	7.88	7.79	7.77	7.76	7.59	7.77	7.74	7.75	7.73	7.77	7.38	7.39	7.65	0.26
ACAP3	5.63	5.95	5.62	6.1	6.65	5.46	5.44	4.58	5.25	4.66	4.91	4.82	5.58	4.8	5.03	5.4	4.87	4.35	4.36	4.58	4.59	4.81	4.51	4.96	5.04	4.94	4.9	5.5	5.84	4.88	-0.96
ACAT1	6.3	6.31	6.3	6.85	5.62	5.92	6.16	4.91	4.44	4.8	5.73	4.75	4.25	5.49	5.58	5.19	5.03	5.53	5.46	5.36	5.24	4.54	5.14	5.2	4.71	4.81	5.16	5.57	6.21	5.09	-1.12
ACAT2	5.26	5.06	4.3	4.17	4.74	5	5.45	4.38	3.97	5.08	5.05	4.2	4.11	4.35	5.21	4.37	4.35	4.59	4.93	4.87	4.72	4.51	4.7	4.37	3.92	4.49	5.04	4.59	4.85	4.56	-0.29
ACBD3	6.32	6.36	6.11	6.44	6.31	5.81	6.39	6.19	5.75	6.35	6.22	6.41	6.28	6.63	4.94	5.7	5.64	5.33	4.88	6.13	6.09	6.25	5.54	5.72	5.97	6.29	6.47	6.56	6.25	5.97	-0.28
ACBD4	2.34	2.85	2.9	3.3	2.54	2.52	2.38	2.56	3.01	2.13	2.5	2.23	2.53	2.19	1.89	2.69	2.9	1.89	2.36	2.39	2	2.07	2.33	2.13	2.58	2.24	1.39	2.19	2.69	2.3	-0.4
ACBD5	6.44	6.43	6.27	6.21	6.65	5.85	6.04	5.82	5.47	5.79	6.33	5.63	5.77	5.95	6.14	5.87	5.78	5.84	6.3	5.96	5.96	5.71	6.13	5.96	5.4	5.7	5.8	5.7	6.27	5.86	-0.41
ACBD6	5.09	4.86	5.03	4.82	4.61	5.08	4.99	4.58	4.65	4.46	4.41	4.42	4.46	4.71	4.86	4.6	4.78	4.53	4.75	4.61	4.42	4.63	4.38	4.89	4.46	4.63	4.35	5.14	4.93	4.61	-0.32
ACBD7	2.2	1.06	3.25	1.23	1	2.23	2.31	2.22	2.86	1.36	1.82	2.02	2.07	1.18	0.62	2.09	1.42	1.66	1.26	1.58	1.77	1.74	1.42	2.42	2.52	2.07	1.47	0.76	1.9	1.73	-0.17
ACCS	3.18	3.95	3.74	4.07	4.63	3.83	3.76	1.09	3.2	2.17	3.24	2.78	2.61	2.76	2.8	4.58	3.72	3.27	3.77	3.12	2.84	2.86	3.05	4.63	3.15	2.54	3.27	3.68	3.88	3.1	-0.78
ACD	2.23	2.62	2.44	2.98	4.1	2.98	2.58	2.9	3.43	2.59	2.66	3.18	3.03	2.68	3.09	2.95	3.31	3.3	3.19	2.84	3.04	3.11	2.88	2.93	2.93	2.89	2.65	3.24	2.85	2.99	0.14
ACE	3.14	3.74	3.33	4.17	5.18	3.78	3.72	3.88	4.59	4.22	4.75	4.42	4.17	5.56	5.38	4.5	4.92	4.29	3.88	5.32	5.04	5.56	5.64	5.25	4.94	4.5	4.02	4.77	3.87	4.74	0.88
ACE2	0.44	-0.09	-0.04	0.68	1.43	-0.45	-0.46	0.2	0.16	2.5	-1.56	0.44	2.52	1.63	1.27	0.84	-1.62	-0.13	-0.01	0.85	-0.2	-0.1	0.71	2.18	1.87	2.01	2.96	-1.03	0.22	0.74	0.52
ACER1	5.16	4.79	4.44	4.3	4.16	4.29	4.61	-1.11	-1.07	2.91	-2.51	0.08	2.48	3.69	3.38	2.62	-2.6	0.27	0.32	1.99	0.2	0.16	1.69	3.15	0.16	1.92	3.36	3.53	4.53	1.17	-3.36
ACER2	3.41	3	2.86	3.48	2.84	2.88	3.38	1.18	0.84	1.86	1.46	2.03	2.49	2.03	1.9	1.71	0.95	0.65	1.51	1.61	1.47	1.11	1.49	2.05	1.38	0.96	1.74	1.4	3.12	1.51	-1.61
ACER3	4.54	5.03	5.25	4.57	3.91	4.99	5.17	5.93	5.32	5.68	6.37	6.4	5.44	5.81	5.68	5.52	5.76	5.56	5.4	5.93	5.94	5.88	5.92	5.23	5.54	5.8	6.1	5.7	4.78	5.76	0.98
ACHE	-0.87	-0.79	-0.74	-1.21	-4.58	0.01	-1.9	0.67	1.31	0.89	0.05	0.41	1.25	-0.07	0.65	1.25	0.11	0.25	0.46	0.35	0.38	1.11	0.59	0.41	1.91	0.9	-0.75	-2.84	-1.44	0.44	1.88
ACIN1	6.47	6.26	6.56	6.37	5.75	6.53	6.66	6.88	7.11	6.43	6.42	6.91	6.83	6.38	5.85	6.91	6.77	6.02	6.21	6.75	6.48	6.74	6.74	6.58	7.02	6.8	6.36	6.33	6.37	6.6	0.22
ACKR1	2.92	4.48	3.7	3.93	4.86	4.92	4.03	1.36	3.55	2.97	4.05	3.47	3.67	5.85	3.16	4.64	4.56	4.34	4	4.73	3.97	3.49	3.99	4.52	3.27	3.12	3.49	3.58	4.12	3.8	-0.32
ACKR2	1.29	1.18	1.78	2.22	2.61	3.07	1.88	3.12	3.03	4.74	2.49	3.29	4.75	2.41	2.25	3.03	1.24	2.19	1.85	2.18	1.98	3.92	3.08	2.78	3.82	3.48	5.14	0.98	2	2.94	0.94
ACKR3	4.48	5.67	4.47	5.97	4.97	5.04	4.87	6.38	5.09	5.87	4.95	6.3	5	6.73	4.8	4.25	5.14	5.01	4.3	4.65	5.41	6.88	5.52	4.85	5.51	5.96	4.21	4.99	5.07	5.32	0.26
ACKR4	3.61	4.08	4.22	5.27	4.85	4.56	4.89	4.83	2.99	5.77	2.6	3.95	4.87	5.72	5.84	4.49	4	4.79	4.21	4.17	4.08	5.26	4.84	5.09	4.67	5.35	6.22	5.63	4.5	4.73	0.24
ACLY	6.92	7.22	6.33	6.23	6.23	6.9	7.18	7.25	7.22	7.31	7.3	7.3	7.27	6.82	6.93	7.15	7.42	6.6	6.73	7.16	7.3	7.59	7.13	6.83	7.06	7.34	6.91	7.48	6.72	7.15	0.43
ACO1	5.53	6.72	6.98	6.98	5.92	5.88	5.8	5.71	5.7	5.8	6.75	5.83	5.55	6.24	6.15	6.3	6.56	6.46	6.42	6.79	6.58	6.44	6.99	6.01	5.71	6.31	5.69	6.19	6.26	6.2	-0.06
ACO2	5.77	5.94	5.97	5.78	6.18	5.92	5.67	5.92	6.39	5.96	6.09	6.26	6.24	5.67	6.26	6.21	5.99	5.86	6.06	6.22	6.18	6.43	6.4	5.89	6.05	6.14	5.95	5.66	5.89	6.09	0.2
ACOD1	-3.96	-4.04	-4.58	-4.58	-1.29	-3.24	-3.27	6.38	5.45	3.77	2.72	4.95	6.4	0.64	1.09	2.56	3.22	6.44	5.25	4.09	4.73	4.54	4.14	2.94	6.88	3.7	2.17	-3.66	-3.57	3.73	7.3
ACOT1	2.49	3.08	2.33	3.02	4.44	1.67	3.87	0.69	0.13	0.73	2.09	0.37	0.3	1.73	1.6	1.54	2.42	1.79	1.84	1.69	1.4	2.22	1.25	1.13	0.34	1.11	0.81	1.84	2.99	1.29	-1.7
ACOT11	4.54	4.19	5.26	3.99	4.33	4.59	4.73	4.49	5.27	5.12	4.11	4.82	4.96	3.76	4.44	4.96	4.4	4.61	4.44	4.53	4.42	4.71	4.68	4.8	5.12	4.65	4.92	3.97	4.52	4.63	0.11
ACOT13	4.82	4.88	4.69	5.06	4.71	4.6	4.71	3.96	4.07	4.69	5.07	3.95	4.25	4.63	5.01	4.32	4.54	4.5	4.77	4.57	4.39	3.86	4.82	4.26	4.07	4.35	5.07	5.02	4.78	4.48	-0.3
ACOT2	4.03	4.93	4.85	5.17	4.39	3.77	3.96	4.1	4.3	3.54	4.38	3.88	3.83	3.38	3.87	3.08	3.64	3.67	3.59	3.71	3.77	4.13	3.63	3.04	3.37	4.02	3.3	4.29	4.44	3.74	-0.7
ACOT4	1.15	1.33	2.02	1.68	0.88	1.02	0.93	1.26	1.06	1.16	1.62	0.86	1.53	1.56	1.5	1.66	0.95	2.47	1.89	2.08	1.73	1.27	1.97	1.58	1.31	1.02	1.1	1.41	1.29	1.48	0.19
ACOT7	3.82	3.62	2.84	2.93	3.63	3.57	3.82	4.35	4.28	5.07	4.45	5.39	5.13	4.45	4.83	4.4	3.99	4.02	4.42	4.67	4.32	5.06	4.83	3.81	4.59	4.59	4.81	4.05	3.46	4.55	1.08
ACOT8	4.1	3.9	4.02	4.15	4.06	4.02	3.95	2.9	3.29	3.19	3.33	3.27	3.4	3.42	3.75	3.52	3.45	3.85	3.77	3.35	3.39	3.21	3.5	3.72	3.22	3.45	3.48	3.37	4.03	3.42	-0.61
ACOT9	4.43	4.83	4.66	4.8	5.39	4.71	4.57	6.43	6.43	6.38	6.2	6.15	6.3	5.6	5.73	5.6	5.82	6.23	6.3	5.89	6.58	6.35	6	5.52	6.21	6.27	5.9	5.61	4.77	6.07	1.3
ACOX1	7.86	7.82	8.2	7.95	7.5	7.96	7.55	6.23	6.45	6.91	6.32	6.5	6.55	7.46	7.24	7	6.91	6.91	6.84	7.02	6.59	6.98	7.15	7.21	6.7	6.72	7.28	7.18	7.83	6.86	-0.97
ACOX2	1.39	2	2.79	2.69	3.24	1.78	2.29	-0.33	0.36	0.02	0	0.31	0.53	1.82	1.03	0.4	1.44	0.6	0.16	0.77	0.67	0.61	1.3	1.22	-0.29	-0.36	0.11	2.35	2.31	0.61	-1.71
ACOX3	4.44	4.51	4.33	3.38	4.73	4.34	4.68	4.29	4.74	4.74	4.21	4.25	4.96	4.22	4.73	4.51	4.3	4.59	4.46	4.34	4.36	4.54	4.75	4.75	4.49	4.76	4.94	4.61	4.34	4.55	0.21
ACOXL	0.06	-0.27	0.7	-0.01	0.8	-0.14	-0.18	2.88	3.07	1.74	1.84	1.92	2.13	1.02	1.15	1.74	1.54	1.77	1.58	1.3	1.58	1.09	1.71	0.89	1.9	2.16	1.03	1.27	0.14	1.68	1.55
ACP1	5.71	5.71	5.58	5.61	5.11	5.59	5.5	5.82	5.05	5.71	5.79	5.46	5.44	5.86	5.95	5.5	5.56	5.98	5.97	5.68	5.76	5.41	5.69	5.53	5.38	5.58	5.82	5.92	5.55	5.66	0.11
ACP2	3.54	4.08	4.11	3.84	4.31	4.1	3.97	5.96	6.69	5.93	6.54	6.13	6.56	5.34	6.24	6.36	6.17	6.55	6.85	6.81	6.52	6.88	6.95	6.02	6.15	6.64	5.44	5	3.99	6.27	2.28
ACP5	4.82	4.77	4.19	4.91	5.66	5	4.79	6.45	6.63	7.38	7.88	7.17	6.99	6.83	8.16	7.32	6.64	6.89	7.07	7.29	7.08	7.79	8.07	6.66	6.24	7.71	7.2	7.07	4.88	7.17	2.29
ACP6	5.23	4.66	4.1	4.49	4.4	4.25	4.73	3.22	2.34	3	1.6	3.01	2.84	3.22	3.32	2.67	3.13	2.49	2.84	3.07	3.07	2.23	3.03	3.45	2.49	2.54	2.93	3.93	4.55	2.88	-1.67
ACP7	3.9	3.51	3.04	2.68	2.98	4.2	3.93	3.31	2.34	6.13	-0.07	2.18	4.86	3.98	5.16	4.12	1.05	3.22	3.2	3.65	2.89	3.98	3.96	3.56	4.17	4.71	5.8	4.3	3.46	3.64	0.18
ACPP	6.47	5.98	6.05	5.73	5.82	6.47	5.91	2.48	3.03	4.39	3.72	3.2	4.46	5.75	5.51	4.79	3.4	3.72	3.84	4.44	3.52	3.07	4.62	5.68	3.12	3.9	5.58	5.63	6.06	4.18	-1.88
ACRBP	-0.11	-0.26	0.32	-0.2	-4.58	0.43	-1.63	-0.97	1.22	-0.31	0.7	1.2	0.41	0.9	1.34	1.38	1.79	1.09	2.14	1.93	1.05	1.7	2.55	1.92	1.38	1.28	0.13	-0.62	-0.86	1.06	1.92
ACRC	0.8	0.79	1.06	1.19	-4.58	0.57	-0.12	1.73	2.28	0.92	0.68	1.22	1.69	0.42	1.25	1.66	1.5	1.86	1.98	1.23	1.56	0.82	1.53	2.02	2.65	1.06	1.22	0.78	-0.04	1.43	1.47
ACSBG1	4.53	3.7	3.42	3.61	4.41	4.9	5.71	1.57	3.19	2.58	1.61	2.54	2.46	2.63	3.21	3.19	1.89	2.19	1.83	2.39	1.99	2.16	2.24	3.15	3.39	2.45	3.11	3.54	4.33	2.54	-1.79
ACSF2	4.56	4.62	4.75	4.75	3.76	4.23	4.39	3.13	4.41	3.42	3.49	3.52	3.38	3.48	3.57	4.23	3.63	3.48	3.99	3.96	3.72	3.63	4.17	4.02	3.05	3.64	2.81	3.05	4.44	3.61	-0.83
ACSF3	4.24	4.54	4.36	4.5	5.91	4.69	4.18	5.19	6.13	4.72	5.21	4.99	5.24	4.33	5.04	5.31	5.34	5.44	5.12	4.94	4.75	4.72	5	4.99	5.49	4.83	4.79	4.83	4.63	5.07	0.44
ACSL1	9.2	9.6	9.19	9.53	8.72	8.44	8.97	8.74	8.74	9	8.71	7.99	8.36	8.39	8.43	8.39	8.3	8.78	8.35	9.02	9.32	8.67	8.64	8.42	8.87	9.17	8.72	7.73	9.09	8.61	-0.49
ACSL3	6.6	6.29	6	5.76	6.09	6.42	5.81	6.06	6.16	6.92	6.79	6.37	6.1	6.35	7.21	6.38	6.71	6.77	6.95	6.62	6.63	6.41	6.83	6.21	5.91	6.49	7.04	7.51	6.14	6.59	0.45
ACSL4	6.27	6.17	6.37	6.4	6.1	6.72	5.98	7.82	7.83	7.55	7.95	7.88	7.52	7.57	8.02	7.53	7.98	7.75	8.18	7.94	8.1	7.93	8	7.66	7.52	8.11	7.35	7.43	6.29	7.79	1.5
ACSL5	2.13	3.51	3.07	3.48	3.6	3.7	3.55	6.65	6.25	6.03	6.4	6.12	6.39	5.53	5.78	6.04	5.98	5.85	6.12	6.35	6.34	6.27	6.42	5.63	6.15	6.25	5.15	4.08	3.29	5.99	2.7
ACSL6	0.36	0.59	0.93	0.35	2.47	1.04	0.98	3.01	3.13	2.18	3.38	2.8	2.3	2.72	2.69	3.12	2.44	3.59	3.72	3.45	2.7	2.21	3.38	3.19	4.03	2.63	1.68	1.41	0.96	2.85	1.88
ACSM2A	1.76	2.09	2.71	1.74	1.62	1.8	2.37	2.34	3.34	1.59	2.02	1.75	1.7	1.46	0.75	1.99	1.83	1.49	1.36	1.27	1.74	1.4	1.01	2.07	2.5	1.73	0.94	0.07	2.01	1.63	-0.38
ACSM2B	2.18	0.95	3.15	1.32	-0.5	2.31	2.42	2.4	2.3	2.1	2.17	1.94	1.77	1.17	0.78	2.02	1.64	1.67	1.31	2.28	1.86	1.61	1.46	2.42	2.59	2.29	1.77	0.55	1.69	1.81	0.12
ACSM3	2.98	2.04	2.81	2.34	2.78	2.53	4.03	1.98	2.22	1.6	2.44	2.11	1.86	1.62	1.77	2.72	2.1	2.2	1.69	1.88	1.95	1.52	1.63	2.5	2.11	2.19	1.27	1.86	2.79	1.96	-0.82
ACSM5	0.89	2.79	3.56	3.43	2.19	1.13	1.9	-1.3	-0.65	-0.4	0.56	-0.13	-0.29	1.66	2.3	0.34	0.35	0.86	1.03	0.6	-0.23	-0.26	1.16	2.44	0.37	-0.17	0.33	1.43	2.27	0.48	-1.8
ACSS1	3.85	4.32	3.8	4.38	4.28	4.1	4.51	4.74	4.98	4.01	4.48	4.91	4.7	4.11	3.82	4.72	4.46	4.16	4.46	4.55	4.56	4.25	4.57	3.86	4.49	4.39	3.86	4.03	4.18	4.39	0.21
ACSS2	5.99	6.56	6.14	6.55	6.35	5.42	6.06	4.38	4.95	5.18	5.04	4.73	4.71	5.43	4.98	4.87	4.9	4.33	4.47	5.18	4.78	4.81	5.11	5.12	4.68	4.93	5.02	4.53	6.15	4.86	-1.29
ACSS3	4.05	4.75	5.09	5.07	4.86	3.68	4.53	2.79	2.52	2.98	3.31	2.65	2.26	3.72	3.01	3.28	3.45	3.13	2.68	3.08	3.18	3.21	2.9	3.25	2.29	2.57	2.76	4.35	4.58	3.02	-1.56
ACTA1	-0.32	1.11	-0.17	-1.47	0.99	0.21	0.62	-2.3	-3.01	-2.03	-1.65	-2.51	-2.71	0.99	-2.65	0.42	0.46	-3.43	-3.28	-1.01	-2.88	-2.64	-1.11	1.9	-1.84	-2.81	-1.55	-2.63	0.14	-1.73	-1.87
ACTA2	7.6	7.72	7.34	7.7	6.74	8.04	8.43	5.84	6.25	4.67	5.99	6.31	4.75	7.33	8.15	6.59	8.45	6.88	6.51	6.61	6.99	7.45	6.33	8.18	5.03	5.51	5.85	10.2	7.65	6.66	-0.99
ACTB	10.74	10.94	10.44	10.59	10.65	11.42	10.99	12.41	12.38	12.49	12.16	12.74	12.72	11.86	12.23	11.91	12.26	12.06	12.42	12.07	12.26	13.02	12.47	12.01	12.39	12.69	12.18	12.09	10.82	12.32	1.5
ACTC1	-0.46	1.07	-0.02	0.01	-4.58	-0.52	1.91	-1.35	-2.99	-2.42	-0.07	-0.51	-2.08	1.05	0.06	1.61	2.2	-1.93	-2.08	0.16	0.11	0	-1.74	2.14	-0.1	-0.4	-1.53	-0.47	-0.37	-0.49	-0.12
ACTG1	10.7	10.82	10.22	10.67	10.86	10.85	10.86	10.84	10.56	11.29	10.58	11.32	11.13	11.11	10.77	10.41	10.78	10.26	10.35	10.89	11.14	11.61	11.05	10.55	10.85	11.11	11.27	11.55	10.71	10.93	0.21
ACTG1P10	1.47	1.25	1.88	1.57	0.57	1.35	1.23	0.74	1.5	0.14	-0.43	-0.08	0	-0.07	-0.11	1.15	0.16	0.29	-0.19	0.32	0.23	-0.2	0.03	0.93	0.26	0.07	0.09	-0.1	1.33	0.23	-1.1
ACTG1P14	-0.45	-1.13	0.43	-1.91	-1.32	-0.04	-0.86	0.35	1.8	0.62	-0.87	-0.18	-0.02	-0.7	-0.17	0.31	0.26	0.08	-0.23	-0.12	-0.14	0.12	-0.41	0.57	0.57	0.33	-0.25	-0.68	-0.75	0.06	0.81
ACTG1P3	-1.21	-0.36	0.29	-0.74	-4.58	-0.17	-0.29	0.27	1.19	-0.24	-1.77	-0.25	-0.62	-0.76	-0.38	0.46	0.19	-0.07	-0.31	-0.44	-0.2	-0.06	-0.19	0.4	0.55	0.33	-0.65	-1.07	-1.01	-0.17	0.84
ACTG1P9	0.22	0.28	1.2	0.68	2.28	0.34	0.46	1.36	1.84	1.08	0.6	0.88	0.93	0.48	0.11	0.8	0.92	0.63	0.55	0.78	0.34	0.48	0.16	0.83	1.32	0.42	1	-0.02	0.78	0.74	-0.04
ACTG2	4.7	4.46	4.38	4.29	3.58	4.82	5.14	2.33	1.82	0.59	1.6	2.8	-0.18	4.61	3.04	3.13	5.39	0.65	1.46	3.08	2.34	4.15	2.52	5.12	1.95	1.93	2.27	6.54	4.48	2.72	-1.76
ACTL10	0.44	0.71	0.17	0.58	1.13	1.19	0.08	0.41	1.21	0.92	0.45	0.55	1.09	0.95	2.17	1.32	1.45	1.09	1.36	0.55	0.81	0.04	0.62	1.21	0.61	0.52	0.26	1.6	0.61	0.91	0.3
ACTL6A	5.27	5.5	5.14	5.63	6.26	5.26	5.24	4.97	4.38	4.8	5.16	4.52	4.75	5.46	5.22	4.75	4.48	4.91	4.99	4.96	4.73	4.37	4.83	4.74	4.76	4.79	5.12	5.46	5.47	4.86	-0.61
ACTN1	6.63	6.72	6.64	6.28	6.68	7.23	7.04	8.43	8.11	8.18	7.7	9.18	8.86	6.93	7.08	6.75	7.63	6.83	6.34	7.52	7.39	8.88	7.19	6.84	7.98	8.2	8.04	7.6	6.74	7.7	0.95
ACTN4	8.55	7.88	7.9	7.96	8	8.34	8.48	8.1	8.09	8.23	7.68	8.65	8.46	7.67	7.2	7.3	7.53	6.47	7.03	7.33	7.46	8.71	7.42	7.27	7.77	8.18	7.4	7.66	8.16	7.69	-0.46
ACTR10	5.98	6.26	5.82	5.87	5.43	5.52	5.52	5.22	4.36	5.71	5.88	5.11	5.5	5.89	5.25	5.23	5.19	5.27	5	5.42	5.51	5.32	5.32	4.92	5.21	5.33	5.84	5.82	5.77	5.35	-0.42
ACTR1A	6.92	6.66	6.66	6.73	6.92	6.77	6.44	6.99	6.61	6.97	6.58	6.91	6.93	6.97	7.1	6.66	6.62	6.8	6.76	6.86	6.95	7.07	6.97	6.76	6.78	6.84	7.11	7.33	6.73	6.88	0.16
ACTR1B	5.68	5.89	5.56	5.92	6.24	5.72	5.42	5.34	5.51	5.49	5.45	5.43	5.38	5.55	6.15	5.69	5.56	5.94	5.97	5.44	5.7	5.59	5.64	5.66	5.44	5.58	5.54	5.8	5.78	5.61	-0.16
ACTR2	8.12	7.68	7.88	7.76	7.66	7.63	8.09	9.03	8.47	8.94	9.01	9.12	8.93	8.85	7.55	8.14	8.42	7.72	7.98	9.1	8.51	9.14	8.61	8.1	8.54	9.06	8.45	8.24	7.83	8.57	0.74
ACTR3	7.76	8.08	7.51	7.86	8.18	7.94	7.8	8.93	8.48	9.1	9.03	8.85	8.86	8.98	8.88	8.64	8.83	9.1	9.07	9.18	9.2	8.88	9.04	8.36	9.05	8.99	9.24	8.88	7.88	8.93	1.06
ACTR3B	3.46	2.58	3.41	3.89	1.97	3.33	2.86	2.33	2.6	2.18	2.64	2.18	2	2.46	2.39	2.39	2.51	2.5	2.1	2.2	2.2	2.15	1.89	2.61	2.8	1.94	1.96	3.15	3.07	2.34	-0.73
ACTR3C	1.87	1.22	2.26	1.34	2.25	3.52	2.21	2.37	2.61	3.54	2.88	2.64	3.02	3.23	3.61	3.34	2.76	3.21	3.38	3.47	3.05	3.11	3.51	3.45	3.28	2.97	3.55	2.92	2.1	3.14	1.04
ACTR5	3.22	3.12	3.06	3.3	3.04	3.51	3.12	3.32	3.48	3.16	3.38	3.04	3.39	3.46	3.57	3.37	3.19	3.59	3.39	3.17	3.08	3.1	3.16	2.92	3.27	3.07	3.29	3.2	3.2	3.27	0.07
ACTR6	4.42	4.71	4.33	4.65	4.4	3.87	4.25	4.51	4.51	4.64	4.89	4.14	4.56	4.67	4.33	4.99	4.2	4.92	4.84	4.97	4.68	4.08	4.55	4.56	4.56	4.39	4.84	4.23	4.38	4.58	0.2
ACTR8	4.83	5.01	4.63	4.82	4.21	5.06	4.91	5.14	4.86	4.69	5.23	5.05	4.65	5.1	5.57	5.18	5.07	5.38	5.52	5.31	5.17	5	5.41	5.12	5.13	4.79	4.91	5.45	4.78	5.13	0.35
ACTRT3	0.73	0.96	1.17	0.46	-0.41	0.51	0.23	0.86	0.23	1.13	0.85	1.49	0.96	1.41	1.59	0.99	1.3	1.6	1.22	0.86	1.19	0.93	0.96	1.29	0.96	0.83	1.78	2.45	0.52	1.19	0.66
ACVR1	4.7	4.18	4.51	4.47	4.23	4.54	4.84	5.19	4.59	4.61	4.94	5.28	5.26	4.68	4.33	4.47	4.85	4.15	4.26	5.05	5.01	5.4	4.92	4.15	4.79	4.89	4.59	5.57	4.5	4.81	0.31
ACVR1B	6.3	6.11	6.17	6.06	6.59	6.01	6.36	5.4	5.93	5.91	5.9	5.78	5.87	5.56	5.59	5.46	5.17	5.43	5.4	5.88	5.97	6	5.64	5.56	5.98	6.02	5.81	4.68	6.23	5.66	-0.57
ACVR1C	2.97	4.73	4.98	5.26	4.48	2.2	2.28	2.03	0.01	1.06	0.26	1.03	0.44	1.67	0.47	-0.25	1.1	0.17	0.16	-0.12	0.82	0.1	-0.06	2.15	0.8	1.14	0.25	0.95	3.84	0.68	-3.17
ACVR2A	6.21	6.14	6.14	6.09	6.18	5.71	6.18	3.52	3.06	3.92	4.03	3.56	3.85	5	4.95	4.53	4.47	4.3	4.28	4.48	4.06	3.76	4.26	5.13	3.81	3.45	4.18	5.83	6.09	4.21	-1.88
ACVR2B	3.39	4.04	4.27	4.13	3.66	3.73	4.08	3.94	4.4	3.57	3.83	3.85	3.64	3.44	3.81	3.9	3.89	3.5	3.36	4.07	4.28	3.91	3.77	3.85	3.83	3.89	3.24	3.99	3.9	3.81	-0.09
ACVRL1	4.19	5.25	4.92	5.46	6.19	5.5	5.14	6.03	6.41	5.87	6.68	6.08	6.08	6.17	6.48	6.24	6.55	7.04	6.49	6.48	6.84	6.86	6.49	5.92	6.5	6.36	5.68	6.82	5.24	6.38	1.15
ACY1	2.58	3.18	3.23	2.99	3.22	3.26	3.16	2.18	2.67	3.43	3.39	2.98	3.28	3.04	4.01	3.31	3.44	3.03	3.09	3.36	2.85	3.38	3.31	3.4	2.85	3.46	3.68	3.25	3.09	3.21	0.12
ACYP1	1.55	2.25	1.49	1.32	1.49	1.43	1.9	1.53	1.3	1.1	1.94	1.69	1.5	0.95	0.56	1.53	0.73	1.51	1.3	1.53	1.15	0.62	1.54	1.68	1.76	1.31	0.92	0.59	1.63	1.27	-0.36
ACYP2	3.61	3.43	4.02	3.74	3.09	3.15	3.53	2.66	2.33	2.44	3.14	2.25	2.79	3.35	2.83	3.25	2.91	3.02	3.02	2.83	2.63	2.37	2.88	3.15	2.7	2.19	2.73	3.11	3.51	2.79	-0.72
AD000671.6	-0.1	0.92	-0.29	1.2	1.76	1.34	0.63	3.54	4.2	3.75	3.96	3.8	4	3.24	4.36	3.98	4.05	4.36	4.7	4.1	3.98	4.24	4.56	3.84	3.78	3.97	2.56	2.46	0.78	3.88	3.1
ADA	1.67	2.78	3.02	3.14	2.43	2.69	2.45	4.5	4.46	4.12	4.67	4.62	4.27	4.27	3.85	4.15	4.58	4.34	4.69	4.48	4.38	4.36	5.01	3.77	4.42	4.33	3.29	4.51	2.6	4.34	1.74
ADAD2	2.61	2.1	1.84	2.34	-1.79	2.48	2.58	-2.98	-2.15	-0.85	-4.58	-1.83	-0.14	0.21	-0.1	-0.01	-1.22	-1.96	-0.83	-0.91	-1.88	-1.69	-2.02	1.12	-0.39	-0.69	0.96	0.91	1.74	-1	-2.74
ADAL	3.25	3.43	3.51	2.99	4.07	3.82	3.52	2.52	3.21	2.33	3.03	2.69	2.95	2.59	2.9	2.97	2.6	2.72	2.42	3.32	2.91	2.57	3.3	2.96	3.57	2.17	2.06	3.33	3.51	2.81	-0.7
ADAM10	6.91	6.73	6.7	6.7	6.66	6.73	7.01	8.01	7.38	7.91	7.92	7.83	7.71	7.72	7.13	7.52	7.42	7.38	7.47	8.04	7.77	7.87	7.76	7.1	7.38	7.94	8.09	7.45	6.78	7.66	0.88
ADAM11	0.34	0.45	-0.04	0.06	-0.83	-0.34	-0.51	-2.41	-0.08	-0.94	-2.31	-0.97	-1.11	-0.78	-0.24	0.48	-1.06	-0.19	-0.82	-0.59	-1.46	-1.39	-0.75	-0.59	-1.8	1.03	0.18	0.79	-0.13	-0.71	-0.59
ADAM12	1.83	3.42	4.92	3.21	3.75	3.45	2.83	5.64	5.2	5.26	5.78	5.45	4.98	5.04	7.08	5.62	7.92	6.12	6.83	6.45	6.74	7.38	6.85	5.68	4.91	6.17	5.36	9.87	3.34	6.21	2.86
ADAM15	7.48	7.48	7.24	7.23	8.16	7.36	7.53	5.64	6.53	6.51	6	6.58	6.54	7.29	6.79	6.72	6.57	5.92	5.87	6.52	6.4	6.63	6.38	7.34	6.1	6.32	7.09	7.13	7.5	6.52	-0.98
ADAM17	6.25	6.01	6.21	5.94	5.57	5.94	6.24	6.5	6.33	6.81	6.54	6.31	6.41	6.49	6.15	6.14	6.02	6.39	6.1	6.6	6.46	6.4	6.42	6.34	6.25	6.66	6.87	6.25	6.02	6.4	0.38
ADAM19	2.53	2.51	3.14	3.17	1.62	4.01	2.72	7.68	8	7.09	6.82	8.15	7.47	5.85	6.08	6.41	6.74	6.74	6.88	6.5	7.18	7.6	6.79	6.05	8.22	7.55	6.11	6.37	2.82	6.97	4.15
ADAM1B	0.07	-0.35	1.02	0	-0.4	0.04	-0.25	-0.23	0.72	-0.81	-0.64	-1.19	-0.63	-1.18	-1.96	0.16	-1.02	0.07	-0.72	-1.2	-0.6	-1.1	-0.88	-0.25	0.27	-0.67	-0.74	-1.48	0.02	-0.67	-0.69
ADAM22	3.46	4.14	4.3	4.39	3.91	2.82	3.98	1.83	2.6	1.85	1.11	1.42	1.35	3.63	0.47	2.2	2.77	2.08	2.99	1.96	1.95	2.05	1.63	2.75	2.06	2.15	1.01	1.68	3.86	1.98	-1.88
ADAM23	0.69	0.11	1.4	0.8	-0.88	1.81	1.47	0.33	1.18	2.59	1.55	1.29	1.37	1.72	3.33	1.64	2.12	0.74	0.1	0.67	2.02	2.94	1.28	0.92	1.4	1.11	3.18	3.4	0.77	1.66	0.89
ADAM28	1.88	2.65	2.75	2.77	2.21	2	2.17	5.27	5.42	5.2	6.24	5	4.6	4.03	6.05	6.54	5.95	5.55	6.18	6.16	5.83	5.13	6.09	5.58	5.17	5.9	4.81	4.89	2.35	5.5	3.16
ADAM29	0.04	-0.7	0.38	-1.27	0.15	-0.4	0.39	0.67	1.46	0.36	0.68	0.13	0.56	-0.26	-0.38	0.45	-0.21	0.23	0.29	0.33	-0.08	-0.74	-0.12	0.4	0.96	0.5	-0.34	-0.32	-0.2	0.22	0.42
ADAM32	5.28	5.13	6.1	4.77	4.94	5.1	5.39	5.43	6.23	5.1	5.23	5.04	5.22	4.81	3.98	5.71	4.9	5.21	4.9	5.18	5.21	5.06	4.84	5.84	6.11	5.41	4.96	4.29	5.24	5.17	-0.07
ADAM33	2.93	4.97	4.47	4.9	5	4.45	4.37	2.1	2.62	3.26	2.79	2.42	3.06	4.63	4.13	3.41	4.06	3.19	3.9	3.82	3.38	3.69	4.45	3.46	2.13	2.8	2.11	4.39	4.44	3.32	-1.12
ADAM3A	1.17	0.43	2.05	0.23	-4.58	0.95	1.32	0.83	1.39	0.62	0.56	0.91	0.65	0.07	-0.44	1.01	0.18	0.74	0.23	0.71	0.45	0.54	0.58	0.9	1.34	0.76	0.05	-0.01	0.22	0.57	0.35
ADAM8	1.82	2.1	1.81	2.66	1.59	3.13	2.34	6.84	8.13	7.16	6.07	7.03	7.07	5.17	6.16	6.22	6.56	6.64	6.98	5.91	7.12	7.33	6.33	5.69	7.45	7.54	6.3	3.63	2.21	6.54	4.33
ADAM9	6.61	6.82	6.86	6.95	7.14	7.17	6.76	7.25	7.17	7.68	7.22	7.5	7.26	7.68	7.92	6.68	7.91	7.31	7.41	7.45	7.54	7.59	7.51	6.92	6.94	7.5	7.44	8.19	6.9	7.43	0.53
ADAMDEC1	0.09	1.79	-1.44	0.44	-1.15	0.64	-0.72	6.38	6.44	7.63	9.33	6.68	5.98	6.48	8.98	8.41	7.2	7.83	8.61	8.44	8.04	7.44	8.59	6.88	6.67	8.16	6.4	6.2	-0.05	7.46	7.52
ADAMTS1	5.15	5.43	5.01	4.59	5.27	5.73	5.75	6.69	6.23	5.57	5.67	6.67	5.9	5.98	6.09	7.13	6.28	5.71	6	6.05	6.74	7.37	5.65	6.31	7.02	6.28	5.37	6.05	5.27	6.23	0.95
ADAMTS10	2.5	4.07	4.1	4.31	4.2	4.07	3.44	3.22	3.3	2.25	2.19	2.74	2.74	3.55	3.78	3.88	4.88	3.47	3.9	3.22	3.69	3.46	3.93	3.54	3.47	3.16	2.42	4.69	3.81	3.4	-0.41
ADAMTS12	3.93	4.82	5.91	4.83	3.37	4.03	4.36	5.56	5.36	5.3	5.84	5.59	5.02	5.09	6.25	5.23	6.52	5.1	5.3	5.38	6.08	6.45	5.63	4.98	5.24	5.53	4.82	7.92	4.46	5.63	1.16
ADAMTS13	-0.16	0.1	0.16	1.59	1.31	0.46	0.73	-0.36	0.74	0.14	-0.09	-0.09	0	0.1	0.87	1.1	0.77	0.31	0.71	0.26	0.23	0.23	0.27	0.83	0.55	0.53	-0.06	0.76	0.6	0.37	-0.23
ADAMTS14	1.21	0.68	0.85	-0.38	-4.58	1.12	0.31	2.74	3.91	2.67	2.38	3.49	2.9	1.41	2.8	2.06	4.08	3.01	2.6	2.87	4.05	3.87	2.83	1.46	4.11	3.49	3	5.74	-0.11	3.12	3.23
ADAMTS15	3.37	4.29	4.04	2.81	2.77	3.97	4.84	-0.05	0.69	0.26	1.04	3.65	2.22	5.01	2.09	2.6	2.59	0.55	0.33	2.04	1.08	1.65	3.45	2.23	1.54	0.19	2.54	2.54	3.73	1.82	-1.91
ADAMTS16	0.43	-0.15	1.65	1.07	-1.96	0.68	1.03	0.15	1.11	0.09	0.01	0.26	0.15	0.47	2.24	0.66	2.9	0.2	0.29	0.5	0.66	0.32	0.01	0.81	0.99	0.42	-0.9	4.14	0.39	0.74	0.34
ADAMTS17	2.96	3.15	3.26	2.55	3.36	2.91	2.94	0.73	0.8	2.09	0.93	0.84	1.64	2.86	3.41	2.06	2.01	1.72	2.15	1.56	1.67	2.09	1.53	2.36	0.76	1.32	1.97	2.94	3.02	1.78	-1.24
ADAMTS18	1.32	0.14	4	0.56	2.39	0.6	1.5	-1	0.44	-1.43	1.48	0.56	0.1	0.69	0.63	0.92	2.52	1.91	1.69	1.01	1.09	1.14	-0.68	0.42	-0.56	0.06	-2.56	2.1	1.5	0.5	-1
ADAMTS2	4.34	5.45	6.05	6.01	5.93	5.81	5.57	7.67	7.59	7.01	7.8	7.52	7.03	7.39	7.93	7.91	8.2	8.01	8.11	8.19	8.3	8.79	8.57	7.43	7.51	7.41	6.63	9.48	5.59	7.83	2.24
ADAMTS3	1.26	1.81	1.77	2.62	3.36	2.47	3.35	2.1	1.99	1.72	2.31	1.01	1.63	1.39	1.88	1.35	2.67	2.07	1.65	2.15	2.44	2.31	1.06	1.98	2.03	2.2	1.77	2.4	2.38	1.91	-0.47
ADAMTS4	1.82	2.6	2.49	1.49	1.41	4.09	2.06	7.37	7.97	7.67	5.51	8.1	8.06	5.79	6.14	6.61	7.18	7.6	6.77	6.77	8.01	8.47	6.63	6.68	9.45	7.37	7.13	5.62	2.28	7.19	4.91
ADAMTS5	5.06	6.48	6.54	7	5.98	5.81	5.88	6.27	5.24	6.54	5.71	6.28	6	7.19	4.71	6.84	5.44	7.65	6.06	6.76	7.25	7.1	7.09	6.83	7.62	6.59	6.58	6.48	6.11	6.49	0.38
ADAMTS6	0.93	1.92	1.74	1.24	0.18	1.64	1.5	2.81	2.92	1.95	2.84	3.32	2.75	2.11	2.07	2.15	2.83	3.33	2.11	2.71	2.96	2.89	2.06	2.65	3.29	2.53	0.96	5.47	1.31	2.7	1.39
ADAMTS7	0.83	1.8	1.97	2.15	2.04	2.06	1.57	2.66	3.84	3.05	2.61	3.23	3.2	2.17	3.06	2.69	3.61	2.6	3.04	2.36	3.14	3.94	3.05	3.15	4.11	3.2	2.85	4.09	1.77	3.13	1.35
ADAMTS7P4	-0.35	-0.8	0.3	-3.27	1.49	-0.63	-0.25	0.84	1.66	-0.29	0.44	0.65	0.81	-1.28	-0.63	0.48	-0.5	-0.2	-0.13	-0.24	-0.66	-0.62	-0.68	-0.41	0.74	0.39	0.03	0.37	-0.5	0.04	0.54
ADAMTS9	4.13	3.91	4.69	4.12	3.2	4.8	5.19	3.6	5.33	4.12	3.95	4.64	4.28	4.66	4.3	4.62	5.22	4.13	3.52	4.63	4.93	5.05	3.61	4.44	5.36	4.56	4.43	5.62	4.29	4.52	0.23
ADAMTSL1	1.42	3.82	3.36	3.27	3.85	4.22	3.71	0.36	3.25	0.33	2.75	3.04	1.41	4.02	2.44	2.83	3.77	1.62	2.2	1.79	2.16	2.8	2.65	2.44	1.85	1.61	0.9	5.31	3.38	2.36	-1.02
ADAMTSL2	-0.04	0.26	0.76	-0.05	-4.58	0.45	0.7	1.08	1.11	0.73	0.45	1.24	1	1.23	2.54	0.72	2.46	1.11	1.5	1.03	1.56	1.7	1.43	1.32	1.42	1.41	1.81	3.31	-0.36	1.44	1.79
ADAMTSL3	6.02	5.6	6.98	5.66	5.71	6.2	6.18	5.89	6.99	5.54	5.13	5.48	5.69	5.16	4.79	6.32	5.72	5.77	5.46	5.7	5.59	5.51	5.53	6.41	6.6	5.86	5.35	5.03	6.05	5.69	-0.36
ADAMTSL4	2.91	3.5	4.14	4.03	5.35	4.42	3.99	5.08	6.6	5.9	4.06	5.79	5.3	5.01	4.22	4.83	5.01	4.92	4.71	5.01	5.13	5.61	4.9	4.95	6.19	5.81	5.34	3.26	4.05	5.12	1.08
ADAMTSL5	0.11	0.49	0.5	0.8	-0.13	0.58	1.95	2.38	2.1	1.03	0.89	1.43	1.68	-0.1	0.22	0.44	0.24	-0.14	0.52	0.71	1.2	1.63	0.41	0.34	0.84	0.41	-0.23	1.2	0.61	0.82	0.2
ADAP1	1.63	2.62	1.49	1.17	0.91	2.99	1.78	3.97	4.37	3.39	3.07	3.32	3.68	3.35	3.83	4.11	4.29	4.66	4.65	3.44	3.82	3.67	4.14	3.64	3.62	3.9	2.93	2.84	1.8	3.75	1.95
ADAP2	3.58	4.3	3.73	4.19	6.63	4.84	3.73	4.87	5.21	6.25	5.64	5.28	5.74	6.53	6.6	5.99	6.2	6.58	6.47	6.55	6.17	5.93	6.13	6.42	5.36	5.61	6.64	5.75	4.43	6	1.57
ADAR	7.85	7.72	7.69	7.45	8.26	7.96	7.71	9.24	9.41	9.27	9.02	9.19	9.45	8.53	8.29	8.87	8.72	8.77	8.82	8.88	8.95	9.36	8.95	8.87	9.43	9.36	8.95	8.19	7.81	8.98	1.17
ADARB1	4.85	5.29	5.42	4.92	5.1	5.17	5.21	4.65	5.35	4.89	4.21	5.12	4.73	4.53	5.02	5.08	5.06	5.05	4.44	4.7	4.24	4.48	4.47	4.91	4.95	4.39	4.65	4.87	5.14	4.75	-0.38
ADARB2	1.55	0.53	0.47	-0.75	0.24	1.05	-0.54	0.23	0.28	-0.51	-0.93	-0.26	-0.25	-0.98	1.82	-0.41	-0.65	-0.35	0.51	-0.69	0.17	3.13	0.03	0.13	0.33	-0.37	-1.11	-0.25	0.36	-0.01	-0.37
ADAT1	4.46	4.04	4.21	4.61	4.13	4.2	4.22	4.63	5.35	4.8	5.05	4.66	4.75	4.7	4.97	5.24	4.66	5.18	5.03	4.67	4.86	5.07	4.91	4.69	5.05	4.92	4.65	4.55	4.27	4.88	0.61
ADAT2	3.24	3.4	3.64	3.36	1.01	3.31	3.47	3.7	3.97	3.47	3.71	2.9	3.41	2.83	2.61	3.75	3.12	3.41	3.19	3.06	3.43	3.19	3.14	2.95	3.85	3.54	3.25	2.77	3.06	3.3	0.24
ADAT3	1.3	1.37	0.31	1.05	1.03	2.31	1.22	0.83	2.11	1.55	0.56	1.09	1.9	1.5	2.04	1.63	1.35	1.58	1.54	0.77	1.14	1.02	1.4	1.66	1.43	0.93	1.5	0.84	1.23	1.35	0.12
ADCK1	2.16	2.19	2	1.87	2.62	2.47	1.83	1.86	2.74	1.61	1.95	2.39	1.95	2.05	2.21	2.42	2.03	1.92	1.79	2.52	1.64	2.04	2.61	2.19	2.03	1.94	1.97	2.18	2.16	2.1	-0.07
ADCK2	5.31	5.03	4.8	4.55	5.93	5	4.76	3.35	3.87	4.46	4.33	4.04	4.58	4.29	5.22	4.75	4.53	4.92	4.79	4.8	4.17	4.37	5	4.69	3.86	4.05	4.75	4.86	5.05	4.46	-0.59
ADCK5	1.97	2.67	2.21	2.65	3.78	2.32	1.93	2.11	3.08	2.43	1.83	2.75	2.79	1.8	2.89	3.06	2.69	2.95	3.18	2.08	2.29	2.72	2.49	2.5	2.99	2.38	2.85	2.37	2.51	2.58	0.08
ADCY1	2.04	2.89	2.66	2.18	3.27	2.68	2.96	1.34	1.41	1.55	0.45	1.84	2	2.01	2.6	2.53	2.86	1.64	1.59	2.06	1.78	2.25	2.06	2.22	1.55	1.59	1.25	2.81	2.67	1.87	-0.79
ADCY10P1	0.44	1.8	1.39	1.04	0.76	0.96	1	1.45	2.31	1.85	2.05	1.66	0.76	0.64	0.28	2.18	1.99	1.87	0.83	1.55	1.36	0.5	1.15	1.89	2.46	1.26	0.56	0.43	1.06	1.38	0.33
ADCY2	3.53	3.66	4.14	3.79	2.61	4.17	3.83	1.65	2.34	1.3	1.69	1.56	1.58	2.63	-0.38	1.82	1.3	1.12	1.06	1.3	1.64	1.21	1.35	2.1	2.26	1.57	1.02	1.01	3.67	1.48	-2.19
ADCY3	5.03	5.39	4.62	5.24	4.88	5.83	5.45	6.15	6.66	6.06	6.1	6.43	6.6	6.21	6.59	6.15	6.84	5.86	6.13	6.2	6.04	6.79	6.57	6.1	5.56	6.27	5.83	6.4	5.21	6.26	1.06
ADCY4	2.32	3.2	3.76	3.41	4.24	3.2	3.55	3.73	4.26	3.06	3.06	3.84	3.77	3.45	3.06	3.94	4.18	3.68	3.46	3.39	3.75	3.87	3.6	3.67	4.13	3.43	3.21	3.4	3.38	3.62	0.23
ADCY5	2.53	3.98	4.03	3.7	3.59	2.86	3.21	0.1	-0.49	0.14	-0.6	0.14	0.52	1.02	-0.15	0.89	2.47	0.66	-0.51	0.57	-0.25	1.03	0	1.29	-0.04	0.09	-0.46	1.45	3.41	0.37	-3.04
ADCY6	4.97	5.9	6.47	5.63	5.78	5.45	5.29	3.64	3.37	3.09	3.24	3.86	3.63	4.24	3.9	3.56	4.56	3.7	2.85	3.7	3.9	4.22	3.51	3.86	3.97	3.91	3.03	5.43	5.64	3.77	-1.87
ADCY7	5.27	6.01	5.22	5.91	6.65	6.37	5.04	6.93	8.19	6.83	7	7.3	7.53	6.99	7.15	7.79	7.67	7.78	7.83	7.58	7.41	7.57	7.66	7.47	7.63	7.16	6.95	7.17	5.78	7.41	1.63
ADCY8	4.37	2.6	3.19	2.12	2.79	3.74	1.82	-4.58	-4.58	-3.89	-1.53	-3.38	-3.22	-0.66	-0.67	-4.08	-2.49	-4.14	-3.9	-4.17	-4.12	-4.14	-1.84	-0.93	-2.89	-4.58	-4.58	-2.95	2.95	-3.2	-6.15
ADCY9	5.21	6.34	5.11	6.52	6.54	5.23	4.45	7.01	6.01	7.31	6.8	5.69	6.25	7.31	6.69	5.98	6.14	6.02	6.12	6.45	6.39	5.98	5.4	5.96	6.38	5.88	6.92	6.91	5.63	6.36	0.73
ADCYAP1	-2.99	-1.75	-0.73	-0.65	1.64	-2.87	-4.58	-0.33	0.72	1.29	-0.05	-0.06	-0.98	1.33	3.12	-1.17	1.77	-0.71	0.01	0.67	0.26	-0.37	1	0.59	-0.51	-0.22	1.42	1.8	-1.7	0.46	2.16
ADCYAP1R1	2.52	2.72	2.7	2.3	1.94	1.4	3.47	2.29	0.85	2.52	0.42	2.15	2.18	3.2	1.82	1.25	1.93	1.87	0.94	1.66	1.65	0.41	1.46	1.13	2.11	1.25	2.81	3.07	2.44	1.76	-0.68
ADD1	7.27	7.52	7.34	7.48	7.16	7.14	7.76	7.5	7.31	7.64	7.55	7.18	7.44	7.44	7.03	7.21	7.29	7.11	7.17	7.14	7.14	7.53	7.28	7.05	7.46	7.32	7.61	7.35	7.38	7.32	-0.06
ADD2	1.97	2.06	2.84	2.23	4.02	2.32	1.93	2.23	2.73	2.26	1.59	2.21	2.27	2.64	2	2.41	1.32	2.08	0.86	2.33	2.3	2.07	2.43	2.1	2.33	1.61	0.56	-0.29	2.48	1.91	-0.58
ADD3	6.79	7.13	7.17	7.27	7.45	7.3	7.25	6.4	6.63	5.86	7.26	6.3	6.5	7.47	7.06	7.31	7.25	7.34	7.41	6.89	7.03	6.57	7.38	7.31	6.54	6.59	5.82	7.83	7.2	6.89	-0.3
ADGB	1.78	1.19	3.21	2.03	-1.26	2.33	1.99	1.88	3.09	1.89	1.84	2.07	2.21	1.29	1.16	2.48	1.68	2.27	1.94	1.84	1.52	1.81	1.26	2.18	2.78	1.97	1.89	-0.08	1.61	1.86	0.25
ADGRA2	5.31	6.06	5	5.85	6.55	6.19	6.02	5.17	5.52	5.4	4.77	5.27	5.47	6.25	6.26	5.82	6.17	5.55	5.47	5.88	5.76	6.49	6.17	5.67	4.95	5.39	5.14	7.2	5.85	5.7	-0.15
ADGRA3	4.92	4.49	5.19	4.78	5.2	4.91	5.37	3.52	4	2.94	3.63	4.11	3.72	3.97	4.08	4.13	3.81	3.58	3.39	3.83	3.74	3.68	3.7	4.02	3.62	3.14	3.75	4.93	4.98	3.78	-1.21
ADGRB1	0.49	0.52	1.35	-0.79	3.37	0.76	1.93	1.25	2.22	0.88	0.33	0.68	0.77	-0.11	0.71	0.87	0.21	0.17	0.34	0.88	0.85	0.35	0.6	0.31	1.43	0.63	-0.29	-1	1.09	0.57	-0.52
ADGRB2	1.8	1.56	1.25	1.35	2.18	1.46	1.53	1.11	0.53	0.45	-0.27	0.01	-0.13	0.28	1.03	-0.83	1.32	-0.09	0.03	-0.68	0.22	0.32	-0.42	0.47	-0.02	0.26	-1.27	3.24	1.59	0.26	-1.33
ADGRB3	0.62	1.45	2.26	1.83	0.04	0.69	1.44	-0.34	0.87	-0.71	0.81	-0.26	-1.02	0.97	-1.19	0.03	0.83	-1.4	-1.02	0.35	0	-0.76	0.11	1.2	-0.46	-0.02	0.45	1	1.19	-0.03	-1.22
ADGRD1	2.53	4.55	3.73	5.11	4.88	4.78	3.87	3.64	3.47	3.49	3.64	3.58	3.34	6.03	4.2	4.57	3.69	4.41	3.71	4.09	3.11	4.14	5.22	5.1	4.14	3.31	2.41	3.61	4.21	3.95	-0.26
ADGRD2	1.44	1.27	2.03	2.03	1.48	1.47	1.11	1.62	2.44	0.93	0.57	1.32	1.8	0.11	0.34	1.49	0.75	1.15	0.42	1.06	0.75	1.27	0.49	1.15	1.84	1.39	1.15	-0.07	1.55	1.05	-0.5
ADGRE1	-2.16	-1.06	-1.68	1.23	1.13	-0.97	-0.82	3.23	3.76	3.31	2.65	2.47	2.78	1.16	1.96	2.34	3.07	3.6	3.24	3.37	3.54	2.86	2.57	2.26	3.26	3.9	1.97	1.04	-0.62	2.78	3.4
ADGRE2	2.9	3.29	3.46	3.37	2.18	3.8	3.17	6.48	7.23	6.04	6.29	6.62	6.75	4.92	5.1	5.79	6.02	6.13	5.76	6.49	6.35	6.63	6.14	5.45	6.95	6.87	5.85	3.33	3.17	6.06	2.89
ADGRE3	-2.28	-1.13	-1.67	0.88	-4.58	-0.23	-2.54	2.81	1.88	1.06	1.83	2.16	0.85	-0.73	-1.5	-0.53	1.56	-1.74	0.27	-0.6	2.25	1.66	-0.48	-1.63	1.01	3.64	0.6	-1.25	-1.65	0.62	2.27
ADGRE4P	0.32	0.81	0.7	0.73	-4.58	0.38	-0.01	0.51	2.6	1.21	2.56	0.86	1.21	0.37	0.82	2.45	0.84	2.79	1.67	2.44	1.25	1.36	1.97	2.52	0.01	1.74	1.36	-0.16	-0.23	1.45	1.68
ADGRE5	3.87	4.69	4.15	4.8	4.93	4.69	4.74	7.47	8.15	7	7.29	7.55	7.54	6.49	5.57	7.11	6.74	6.96	6.57	7.13	6.98	7.43	6.97	6.62	7.77	7.38	5.75	4.4	4.55	6.9	2.35
ADGRF1	1.28	1.53	2.5	0.68	1.84	2.15	2.15	2.68	3.05	4.54	2.46	2.75	2.75	1.24	1.44	3.41	3.32	1.55	2.05	2.57	2.81	2.72	2.17	2.35	3.16	2.65	3.66	1.05	1.73	2.59	0.86
ADGRF2	3.63	3.09	3.49	3.21	1.12	2.65	3.24	-1.77	-0.71	1.14	-2.5	-1.99	-0.01	1.3	0.89	-0.26	-2.28	-1	-0.94	-0.97	-1.68	-1.85	-0.71	0.84	-0.95	-0.41	0.26	1.02	2.92	-0.6	-3.52
ADGRF3	1.04	0.58	1.02	0.38	2.35	0.84	-0.52	0.58	0.66	1	-0.81	0.39	0.87	0.72	0.51	1.09	0.55	0.78	0.75	0.17	-0.08	-0.15	0.21	0.99	1.15	0.81	0.25	-0.02	0.81	0.5	-0.32
ADGRF4	6.38	5.9	5.83	6.02	5.87	5.49	6.16	2.4	1.37	4.32	-0.12	3.05	4.28	4.75	4.55	3.64	0.59	2.14	2.07	3.14	2.24	2.74	3	4.42	3.21	3.52	5.19	4.31	5.95	3.09	-2.86
ADGRF5	4.46	5.98	6.03	5.54	3.87	4.63	5.65	5.7	6.28	5.49	5.65	5.72	5.36	5.95	5.74	5.19	6.8	5.9	5.63	5.59	6.37	6.56	5.57	5.55	6.34	6.29	5.77	6.93	5.17	5.92	0.76
ADGRG1	6.06	5.62	5.56	5.53	6.39	5.79	6.02	4.81	5.38	5.01	4.48	5.09	5.9	4.65	4.3	4.8	4.22	4.03	4.47	4.45	3.81	4.98	4.4	4.89	4.97	4.69	4.84	4.57	5.85	4.7	-1.15
ADGRG2	1.87	1.62	2.67	2.33	0.81	1.79	2.5	1.82	2.44	1.28	1.23	1.46	1.73	1.76	0.48	1.87	1.55	1.85	1.13	1.39	1.46	1.4	1.78	2.37	2.28	1.56	1.05	0.99	1.94	1.57	-0.38
ADGRG3	-2.25	-2.26	-1.25	-0.07	1.97	-1.13	-0.53	3.6	4.1	1.79	1.48	2.73	2.39	-0.55	0.67	0.47	2.68	0.65	1.63	1.43	3.55	3.68	1.9	0.99	4.14	4.58	2.31	-0.24	-0.79	2.09	2.88
ADGRG5	-2.28	-0.53	-1.84	-1.3	1	0.71	-0.36	3.64	4.44	3.19	3.11	3.51	3.7	1.78	2.19	3.1	2.83	3.32	4.24	2.52	3.04	3.28	3	2.27	3.93	2.75	1.81	1.37	-0.66	3	3.66
ADGRG6	5.91	6.02	6.36	6.22	5.96	6.19	6.52	4.64	3.33	5.48	2.66	4.77	5.39	5.35	4.27	4.89	3.19	3.89	3.85	4.42	4.34	4.42	4.83	5.75	4.84	4.95	6.06	4.5	6.17	4.56	-1.6
ADGRL1	4.36	4.85	4.67	4.68	5.16	4.57	4.71	3.81	4.87	4.36	3.42	4.08	4.22	3.91	3.61	4.49	4.21	3.58	3.3	4.34	3.58	4.06	4.32	4.26	4.21	4.06	3.59	4.31	4.71	4.03	-0.69
ADGRL2	6.34	6.11	6.41	6.39	6.04	5.88	6.59	5.66	5.39	6.63	5.42	5.61	6.23	6.07	6.27	5.75	5.72	5.38	5.49	5.8	5.77	6.05	5.29	5.71	6.05	5.65	7.14	7.2	6.25	5.92	-0.33
ADGRL3	5.46	5.6	5.3	5.43	5.3	5.71	7	0.3	0.75	-0.05	1.65	-0.19	1.16	3.59	1.94	3.73	2.81	1.01	1.17	2.72	0.42	0.41	2.11	3.69	0.81	0.8	2.1	3.78	5.69	1.65	-4.03
ADGRL4	3.72	5.17	5.14	5	4.73	4.31	4.72	5.29	5.47	5.36	5.99	5.35	5.45	5.53	4.44	4.72	5.65	5.7	5.21	5.45	5.67	5.56	4.93	5.18	5.8	5.44	5.36	5.83	4.68	5.4	0.72
ADGRV1	1.94	0.59	1.91	1.32	0.35	2.2	2.15	1.57	3.35	1.76	2.12	2.28	0.78	1.03	1.73	2.32	0.61	0.97	1.1	2.15	1.41	2.42	1.68	2.26	2.89	2.91	-0.32	0.75	1.5	1.7	0.21
ADH1A	0.45	2.7	3.6	3.73	1.24	1.92	1.64	-4.58	-4.58	-4.24	-4.58	-3.31	-2.7	0.09	-1.61	-2.45	-0.02	-1.68	-2.28	-2.06	-1.37	-3.91	-1.28	1.42	-1.84	-2.41	-2.42	-1.03	2.18	-2.23	-4.41
ADH1B	7.44	9.7	9.84	9.96	9.82	7.99	8.01	-0.59	0.07	-1.27	-0.46	-0.19	-0.09	6.15	1.95	0.63	6.18	4.78	3.36	0.36	4.23	-1.24	4.07	7.32	0.11	-0.31	-0.71	1.59	8.97	1.71	-7.25
ADH4	0.56	0.04	1.74	0.22	-0.32	1.17	1.59	0.18	0.86	-0.46	-0.09	0.1	0.31	-0.28	-0.4	0.8	0.7	0.48	0.13	0.34	0.35	0.24	0.09	0.95	1.01	0.83	0.14	0.36	0.71	0.32	-0.39
ADH5	6.55	7.01	7.29	7.31	7.17	6.65	6.48	6.34	5.81	6.62	7.01	6.36	6.51	6.83	6.98	6.43	6.81	7.07	7.07	6.44	6.74	6.57	6.74	6.78	6.1	6.43	6.8	7.38	6.92	6.66	-0.26
ADHFE1	1.48	1.98	2.91	2.24	1.26	1.7	1.39	1.36	1.16	0.52	1.21	1.34	0.78	-0.18	0.57	1.86	1.38	1.11	0.84	1.29	1.06	0.95	0.95	1.1	0.88	1.52	0.39	0	1.85	0.96	-0.89
ADI1	6.13	6.15	6.16	6.66	6.43	5.74	5.92	5.04	4.58	5.59	5.63	5.57	5.57	6.07	5.98	5.61	5.42	4.98	5.69	5.81	5.47	5.41	5.64	5.6	4.8	5.33	5.69	6.58	6.17	5.53	-0.64
ADIPOQ	6.51	7.99	9.21	9.08	6.92	6.09	6.73	0.63	1.62	0.41	0.71	0.97	0.81	4.64	0.84	0.84	5.57	3.07	2.34	0.04	3.46	0.02	1.68	5.68	0.88	0.24	-0.15	-0.8	7.5	1.6	-5.91
ADIPOR1	7.47	7.28	7.04	7.28	7.91	7.53	7.13	6.82	6.79	7.44	6.94	7.03	7.31	7.16	8.1	7.15	6.89	7.15	7.24	7.07	7.07	7.09	7.28	7.37	6.8	7.31	7.85	7.51	7.38	7.21	-0.17
ADIPOR2	6.73	6.84	6.87	6.83	6.16	6.39	6.61	6.23	6.41	6.96	6.61	6.31	6.36	6.77	6.64	6.44	6.23	6.26	6.33	6.56	6.61	6.38	6.47	6.62	6.36	6.7	7.25	6.94	6.63	6.54	-0.09
ADIRF	6.58	7.63	8.2	8.28	7.09	6.51	6.46	4.26	3.18	5.71	3.33	4.39	4.84	5.55	4.91	3.62	4.69	3.94	4.07	3.29	4.71	4.79	3.98	5.29	4.17	4.07	5.11	4.75	7.25	4.41	-2.84
ADK	6.35	5.67	6.24	5.94	5.6	5.52	5.68	4.64	3.92	5.73	4.7	5.21	5.35	5.7	4.9	4.52	4.28	4	4.06	4.77	4.63	4.62	4.4	4.93	4.63	5.14	5.64	5.25	5.86	4.81	-1.05
ADM	3.95	4.37	5.03	5.26	6.15	4.98	4.52	7.73	6.94	7.98	6.33	6.84	6.35	5.56	6.45	4.89	6.64	6.59	6.05	5.5	7.55	6.94	5.78	5.4	6.47	7.8	7.77	5.81	4.89	6.54	1.65
ADM2	0.4	-0.43	0.25	-0.21	0.91	0.61	0.32	2.01	2.24	1.11	0.93	2.24	2.01	-0.26	1.52	1.07	0.49	1.11	0.73	0.52	1.05	1.11	0.48	0.61	1.64	1.02	0.38	0.61	0.26	1.08	0.81
ADM5	0.23	1.02	0.83	0.94	0.55	0.92	0.04	-0.81	-0.26	-0.23	-0.22	-1.06	0.09	0.64	0.06	0.07	0.79	0.15	0.24	-0.02	-0.2	-0.65	-0.37	0.64	-0.59	-0.26	0.22	0.05	0.65	-0.08	-0.73
ADNP	6.46	6.84	6.39	6.63	6.52	6.69	6.72	7.02	6.69	6.71	7.08	6.91	6.85	6.4	5.86	6.58	6.21	6.55	6.35	6.57	6.55	6.86	6.37	6.49	6.65	6.6	6.91	6.3	6.61	6.6	-0.01
ADNP2	5.94	5.79	5.37	6.03	5.82	5.36	5.7	5.94	5.6	5.98	5.4	5.57	5.58	5.88	5.58	5.19	5.06	5.19	5.47	5.3	5.58	5.83	5.26	5.37	5.25	5.69	5.5	5.45	5.72	5.51	-0.21
ADO	4.66	4.8	4.33	4.72	4.56	4.67	4.71	4.98	4.68	5.04	5.15	4.82	4.93	5.13	5.15	5.16	4.85	5.32	5.14	5.38	5.22	5.03	5.28	4.84	4.89	4.82	5.18	5.11	4.64	5.05	0.42
ADORA1	2.49	1.88	2.02	2.02	1.45	2.1	1.64	-1.37	-1.82	-1.83	-0.85	-0.38	-1.46	-0.14	0.2	-0.95	0.89	-1.04	-0.85	-0.58	-1.23	-1.11	-0.19	1.09	-1.77	-0.95	-1.34	-0.1	1.94	-0.75	-2.7
ADORA2A	-1.93	-0.58	-0.28	-2	0.77	-0.39	-1.44	4.51	4.73	3.31	3.85	3.82	3.8	1.22	3.32	3.65	3.89	4.34	4.32	2.94	4.29	4.07	3	2.73	4.36	4.66	3.36	2.26	-0.84	3.64	4.48
ADORA2B	3.4	3.32	3.15	3.51	1.99	3.52	3.32	1.55	1.67	1.81	1.37	2.49	2.56	3.46	3.19	2.28	1.47	1.96	1.69	2.71	1.85	1.52	2.29	2.67	0.99	1.13	2.8	2.33	3.17	2.09	-1.09
ADORA3	-2.53	-1.18	-0.57	-0.2	1.15	-0.02	-0.45	-3.57	-0.19	1.38	1.37	0.21	1.12	1.65	2.71	1.48	2.25	2.83	1.51	2.18	0.98	0.31	2.61	2.4	0.14	0.28	0.8	3.28	-0.54	1.23	1.77
ADPGK	4.97	5.01	4.96	4.91	4.85	5.34	4.92	6.76	6.93	6.58	6.84	6.74	6.7	6.12	6.77	6.84	6.86	7.16	7.21	7	7.21	6.8	6.95	6.37	6.86	6.94	6.21	5.86	4.99	6.75	1.75
ADPRH	2	2.93	2.81	2.89	2.92	3.01	3.14	4.3	4.18	4.31	4.66	4.1	4.43	4.36	4.12	4.11	4.71	3.95	4.32	4.26	4.76	4.79	4.68	4.09	4.49	4.77	4.35	4.02	2.81	4.37	1.56
ADPRHL1	3.02	3.7	2.85	2.65	5.03	3.16	3.25	1.05	1.91	1.63	1.77	1.35	1.28	2.02	2.05	1.46	1	0.71	0.68	0.8	0.98	1.43	1.46	1.96	1.28	1.51	1.69	2.76	3.38	1.47	-1.91
ADPRHL2	4.54	4.53	4.25	4.51	4.8	4.68	4.33	4.67	4.38	5.09	4.54	4.77	5.11	4.9	5.59	4.71	4.63	5.29	5.21	4.91	5	4.85	5.11	4.99	4.93	4.86	5.65	4.86	4.52	4.95	0.43
ADPRM	2.54	2.98	2.56	2.69	1.85	2.47	2.43	2.98	2.37	2.69	3.2	2.72	2.62	2.73	2.98	2.62	2.63	3.3	3.18	2.56	2.7	2.64	2.85	2.79	2.63	2.57	2.83	3	2.5	2.79	0.29
ADRA1A	1.66	1.8	4.74	2.5	1.67	1.82	2.01	0.08	1.25	-0.19	0.64	0.06	0.5	-0.62	-0.78	0.5	0.07	-0.14	-0.56	-0.27	-0.14	-0.44	0.41	0.88	0.65	0.05	-0.43	-0.99	2.31	0.03	-2.29
ADRA2A	3.18	4.76	4.73	4.57	3.69	3.33	3.94	1.4	-0.04	2.32	0.9	2.65	1.47	3.51	2.74	3.22	4.24	2.6	3.02	2.97	2.37	3.43	2.59	3.01	2.24	0.61	1.95	3.95	4.03	2.44	-1.59
ADRA2C	1.47	1.37	0.47	1.62	0.98	2.23	1.79	-0.99	-0.66	-1.69	-0.16	-1.41	-1.66	0.5	-0.35	-0.98	1.03	-0.31	0.09	-0.18	0.01	-0.34	-0.69	1.34	-0.31	-0.6	-0.11	0.18	1.42	-0.35	-1.77
ADRB1	-0.04	0.81	1.59	1.53	0.87	0.24	0.61	-1.38	-0.14	-0.6	0.12	-0.99	-0.08	0.79	-0.71	0.16	0.61	-1.05	-0.59	-0.09	-0.55	-0.11	-1.53	0.64	-0.62	-0.69	-1.33	-1.36	0.8	-0.45	-1.26
ADRB2	3.52	4.5	3.72	4.06	3.73	3.88	3.33	4.01	3.73	3.69	3.77	3.77	3.41	3.7	3.31	3.69	3.64	3.52	3.81	3.25	3.08	3.5	3.39	3.81	3.1	2.96	3.32	3.6	3.82	3.53	-0.29
ADRM1	5.75	5.57	5.37	5.52	6.19	5.93	5.38	5.86	5.73	6.04	5.48	6.12	6.05	5.86	6.35	5.82	5.82	6.04	6.17	5.77	6.03	6.29	6.04	5.87	5.83	6.08	6.06	5.93	5.67	5.96	0.29
ADSL	4.57	4.93	4.86	5.02	5.18	5.16	4.46	5.53	5.38	5.44	5.98	5.76	5.49	5.27	5.91	5.69	5.56	6.11	5.88	5.63	5.69	5.46	5.67	5.41	5.49	5.5	5.73	5.55	4.88	5.62	0.74
ADSS	6.33	6.04	5.85	6.09	6.12	5.79	5.78	5.87	5.57	5.73	6.27	5.74	5.63	6.19	5.65	5.62	5.64	5.44	5.79	6.2	5.88	5.79	5.74	5.76	5.67	5.75	5.8	5.7	6	5.78	-0.22
ADSSL1	3.19	3.18	2.71	2.43	2.58	2.18	2.18	1.23	1.25	1.43	0.75	0.6	1.14	1.97	1.21	1.24	1.2	0.52	0.87	0.83	1.5	0.78	0.87	1.71	0.7	1.18	2.07	2.2	2.63	1.2	-1.43
ADTRP	3.75	3.95	3.93	2.57	3.77	4.11	4.6	3.65	2.99	2.7	3.59	2.88	3.7	3.41	2.8	3.3	1.7	3.77	2.82	3	3.13	2.99	3.52	3.52	4.08	3.44	3.31	3.29	3.81	3.22	-0.59
AEBP1	5.12	6.48	6.14	6.62	8.08	6.99	7.09	7.99	7.93	7.41	7.88	8.66	8.15	6.99	7.79	7.8	8.3	7.91	7.49	8.03	8.29	8.94	7.83	7.68	7.96	7.43	7.02	9.07	6.65	7.93	1.28
AEBP2	6.24	5.54	6.16	5.86	6.03	5.72	6.02	5.38	5.32	5.46	5.11	5.17	5.6	5.5	4.89	5.21	4.82	4.68	4.63	5.12	4.81	5.04	5	5.16	5.25	5.25	5.83	5.28	5.94	5.17	-0.77
AEN	4.02	3.3	3.36	3.32	5.21	4.44	3.36	4.67	4.56	5.16	4.47	4.89	5.07	5.24	5.3	5.01	4.84	5.18	5.19	4.78	4.71	4.87	5.01	4.81	4.98	4.94	5.36	5.64	3.86	4.99	1.13
AES	7.17	7.28	6.91	7.47	7.06	6.88	7.09	6.64	6.37	6.65	6.68	7.2	7.05	6.79	6.3	6.36	6.56	5.77	6.16	6.55	6.35	6.98	6.76	6.69	6.29	6.75	5.87	6.69	7.12	6.55	-0.58
AF011889.5	4.17	4.27	4.08	4.37	3.97	4.74	3.79	5.11	5.97	4.97	5.29	4.87	5.38	3.98	4.88	5.26	4.82	5.31	5.41	5.16	5.13	5.37	5.22	4.8	5.54	5.01	4.82	4.58	4.2	5.09	0.89
AF111168.1	-0.03	0.2	1.11	0.4	-4.58	1.11	0.05	0.58	1.82	-0.14	0.26	0.14	0.5	-0.71	-0.2	0.81	0.19	0.21	0.15	0.47	-0.12	0.48	0.55	0.85	0.72	1.16	-0.86	-0.32	-0.25	0.31	0.56
AFAP1	4.1	4.56	5.24	4.58	3.86	5.34	4.47	5.45	5.74	4.95	4.89	5.4	5	4.87	4.97	4.92	5.64	4.67	4.51	4.76	5.19	5.89	4.92	5.11	5.63	5.05	4.83	5.74	4.59	5.15	0.56
AFAP1L1	3.61	4.44	5.35	4.4	5.38	4.14	4.7	4.19	3.92	3.81	3.79	4.26	3.46	4.79	4.4	3.03	4.75	3.72	4.32	3.38	4.42	4.59	3.94	4.17	3.72	3.98	3.6	5.4	4.58	4.08	-0.5
AFAP1L2	4.69	4.43	4.45	4.85	4.83	5.4	5.47	5.85	5.49	5.37	3.83	5.57	5.7	4.77	4.53	4.82	4.25	3.78	3.61	4.64	4.79	6.13	4.57	4.86	5.53	5.49	5.93	4.98	4.88	4.98	0.1
AFDN	8.02	7.3	7.95	7.43	7.73	7.67	8.07	6.39	6.34	7.2	5.07	6.58	6.83	6.45	6.54	6.23	6.14	5.66	5.58	6.07	6	6.78	6.1	6.62	6.87	6.78	7.48	6.36	7.74	6.38	-1.36
AFF1	6.85	7.2	7.22	7.2	7.4	7.3	7.05	7.89	7.86	7.56	6.72	7.59	7.82	6.71	6.42	7.04	6.69	6.55	6.78	6.87	7.05	7.36	7.09	7.15	7.53	7.57	6.83	6.1	7.17	7.1	-0.07
AFF2	2.99	3.31	3.23	3.62	1.85	3.24	3.34	3.4	2.89	3.33	2.07	2.79	2.15	2.58	2.66	2.07	2.72	2.47	2.33	1.9	3.83	3.2	1.7	1.8	2.4	3.78	2.28	3.25	3.08	2.65	-0.43
AFF3	3.21	4.18	4.72	3.68	3.15	2.93	3.67	2.91	3.32	2.98	1.86	3.79	3.09	2.94	2.29	3.76	2.97	2.45	2.76	3.39	2.82	3.46	2.88	3.05	3.75	3.11	2.79	1.78	3.65	2.96	-0.69
AFF4	7.62	7.61	7.71	7.39	8.7	7.58	8.21	8.09	7.78	8.05	7.48	8.08	7.89	7.69	7.12	7.51	7.43	7.1	6.99	7.7	7.78	8.03	7.62	7.41	7.86	7.81	7.92	7.63	7.83	7.66	-0.17
AFG3L1P	3.34	2.97	3.62	3.24	3.9	3.47	3.78	3.82	4.44	3.91	3.58	3.55	3.83	3.84	3.61	4.16	3.68	3.46	3.87	3.83	3.55	4	3.75	4	4.25	3.97	3.68	3.21	3.48	3.81	0.33
AFG3L2	6.78	6.59	6.55	6.61	6.54	6.48	6.48	5.96	5.76	6.07	6.03	5.94	6.09	6.47	6.87	6.28	6.16	6.4	6.54	6.25	6.29	6.17	6.46	6.38	5.89	6.04	6.18	6.65	6.58	6.23	-0.34
AFMID	4.37	4.14	4.05	4.33	4.48	4.04	4.4	2.41	2.57	2.43	2.86	3.23	2.9	3.85	2.88	3.23	3.08	1.93	2.64	3.41	3.33	2.98	3.5	3.18	2.79	3.07	2.79	3.85	4.26	2.99	-1.26
AFTPH	6.92	7.07	6.62	6.81	6.91	6.52	6.6	6.45	6.16	6.51	6.34	5.99	6.13	6.63	6.53	6.43	6.2	6.48	6.6	6.41	6.49	6.12	6.43	6.18	6.35	6.39	6.58	6.16	6.78	6.36	-0.42
AGA	5.04	5.06	4.53	4.8	5.82	4.6	4.36	4.61	3.81	4.41	4.5	4.41	3.93	5.28	5.63	4.62	4.58	5.28	4.96	4.57	4.38	4.03	4.52	4.54	4.11	4.23	5.42	5.31	4.89	4.62	-0.26
AGAP1	4.73	5.29	4.63	4.99	5.29	5.15	4.81	5.13	5.33	5.02	4.42	4.93	4.92	4.91	4.55	4.15	5.05	4.55	3.99	4.11	4.8	5.08	4.5	4.22	4.99	4.71	5	4.54	4.98	4.71	-0.27
AGAP12P	0.9	0.6	1.93	1.52	0.3	0.9	1.36	-1.51	-1.85	-0.72	-4.58	0.58	-1.88	-0.44	-1.19	-1.4	-0.3	-1.16	-0.64	-0.06	-0.73	-1.08	-0.7	2.09	-0.94	1.56	0.78	-0.63	1.07	-0.71	-1.78
AGAP2	2.81	2.94	2.31	2.72	3.59	3.69	2.97	4.92	5.66	4.64	5.05	4.92	5.08	4.25	4.95	5.39	5.05	4.81	5.13	4.78	4.91	5.26	4.93	4.84	5.44	4.89	4.33	4.46	3.01	4.94	1.93
AGAP3	5.79	5.18	5.58	5.61	6.62	5.76	5.92	5.37	5.77	5.68	5.14	5.65	5.51	5.33	5.36	5.39	5.26	4.9	5.19	5.55	5.62	6.11	5.78	5.24	5.39	5.89	5.41	5.48	5.78	5.48	-0.3
AGAP4	3.35	2.56	3.77	2.61	2.26	3.32	2.71	2.28	3.3	2.49	2.16	2.89	2.36	2.34	1.84	2.6	2.03	3.02	1.95	2.75	2.29	2.45	2.09	3.31	3.05	2.58	1.79	2.23	2.94	2.47	-0.47
AGAP5	2.61	2.42	3.63	2.29	0.72	3.05	2.9	2.58	3.65	2.27	2.61	2.8	2.52	2.2	2.33	3.19	2.8	2.99	2.97	2.34	2.31	1.94	2.75	3.04	3.59	2.37	1.62	2.28	2.52	2.63	0.11
AGAP6	2.75	2.58	2.96	2.65	2.28	3.25	2.61	3.3	4.1	2.7	3.25	3.22	2.69	2.44	2.76	3.76	3.44	3.5	3.2	2.94	3.21	3.08	3.21	3.38	3.74	3.4	2.89	2.87	2.73	3.19	0.47
AGAP7P	-2.21	-0.9	1.41	-2.16	-4.58	-0.08	-2.22	-1.19	0.78	-1.34	0.16	-1.42	-0.08	-4.58	-1.42	0.47	0.29	-0.33	0.93	-1.11	-0.35	0	-0.14	-0.13	-0.12	1.05	-0.13	-0.36	-1.54	-0.43	1.11
AGAP9	3.16	2.35	3	3.02	2.06	3.81	2.41	2.86	3.71	2.06	2.63	1.08	2.9	2.77	2.51	3.3	-0.06	2.78	2.18	1.93	2.57	2.57	2.24	3.54	3.07	1.13	2.2	1.59	2.83	2.36	-0.47
AGBL2	-0.19	-0.44	0.37	0.2	1.1	-0.33	0.9	0.1	1.35	0.39	1.61	0.44	0.94	-0.24	0.04	0.26	-0.13	0.12	0.65	0.48	1.08	0.43	-0.53	0.63	1.23	0.12	-0.08	0.13	0.23	0.43	0.2
AGBL3	1	2.16	2.44	2.01	0.41	1.32	1.97	1.45	0.81	1.24	0.54	0.78	1.05	1.8	0.56	1.63	0.92	0.86	0.42	1.23	0.63	0.48	0.75	1.52	1.83	1.32	1.74	0.88	1.62	1.07	-0.55
AGBL4	1.03	1.15	1.48	2	0.37	0.09	1.37	0.28	0.8	-0.24	-0.18	-0.32	0	-0.44	-1.18	0.12	-0.86	-0.53	-0.63	-0.22	-1.01	-0.3	-0.58	0.1	0.69	-0.35	-1.29	-0.92	1.07	-0.34	-1.41
AGBL5	4.55	4.66	4.58	4.5	4.56	4.56	4.62	3.72	3.46	3.31	2.93	3.05	3.31	3.96	3.84	3.33	3.31	3.25	3.4	3.13	3.28	3.28	3.14	3.72	3.43	3.17	3.33	4.25	4.58	3.41	-1.17
AGER	-0.06	0.59	0.7	0.58	0.65	0.51	0.44	2.05	3.04	1.12	1.27	1.7	1.89	0.58	1.16	1.71	1.26	1.45	0.98	1.77	1.47	1.77	1.41	1.62	2.46	1.84	0.39	0.1	0.49	1.48	0.99
AGFG1	6.47	6.45	6.8	6.71	5.5	6.7	6.29	6.89	6.72	7.05	6.67	6.85	6.77	6.9	7.12	6.7	7.03	7.06	7.14	6.93	6.89	6.99	7.04	6.85	6.82	6.95	7.18	6.63	6.42	6.91	0.5
AGFG2	5.21	4.5	4.5	4.37	4.21	4.64	4.93	4.13	4.51	3.92	4.27	4.17	4.52	3.52	4.13	4.32	4.19	4.14	4.27	3.61	3.68	4.39	4.27	3.82	4.42	4.09	2.92	3.57	4.62	4.04	-0.58
AGGF1	6.13	5.88	5.87	6.02	5	5.76	6.08	5.86	5.4	5.8	6.08	5.49	5.52	5.94	5.42	5.81	5.72	6.05	6.13	5.99	6.02	5.47	6.04	5.81	5.6	5.55	6.02	6.13	5.82	5.8	-0.02
AGK	4.78	4.37	4.97	4.68	3.76	4.55	5.13	5.42	4.74	4.77	5.15	4.63	4.66	4.88	5.08	4.66	5.13	5.44	5.23	5.04	5.11	4.98	4.97	4.99	5.06	5.03	4.68	4.7	4.61	4.97	0.36
AGL	6.41	6.48	6.67	6.45	5.59	6.42	6.49	5.31	4.95	5.33	6.35	5.59	5.46	6.06	5.25	5.56	5.22	5.25	5.55	5.7	5.42	5.3	5.64	5.5	5.32	5.22	5.67	5.65	6.36	5.49	-0.87
AGMAT	0.37	-0.02	0.95	-0.36	0.25	0.94	0.31	2.54	2.78	1.87	2.49	2.38	2.25	1.35	1.96	2.29	2.08	3.11	2.66	2.08	2.39	2.29	2.3	1.89	2.98	2.55	1.48	1.59	0.35	2.25	1.91
AGMO	-0.06	0.43	1.23	0.26	-0.5	-0.27	-0.21	-0.86	0.5	-0.8	-0.99	-0.77	-0.55	-0.35	-0.52	0	0.44	0.32	0.14	-0.59	-0.65	-0.56	-0.78	-0.32	-0.12	-1.1	-1.24	-0.28	0.13	-0.43	-0.56
AGO1	6.9	6.72	6.61	6.82	5.78	6.66	6.74	5.92	6.16	5.87	6.04	6.13	5.9	6.08	5.72	6.09	6.02	5.06	5.59	6.22	5.8	6.5	6.24	6.06	5.84	6.43	5.41	5.97	6.6	5.96	-0.65
AGO2	6.92	6.39	6.86	6.16	6	6.84	6.6	7.24	7.44	7.28	7.02	6.89	7	6.63	6.59	6.79	6.3	6.89	6.72	6.39	6.86	7.2	6.42	6.44	7.05	7.05	6.64	6.26	6.54	6.81	0.28
AGO3	5.85	5.81	6.45	5.97	5.2	6.15	5.74	6.33	6.61	5.89	6.02	6.08	5.98	5.71	5.74	6.32	6.22	6.2	6.3	6.16	6.23	6.26	6.28	6.29	6.64	6.31	5.88	5.81	5.88	6.16	0.28
AGO4	6.64	6.57	6.41	6.64	5.56	6.07	6.31	6.09	6.41	6.06	6.28	5.42	5.97	6.04	6	6.15	6.1	6.11	6.31	6.16	6.03	6.26	5.99	6.28	5.94	6.12	6.21	5.73	6.32	6.08	-0.24
AGPAT1	3.98	4.14	3.74	4.21	4.25	4.19	4.77	3.92	3.86	3.83	4	4.68	4.5	4.19	3.59	3.78	4.32	3.25	3.56	4.34	3.84	4.38	4.3	3.66	4.01	4.18	3.47	4.36	4.18	4	-0.18
AGPAT2	5.26	6.07	6.35	6.46	5.38	5.15	5.12	4.5	4.76	4.71	4.86	4.84	5.08	4.82	5.14	4.71	4.96	4.93	4.9	4.86	5.15	5.23	5.19	4.94	4.38	4.95	5.08	4.88	5.68	4.9	-0.78
AGPAT3	5.93	5.96	5.6	5.71	6.58	6	5.86	6.48	7.27	6.82	6.82	6.58	7.07	6.55	6.89	7.06	6.63	7.17	7.1	6.92	7.03	7.21	7.31	6.81	6.96	7.13	6.98	6.06	5.95	6.9	0.95
AGPAT4	2.55	3.08	3.36	2.51	1.94	3.29	3.49	4.67	5.36	4	3.42	4.5	4.16	4.02	3.92	3.84	4.71	4.69	4.41	4.35	4.76	4.64	3.86	3.91	4.99	4.53	4.3	4.84	2.89	4.38	1.49
AGPAT5	4.38	4.69	3.91	3.93	5.24	4.69	4.63	5.01	4.88	4.96	5.76	5.35	4.59	4.84	5.39	4.92	5.21	5.31	5.4	5.3	5.48	4.83	5.43	4.64	5.05	4.86	5.34	5.36	4.5	5.14	0.64
AGPS	5.49	6.1	5.88	6.28	7.03	5.75	5.75	6.57	6.01	6.53	6.35	6.3	6.26	6.7	6.44	6.32	6.5	6.62	6.37	6.72	6.45	6.27	6.58	6.19	6.19	6.22	6.52	6.41	6.04	6.41	0.36
AGR2	3.02	2.97	0.93	1.78	-0.9	4.03	2.29	-0.27	-0.32	-0.63	-1.04	1.72	1.36	1.69	1.04	1.41	-2.04	-0.21	-2.63	1.3	-1.56	-1.55	0.16	-0.68	0.87	-1.46	1.96	-1.88	2.02	-0.13	-2.15
AGRN	5.81	5.45	5.25	5.64	6.52	5.68	5.87	6.64	6.99	6.86	5.97	7.56	7.48	5.64	6.42	5.99	6.18	5.78	6.01	5.95	5.98	7.12	5.79	5.84	6.76	6.45	6.61	6.35	5.75	6.4	0.65
AGT	-0.63	2.05	-0.91	0.82	3.56	2.31	0.04	-3.92	-1.59	-2.04	-1.05	-2.6	0.42	-0.11	-0.26	-1.95	1.85	-0.86	-1.91	-3.2	-2.27	-1.16	0.85	-0.73	-0.88	-2.45	-1.99	0.56	1.03	-1.2	-2.24
AGTPBP1	5.33	5.58	5.46	5.35	5.49	5.31	5.36	6.02	6.43	5.82	6.34	5.45	5.47	6	5.89	6.13	6.09	6.52	6.65	6.09	6.22	5.7	5.85	6.03	5.75	6.28	5.72	5.48	5.41	6	0.58
AGTR1	2.73	4.08	3.19	4.74	3.99	3.6	4.18	1.15	-0.56	0.72	1.23	0.23	-0.29	3.36	2.54	1.86	2.83	3.12	2.7	2.17	3.03	1.96	3.19	2.65	0.36	0.54	1.42	4.87	3.79	1.86	-1.92
AGTRAP	3.16	3.77	2.92	3.64	2.96	4.24	3.63	4.35	5.18	5.22	5.33	5.32	5.44	4.99	5.84	5.62	5.48	5.69	5.81	5.57	5.49	5.78	5.97	5.36	5.03	5.38	5.67	4.58	3.47	5.39	1.91
AGXT	-0.38	0.21	0.91	-1.83	-1.27	-0.19	-0.6	-0.14	1.16	0.06	-0.28	-0.06	0.15	-1.3	-0.68	0.07	-0.35	-0.22	-0.83	-0.54	-0.64	-0.71	-0.77	-0.01	0.34	-0.21	-0.22	-1.44	-0.45	-0.32	0.13
AHCTF1	6.9	7.11	6.99	7.3	6.83	6.91	7.21	6.87	7	6.61	6.54	6.73	6.56	6.73	6.93	6.94	6.77	6.77	6.69	6.44	6.61	6.59	6.75	6.72	7.01	6.59	6.47	6.75	7.03	6.72	-0.32
AHCY	5.85	5.99	5.28	5.52	5.78	6.28	5.76	5.05	5.04	5.54	5.42	5.99	5.57	5.52	6.41	5.48	5.7	5.35	5.85	5.86	5.6	5.86	5.93	5.85	5	5.56	5.78	6.34	5.78	5.65	-0.13
AHCYL1	6.91	6.8	6.91	6.84	6.56	6.73	6.91	6.29	5.96	6.57	6.5	6.55	6.44	6.76	6.12	6.21	6.3	5.61	5.81	6.62	6.12	6.66	6.53	6.21	6.16	6.64	6.53	6.47	6.81	6.34	-0.47
AHCYL2	6.08	5.82	5.7	5.88	6.91	5.92	5.3	4.13	3.9	4	4.14	4.18	4.37	4.73	4.14	4.47	4.11	3.96	3.83	3.91	3.99	4.17	4.05	4.83	3.81	3.87	4.69	4.24	5.94	4.17	-1.78
AHDC1	4.73	4.18	4.37	4.96	4.79	4.18	4.99	3.78	4.62	4.3	2.81	4.2	4.52	3.56	2.7	3.43	4.02	2.07	2.58	3.29	3.29	4.19	3.37	3.51	4.15	3.51	3.83	3.34	4.6	3.58	-1.02
AHI1	5.28	4.64	5.82	4.8	3.54	4.8	5.3	4.93	5.27	4.75	4.39	4.52	4.6	4.67	4.07	4.59	4.98	4.02	4.7	4.22	4.73	4.9	4.43	5.05	5.41	4.86	4.14	4.65	4.88	4.66	-0.22
AHNAK	13.32	13.37	13.36	13.5	14.09	13.24	13.44	11.25	11.62	11.34	11.04	11.18	11.31	12.4	11.57	11.8	11.22	10.94	11.02	11.63	11.26	12.09	12.1	12.05	11.33	11.66	11.58	11.98	13.47	11.54	-1.93
AHNAK2	11.45	11	10.95	10.91	10.65	11	11.38	7.5	7.18	8.61	5.67	7.93	8.51	9.64	7.7	8.18	6.59	6.11	6.1	7.36	7.22	8.56	8.04	9.25	7.53	8.36	9.5	8.83	11.05	7.83	-3.22
AHR	7.82	8.26	8	7.95	6.84	8.72	8.11	8.39	8.17	8.38	8.43	8.3	8.2	8.76	8.67	8.77	8.55	8.68	9.03	8.44	8.32	8.77	8.69	8.23	8.02	8.78	8.28	8.4	7.96	8.49	0.53
AHRR	3.9	2.74	2.56	2.71	4.64	3.67	3.38	2.96	2.27	4	3.09	1.5	3.07	2.6	4.01	2.71	1.57	1.78	1.84	1.6	2.32	2.92	2.38	2.29	2.02	2.45	2.37	4.49	3.37	2.58	-0.79
AHSA1	5.53	5.39	5.35	5.38	6.5	5.52	5.38	5.63	5.11	5.48	5.58	5.73	5.77	5.61	5.6	5.54	5.25	5.23	5.41	5.46	5.31	5.53	5.98	5.12	5.82	5.43	5.23	5.68	5.58	5.5	-0.08
AHSA2	4.92	5.58	5.85	5.45	5.97	4.99	5.12	5.29	5.91	4.8	5.1	5.16	4.72	4.72	4.72	5.79	5.87	5.89	5.66	5.47	5.26	4.86	5.37	5.73	5.82	4.98	4.75	4.85	5.41	5.27	-0.14
AICDA	-0.15	-0.39	0.65	0.17	1.49	-0.16	0.63	0.96	1.97	0.82	0.02	0.84	1.05	-0.39	-0.32	0.66	0.31	0.66	0.41	0.59	0.69	0.35	0.5	0.75	1.51	0.78	0.17	-0.55	0.32	0.56	0.24
AIDA	6.22	6.45	6.41	6.68	6.54	6.04	6.56	6.92	6.06	6.66	7.04	6.75	6.72	6.67	5.29	6.11	6.15	6.28	5.78	6.7	6.6	6.81	6.44	6.08	6.52	6.53	6.68	6.42	6.42	6.44	0.02
AIF1	2.2	3.62	2.49	3.47	4.45	3.64	3	4.78	5.44	5.85	6.6	5.83	5.71	6.05	6.59	6.3	6.58	6.87	7.01	6.8	6.5	5.97	6.8	6.39	5.54	6.16	5.5	4.89	3.27	6.1	2.83
AIF1L	5.2	5.36	4.91	5.25	5.48	4.45	5.08	2.67	2.16	4.75	1.64	2.45	3.53	5.44	4.15	3.17	3.43	2.17	2.81	3.12	3.24	3.79	2.98	3.68	2	3.03	3.79	3.5	5.1	3.21	-1.89
AIFM1	4.5	4.16	4.37	4.28	5.14	4.31	4	4.51	4.27	4.52	4.6	4.5	4.39	4.68	4.49	4.49	4.64	4.47	4.71	4.69	4.59	4.43	4.67	4.13	4.36	4.48	4.53	4.45	4.39	4.5	0.11
AIFM2	3.35	4.36	5.2	5.01	4.56	3.21	3.47	4.51	4.71	4.45	4.6	4.62	4.68	3.73	3.46	4.08	4.04	4.24	4.26	4.56	4.97	4.94	4.72	3.76	4.76	4.97	3.61	3.25	4.17	4.33	0.16
AIFM3	-0.83	-0.35	-0.52	-0.36	-0.51	-0.61	-0.05	-0.98	0.88	0.26	-0.16	-0.01	0.24	0.4	0.95	0.68	1.41	1.18	1.64	0.53	1.02	0.34	1.22	1.13	0.51	-0.74	-0.02	-0.39	-0.46	0.48	0.94
AIG1	4.55	4.81	4.95	5.12	4.63	4.32	4.21	3.59	3.08	4.62	4.22	4.15	4.19	4.39	4.7	4.06	3.81	4.23	4.19	4.25	4.26	3.58	3.95	4.12	3.65	4.12	4.65	4.76	4.66	4.12	-0.53
AIM1	8.69	8.46	8.22	8.51	8.75	8.29	8.57	7.94	7.72	8.77	7.62	7.61	7.93	8.44	8.26	8.13	7.49	7.77	7.88	8.23	7.88	8.15	8.23	8.34	7.95	8.25	9.35	7.74	8.5	8.08	-0.42
AIM1L	4.9	4.13	4.04	4.19	5.94	4.62	4.83	2.82	4.03	5.38	2.49	3.71	4.63	3.87	4.14	3.32	3.19	2.59	1.77	3.26	3.13	4.19	3.48	3.58	3.86	4.31	5.5	3.59	4.66	3.66	-1
AIM2	-1.43	-1.3	-0.6	-0.65	-4.58	0.32	-1.19	4.12	4.23	3.52	5.01	5.02	4.83	2.64	3.5	4.63	4.32	5.08	4.83	4.63	4.39	3.25	4.83	4.2	4.68	4.69	4.79	2.23	-1.35	4.26	5.6
AIMP1	5.53	5.64	5.46	5.52	5.71	5.33	5.24	5.45	4.73	5.59	5.67	5.37	5.39	5.96	5.44	4.86	5.04	4.97	5.35	5.46	5.33	4.99	5.16	5.06	5.04	5.07	5.55	5.41	5.49	5.28	-0.21
AIMP2	3.61	3.61	3.42	3.31	4.55	4	3.34	3.21	3.17	3.97	3.47	3.76	3.63	4.17	4.51	3.67	3.71	4.48	4.2	3.93	3.83	3.57	3.99	3.72	3.74	3.37	4.59	4.22	3.69	3.85	0.16
AIP	3.66	4.12	3.7	4.11	5.15	4.16	4.05	4.9	4.73	4.54	5.2	4.62	4.68	4.39	5.06	4.99	5.12	5.14	5.53	4.96	5.25	4.82	5.23	4.44	4.95	4.97	4.24	5.08	4.14	4.9	0.76
AJAP1	0.95	1.16	0.59	0	1.62	0.6	0.91	3.07	3.63	3.03	2.35	4.04	2.81	1.21	3.16	1.81	3.47	2.63	2.2	2.62	3.17	3.64	2.47	0.89	3.21	2.85	1.81	2.65	0.83	2.7	1.87
AJUBA	6.78	6.24	6.19	6.68	5.93	6.34	6.77	4.95	3.28	4.73	3.57	5.81	5.41	4.81	5.11	4.13	3.92	2.52	3.15	3.7	3.69	4.55	3.75	4.33	3.87	3.48	5.46	5.25	6.42	4.26	-2.16
AK1	4.08	4.06	4.02	4.06	4.54	4.56	4.06	3.16	3.4	3.77	2.66	3.32	3.4	4.08	4.06	3.48	3.72	3.76	3.49	3.26	3.49	3.49	3.37	3.51	3.8	3.79	4.25	5.13	4.2	3.64	-0.56
AK2	6.65	6.71	6.54	6.75	7.42	6.74	6.43	6.53	6.21	6.98	6.57	6.89	6.72	6.9	6.96	6.69	6.53	6.73	6.62	6.85	6.84	6.52	6.76	6.77	6.6	6.96	7.31	6.68	6.75	6.74	-0.01
AK3	6.94	6.68	6.75	6.85	5.91	6.62	6.78	5.91	5.08	6.41	5.78	5.78	5.98	6.61	6.73	6.05	6.09	6.31	6.14	6.03	5.98	5.62	6.15	6.48	5.63	6.1	6.81	7.02	6.65	6.13	-0.52
AK4	7.14	6.93	6.44	6.76	6.83	6.73	6.63	6.7	5.73	6.83	5.73	6.37	6.89	6.29	6.19	4.99	5.58	5.43	5.3	6.08	6.14	6.22	6.56	6.17	6.23	6.82	7.28	5.23	6.78	6.13	-0.65
AK4P1	2.26	-2.75	-1.09	-4.58	0.19	1.81	-1.67	-2.22	-1.29	-1.63	-4.58	1.01	-2.24	1.41	-3.03	0.95	-2.02	1.35	0.32	1.18	2.11	1.32	-2.84	1.1	-2.05	-3.48	-1.23	-2.06	-0.83	-0.85	-0.02
AK5	1.2	1.52	1.42	0.71	1.74	2	1.82	0.72	0.61	2.3	0.62	0.03	0.55	2.24	2.2	0.73	-0.11	1.61	1.36	1.1	1.8	1.23	1.47	0.94	0.4	0.58	1.45	4.67	1.49	1.26	-0.22
AK6	3.79	3.89	3.83	4.43	3.9	3.93	3.66	4.12	2.94	3.6	3.97	3.69	3.59	4.09	3.81	3.54	3.89	4.15	3.98	3.87	3.8	3.47	3.79	3.34	3.86	3.42	4.02	4.33	3.92	3.78	-0.14
AK7	2.86	3.01	3.12	3.21	3.08	2.49	2.49	0.76	2.72	1.11	0.63	1.67	1.59	2.39	0.89	1.64	1.24	1.03	-0.27	0.86	0.46	0.53	0.72	2.03	1.81	1.01	1.17	0.43	2.9	1.16	-1.73
AK8	1.41	2.04	1.61	0.96	1.29	1.76	0.89	-1.44	-2.08	-0.56	-0.46	-2.01	-0.34	0.67	1.31	-0.76	-0.71	-0.09	-0.33	-1.03	-1.51	-1.21	0.56	1.45	-1.22	-0.65	-0.15	1.44	1.42	-0.43	-1.85
AK9	3.42	3.28	3.68	3.18	2.26	3.14	3.78	2.5	2.61	2.42	2.49	2.57	2.68	3.19	2.09	2.79	2.2	2.67	2.5	2.57	2.5	2.23	2.41	2.57	2.89	2.66	2.67	2.56	3.25	2.56	-0.69
AKAP1	5.75	5.72	5.93	5.85	5.08	5.66	5.49	3.77	4.28	4.16	3.84	4.59	4.43	4.71	4.22	4.24	4.54	3.75	3.88	4.48	3.96	4.33	4.27	4.76	3.71	4.15	3.77	4.37	5.64	4.2	-1.44
AKAP10	5.09	4.91	5.28	4.75	4.93	5.21	5.25	5.31	5.77	4.96	5.52	5.32	5.07	5.08	5.15	5.51	5.63	5.33	5.49	5.5	5.45	5.16	5.41	5.37	5.35	5.33	5.05	4.95	5.06	5.32	0.26
AKAP11	6.69	7.06	7.01	7.06	6.41	6.52	6.82	7.03	6.64	6.91	7.32	6.86	6.73	6.68	5.79	6.98	6.49	6.59	6.31	7.08	7	6.93	6.87	6.67	6.88	6.8	6.86	6.54	6.79	6.76	-0.03
AKAP12	5.85	6.27	7.36	6.72	6.29	6.01	6.42	5.97	5.64	6.07	6	5.34	5.29	6.95	5.54	5.71	5.64	4.97	4.69	5.68	5.83	6.58	5.99	5.63	5.32	5.89	4.7	5.92	6.42	5.68	-0.74
AKAP13	7.81	8.01	8.17	8.09	8.38	8.02	8.25	9.14	9.46	8.93	9.1	8.42	8.51	8.47	8.29	8.89	8.75	8.57	8.7	8.76	9.01	9	8.99	8.56	9.16	9.14	8.11	8.52	8.1	8.79	0.68
AKAP17A	4.39	4.8	4.39	4.8	4.27	4.66	4.53	5.4	6.19	5.38	4.82	5.13	5.25	4.38	5.25	5.69	5.49	5.27	5.51	4.93	5.24	5.23	5.27	5.22	5.58	5.29	4.86	4.8	4.55	5.25	0.7
AKAP2	6.12	6.62	7.08	6.78	6.76	6.79	6.56	7.88	7.99	7.72	7.59	8.19	7.66	8.11	7.1	7.3	7.35	7.22	7.25	7.65	7.7	8.35	7.78	7.21	7.71	7.83	6.69	7.36	6.67	7.6	0.93
AKAP3	-0.02	0.44	0.14	0.4	1.75	0.14	-0.77	-0.38	-0.63	-0.8	-0.63	-0.07	-0.25	-0.94	-0.77	-0.02	-0.85	-0.01	-0.22	-0.28	-0.5	0.18	-0.75	0.43	0.17	-0.69	-1.44	-1.06	0.29	-0.45	-0.75
AKAP5	3.04	2.25	3.38	2.68	1.83	2.47	3.2	5.19	4.78	4.13	4.34	3.26	4.47	2.99	2.85	4.2	3.43	3.83	4.17	3.48	4.42	4.64	3.19	3.43	4.56	4.21	3.38	3.06	2.69	3.9	1.21
AKAP6	3.46	3.43	4.26	3.88	5.12	3.91	3.79	1.84	2.95	2.48	2.12	2.55	2.29	2.89	2.16	2.95	2.79	2.55	2.19	2.16	2.71	2.56	2.3	3.25	3.1	2.34	2.62	3.08	3.98	2.57	-1.41
AKAP7	2.67	3.25	4.04	3.87	0.26	2.81	2.56	2.93	2.78	2.56	4.1	2.94	2.71	2.95	3.1	3.69	3.56	3.77	3.8	3.74	3.39	3.2	2.98	3.67	2.89	3	2.86	2.73	2.78	3.21	0.43
AKAP8	5.2	5.09	4.94	4.9	4.98	5.1	5.01	5.31	5.7	5.3	4.78	5.24	4.88	5.3	5.31	5.5	5.14	5.28	5.58	5.12	5.25	5.41	5.12	5.4	5.3	5.09	5.21	5.09	5.03	5.25	0.22
AKAP8L	5.12	4.84	5.05	4.75	4.91	4.75	4.59	5.35	5.59	5.09	4.66	4.94	4.88	4.71	4.86	5.27	5.18	5.01	5.2	4.77	5.02	5.04	4.97	5.15	5.09	5.19	4.43	4.68	4.86	5	0.15
AKAP9	8.27	7.89	8.62	8.02	6.82	7.85	8.34	7.68	7.81	7.29	7.47	7.36	7.17	7.16	7.26	8.11	7.51	7.75	7.54	7.81	7.55	7.05	7.63	7.79	7.71	7.43	7.5	7.39	7.97	7.52	-0.45
AKIP1	2.83	3.21	3.01	3.39	3.73	3.36	2.93	3.61	3.18	3.94	4.09	4.64	3.88	4.02	4.31	3.37	3.69	4.14	3.95	4.2	3.84	3.77	4.06	3.64	3.96	3.43	4.89	4.39	3.21	3.95	0.74
AKIRIN1	5.61	5.39	5.19	5.23	4.25	5.18	5.28	6.15	5.44	6.05	6.04	5.95	5.51	5.81	5.62	5.58	5.9	5.59	5.81	5.92	5.79	5.77	5.76	5.23	5.67	5.65	5.46	5.6	5.16	5.73	0.57
AKIRIN2	3.34	3.32	3.5	3.47	1.62	3.44	3.33	4.98	5.19	5.09	4.76	4.96	5.12	3.83	3.67	4.34	4.07	4.41	4.35	4.54	4.57	4.78	4.39	4.1	4.82	4.85	4.65	3.58	3.14	4.53	1.38
AKNA	3.67	4.56	4.77	4.18	4.74	4.78	4.41	7.61	8.84	7.33	7.47	7.44	7.5	6.66	7.26	7.92	7.64	7.53	7.68	7.52	7.54	7.76	7.2	7.46	7.9	7.72	6.6	5.72	4.44	7.44	3
AKNAD1	0.01	1.39	0.61	0.12	-2.15	0.58	0.01	-1.44	-0.13	-0.38	-1.72	-0.46	-0.36	-0.74	-1.4	-0.48	-1.28	-0.94	-1.57	0.09	-0.91	-1.87	-0.97	0.26	-0.76	-0.76	-0.27	0.68	0.08	-0.73	-0.82
AKR1A1	5.74	5.73	5.39	5.85	6.24	5.98	5.78	6.06	5.99	6.45	7.16	6.49	6.34	6.59	7.49	7.22	7.05	7.29	7.53	7.36	7.19	6.71	7.38	6.67	6.36	6.84	6.54	7.03	5.81	6.85	1.03
AKR1B1	3.9	4.23	4.1	4.46	5.49	4.38	4.07	6	5.7	5.76	7.11	6.21	5.81	5.65	6.59	6.21	6.42	6.37	6.74	6.1	6.63	6.3	6.43	5.52	5.68	6.56	5.43	6.36	4.38	6.17	1.79
AKR1B10	2.39	2.14	1.52	0.91	3.41	3.22	1.37	2.04	2.06	7.93	0.37	5.24	6.56	6.97	6.97	6.64	0.7	5.67	5.33	6.71	4.83	4.62	6.21	7.22	5.19	6.62	9.45	6.6	2.14	5.43	3.29
AKR1B15	2.73	2.34	3.73	2.45	2.53	3.35	3	3.28	3.87	5.54	2.35	3.94	4.28	4.57	5.34	4.03	3.04	3.4	3.83	3.84	3.27	3.86	3.06	4.7	3.81	4.66	5.68	3.71	2.87	4	1.13
AKR1C1	5.86	6.39	7.1	7.26	7.03	5.76	5.41	1.87	2.26	2.99	2.36	3.87	2.6	5.92	4.23	3.9	3.99	2.86	3.04	2.31	2.97	3.81	4.18	4.48	1.83	1.75	3.95	3.54	6.4	3.27	-3.13
AKR1C2	5.91	6.48	7.86	7.86	6.18	5.84	5.58	1.06	0.75	2.24	1.03	3.01	1.67	5.73	4.07	3.06	3.41	3.01	2.08	2.48	2.77	2.93	3.65	4.52	1.51	1.36	3.81	4.7	6.53	2.8	-3.73
AKR1C3	5.29	5.39	6.83	6.3	5.86	5.19	4.91	0.53	1	0.86	2.55	2.86	1.28	4.95	3.56	2.93	4.15	3.3	2.87	2.85	3.03	2.34	3.53	3.89	0.78	2.04	2.77	4.53	5.68	2.69	-2.99
AKR1E2	1.01	1.83	1.63	1.27	2.62	1.62	1.44	0.78	0.52	0.55	0.26	0.7	0.09	1.17	1.97	0.88	1.03	0.37	0.77	0.79	1.23	1.23	1.21	0.57	0.92	-0.2	0.56	2.6	1.63	0.86	-0.78
AKR7A2	5.03	5.25	5.24	5.28	5.21	5.01	4.88	3.45	3.43	4.09	4.29	4.14	4.27	5.05	4.57	4.39	4.59	4.15	4.87	4.53	4.31	4.21	4.67	4.06	3.79	4.02	4.61	5.58	5.13	4.34	-0.79
AKR7L	0.24	-0.28	1.71	-0.25	0.97	0.48	0.88	0.89	1.58	0.17	-0.04	0.39	0.52	0.5	-0.22	0.36	-0.11	0.18	0.24	-0.15	-0.07	-0.02	0.09	0.54	1.06	0.72	0.17	-0.34	0.53	0.31	-0.23
AKT1	6.53	6.55	6.42	6.66	7.26	6.71	6.13	7.05	7.23	6.78	6.88	7.18	7.04	6.83	7.35	6.96	7.11	7.26	7.41	6.86	7.17	7.47	7.14	6.95	6.85	7.17	6.89	7.34	6.61	7.09	0.48
AKT1S1	4.73	4.04	4.05	4.03	4.44	3.92	4.66	3.48	5.4	3.73	2.7	4.55	4.53	3.98	3.37	3.99	4.4	3.89	3.77	4.28	4	4.31	4.18	3.58	4.66	4.25	3.6	4.07	4.27	4.03	-0.23
AKT2	6.5	6.69	6.65	6.57	7.26	6.7	6.13	6.32	6.62	6.31	6.05	6.28	6.69	6.47	6.71	6.26	6.32	6.35	6.35	6.22	6.31	6.54	6.46	6.46	6.5	6.51	6.62	6.66	6.64	6.43	-0.21
AKT3	5.21	6.02	6.27	6.31	6.45	5.92	6.33	6.58	5.96	6.06	6.53	5.87	5.7	6.2	6.18	6.42	6.31	6.55	6.69	6.37	6.48	6.65	6.23	6.28	6.6	6.3	5.81	6.91	6.07	6.32	0.25
AKTIP	5.86	5.64	5.51	5.93	5.5	5.54	5.52	4.67	4.72	4.96	5.02	4.38	4.43	5.27	5.85	5.14	5.06	5.11	5.34	4.78	4.69	4.47	4.7	4.9	4.47	4.58	5.25	5.72	5.64	4.93	-0.71
AL021546.6	-0.62	0.24	-0.25	0.34	2.41	0.45	-0.19	-0.34	-0.1	-0.71	0.84	0.26	0.59	0.4	0.89	0.33	0.74	1.05	0.95	0.25	0.09	-0.3	0.73	0.13	0.17	-0.66	0.62	0.98	0.34	0.33	-0.01
AL023806.1	3.09	2.54	4.28	2.38	2.57	3.46	3.44	3.48	4.28	2.68	2.58	3.03	3.08	2.33	2.14	3.58	3.15	3.32	2.98	3.26	3.04	2.96	2.87	3.64	3.76	3.43	2.55	2.29	3.11	3.07	-0.04
AL023875.1	1.4	1.38	1.75	0.8	-0.77	2.12	2.06	1.63	1.64	0.14	0.73	1.55	1.43	0.18	0.46	1.22	0.18	1.32	0.43	1.45	0.2	0.42	1.43	1.39	0.61	1.64	0.35	0.94	1.25	0.92	-0.33
AL034550.1	0.74	0.51	-0.58	1.19	-4.58	1.26	0	3.44	4.03	2.31	2.84	2.69	2.48	2.29	1.93	3.42	3.47	2.65	2.32	2.56	2.92	3.47	2.98	3.01	3.48	2.89	2.73	1.45	-0.21	2.83	3.04
AL078584.1	2.52	1.91	2.58	0.41	2.69	2.63	1.66	5.28	5.23	4.54	4.83	4.42	4.33	4.14	3.56	4.31	4.66	4.48	4.99	4.23	4.84	4.6	4.23	4.47	4.28	5.11	3.61	3.21	2.06	4.45	2.39
AL109923.1	2.77	3.35	4.57	0.73	5.37	3.77	4.94	2.96	2.09	4.55	4.61	1.23	2.64	3.81	4.16	4.49	2.44	1.21	1.46	3.74	2.61	3.96	3.2	1.77	-0.29	4.56	3.63	3.41	3.64	2.96	-0.68
AL135745.1	0.33	-0.16	0.95	-0.72	-4.58	0.69	0.22	-2.73	0.85	-0.79	-4.58	-0.08	-1.63	-3.99	-1.66	-0.32	0.27	-0.8	-0.22	-0.94	-0.54	0.29	-0.78	-0.61	-0.81	-0.93	-1.44	-0.65	-0.46	-1.05	-0.59
AL136097.1	1.37	-0.4	2.22	0.32	-4.58	1.74	0.76	1.4	3	1.88	0.5	1.49	1.76	0.88	1.04	2.45	2.55	1.75	1.87	1.81	2.02	2.15	1.2	2.52	2.59	2.1	1.42	0.93	0.21	1.78	1.57
AL354822.1	2.88	1.44	3.27	1.62	2.62	3.2	3.12	0.6	3.55	2.68	3.17	2.85	2.27	1.03	2.37	3.67	3.83	3.32	2.86	1.57	2.05	2.72	2.71	3.42	4.72	1.29	2.26	1.95	2.59	2.61	0.02
AL358113.1	1.11	1.67	2.93	2.28	1.1	2.08	2.64	1.66	1.84	2.22	0.49	1.4	1.57	0.99	1.19	0.97	1.8	0.44	1.4	1.05	0.97	1.22	1.5	2.02	2.19	2.83	2.24	0.54	1.97	1.45	-0.52
AL365273.1	-2.25	0.8	-4.58	-4.58	-4.58	1.13	-3.23	1.9	1.63	0.14	2.9	1.65	1.45	-4.58	2.35	2.17	-3.68	2.43	3.35	1.89	1.47	1.57	2.59	2.06	1.42	-0.22	-4.58	-0.42	-2.47	0.83	3.3
AL513122.1	3.48	3.19	2.91	3.7	-4.58	3.71	2.81	2.87	4.13	2.81	4.02	3.14	3.48	3.6	3.41	3.2	3.47	3.2	3.26	3.91	3.31	3.78	3.98	3.24	3.81	2.57	3.86	3.85	2.18	3.47	1.3
AL513122.2	9.02	9.47	9.7	9.58	-4.11	9.82	9.78	5.03	5.79	6.43	2.44	2.59	3.6	7.43	6.7	6.77	6.64	5.81	6.59	5.58	5.36	6.37	7.4	7.09	5.38	5.84	7.13	7.09	7.61	5.86	-1.75
AL513412.1	1.92	1.77	2.18	2.38	-0.25	2.74	0.77	2.44	3.03	1.37	2.79	2.15	2.25	2	2.53	2.2	2.56	1.45	0.05	2.13	2.16	0.91	2.5	1.77	2.13	-4.58	1.23	2.84	1.65	1.71	0.06
AL589743.1	-0.99	-1.11	2.02	-0.74	0.15	1.71	0.65	0.6	1.81	0.57	1.73	0.38	-0.97	-2.36	3.95	0.16	1.83	0.05	1.54	1.66	0.77	0.71	0.91	1.2	1.98	-0.06	-1.23	2.55	0.24	0.85	0.6
AL590235.1	-0.46	-1.3	0.57	-0.9	-4.58	0.22	-0.52	-0.05	1.31	-0.23	-1.23	-0.27	-0.77	-1.86	-0.55	0.74	0.24	0.45	0.43	-0.14	0.11	-0.1	-0.28	0.73	0.31	0.26	-0.56	-0.95	-1	-0.12	0.88
ALAD	6.04	5.78	5.92	5.8	6.1	5.42	6.03	3.79	4.48	3.92	4.22	4.49	4.67	5.01	4.79	4.83	4.82	4.01	4.88	4.67	4.46	4.66	4.88	4.85	4.13	4.83	4.45	5.46	5.87	4.59	-1.28
ALAS1	5.32	5.18	5.19	5.07	4.77	5.22	5.08	5.8	5.94	6.32	6.14	5.98	5.91	5.46	6.26	5.94	5.95	6	6.17	6.4	6.1	6.3	6.74	5.44	6.29	6.36	6.22	5.46	5.12	6.06	0.94
ALAS2	1.07	1.08	0.69	2.38	-0.69	2.7	1.26	2.61	-0.51	-0.57	0.58	2.78	0.57	-0.9	-0.86	-2.38	-1.62	-0.44	-3.1	0.39	-1.63	-2.41	1.47	-1.04	1.88	0.38	-1.33	2.25	1.21	-0.18	-1.4
ALCAM	6.36	6.06	6.08	6	5.15	6.41	6.43	6.6	5.59	5.76	6.12	5.6	5.62	6.53	6.38	5.74	6.04	5.79	5.9	6.23	6.5	6.57	6.84	5.67	5.05	5.98	5.38	5.38	6.07	5.97	-0.1
ALDH16A1	4.37	4.65	3.97	4.34	5.46	4.82	4.55	5.06	5.38	5.27	4.6	5.36	5.19	5.35	5.96	5.86	5.53	5.61	5.9	5.33	5.34	5.43	5.45	5.68	5.55	5.05	5.11	5.51	4.6	5.41	0.81
ALDH18A1	6.06	5.84	5.96	5.85	6.46	5.86	5.73	5.75	5.04	5.49	5.53	6	5.39	6.13	6.05	5.59	6.16	5.4	5.57	5.94	5.8	6.09	5.63	5.73	5.59	5.63	5.77	7.59	5.97	5.8	-0.16
ALDH1A1	4.91	5.88	6.66	6.76	5.7	5.53	5.73	3.32	4.73	5.26	7.47	5.29	4.81	6.8	7.66	7.59	6.53	7	7.33	6.97	6.12	5.69	7.45	6.18	4.68	5.3	4.7	5.7	5.88	6.03	0.15
ALDH1A2	1.29	2.3	2.26	2.67	2.67	2	1.79	3.45	4.05	2.56	1.22	3.15	2.82	0.92	0.82	1.53	3.02	3.13	2.41	2.38	4.17	2.71	2.71	1.18	3.93	4.37	2.75	-0.14	2.14	2.53	0.39
ALDH1A3	3.79	3.87	3.73	3.91	3.81	4.86	3.33	5.87	5.68	7.38	4.68	6.33	6.51	5	5.74	5.44	6.74	5.34	4.72	5.09	6.9	7.13	5.88	4.55	6.47	6.63	7.01	5.35	3.9	5.93	2.03
ALDH1B1	3.14	3.66	3.32	3.55	3.65	4.18	4.03	3.65	4.03	3.4	4.69	4.03	3.82	4.14	5.6	4.36	5.31	4.2	4.47	4.46	4.88	5.13	4.65	4.04	3.77	3.88	2.6	7.28	3.65	4.4	0.75
ALDH1L1	3.66	4.02	4.83	4.8	3.09	2.78	2.75	0.44	1.41	0.17	-0.62	0.26	1.33	0.64	0.31	0.78	1.94	0.72	1.09	0.08	0.8	0.12	0.64	1.69	1.7	0.53	0.54	-0.16	3.7	0.69	-3.02
ALDH1L2	3.61	4.54	4.36	3.83	4.64	4.58	4.36	5.43	4.58	4.57	4.7	5.21	4.56	4.27	4.41	4.27	5.46	4.22	4.09	4.81	5.11	5	4.83	3.95	3.97	4.6	4.44	6.64	4.27	4.72	0.45
ALDH2	8.8	8.63	8.72	8.72	7.91	8.19	8.06	4.95	6.52	6.88	8.06	6.59	6.33	7.74	8.1	7.72	7.19	6.78	7.65	8.04	7.3	7.47	8.33	7.77	6.11	7.49	7.17	6.65	8.43	7.18	-1.25
ALDH3A1	5.52	5.24	4.37	4.65	6.21	4.74	4.88	-2.35	-2.32	3.32	0.66	0.12	2.78	4.04	5.28	3.56	-1.81	0.99	-0.1	2.03	-0.5	0.42	2.07	3.68	0.03	-0.13	3.46	3.24	5.09	1.36	-3.73
ALDH3A2	8.48	8.68	8.38	8.51	8.38	8.17	8.47	5.59	5.31	6.34	6.27	5.93	6.24	7.31	7.05	6.45	5.85	5.88	5.76	6.43	5.8	5.51	6.33	6.55	5.88	5.57	6.73	6.51	8.44	6.16	-2.28
ALDH3B1	3.41	3.67	3.14	3.04	3.79	4.34	3.34	3.67	4.41	4.09	4.72	3.74	4.13	3.47	4.79	4.45	4.71	4.5	4.7	4.49	4.28	5.04	4.98	4.85	3.97	4.78	4.53	4	3.53	4.4	0.86
ALDH3B2	6.61	6.32	5.78	4.98	6.37	7.02	6.79	3.95	3.09	7.08	-0.6	4.34	5.76	5.28	6.4	4.76	2	4.3	3.89	5.03	2.73	4.27	5.2	6.62	4.49	6.31	7.67	6.24	6.27	4.71	-1.56
ALDH4A1	4.22	4.45	5.46	4.55	5.55	4.56	4.26	2.56	2.68	3.91	2.08	3.58	4.17	4.75	4.5	4.01	3.04	2.63	2.48	3.88	2.86	3.2	3.6	4.12	2.59	3.71	4.7	4.45	4.72	3.5	-1.22
ALDH5A1	4.7	4.9	5.06	4.4	4.47	4.94	4.95	3.02	2.8	2.34	3.49	3.34	2.88	3.34	4.02	3.68	2.69	2.64	2.72	3.54	2.85	2.83	2.82	3.59	2.68	2.64	3.46	3.57	4.77	3.09	-1.68
ALDH6A1	5.52	5.86	6.02	5.84	5.9	5.4	5.65	3.58	3.63	4.19	4.21	3.89	3.86	4.85	4.84	4.66	5.01	4.56	4.51	4.75	4.15	3.99	4.86	4.7	4.06	3.99	4.1	5.11	5.74	4.36	-1.38
ALDH7A1	5.94	5.26	5.88	5.19	6.7	5.51	6.05	3.9	3.59	5.73	4.34	5.48	5.49	5.77	5.13	5.16	4.35	3.36	3.83	5.59	4.55	4.25	4.75	5.24	4.78	5.34	6.49	6.29	5.79	4.92	-0.87
ALDH8A1	0.07	-0.55	1.67	-1.79	-2.29	-0.05	0.35	1.04	1.93	0.29	0.53	-0.06	1.25	0.35	-0.05	0.62	0.53	-0.12	-0.37	0.1	0.27	0.23	-0.07	0.97	1.54	1.09	0.05	-1.77	-0.37	0.4	0.77
ALDH9A1	7.01	7.23	7.21	7.3	7.53	7.06	6.93	6.19	5.76	6.72	6.31	6.17	6.3	7.08	6.94	6.71	6.46	6.42	6.58	6.71	6.36	6.06	6.56	6.82	5.91	6.17	7.28	6.69	7.18	6.49	-0.7
ALDOA	8.94	8.49	8.79	8.43	8.83	8.86	8.76	8.72	8.6	9.11	8.44	9.16	9.14	8.03	8.51	8.04	8.47	7.83	8.37	8.56	8.84	9.4	8.87	8.25	8.64	9.44	8.8	8.26	8.73	8.64	-0.09
ALDOC	6.46	6.59	5.64	6.66	6.43	5.56	5.94	4.1	4.09	4.07	3.98	3.99	3.59	3.99	5.01	3.89	3.97	4.49	4.44	3.77	4.05	3.65	3.96	4.55	3.81	4.32	4.14	4.22	6.18	4.1	-2.08
ALG1	4	3.79	3.75	3.45	4.48	4.12	3.81	4.07	4.02	3.87	4.35	4.46	4.23	4.1	4.2	4.12	4.19	3.78	3.93	4.3	4.5	4.29	4.26	3.83	4.03	4.4	3.51	4.72	3.91	4.15	0.24
ALG10	3.45	3.8	3.63	3.43	1.61	3.31	3.77	3.94	3.46	3.31	3.81	3.55	3.55	3.31	3.18	3.78	3.65	3.95	3.94	3.69	3.67	3.24	3.82	3.63	3.82	3.69	3.39	3.62	3.29	3.62	0.33
ALG10B	5.31	5.72	5.6	5.43	3.67	4.61	5.66	4.95	4.62	4.66	5.11	4.78	4.73	4.78	3.76	5.18	4.49	5.07	4.84	5	5.15	4.59	4.82	5.14	5.18	4.81	4.68	4.56	5.14	4.8	-0.34
ALG11	4.76	4.49	5.32	4.53	4.01	4.64	4.84	4.74	5.3	4.38	4.47	4.76	4.61	4.34	4.06	4.84	4.64	4.54	4.29	4.73	4.56	4.58	4.59	4.88	5.04	4.72	4.17	4.65	4.66	4.61	-0.04
ALG12	3.7	4.26	3.66	4.3	4.44	4.44	4.2	3.84	4.35	4.33	4.38	4.24	4.03	3.92	4.77	4.35	4.68	4.3	4.69	4.24	4.26	4.12	4.49	4.13	3.98	4.24	4.08	4.6	4.14	4.29	0.14
ALG13	4.61	4.85	5.16	4.53	4.2	4.54	4.58	5.4	4.93	4.55	5.29	4.7	4.85	4.6	4.8	5.04	4.64	5.26	4.98	4.84	4.82	4.51	4.49	4.98	5.2	4.6	4.85	4.72	4.64	4.86	0.22
ALG14	3.66	3.43	4.31	3.8	3.08	3.64	4.13	4.21	4.79	3.97	3.69	4.16	4.19	3.34	3.76	4.28	3.65	4.53	4.43	3.47	3.93	3.92	3.87	4.01	4.83	3.73	4.22	3.88	3.72	4.04	0.32
ALG2	4.77	4.85	4.41	4.86	4.12	4.78	4.82	5.32	4.74	5.21	5.65	5.48	5.16	5.35	5.53	5.37	5.18	5.66	5.59	5.46	5.52	5.42	5.53	5.08	5.13	5.18	5.4	5.47	4.66	5.35	0.69
ALG3	3.43	3.3	3.26	3.4	4.01	3.72	3.15	3.97	3.64	3.71	3.3	4.37	4.21	3.88	3.82	3.75	3.64	3.8	3.88	3.79	3.58	3.71	3.91	3.61	3.88	3.94	3.82	3.88	3.47	3.81	0.35
ALG5	4.55	4.53	4.36	4.56	4.38	4.6	4.23	5.37	4.23	4.91	5.63	5.22	4.72	4.92	5.3	4.72	4.79	5.04	5.27	4.87	4.94	4.64	4.84	4.65	4.32	4.85	4.76	5.33	4.46	4.92	0.46
ALG6	4.29	4.2	4.45	4.22	3.86	3.86	4.29	4.09	4.09	3.83	4.25	3.78	3.91	4.06	3.21	4.36	3.81	4.5	4.28	4.06	4.15	3.62	3.89	4.2	4.34	3.81	4.28	3.65	4.17	4.01	-0.16
ALG8	4.16	4.21	4.29	4.04	4.15	4.16	3.99	4.32	4.24	4.29	4.61	4.09	4.32	4.41	4.57	4.29	4.25	4.54	4.5	4.41	4.46	3.61	4.49	3.84	4.18	3.86	4.21	4.57	4.14	4.29	0.15
ALG9	5.07	4.95	5.34	5.21	4.11	4.61	5.22	4.72	4.61	4.38	4.8	4.86	4.21	4.6	4.63	4.43	4.55	4.98	4.52	4.57	4.56	4.31	4.34	4.71	4.39	4.49	4.79	4.97	4.93	4.59	-0.34
ALK	1.06	-0.32	1.51	0.37	1.35	0.9	0.57	0.06	1.25	-0.67	-0.71	-0.25	0.17	-1.08	-0.18	0.6	0.62	-0.33	-0.89	0.12	-0.65	-1.01	-0.3	0.15	0.36	0.15	0.24	-0.37	0.78	-0.13	-0.91
ALKBH1	3.05	3.19	2.8	3.01	4.29	2.97	3.19	3.21	3.09	2.75	3.66	3.23	3.18	2.45	3.35	3.2	3.21	3.64	3.66	3.44	3.25	2.86	3.54	3.22	3.53	3.02	2.74	3.15	3.22	3.21	-0.01
ALKBH2	3.19	3.45	2.72	3.59	3.13	3.31	2.91	2.13	1.54	2.47	2.82	2.72	2.42	2.9	3.14	2.54	2.86	2.58	2.78	2.21	2.37	1.87	2.26	2.84	2.28	2.28	2.42	3.16	3.19	2.5	-0.68
ALKBH3	4.5	4.41	4.33	4.17	4.48	4.39	4.27	3.82	3.98	4.04	4.27	3.7	3.87	4.56	4.45	4.2	4.14	4.56	4.64	3.97	4.11	4.06	4	4.28	3.9	4.23	4.43	4.7	4.36	4.19	-0.18
ALKBH4	3.07	3.15	3.31	3.26	4.29	3.31	3.02	2.66	3.11	2.82	2.49	2.75	3.03	2.63	3.75	3.3	2.99	3.5	3.39	2.8	2.88	2.94	3.13	3.29	2.84	2.92	2.76	3.41	3.34	3.02	-0.32
ALKBH5	6.52	6.4	6.24	6.62	5.89	6.3	6.21	6.58	6	6.42	6.4	6.45	6.28	6.5	6.37	6.06	6.43	5.8	6.26	6.49	6.42	6.64	6.48	6.03	6.15	6.52	6.11	6.6	6.31	6.33	0.02
ALKBH6	2.61	2.47	2.08	2.12	3.41	2.28	1.99	2.64	3.04	2.83	2.76	2.89	2.72	2.19	3.38	3.09	2.99	3.64	3.63	2.84	3.04	2.91	3.08	2.72	2.85	2.86	3.01	2.96	2.42	2.96	0.53
ALKBH7	4.09	4.43	3.77	4.63	4.61	4.07	3.48	3.14	3.39	3.67	4.05	3.58	3.88	3.8	4.76	4	4.17	4.2	4.23	3.8	4.18	3.67	4.18	3.84	3.25	3.79	4.2	5.07	4.16	3.94	-0.21
ALKBH8	4.32	4.34	4.35	4.06	4.16	4.38	4.4	3.81	2.78	2.94	4.18	3.4	3.39	3.91	3.58	3.77	4.14	3.46	3.91	3.98	3.7	3.55	3.89	3.87	3.1	3.55	3.29	4.14	4.29	3.64	-0.65
ALMS1	6.01	6.57	6.64	6.1	5.34	6.38	6.33	6.23	6.41	5.71	6.14	5.84	5.64	5.89	5.96	6.5	6.37	6.34	6.48	6.13	6.38	6.26	6.22	6.48	6.11	6.1	5.94	6.43	6.19	6.17	-0.03
ALOX12	3.78	3.15	3.18	2.57	3.65	2.85	3.19	1.64	2.13	2.2	1.2	1.35	1.92	2.51	2.27	1.98	1.53	1.42	1.51	1.64	1.71	1.69	1.7	1.83	2.07	2.33	2.31	1.9	3.2	1.85	-1.35
ALOX12B	5.48	5.19	5.05	4.66	5.19	5.51	4.88	2.75	1.3	5.31	-1.06	3.32	5	4.86	4.46	4.72	1	2.39	2.08	3.53	2.54	3.72	3.81	4.83	3.53	4.68	5.57	3.77	5.14	3.43	-1.7
ALOX12P2	2.33	1.84	2.76	1.75	0.17	1.8	2.21	1.1	2.39	1.84	1.01	2.01	1.91	1.08	0.82	2.18	0.6	1.84	0.66	0.34	0.76	1.17	0.49	2.38	2.23	1.5	2.87	-0.09	1.84	1.39	-0.45
ALOX15	0.47	0.43	1.46	1.72	1.69	4.29	1	-0.25	-1.72	-0.54	-0.7	0.04	-0.72	0.49	-0.58	-0.44	-2.07	-0.35	-1.98	-0.24	-1.43	-0.15	-0.28	0.18	-0.87	-2.29	-0.67	-1.21	1.58	-0.75	-2.33
ALOX15B	3.94	2.86	4.27	3.14	2.76	4.54	5.78	1.06	1.84	2.76	2.07	3.46	2.7	1.41	2.61	2.62	1.2	0.46	0.84	2.09	1.89	2.82	2.19	1.68	1.15	2.96	2.95	0.86	3.9	1.98	-1.92
ALOX5	2.53	2.94	3.1	3.63	2.88	3.67	2.42	5.25	6.89	5.83	6.58	6.08	5.71	5.36	6.08	6.33	6.27	6.66	6.42	6.63	6.59	6.24	6.5	5.63	6.13	6.64	5.21	4.04	3.02	6.05	3.03
ALOX5AP	1.28	2.53	1.81	3.44	3.71	3.41	1.65	5.85	5.9	5.95	6.37	5.28	5.59	4.3	5.28	5.26	5.11	5.48	5.84	4.82	5.36	5.55	5.5	4.34	5.25	6.09	4.26	3.67	2.55	5.29	2.74
ALOXE3	4.93	4.64	4.18	3.71	4.88	4.49	4.5	2	-0.23	3.72	-2.56	1.76	3.39	3.65	2.62	2.92	-1.17	0.57	0.27	2.04	0.95	2.47	2.14	2.77	2.04	2.63	3.79	2.23	4.48	1.81	-2.67
ALPK1	5.41	5.21	5.88	4.88	4.45	5.87	5.49	5.71	6.5	5.8	5.74	5.6	5.6	5.42	5.63	6.08	5.87	6.22	5.84	6.12	6.18	5.7	6.24	6.66	5.93	6.27	5.71	4.86	5.31	5.89	0.58
ALPK2	0.45	1.73	1.86	1.18	2.18	2.96	3.4	4.04	3.66	2.99	3.12	3.9	1.97	2.9	5.07	3.28	4.44	3.66	3.51	3.39	4.45	3.94	2.98	2.72	3.01	3.68	2.28	5.8	1.97	3.56	1.6
ALPK3	1.6	2.17	2.68	2.55	-0.9	1.54	1.05	2.76	2.35	1.63	2.72	2.61	1.92	2.09	1.86	0.73	1.99	0.93	0.65	2.07	1.71	3.54	1.1	1.49	2.88	2.47	1.88	2.19	1.53	1.98	0.45
ALPL	0.08	0.95	0.84	0.38	1.6	1.35	1.18	4.57	3.79	2.53	5.26	5.07	4.27	2.87	3.1	4.21	5.42	4.12	4.34	3.71	4.46	4.91	3.55	2.49	2.68	3.77	2.43	4.86	0.91	3.92	3.01
ALS2	5.42	5.39	5.61	5.4	6.59	5.06	5.9	4.95	4.96	4.88	4.87	4.37	4.74	5.14	4.85	4.89	4.63	4.62	4.41	4.94	4.93	5.09	4.77	4.88	4.55	4.52	4.86	5.09	5.63	4.81	-0.82
ALS2CL	6.19	6.54	5.97	6.39	5.71	5.85	5.84	4.25	4.07	5.61	3.21	4.86	5.27	5.08	5.56	4.73	3.6	3.57	3.84	4.13	4.03	4.65	4.31	5.41	4.82	4.82	6.07	4.8	6.07	4.61	-1.47
ALS2CR11	0.53	0.35	1.52	0.76	-0.42	0.99	1.23	-2.1	-1.94	-1.33	0.21	-1.98	-2.09	0.12	0.23	-0.78	0.39	-0.34	-1.13	0.04	-1.1	-1.04	-0.65	-0.65	-1.08	-1.83	-3.17	0.64	0.71	-0.93	-1.64
ALS2CR12	0.17	-0.58	0.29	0.76	1.04	0.06	0.07	1.04	1.73	0.68	0.09	0.17	0.34	0.47	0.49	0.86	0.29	1.05	0.2	0.91	0.75	-0.2	0.8	1.16	1.32	0.3	-0.7	0.19	0.26	0.57	0.31
ALX3	1.71	1.47	1.68	1.22	2.23	1.73	1.45	0.67	1.17	0.73	-0.87	0.62	0.78	0.73	1.08	1.06	0.45	0.38	0.52	0.66	0.48	1.2	0.81	0.8	1.02	0.58	1.17	0.97	1.64	0.71	-0.93
ALX4	2.9	1.95	2.53	1.58	2.23	1.97	2.68	-2.08	-1.16	-1.54	-1.49	-1.17	-1.56	1.08	-1.57	-0.32	1.35	-0.44	-1.32	-0.12	-0.51	-0.83	-0.44	1	-1.29	-1.05	-1.99	-0.45	2.26	-0.76	-3.02
ALYREF	4.83	4.8	4.19	4.69	4.9	4.98	4.65	5.26	5.04	5.45	5.09	5.44	5.22	5.2	5.57	5	5.2	5.4	5.56	4.89	5.06	5.4	5.2	5.17	4.99	5.21	5.49	4.94	4.72	5.23	0.51
AMACR	3.03	3.54	3.53	3.26	3.78	2.27	3.02	2.88	2.03	1.96	2.61	3.39	2.95	2.86	4.14	2.79	3.26	3.17	2.98	2.94	2.89	2.33	2.97	2.88	2.57	2.08	3.39	4.86	3.21	2.95	-0.26
AMBRA1	5.13	5.02	5	5	5.65	5	4.83	5.37	5.99	5.51	4.95	5.54	5.66	4.76	5.19	5.61	5.24	5.29	5.26	5	5.11	5.42	5.08	5.44	5.68	5.16	5.47	4.93	5.09	5.32	0.23
AMD1	7.24	7.01	6.69	7.25	7.33	7.01	6.81	7.31	6.66	7.77	7.44	7.3	7.4	7.79	7.64	7.03	6.93	7.38	7.46	7.36	7.3	7.09	7.28	7.05	7.19	7.27	8.09	7.14	7.05	7.33	0.28
AMD1P4	-0.18	-0.84	0.58	-1.2	-0.37	-0.24	-0.22	0.95	1.86	0.64	0.54	0.5	0.66	-0.33	-0.03	0.82	0.54	0.64	-0.2	0.45	0.42	0.27	-0.15	0.72	1.19	0.54	-0.19	-0.77	-0.35	0.43	0.78
AMDHD1	2.2	1.57	3.3	0.96	1.92	2.7	2.74	2	3.65	1.68	0.47	2.56	2.26	1.52	1.76	2.85	2.67	1.92	2.03	2.54	2.22	2.38	2.4	2.76	2.82	2.83	0.11	1.44	2.2	2.14	-0.06
AMDHD2	3.12	4.41	3.89	4.43	4.36	3.77	3.32	4.23	5.09	4.48	4.18	4.3	4.42	4.04	5.05	4.99	4.7	4.99	4.98	4.71	4.74	4.37	4.8	4.73	4.36	4.99	4.12	4.85	3.9	4.62	0.73
AMER1	4.23	3.98	3.98	4.05	4.41	4.3	4.35	3.63	3.73	3.43	3.38	3.72	3.87	3.78	3.14	3.71	3.55	3.4	3.66	3.94	3.5	3.73	3.86	3.98	3.6	3.77	3.2	3.43	4.18	3.62	-0.56
AMER2	2.3	0.06	2.42	-1.67	-0.44	-0.48	1.23	2.56	0.81	0.36	0.29	-0.87	0.78	0.82	0.09	0.69	-0.33	-0.67	-0.64	-0.44	-0.29	-0.85	-0.23	-0.06	0.28	0.9	-0.08	0	0.49	0.15	-0.34
AMFR	7.13	6.93	7	6.54	7.39	6.95	6.58	6.26	6.56	6.72	6.65	6.65	6.69	6.78	7.6	6.76	6.65	6.82	7.25	7.08	6.98	7.32	7.01	6.89	6.64	6.99	7.04	7.52	6.93	6.9	-0.03
AMIGO1	3.46	3.3	3.12	3.85	3.55	2.49	3.34	2.04	1.91	1.48	2.39	0.82	1.03	2.36	2.12	2.93	2.35	2.38	2.29	1.98	1.95	2.16	1.99	3.03	2.05	1.89	1.76	2.07	3.3	2.04	-1.26
AMIGO2	2.75	3.35	2.85	3.46	2.7	2.85	3.4	4.49	3.89	3.27	4.42	5.47	4.11	3.53	3.95	3.8	3.49	4.15	4.01	3.43	3.86	3.8	3.56	3.68	3.65	3.37	3.18	4.74	3.05	3.9	0.85
AMMECR1	5.67	5.36	5.18	5.49	4.93	5.12	5.4	4.56	4.22	5.42	4.47	4.75	5.23	5.81	4.61	5.23	4.03	4.58	4.41	4.89	4.55	4.68	4.7	5.43	4.84	5.04	6.67	5.08	5.31	4.91	-0.39
AMMECR1L	5.07	5.16	4.86	5.11	4.58	4.95	5.02	4.96	4.75	4.57	4.74	4.89	4.84	4.86	4.88	4.72	4.79	4.62	4.9	4.85	4.93	4.77	4.72	4.76	4.95	4.58	4.59	5.27	4.96	4.81	-0.16
AMN	0.68	1.14	0.6	0.81	1.69	0.66	-0.6	-1.28	0.17	1.28	-4.58	-0.46	0.35	0.58	1.41	0.51	-1.58	-0.22	-0.85	-0.31	-0.97	-0.66	0.27	1.07	0.24	-0.97	0.78	0.81	0.71	-0.21	-0.92
AMN1	2.87	2.9	3.8	3.12	1.9	3.19	3.21	2.82	3.45	3.18	2.88	2.98	2.66	2.69	2.73	3.04	3.01	3.39	2.76	2.84	2.67	2.37	2.76	3.17	3.33	3.04	2.9	2.63	3	2.92	-0.08
AMOT	4.19	5.08	4.7	5.14	4.47	4.28	4.9	1.25	-0.55	1.34	1.21	1.65	0.73	3.31	1.63	1.51	2.24	0.75	0.45	1.6	1.85	1.51	2	2.45	0.95	1.5	0.92	3.83	4.68	1.53	-3.15
AMOTL1	7.7	7.68	7.21	7.52	7.43	7.66	7.79	6.41	5.92	7.18	5.54	6.99	7.03	7.21	6.18	6.34	6.11	5.17	5.09	6.27	6.1	6.96	5.67	6.3	6.21	6.59	7.57	7.23	7.57	6.38	-1.19
AMOTL2	6.53	6.8	7.17	6.96	7.28	6.82	6.63	5.74	5.86	5.84	4.78	5.44	5.36	5.74	6.42	5.48	5.55	5.2	5	4.86	5.24	6.27	5.35	5.71	5.66	5.4	5.35	7.06	6.88	5.59	-1.3
AMPD2	4.29	4.04	4.14	3.96	4.55	4.76	4.36	5.19	6.2	5.35	5.08	5.44	4.76	4.49	5.14	5.5	5.94	5.22	5.45	5.49	5.83	5.65	5.18	5.19	5.27	5.84	4.81	5.27	4.3	5.35	1.05
AMPD3	4.24	4.57	4.57	4.54	4.67	4.34	4.43	6	6.17	6.1	5.99	5.91	5.56	4.11	5.19	4.95	5.54	5.26	5.29	5.63	5.97	6.12	5.44	4.92	5.8	6.53	5.82	4.84	4.48	5.58	1.1
AMPH	1.74	0.69	1.49	2.27	1.9	2.21	2.38	1.57	1.77	0.73	1.01	0.71	1.09	0.08	1.57	1.74	2.39	0.55	1.54	1.9	1.77	1.43	1.25	1.32	1.27	0.33	0.38	3.55	1.81	1.33	-0.48
AMT	1.91	2.51	2.78	2.85	2.43	2.02	2.27	2.34	3.28	1.25	2.97	2.16	1.36	1.47	2.38	2.62	2.56	2.52	2.67	1.74	1.76	2.33	1.97	2.49	2.43	2.02	1.74	1.86	2.39	2.19	-0.21
AMY2B	4.61	5.02	5.16	4.83	4.18	4.61	4.52	2.96	3.51	2.66	3.45	2.43	2.36	3.95	4.05	4.16	3.99	3.88	5.23	3.19	3.18	2.99	3.4	3.97	2.74	2.95	2.84	4.1	4.71	3.43	-1.28
AMZ1	-0.11	-0.36	1.67	-0.72	0.57	0.67	0.54	3.21	3.55	2.11	3.5	2.52	2.43	1.11	1.09	2.07	1.56	1.46	1.55	1.97	2.35	4.11	1.98	1.55	2.95	3.65	2.28	1.19	0.32	2.29	1.97
AMZ2	5.56	5.99	5.52	6.28	5.15	5.18	5.73	5.29	4.49	5.72	6.03	4.94	5.41	5.88	5.3	5.39	4.67	5.34	5.6	5.37	5.5	5.18	5.39	5.47	5.03	5.22	5.8	5.75	5.63	5.37	-0.26
AMZ2P1	2.54	3.79	2.99	2.67	2.5	2.25	2.37	2.29	2.34	2.42	3.29	2.66	1.81	2.52	3.47	3.24	2.65	2.93	2.88	2.29	2.8	2.63	3.24	2.4	2.82	2.64	1.16	2.91	2.73	2.64	-0.09
ANAPC1	6.16	6.07	6.36	5.95	5.39	6.3	5.88	6.3	6.32	5.88	6.04	5.83	5.85	5.71	5.88	6.4	6.09	6.56	6.07	6.16	6.15	5.88	5.98	6.2	6.28	5.82	6.2	5.95	6.02	6.07	0.06
ANAPC10	3.65	3.74	3.72	3.41	2.36	3.48	3.4	3.62	3.33	3.7	3.98	3.21	3.18	3.34	3.7	3.62	3.39	4.19	4.03	3.52	3.68	3.29	3.56	3.76	3.42	3.6	3.58	3.72	3.39	3.59	0.2
ANAPC11	4.49	4.66	4.3	4.74	5.02	4.44	3.93	4.37	3.76	4.98	4.79	4.48	4.58	4.86	5.03	4.57	4.62	4.89	4.88	4.59	4.87	4.53	4.57	4.58	4.37	4.51	5.24	5.55	4.51	4.7	0.18
ANAPC13	5	5.19	4.94	5.28	5.36	4.92	5.03	5.09	4.27	5.07	5.1	4.7	5.03	5.16	4.92	5.11	4.69	5.17	5.4	5.66	4.98	4.8	5.29	5	4.67	4.29	5.07	4.58	5.1	4.95	-0.15
ANAPC15	4.34	4.17	3.88	3.63	4.07	4.15	3.97	3.52	3.36	3.39	3.48	3.83	3.36	3.68	3.26	3.21	3.67	2.63	3.31	3.32	3.46	3.58	3.25	3.4	3.26	3.85	3.07	4.08	4.03	3.43	-0.6
ANAPC16	6.76	7.01	6.62	6.97	5.51	6.3	6.58	6.08	5.14	6	6.52	5.78	5.72	6.42	6.06	6.14	5.91	6.13	6.36	6.25	6.09	5.51	6	6.02	5.81	5.85	6.33	6.5	6.54	6.03	-0.5
ANAPC1P1	-1.21	-1.43	-0.3	-2.13	-0.66	-1.28	-0.76	0.78	1.62	0.09	0.4	0.38	0.5	-1.58	-1.04	0.81	0.04	1.11	0.83	-0.22	-0.06	-0.37	-0.51	0.32	1.05	0.26	-1.14	-1.41	-1.11	0.09	1.2
ANAPC2	4.21	4.48	4.17	4.24	4.7	4.39	4.09	4.47	5.32	4.44	4.58	4.64	4.72	4.04	4.74	4.77	4.66	4.71	4.72	4.33	4.64	4.59	4.21	4.47	4.61	4.56	4.25	4.42	4.33	4.57	0.24
ANAPC4	5.16	5.38	5.67	5.3	5.04	5.09	5.4	5.15	5.35	4.92	5.23	4.93	5.18	5.14	4.77	5.43	5.22	5.48	5.39	5.18	5.1	4.64	4.97	5.36	5.25	4.9	5.2	4.79	5.29	5.12	-0.17
ANAPC5	7.15	6.97	7.17	6.87	7.06	7.06	6.81	7.16	7.15	6.95	7.32	6.98	6.9	7.13	7.32	7.23	6.94	7.48	7.46	6.94	6.98	6.72	6.95	7.16	6.91	6.93	7.22	7.32	7.01	7.1	0.09
ANAPC7	5.39	5.3	5.27	5.27	5.59	5.61	5.15	5.09	5.08	5.09	5.05	5.32	5.48	5.38	5.49	5.52	5.33	5.26	5.11	5.25	4.74	4.91	5.4	5.32	5.34	5.09	5.56	5.41	5.37	5.25	-0.12
ANG	3.44	3.57	3.56	3.92	3.92	3.13	3.29	2.2	1.9	1.41	2	2.06	0.99	2.41	2.05	1.91	2.23	1.49	2.24	1.8	2.63	1.54	2.39	1.9	0.98	2.55	1.7	2.66	3.55	1.95	-1.59
ANGEL1	3.66	3.3	4.22	3.45	4.8	4.02	3.86	4.62	5.62	4.67	5.64	4.71	4.69	3.79	4.86	5.46	4.98	5.03	5.12	5.16	5.29	5.28	5.56	4.74	5.31	5.33	4.49	4.44	3.9	4.99	1.09
ANGEL2	5.47	5.04	5.66	5.61	4.48	5.33	5.28	5.48	5.58	5.15	5.49	5.49	5.14	4.97	5.57	5.77	5.76	6.26	6.2	5.72	5.56	5.29	5.68	6.01	5.65	5.25	5.19	5.86	5.27	5.57	0.31
ANGPT1	3.24	5.28	5.9	5.49	4.2	3.29	3.74	5.2	3.25	3.21	5.4	3.31	3.33	4.13	5.15	4.19	4.96	4.57	4.97	4.12	4.93	4.36	4	4.01	3.19	3.92	3.74	5.04	4.45	4.24	-0.21
ANGPT2	3.45	3.97	4.13	3.92	3.09	4.72	4.48	5.28	4.71	5.24	4.56	4.89	4.33	4.31	5.35	4.39	5.31	5.56	5.21	4.98	5.52	5.25	4.56	4.48	5.5	5.32	4.94	6.17	3.96	5.04	1.08
ANGPT4	0.09	0.5	2.32	0.42	0.44	0.49	0.18	0.3	0.89	-0.63	-0.27	-0.14	-0.4	-0.74	-1.04	-0.13	-0.5	-0.53	-1.05	-0.48	-0.65	-0.63	-0.66	0.01	0.46	-0.21	-1	-0.27	0.64	-0.37	-1
ANGPTL1	3.9	5.42	4.27	5.58	6.11	5.02	4.89	1.9	1.81	1.96	2.39	1.55	1.42	5.93	3.47	3.62	4.41	3.55	2.78	2.13	2.9	2.5	3.73	3.79	2.29	1.51	1.16	4.31	5.03	2.81	-2.21
ANGPTL2	4.79	6.07	6.52	6.42	6.39	6.31	6.43	7.02	6.52	6.76	7.23	6.78	6.94	7.95	7.08	7.09	7.24	7.37	7.04	7.09	7.18	7.92	7.65	6.99	7.14	6.79	6.16	8.09	6.13	7.14	1.01
ANGPTL3	0.52	-1.82	1.78	-1.15	1.35	0.54	1.12	-0.39	0.79	0.02	0.12	-1.83	-0.39	0.05	-2.6	0.8	-0.12	0.29	-0.01	0.33	0.59	-1.06	0.38	1.5	1.13	1.07	0.81	-1.49	0.34	0	-0.34
ANGPTL4	2.52	3.06	4.51	3.95	3.5	4.37	2.91	4.88	4.64	5.57	3.5	5.99	5.32	4.58	4.26	3.96	4.88	4.72	3.49	3.85	5.32	4.73	4.07	4.93	5.63	5.73	5.74	2.64	3.54	4.69	1.14
ANGPTL5	2.93	3.94	2.95	5.09	5.09	4.35	3.7	-4.06	-4.58	-3.65	-0.63	-3.88	-3.03	4.15	-2.44	-0.71	-1.68	-0.09	-3.44	0.11	-2.52	-2	0.49	0.25	-3.13	-3.4	-3.88	-2.96	4.01	-1.96	-5.96
ANGPTL7	4.58	1.63	1.37	1.5	3.39	2.47	5.93	-0.02	1.39	-0.22	-0.01	-0.61	0.22	2.26	-0.34	0.75	0.21	-0.37	0.37	-0.35	-0.4	-0.11	1.27	0.89	0.08	-0.09	-0.9	0.2	2.98	0.2	-2.78
ANK1	1.32	2.25	1.49	1.74	-2.12	1.25	0.35	2.51	2.32	2.04	3.19	2.43	2.36	1.4	2.08	2.98	2.26	2.46	2.33	2.09	1.91	2.91	2.58	1.79	2.69	2.96	1.65	0.77	0.9	2.27	1.37
ANK2	5.55	6.75	6.21	6.96	7.8	6.98	6.8	3.13	3.48	3.49	4.07	2.67	3.9	8.08	5.73	6.21	5.49	4.81	5.01	5.53	4.35	4.55	6.37	6.09	3	3.12	3.19	4.79	6.72	4.62	-2.1
ANK3	7.59	6.65	7.67	6.35	6.69	6.83	7.16	5.03	5.26	6.09	5.02	4.61	5.06	5.63	5.23	5.67	3.88	5.12	4.63	5.42	5.36	5.29	4.61	6.62	5.34	5.52	6.48	5.22	6.99	5.29	-1.7
ANKAR	2.73	3.31	3.81	3.04	1.12	2.5	3.73	3.11	2.67	2.48	3.64	2.43	2.31	2.65	2.59	3.27	2.75	3.18	3.12	2.9	2.86	2.43	2.53	3.27	2.73	2.18	2.45	2.38	2.89	2.76	-0.13
ANKDD1A	1.77	3.26	4.29	3.75	3.14	2.13	2.38	4.11	5.68	4.08	2.78	2.8	3.51	2.63	2.6	2.98	3.23	3.27	2.6	2.98	2.94	3.52	3.85	3.09	2.84	4.14	2.52	2.15	2.96	3.25	0.29
ANKDD1B	-0.13	0.55	0.49	0.21	-4.58	-0.18	0.21	-0.68	-1.18	-1.49	-0.62	-1.47	-1.01	-0.78	-1.15	-1.67	0.01	-0.19	-0.81	0.12	-0.92	-0.93	-1.14	-1.17	0.05	-2.02	-1.6	-1.06	-0.49	-0.94	-0.45
ANKEF1	3.69	3.86	4.3	4.06	3.11	3.78	4.1	2.58	2.06	3.49	2.81	3.6	3.47	3.65	3.32	3.55	3.2	3.08	3.04	3.31	2.87	2.52	3.08	3.22	3.05	3.23	4.22	3.52	3.84	3.18	-0.66
ANKFN1	2.59	2.56	2.7	2.85	2.1	2.62	2.56	-1.62	-4.58	-2.4	-2.13	-2.14	-1.66	0.67	-2.45	-2.19	-2.94	-1.24	-2.9	-1.92	-3.36	-2.86	-1.94	-0.83	-1.61	-3.62	-4.58	-0.45	2.57	-2.22	-4.79
ANKFY1	6.28	6.17	6.32	5.87	6.83	6.61	6.2	6.66	7.24	6.67	7.09	7.14	7.3	6.01	6.36	7.05	6.79	7.15	6.6	6.73	6.83	7.14	6.92	6.96	7.54	7.07	6.93	6.05	6.33	6.87	0.54
ANKH	6.82	6.82	6.42	6.76	6.61	6.85	6.46	5.36	5.66	5.07	5.36	5.65	5.62	6.71	6.63	5.79	5.5	5.34	5.14	5.6	5.15	5.71	5.33	5.78	5.26	5.15	5.95	7.58	6.68	5.68	-0.99
ANKHD1	6.91	6.66	7.03	6.5	6.94	6.65	6.86	7.39	7.51	7.32	7.11	7.19	7.11	6.65	6.01	7.19	6.4	6.74	6.54	6.88	6.86	7.15	6.76	7.05	7.38	7.28	7.02	5.92	6.8	6.93	0.13
ANKHD1-EIF4EBP3	4.6	4.42	5.38	4.95	-0.44	5.05	5.46	4.31	3.99	4.06	4.07	5.37	4.54	3.84	3.57	4.28	4.36	3.55	3.57	4.79	3.98	4.36	4.61	4.39	4.49	4.79	3.08	4.22	4.2	4.2	0
ANKIB1	6.77	6.59	7.09	6.87	6.07	6.63	6.9	6.39	6.16	6.34	6.28	6.07	6.15	6.29	6.59	6.3	6.39	6.3	6.41	6.2	6.25	6.09	6.27	6.44	6.33	6.26	6.21	6.85	6.7	6.31	-0.39
ANKK1	2.11	0.73	1.35	2.02	1.6	1.68	0.46	-1.78	-0.37	-0.08	-2.65	-0.17	-0.38	1.48	-0.03	0.31	-1.29	-1.1	-1.88	-0.89	-1.37	-1.51	-0.94	0.28	-0.67	-0.55	0.82	-0.29	1.42	-0.62	-2.04
ANKLE1	0.92	0.39	2.13	0.41	1.54	1.44	0.94	1.7	3.04	1.27	1.34	1.66	1.69	0.65	0.94	2.37	2	2.11	1.79	1.72	1.64	1.37	1.62	1.77	2.08	1.89	1.06	0.06	1.11	1.61	0.5
ANKLE2	6.3	6.37	6.51	6.13	6.97	6.49	6.31	7.13	7.25	6.66	6.44	7.1	7.22	6.19	6.88	6.81	6.85	6.59	6.99	6.47	6.89	7.07	6.84	6.67	7.27	7.23	6.64	7.03	6.44	6.87	0.43
ANKMY1	4.01	3.63	3.91	4.61	3.43	3.98	3.56	3.9	4.52	3.12	3.5	3.19	3.51	3.76	3.5	4.31	4.09	3.9	3.81	3.84	3.52	3.64	3.75	4.24	4.39	3.97	2.73	3.45	3.88	3.75	-0.13
ANKMY2	4.8	4.61	4.91	4.77	4.52	4.32	4.69	4.19	3.83	4.07	4.77	3.62	3.52	4.52	4.44	4.12	4.27	4.47	4.57	4.26	4.3	3.95	4.25	4.16	3.78	4.1	3.92	4.92	4.66	4.19	-0.47
ANKRA2	4.24	3.61	4.41	4.08	2.98	4.18	4.25	3.77	3.85	3.72	4.17	3.31	3.24	3.45	4.05	3.9	4.03	4.17	4.67	3.77	3.92	3.37	3.95	3.81	3.64	3.58	3.95	4.23	3.96	3.84	-0.13
ANKRD10	5.24	5.45	6	5.28	5.22	5.77	5.65	6.59	6.66	6.03	6.3	6.09	5.92	5.46	5.96	6.61	6.56	6.93	6.4	6.26	6.7	6.28	6.07	6.47	6.88	6.23	5.9	5.74	5.52	6.29	0.77
ANKRD11	5.99	5.86	6.16	6.18	6.08	5.7	6.03	6.85	7.96	6.9	6.46	6.62	6.79	5.96	5.65	6.63	6.29	6.46	6.2	6.18	6.49	6.8	6.42	6.16	7.21	6.9	6.07	5.7	6	6.51	0.51
ANKRD12	7.54	7.33	7.8	7.78	6.84	7.16	7.66	7.85	7.1	7.75	7.68	7.3	7.28	7.72	7.51	7.57	7.33	7.54	7.7	7.8	7.72	7.38	7.46	7.82	7.35	8.03	7.16	7.73	7.44	7.56	0.12
ANKRD13A	7.29	6.88	6.91	6.69	6.92	6.95	6.75	7.26	7.39	7.4	7.31	6.95	6.96	7.1	7.61	7.06	6.96	7.31	7.55	7.05	7.29	7.32	7.13	7.18	7.02	7.29	7.1	7.58	6.91	7.23	0.32
ANKRD13B	1.44	1.56	1.7	2.62	1.08	2.08	1.58	0.13	0.86	0.72	0.58	1.13	1.16	0.92	0.71	0.35	1.03	-0.84	-0.14	0.26	-1.12	1.31	1.23	0.94	-0.06	0.63	0.29	1.53	1.72	0.55	-1.17
ANKRD13C	5.98	5.93	5.85	5.97	5.53	5.52	5.88	5.7	5.15	5.62	5.62	5.16	5.19	5.89	5.71	5.35	5.01	5.71	5.45	5.45	5.43	5.15	5.15	5.56	5.4	5.31	5.83	5.65	5.81	5.45	-0.36
ANKRD13D	4.37	4.22	4.48	4.4	5.08	4.57	4.2	5.14	6.38	5.34	5.31	4.89	5.19	4.16	5.42	5.88	5.67	5.8	5.91	5.24	5.34	5.24	5.27	5.54	5.8	5.26	5.21	4.62	4.47	5.36	0.89
ANKRD16	3.26	2.53	2.86	2.67	3.02	2.97	2.66	1.82	2.14	1.99	1.54	2.12	2.06	2.17	2.43	2.26	2.18	2.08	2.6	1.71	2.33	1.95	2.07	2.37	2.06	1.94	2.06	2.5	2.85	2.11	-0.74
ANKRD17	7.48	7.47	7.61	7.42	7.59	7.57	7.53	7.53	7.43	7.46	6.91	7.32	7.19	7.38	6.82	7.49	7.21	6.94	6.95	7.43	7.16	7.45	7.34	7.35	7.64	7.53	7.36	7.14	7.52	7.29	-0.24
ANKRD18A	2.93	2.64	3.35	2.2	0	2.6	2.15	-0.64	0.86	-0.19	0.19	-1.04	-1.15	0.8	-1.54	0.18	-0.74	-1.49	-0.94	-0.43	-0.14	-0.96	-1.29	0.56	-0.08	-0.54	-0.55	-2.34	2.27	-0.55	-2.81
ANKRD18B	2.3	2.41	2.93	2.09	1.85	2.52	2.62	-0.17	0.19	0.29	-0.91	-0.04	0.49	0.13	-0.25	0.99	0	-0.14	-0.43	-0.48	-0.35	-0.56	-0.24	0.6	0.36	0.53	0.47	0.22	2.39	0.03	-2.35
ANKRD18EP	2.19	2.33	2.35	1.53	-0.41	1.84	2.1	2.82	2.14	2.05	2.69	1.97	2.13	2.57	1.17	2.65	1.5	2.4	2.55	2.55	2.42	2.62	2.32	2.64	2.14	2.63	2.39	1.53	1.7	2.28	0.58
ANKRD20A1	0.29	-0.04	0.89	1.4	1.37	-0.42	0.18	-0.96	-0.12	-0.06	-0.15	-0.52	-0.41	-0.43	-1.33	1.22	-0.65	-0.12	0	0	-0.28	-0.2	-0.3	0.27	1.56	-0.94	-1	-1.97	0.53	-0.3	-0.83
ANKRD20A11P	0.32	-0.8	1.14	-0.74	-4.58	-0.36	0.33	0.67	-0.27	-1.28	-0.8	0.54	-0.63	-2.17	-0.42	0.69	0.35	-1.3	-0.29	-0.35	0.36	0.42	1.21	0.13	1.8	-0.52	-0.27	-1.87	-0.67	-0.19	0.48
ANKRD20A19P	1.59	1.49	2.45	0.99	1.27	1.57	1.69	1.4	2.07	1.28	0.76	1.25	1.17	0.49	0.56	1.48	1.09	1.34	1.08	1.31	1.03	1	0.92	1.85	1.9	1.59	1.21	0.54	1.58	1.21	-0.37
ANKRD20A3	0.78	1.47	3.2	1.17	2.44	1.96	1.6	0.48	1.56	0.51	2.19	-0.27	-0.01	-0.22	1.32	1.23	0.71	1.09	0.88	0.67	0.52	-0.43	0.15	1.56	1.36	-0.09	0.33	-0.93	1.8	0.6	-1.2
ANKRD20A5P	0.31	2.76	1.89	1.4	-0.62	1.06	1.35	1.61	2.18	0.58	0.93	1.17	0.48	-0.67	0.17	1.69	0.83	0.84	0.37	1.54	1.62	0.37	-0.13	1	2.4	1.37	-0.51	-0.53	1.16	0.82	-0.34
ANKRD20A8P	0.37	0.18	3.02	0.79	0.1	1.26	1.41	-0.13	1.29	0.46	0.22	-0.39	-0.72	-0.73	-1.26	1.26	-0.42	-0.2	-0.18	-0.29	0.61	-0.28	0.6	1.52	0.91	-0.59	-0.15	-2.25	1.02	-0.03	-1.05
ANKRD22	5.4	5.17	4.96	4.99	4.21	4.77	5.2	6.25	6.4	6.66	6.48	6.27	6.86	5.72	5.81	6.2	6.15	7.36	7.23	6.84	6.73	6.07	6.96	6.42	6.59	6.14	6.48	3.53	4.96	6.34	1.38
ANKRD23	1.29	1.84	1.76	2.06	2.65	1.46	1.35	0.63	2.06	0.67	0.79	0.78	0.8	0.46	1.25	2.08	1.88	1.35	1.63	0.84	0.8	1.07	1.42	1.4	1.22	1.27	0.39	1.27	1.77	1.15	-0.63
ANKRD24	-2.15	-0.04	-0.57	-1.55	-0.92	-0.98	0.38	-0.6	0.35	0	-0.44	-0.1	0	-0.29	0.28	0.22	0.31	0.23	0.03	0.87	0.13	-0.89	0.48	-0.48	0.43	-0.09	-1.22	-0.06	-0.83	-0.04	0.79
ANKRD26	4.98	5.08	5.52	4.78	3.54	4.77	5.01	4.51	4.22	3.75	4.54	4.18	3.98	4.21	3.73	4.61	3.77	4.21	4.33	4	4.02	3.76	3.99	4.38	4.54	4.08	4.23	4.34	4.81	4.16	-0.65
ANKRD27	5.55	5.55	5.39	5.94	5.64	5.68	5.65	5.94	5.29	4.83	5.62	5.63	5.35	5.37	5.48	5.61	5.24	5.25	5.53	5.23	5.09	5.27	5.66	5.17	5.37	4.91	5.22	5.66	5.63	5.37	-0.26
ANKRD28	6.1	5.9	6.07	5.91	6.61	5.89	6.04	7.11	5.97	6.36	5.84	5.69	5.63	6.55	6.45	5.52	5.97	6.3	6.24	6.01	6.47	6.13	5.91	5.98	6.1	6.38	6.34	6.65	6.07	6.17	0.1
ANKRD29	2.92	3.24	3.4	3.04	2.75	2.81	2.79	2.24	1.61	3.54	2.2	2.38	3.16	3.55	3.26	2.56	2.45	1.83	2	2.69	2.1	2.64	2.55	2.87	2.17	2.92	4.36	3.54	2.99	2.69	-0.3
ANKRD30B	-0.78	0.02	0.6	0.23	-1.85	-0.62	-0.45	1.13	1.51	0	1.15	0.05	0.91	-0.8	-0.42	0.87	-0.13	-0.02	-0.47	0.54	0.11	0.36	1.49	0.4	1.12	-0.36	0.1	-1.71	-0.41	0.28	0.68
ANKRD30BL	-0.54	-0.61	0.3	0.23	1.4	0.2	-0.2	1.34	1.17	1.34	0.64	0.58	1.41	2.65	0.18	1.38	-0.05	0.41	-0.2	0.14	0.01	0.26	-0.25	0.31	1.65	0.04	0.92	-0.07	0.11	0.66	0.55
ANKRD31	0.37	0.68	0.6	0.14	0.15	0.13	0.12	1.81	0.35	4.06	-0.57	1.32	1.5	0.73	1.9	1.53	-0.79	1.72	1.6	0.28	1.92	2.32	1.4	2.25	1.51	2.83	4.43	1.87	0.31	1.62	1.3
ANKRD33B	5.21	5.88	5.16	5.84	5.61	4.83	5.51	4.28	4.31	3.85	3.41	3.99	3.56	4.5	2.74	3.4	3.3	3.18	3.18	3.53	3.74	4.03	3.67	3.86	4.11	4.35	3.17	4.53	5.43	3.75	-1.69
ANKRD34A	-1.92	-0.76	-0.36	0.25	2.39	-0.32	-1.63	0.53	0.45	0.32	0.73	0.79	-0.27	-0.89	-0.27	0.32	0.53	0.05	-0.44	-0.79	0.49	-0.3	-0.05	0.98	0.16	0.25	-1.4	-0.43	-0.33	0.04	0.37
ANKRD35	6.44	5.75	6.12	6.52	5.99	5.22	6.12	0.18	-0.4	3.47	0.25	1.18	3.5	5.04	3.65	3.67	1.33	0.87	0.79	2.69	1.17	1.61	2.75	3.87	0.77	2.34	3.21	4.14	6.02	2.19	-3.83
ANKRD36	5.95	5.71	7.23	5.78	4.94	5.7	6.44	6.11	6.66	5.73	5.88	5.44	5.73	5.24	4.86	6.37	5.95	6.13	5.74	5.95	6.01	5.25	5.26	6.47	6.37	6.08	5.27	5.03	5.96	5.79	-0.18
ANKRD36B	4.44	4.05	5.2	3.94	4.38	4.8	5.24	5.08	5.31	4.33	4.13	4.22	3.53	3.64	3.71	5.46	4.71	4.71	4.18	4.28	4.54	3.9	4.24	4.54	5.12	4.42	3.71	3.73	4.58	4.36	-0.22
ANKRD36BP2	3.53	3.4	4.34	3.32	1.97	3.6	4.03	6.51	5.64	5.21	4.97	5.31	4.95	3.38	5.34	5.08	4.82	4.93	5.26	4.12	5.18	3.48	4.42	3.9	4.86	5.09	4.16	5.39	3.46	4.86	1.4
ANKRD36C	5.97	5.4	6.97	5.45	4.08	5.45	6.21	5.91	6.67	5.21	5.37	5.11	4.95	4.82	4.9	6.14	6.01	5.76	5.59	5.26	5.68	5.11	5.23	5.88	5.91	5.65	4.66	4.77	5.65	5.46	-0.19
ANKRD37	3.03	3.43	3.12	3.49	3.22	2.76	2.65	3.39	3.15	3.98	2.97	2.99	2.78	2.63	3.15	2.64	2.54	2.98	2.77	2.64	4.11	2.88	2.59	2.49	2.81	3.17	3.68	2.69	3.1	3	-0.1
ANKRD39	2.87	2.96	2.75	2.63	3.91	2.31	2.42	2.88	2.81	2.85	3.27	2.74	3	2.74	3.01	3.01	2.67	2.71	2.86	2.7	3.04	2.93	2.79	2.61	2.67	3.16	2.78	3.2	2.84	2.88	0.04
ANKRD40	5.92	6.35	6.64	6.74	5.17	5.73	5.93	5.79	5.78	5.41	5.74	5.61	5.58	5.84	5.59	5.61	5.72	5.6	5.73	5.93	5.72	5.83	5.77	5.68	5.67	5.43	5.18	5.96	6.07	5.67	-0.39
ANKRD42	3.71	3.77	3.57	4.01	3.4	3.28	3.58	2.54	2.49	3.05	3.46	2.86	3.02	3.43	2.62	3.05	3.21	2.5	2.72	3.75	2.99	3.05	3.06	3.26	3.08	3.22	3.42	3.33	3.62	3.05	-0.56
ANKRD44	2.7	2.61	3.19	-0.65	1.16	3.58	3.15	5.08	6.46	4.82	5.31	5.07	4.54	3.9	5.55	5.65	6.13	5.58	6.18	5.25	5.56	5.33	5.54	5.62	5.5	5.88	4.55	4.35	2.25	5.33	3.08
ANKRD45	0.64	-0.2	1.13	0.36	0.73	0.48	0.88	0.94	1.87	-0.03	-0.25	0.61	0.99	-0.17	-0.21	0.94	1.01	0.46	0.42	0.65	0.51	0.27	0.17	1.05	1.33	0.84	-0.19	0.2	0.57	0.54	-0.03
ANKRD46	4.67	4.82	4.74	5.02	4.85	4.52	4.45	3.57	3.03	3.64	3.54	3.6	3.45	3.78	4.29	3.42	3.4	3.95	3.75	3.48	3.51	2.76	3.57	4.14	3.57	3.47	4.07	4.15	4.72	3.63	-1.1
ANKRD49	4.07	4.26	3.89	4.35	1.84	4	4.02	4.66	3.77	4.21	5.17	4.11	4.03	4.11	4.41	4.56	4.44	5.24	4.97	4.1	4.4	4.17	4.19	4.37	4.11	4.18	4	4.15	3.78	4.35	0.58
ANKRD50	6.65	6.99	6.88	6.74	6.08	6.49	7.32	5.45	5.11	5.8	5.26	5.28	5.27	6.29	5.64	5.58	6.31	5.43	5.23	5.84	5.96	6.11	5.65	5.91	5.14	5.57	6.44	7.1	6.73	5.73	-1
ANKRD52	4.79	4.91	4.83	5.19	6.44	5.17	4.11	5.99	6	5.53	5.72	5.8	6.12	5.06	4.44	5.26	5.08	5.45	4.87	4.97	5.35	6.09	4.91	4.88	5.86	5.48	5.57	4.68	5.06	5.39	0.32
ANKRD54	3.38	3.68	3.43	3.71	4.02	3.63	3.71	3.3	3.93	2.83	2.88	3.85	3.66	2.96	3.88	3.46	3.2	3.13	3.43	3.42	3.26	3.42	3.78	3.41	3.38	3.11	2.98	4.11	3.65	3.4	-0.25
ANKRD6	3.16	3.38	4.06	3.3	3.28	3.23	3.57	2.76	3.11	2.92	3.42	2.8	3.21	2.74	3	2.96	3.25	2.95	3.08	2.59	2.82	2.85	3.36	3.22	3.36	3.08	2.79	3.21	3.42	3.02	-0.4
ANKRD61	-0.45	-0.55	0.32	-0.49	0.87	-0.1	-0.29	-0.21	1.19	-0.18	-0.12	-0.12	-0.37	-1.19	-0.67	0.31	-0.79	0.32	-0.2	-0.55	-0.4	-0.23	-0.48	0.57	0.73	0.07	-0.73	-1.51	-0.1	-0.22	-0.12
ANKRD65	2.47	2.26	2.39	1.72	2.35	2.2	1.56	-0.04	1.33	1.47	-0.13	1.18	2.4	1.46	2.46	1.8	1.35	1.4	1.86	1.3	1.2	1.22	1.76	2.12	1.66	-0.1	2.51	3.43	2.13	1.51	-0.63
ANKRD9	4.18	3.9	3.32	4.6	5.18	4.66	3.67	3.73	3.84	5.29	3.68	4.04	3.88	4.72	5.55	4.01	3.87	4.24	3.97	3.84	4.05	3.85	4.02	4.33	3.77	3.58	5.7	4.74	4.22	4.22	0.01
ANKS1A	5.47	5.68	5.56	5.6	5.57	5.78	5.72	4.38	4.79	4.86	3.97	4.95	5.22	5.29	4.62	5.06	4.93	4.15	4.46	5.16	4.57	4.79	4.92	5.35	5.05	4.96	5.29	4.97	5.62	4.85	-0.78
ANKS1B	2.46	2.79	3.29	2.68	3.31	2.61	2.51	0.37	1.32	0.83	1.11	1.43	0.83	2.22	1.09	1.39	1.84	0.46	0.37	1.08	1.13	0.86	0.69	1.88	1.07	1.32	0.72	1.35	2.81	1.11	-1.69
ANKS3	3.32	3.13	3.73	3.54	3.79	3.37	3.65	3.63	4.34	3.42	3.24	3.42	3.68	3.22	3.22	3.9	3.61	3.75	3.57	3.43	3.2	3.26	3.45	3.5	3.92	3.23	3.45	3.94	3.51	3.54	0.04
ANKS4B	0.7	0.62	1.59	0.18	0.68	0.68	0.82	1.47	2.46	1.07	0.55	1.16	1.33	0.52	0.2	1.66	0.96	1.22	0.4	0.8	1.06	1.08	0.98	1.33	2.12	1.23	0.69	-0.1	0.75	1.06	0.3
ANKS6	4.1	4.09	3.77	3.93	4.5	3.96	4.06	3.45	3.16	3.52	2.94	3.69	2.92	3.29	4.37	3.5	3.93	3.45	3.69	3.64	3.96	4.04	3.38	3.24	2.78	3.6	2.6	4.77	4.06	3.52	-0.54
ANKUB1	-0.17	-0.25	0.99	-0.99	-2.62	-0.23	0.18	0.42	1.69	0.83	0.52	0.42	0.6	-0.45	-0.41	0.89	0.09	0.72	-0.02	0.82	0.78	0.78	0.43	1.29	1.49	1.75	0.56	-0.05	-0.44	0.62	1.07
ANKZF1	4.8	4.56	4.61	5.08	4.49	4.65	5.01	4.94	5.6	4.83	4.71	5.12	4.57	3.84	4.93	4.97	4.8	4.93	5.03	4.69	4.8	4.35	4.67	4.89	5.04	4.94	4.73	4.77	4.74	4.82	0.07
ANLN	5.58	4.51	4.88	4.86	6.95	5.66	5.63	5.47	5.57	4.88	4.92	6	5.17	4.97	4.98	4.6	5.17	5.7	4.93	4.54	5.14	5.12	4.76	5.65	4.85	5.06	5.05	5.27	5.44	5.13	-0.3
ANO1	7.24	6.02	6.41	6.62	6.71	6.49	6.76	3.88	2.96	3.49	3.76	5.19	4.91	5.43	2.79	3.6	4.13	2.59	2.73	2.91	3.25	4.99	3.22	4.24	3.24	4.17	3.42	4.99	6.61	3.81	-2.8
ANO10	5.57	5.49	5.39	5.04	4.61	5.01	5.67	4.36	4.36	5.05	4.75	4.48	4.75	5.34	4.78	4.26	4.67	4.22	4.28	5.04	4.9	4.85	4.5	4.83	4.24	4.87	5.29	5.42	5.25	4.72	-0.53
ANO2	1.72	2.24	3.28	2.81	2.17	1.94	2.33	0.93	0.13	0.47	1.05	0.92	0.37	0.86	0.85	1.24	1.64	1.24	0.67	0.14	1.06	1	0.38	1.72	0.72	1.18	0.79	2.05	2.35	0.92	-1.43
ANO3	1.65	3.09	4.67	3.1	1.35	2.04	1.67	-1.88	0.28	-0.44	-1.61	-1.42	-0.43	-2.09	-3.67	-3.46	-1.5	-0.57	-1.62	-0.79	0.36	-0.67	-2.12	-0.33	-1.41	-0.67	0.05	-1.49	2.51	-1.21	-3.72
ANO4	-0.88	0.25	0.44	-1.58	-4.58	-1.17	-0.04	1.32	0.63	-0.31	-0.69	-0.03	1.57	-0.17	-0.35	-1.48	-0.23	-0.94	-1.85	-0.63	0.71	-0.42	-1.46	0.61	1.23	-0.95	-1.74	1.05	-1.08	-0.2	0.88
ANO5	2.13	1.62	2.75	1.43	1.47	0.67	0.44	-0.11	-0.19	-0.34	0.09	0.65	0.76	0.59	0.45	2.3	-0.27	1.35	0.47	1.7	1.26	0.11	1.15	0.67	0.05	0.87	-0.97	-0.79	1.5	0.47	-1.03
ANO6	6.95	7.43	7.65	7.82	6.44	7.13	7	7.5	7.26	7.44	7.52	7.47	7.32	7.57	7.58	7.5	7.46	7.76	7.54	7.58	7.7	7.8	7.65	7.36	7.37	7.47	7.69	7.85	7.2	7.54	0.34
ANO7L1	0.63	1.13	-0.01	-0.37	2.02	0.34	0.36	-1.47	-3.01	0.03	-2.73	-0.65	0.57	0.02	0.52	-0.05	-0.86	-0.43	-0.15	-0.84	-1.11	-0.47	-0.1	-0.03	-0.61	-0.32	1.37	0.43	0.58	-0.47	-1.06
ANO8	4.36	4.29	3.82	3.9	4.97	4.14	3.96	2.8	3.95	3.45	2.12	3.46	3.69	3.67	3.4	3.48	3.06	2.48	2.47	3.27	2.95	3.32	2.96	3.33	3.21	2.99	3.67	3.3	4.21	3.19	-1.02
ANO9	5.06	4.92	4.35	4.95	3.53	4.39	4.03	3.7	4.58	4.17	2.96	3.36	4.04	3.85	4.55	4.92	3.63	4.51	4.67	3.49	3.67	3.96	3.89	4.6	4.48	3.8	4.26	3.14	4.46	4.01	-0.45
ANOS1	3.72	4.88	4.68	4.49	2.87	3.23	4.64	1.85	4	3.73	6.32	4.58	4.37	4.12	5.02	5.26	3.71	5.03	4.54	4.9	5.55	4.31	4.79	4.06	2.83	3.85	4.91	3.27	4.07	4.33	0.26
ANP32A	6.22	6.12	6.11	6.34	5.65	5.64	6.26	5.8	5.8	5.81	5.92	6.23	5.61	5.95	5.81	5.67	6.21	5.25	6.08	6.37	5.97	5.96	6.14	5.76	5.4	6.32	5.11	6.01	6.05	5.87	-0.18
ANP32AP1	1.33	0.97	0.99	1.48	2.2	0.58	0.77	0.7	0.55	0.68	0.68	1.11	0.67	0.66	0.58	0.34	0.77	-0.3	0.82	1.14	0.73	1.17	0.94	0.41	0.25	1	-0.24	0.86	1.19	0.64	-0.55
ANP32B	5.32	4.93	5.06	5.05	5.71	4.66	5.3	5.3	4.63	4.97	4.62	5.63	5.4	4.68	3.23	4.02	4.22	3.29	3.58	4.69	4.25	5.08	4.33	4.25	4.5	5.04	3.97	3.76	5.15	4.45	-0.7
ANP32E	6.62	5.82	6.08	5.86	7.52	5.77	6.04	6.36	5.58	6.1	5.98	5.63	5.52	6.14	5.92	5.54	6.1	5.33	6.47	5.93	5.91	5.77	6.16	5.84	5.52	6.34	5.35	6.02	6.24	5.88	-0.36
ANPEP	3.39	4.71	3.94	4.21	5.42	5.71	4.77	7.79	7.55	7.18	6.77	7.87	7.86	6.55	5.66	6.12	6.39	6.74	6.1	6.96	6.19	8.01	6.74	6.48	7.89	7.23	6.48	4.61	4.59	6.82	2.23
ANTXR1	7.01	6.98	6.94	7.08	6.93	7.05	7.33	7.41	6.29	7.43	7.78	7.46	7.64	6.87	6.82	6.44	7.43	6.66	6.62	7.24	7.87	8.25	7.05	7.05	6.75	7.23	7.39	9.14	7.05	7.28	0.23
ANTXR2	4.85	5.85	5.81	6.66	6.71	5.89	5.61	7.38	6.93	6.98	7.02	7.11	6.43	6.73	6.42	6.26	6.94	6.49	6.79	6.76	7.08	7.23	6.85	6.38	6.98	7.19	6.16	6.96	5.91	6.81	0.9
ANTXRLP1	-3.23	-2.04	-3.02	-1.64	-4.58	-1.89	-3.8	-0.86	1.66	-1.26	-0.45	-0.61	0.06	-0.76	0.22	0.94	0.45	0.38	0.71	-0.08	-0.69	-0.02	-0.13	-0.55	0.66	0.04	-0.82	-1.59	-2.88	-0.13	2.76
ANXA1	7.94	8.94	8.48	9.1	8.65	8.26	7.87	10.11	9.14	10.84	8.79	9.61	9.75	9.56	9.84	8.28	9.25	9.17	9.26	8.94	9.97	10.57	9.24	8.36	9.99	9.67	11.47	8.73	8.46	9.55	1.09
ANXA11	6.89	7.17	7.1	6.93	6.03	7.07	7.31	6.4	6.95	6.64	6.47	6.88	6.52	6.7	6.47	6.34	7.25	5.67	6.46	6.88	7.06	7.85	7.29	6.55	6.62	7.84	5.8	7.15	6.93	6.75	-0.18
ANXA13	1.33	0.62	2	0.88	-0.11	1.08	1.16	1.24	2.55	1.2	0.6	1.07	1.22	0.74	-0.03	1.64	1.55	1.34	0.63	1.26	1.08	1.24	0.94	1.66	2.11	1.7	0.94	0.24	0.99	1.19	0.19
ANXA2	10.48	10.6	10.38	10.7	11.06	10.37	10.17	10.18	9.33	10.68	9.95	10.54	10.35	10.67	10.58	9.78	9.75	10.19	9.84	10.13	10.07	10.34	10.4	9.97	9.9	10.09	11.08	10.78	10.54	10.22	-0.32
ANXA2R	-0.72	0.75	0.61	0.91	-0.91	1.4	0.7	2.72	3.28	2.26	3.39	2.64	2.45	1.56	2.72	3.14	2.82	3.78	3.65	2.43	2.98	2.93	2.43	2.49	2.92	2.77	2.08	1.7	0.39	2.72	2.33
ANXA3	5.09	4.38	4.24	4.54	6.07	4.56	3.75	6.23	4.88	6.89	4.57	6.93	6.48	3.77	4.67	3.13	4.74	3.93	4.03	4.12	5.26	5.95	4.25	3.12	6.04	5.38	7.1	3.08	4.66	4.98	0.32
ANXA4	6.62	7.04	6.22	6.67	7.1	6.43	6.83	5.52	4.89	5.79	5.63	6.06	6.58	6.96	4.86	5.48	5.02	4.38	4.1	6.54	6.07	5.87	6.2	5.28	5.25	5.93	5.78	6.54	6.7	5.65	-1.05
ANXA5	7.52	8.5	8.23	8.68	8.95	7.8	7.9	9.35	8.65	8.61	8.9	8.71	8.75	8.57	9.01	8.24	8.93	8.85	9.04	8.85	9.11	9.16	9.14	8.22	8.58	8.87	8.39	9.56	8.23	8.83	0.61
ANXA6	6.24	7.21	7.5	7.44	7.39	7.17	6.88	7.98	7.83	7.75	7.79	7.74	7.35	7.51	7.84	7.65	8.27	7.71	8.32	7.61	7.98	8.23	7.87	7.52	7.58	7.93	6.95	8.66	7.12	7.81	0.69
ANXA7	7.34	7.41	7.3	7.65	7.14	7.36	6.89	7.24	6.05	7.66	7.41	7.1	7.28	7.68	7.86	7.09	7.08	7.43	7.64	7.32	7.42	7.47	7.52	7.42	7.08	7.37	7.84	7.63	7.3	7.36	0.06
ANXA8	7.85	6.79	7.68	7.89	6.64	8.16	7.32	6.36	5.35	7.46	4.46	7.04	7.5	6.73	5.79	6.23	4.67	4.9	4.99	5.03	5.78	6.66	5.76	7.57	6.56	6.67	8.21	7.14	7.48	6.23	-1.25
ANXA8L1	7.55	7.78	7.16	7.04	7.09	7.36	6.84	5.05	4.41	5.88	2.71	6.67	6.7	6.31	6.89	5.66	4.76	4.44	4.68	5.36	4.21	5.76	5.98	5.48	4.99	5.97	7.24	6.48	7.26	5.51	-1.75
ANXA9	5.66	4.92	4.64	4.48	5.28	4.35	4.7	1.31	-0.07	4.31	-0.6	1.79	3.52	4.8	5.16	3.78	0.2	2.64	2.54	3.64	1.54	1.23	3.27	4.82	2	2.56	5.19	4.52	4.86	2.77	-2.1
AOAH	1.21	2.77	1.88	2.05	3.52	2.77	1.64	4.99	7.32	5.98	6.9	6.06	5.94	5.77	6.23	7.11	6.96	6.78	7.14	7.06	6.38	6.08	6.75	6.69	6.26	6.21	5.36	4.41	2.26	6.3	4.04
AOC1	0.94	1.25	0.91	-1.44	1.61	1.2	0.24	1.09	0.4	1.4	0.46	0.17	0.85	-0.69	-0.16	0.15	-0.64	-0.03	-0.13	-0.24	1.15	0.41	0.04	-0.1	0.67	1.98	-0.42	-0.76	0.67	0.27	-0.41
AOC2	0.36	0.75	1.56	1.37	0.14	0.37	-0.06	0.45	0.59	0.74	-1.22	0.14	0.41	-0.22	0.31	0.16	0.18	-1.14	-0.29	-0.43	0.06	-0.29	-0.31	0.79	0.27	0.46	1.25	-0.88	0.64	0.05	-0.59
AOC3	5.05	6.47	7.19	7.11	6.47	5.17	5.19	3.25	3.79	2.46	2.46	3.31	2.53	4.49	3.88	3.35	5.31	3.09	3.37	3.37	4.07	4.24	3.79	4.76	2.85	3.22	2.91	4.84	6.09	3.59	-2.5
AOX1	5.22	6.05	6.61	6.41	6.58	7.56	6.49	5.64	4.4	5.11	6.21	4.91	4.75	7.88	6.08	7.7	6.66	6.38	5.61	6.25	4.86	6.26	7.14	7.09	5.53	4.9	4.69	3.84	6.42	5.8	-0.61
AOX2P	-1.58	-1.32	0.49	-0.86	0.79	-0.02	-0.1	-0.27	0.37	0.42	-1.02	-0.52	-0.39	-0.85	0.24	-0.5	-0.93	-0.28	-1.06	-0.81	-0.33	-0.37	-0.9	-0.23	0.39	-0.28	-0.4	-1.24	-0.37	-0.43	-0.05
AP000295.9	1.26	0.98	1.43	1.92	-0.33	0.87	1.55	2.95	1.95	2.93	3.93	3.39	3.03	2.38	1.58	1.79	2.3	2.62	2.63	3.2	3.03	2.42	2.56	1.25	2.51	2.7	2.51	2.5	1.1	2.58	1.48
AP000304.12	0.21	0.37	0.33	1.25	2.28	0.23	-1.85	0.99	0.9	0.9	1.04	1.65	1.37	0.74	0.31	0.82	0.64	0.93	0.65	0.73	0.23	0.2	-0.67	0.05	1.53	-0.13	1.01	-0.06	0.4	0.66	0.25
AP000347.2	3.04	3.47	3.93	3.54	3.84	3.7	3.37	4.27	5.31	3.74	3.74	3.85	4.21	3.05	3.93	4.81	4.52	4.6	4.3	3.74	3.9	3.91	3.82	4.08	4.81	4.23	3.29	3.5	3.56	4.08	0.52
AP000347.4	0.11	0.35	0.17	0.94	-1.57	0.25	0.11	1.01	1.77	0.06	0.31	1.34	0.24	-0.36	1.09	1.56	0.99	1.82	1.34	1.52	1.63	0.49	0.73	0.97	1.78	1.78	0.29	0.44	0.05	0.99	0.94
AP000687.1	-0.15	-2.72	-0.01	-0.78	1.63	-0.23	-1.49	0.35	0.6	-0.25	-1.42	-0.29	0.77	-1.34	-3.95	-1.22	-1.5	-1.26	-0.75	-0.92	-0.05	0.34	-0.8	-0.89	-0.09	0.69	-4.58	-2.53	-0.53	-0.91	-0.37
AP000769.1	10.2	9.61	10.76	9.62	8.38	9.54	10.34	11.29	11.26	11.45	10.53	10.56	10.35	9.66	8.25	10.58	9.68	10.01	9.49	10.5	10.5	10.49	9.69	10.26	11.28	11.27	10.9	8.53	9.78	10.31	0.53
AP002962.1	1.48	0.95	2.42	1.06	-1.33	1.28	1.74	1.2	1.7	1.23	0.13	0.62	1.54	0.46	-0.51	1.92	0.52	1.02	0.81	1.03	1.56	0.61	0.84	1.91	1.9	1.05	0.99	-0.13	1.09	0.97	-0.11
AP003068.18	0.79	0.17	1.52	0.86	2.16	0.94	0.66	1.09	2.19	0.76	0.66	1.11	1.44	0.52	0	1.18	0.67	0.51	0.46	0.6	0.74	0.53	0.45	1.13	1.63	0.82	0.45	-0.02	1.01	0.81	-0.21
AP003419.11	1.74	2.59	1.53	1.96	-4.58	1.87	1.84	2.68	2.08	1.96	2.89	3.41	2.89	2.42	3.12	2.95	2.89	3.09	3.31	3.38	2.89	2.52	3.27	2.22	2.76	3.09	1.78	3.05	0.99	2.79	1.8
AP004289.1	-0.58	-1.93	0.49	-2.7	-4.58	0.31	-0.52	-0.57	1.3	-0.75	-0.72	-0.5	-0.53	-0.92	-1.24	0.41	0.16	0.44	0.01	-0.02	-0.23	-0.3	-0.31	0.14	0.55	0.27	-0.73	-1.59	-1.36	-0.24	1.11
AP004290.1	-0.48	-1.16	0.63	-2.26	-4.58	-0.07	-0.65	-0.05	0.43	-1.13	-2.57	-1.11	-0.68	-1.09	-1.18	0.09	0.12	0.05	-0.62	-0.47	-0.45	-0.13	-0.34	0.17	0.31	-0.35	-1.8	-1.51	-1.22	-0.59	0.64
AP005901.1	-0.63	-1.08	0.35	-0.88	0.18	0	-0.74	0.18	1.04	0.45	1.07	0	0.17	-0.99	-0.71	0.28	0.16	-0.15	-0.26	0.1	0.11	0.23	-0.22	0.12	1.05	0.49	-0.44	-0.66	-0.4	0.1	0.5
AP1AR	5.04	5.3	5.21	5.12	5.2	4.92	4.93	4.87	4.43	4.93	5.16	4.69	4.79	5.07	4.95	5.09	4.49	5.44	5.14	5.37	5.23	4.68	4.96	4.98	4.89	4.82	5.26	4.6	5.1	4.95	-0.16
AP1B1	6.68	6.44	6.27	6.07	7.23	6.83	6.46	6.51	6.98	7.1	6.65	7.12	7.02	6.87	7.11	6.93	6.96	6.8	6.97	7.15	6.78	7.38	7.03	6.91	6.83	7.2	7.08	6.46	6.57	6.94	0.37
AP1G1	7.19	6.95	7.15	6.92	8.01	7.13	7	7.43	7.5	7.46	7.5	7.2	7.23	6.94	6.81	7.35	7.1	7.21	7.18	7.08	7.14	7.04	7.21	7.06	7.43	7.42	7.45	6.9	7.19	7.22	0.03
AP1G2	5.38	5.27	5.3	5.36	6.59	5.4	5.24	5.38	6.48	5.52	5.79	5.82	5.76	5.12	5.64	6.2	5.71	5.65	6.09	5.76	5.61	5.71	5.78	5.86	6.12	5.8	5.7	5.04	5.51	5.74	0.23
AP1M1	5.01	5.48	5.21	5.61	5.39	5.5	5.37	5.58	5.77	5.41	5.75	5.84	6.03	5.6	5.47	5.53	5.94	4.91	5.27	5.75	5.48	6.15	6.02	5.66	5.56	5.95	5.48	5.52	5.37	5.65	0.28
AP1M2	5.13	4.55	4.41	4.19	3.25	4.37	4.41	1.97	1.71	3.85	0.98	3.2	3.45	3.72	3.13	3.06	1.2	0.7	1.13	2.83	1.94	2.79	2.51	3.24	2.52	3.05	4.7	2.62	4.33	2.59	-1.74
AP1S1	4.78	5.19	4.77	5.15	6.07	4.77	4.66	4.25	3.87	5.11	4.25	4.95	4.95	5.36	5.29	4.22	4.38	4.28	4.4	4.64	4.55	4.47	4.5	4.55	4.26	4.62	5.51	5.25	5.06	4.65	-0.41
AP1S2	4.22	5.6	4.9	5.87	5.68	4.71	5.09	5.87	5.42	6	6.86	5.59	5.91	6.47	6.09	6.5	5.92	6.64	6.49	6.85	6.3	5.74	6.59	5.88	6.18	5.33	5.98	5.28	5.15	6.09	0.94
AP1S3	2.49	2.39	2.32	1.44	0.47	2.29	1.63	3.11	2.95	3.68	2.95	3.25	2.88	2.76	2.36	2.85	2.13	2.27	2.58	2.81	2.76	2.47	2.08	2.55	3.19	2.91	3.89	1.97	1.86	2.78	0.92
AP2A1	5.78	5.72	5.59	5.69	5.87	6.02	5.72	5.93	6.59	6.27	5.77	6.48	6.53	5.85	6.02	6.14	6.18	6.02	5.95	6.12	6.18	6.61	6.27	6.08	6.32	6.27	6.29	5.98	5.77	6.18	0.41
AP2A2	5.07	5.2	5.45	5.75	6.03	5.52	5.37	5.01	5.77	5.1	5.11	5.8	5.14	6.01	5.35	5.33	5.86	5.12	5.1	5.69	5.02	5.47	5.69	5.43	5.29	5.49	4.64	5.63	5.49	5.38	-0.1
AP2B1	6.55	6.56	6.29	6.51	7.93	6.54	6.8	7.21	7.04	6.97	7.32	7.32	7.17	6.9	5.48	6.69	6.82	6.16	6.13	7.01	6.78	7.36	6.89	6.32	7.11	7.02	6.51	6.7	6.74	6.81	0.07
AP2M1	7.35	7.24	7.2	7.44	7.58	7.24	7.21	7.23	7.23	7.62	7.49	7.45	7.54	7.72	7.68	7.2	7.74	7.12	7.5	7.59	7.49	7.74	7.5	7.39	7.13	7.44	7.31	8.3	7.32	7.5	0.17
AP2S1	6.11	5.28	5.45	5.24	7.11	5.89	5.51	5.29	5.52	6.03	5.78	6.11	6.54	5.91	6.98	6.2	6.1	6.58	6.47	5.83	6.57	6.58	6.36	6.47	6.43	6.55	6.9	6.87	5.8	6.29	0.49
AP3B1	6.7	6.47	7.24	6.2	7.17	6.8	6.6	6.93	7.73	6.85	6.68	6.61	6.68	6.72	6.07	7.12	6.7	6.88	6.48	6.8	6.88	6.78	6.71	7	7.45	6.92	6.84	6.75	6.74	6.84	0.1
AP3B2	2.43	2.54	3.25	1.59	3.66	2.93	2.72	2.1	2.95	2.29	1.75	3.59	2.54	2.14	1.75	2.73	2.03	2.37	1.87	2.41	2.31	3.75	1.94	3.09	2.95	2.26	2.58	1.93	2.73	2.44	-0.29
AP3D1	5.92	6.12	5.87	5.98	6.09	6.34	6.14	7.29	7.39	7.25	6.56	7.37	7.38	6.42	6.89	6.85	6.75	6.77	6.87	6.81	6.76	7.29	6.95	6.7	7.25	7.13	7.17	6.55	6.07	6.97	0.91
AP3M1	5.65	5.94	5.64	5.76	4.95	5.75	5.76	5.83	5.55	5.71	5.98	5.67	5.79	5.72	5.19	5.6	5.69	5.33	5.46	5.88	5.66	5.73	5.81	5.56	5.77	5.74	5.65	5.73	5.64	5.67	0.03
AP3M2	4.16	4.47	4.01	4.38	5.36	4.67	4.3	4.55	5.01	4.53	4.25	4.29	3.94	4.46	4.64	4.72	4.61	4.82	4.64	4.63	4.83	4.48	4.71	4.68	4.6	4.11	4.32	4.98	4.48	4.56	0.08
AP3S1	5.85	6.37	5.89	6.61	6.03	5.67	5.84	6.19	4.96	6.28	5.97	5.76	5.82	6.42	5.41	5.68	5.31	5.54	5.8	6	5.96	5.69	5.85	5.65	5.45	5.75	6.39	6.77	6.04	5.84	-0.2
AP3S2	5	4.67	5.19	5.02	5.74	4.87	4.75	5	5.31	5.01	5.29	5.31	5.16	4.59	4.93	5.49	4.69	5.07	5.09	5.08	5.22	4.92	4.99	4.98	5	5.18	5.05	4.7	5.03	5.05	0.02
AP4B1	3.58	4.01	3.74	4.29	4.03	3.76	3.41	4.72	4.98	4.25	4.7	4.39	4.22	4.11	4.47	4.85	4.73	4.93	4.84	4.52	4.64	4.19	4.55	4.62	4.91	4.43	4.34	3.89	3.83	4.54	0.7
AP4E1	5.85	5.42	5.68	5.26	5.3	5.26	5.5	5.55	5.47	5.91	5.39	5.29	5.44	5.8	5.21	5.56	4.94	5.62	5.42	5.6	5.47	5.52	5.48	5.53	5.31	5.62	6.24	5.26	5.47	5.51	0.04
AP4M1	3.43	3.41	3.1	3.81	4.39	3.24	3.53	3.17	3.64	2.86	3.55	3.55	3.67	3.22	3.51	3.53	3.56	3.7	3.5	3.49	3.08	3.16	3.28	3.46	3.53	3.14	3.56	3.85	3.56	3.43	-0.13
AP4S1	4.56	4.54	4.51	4.26	3.78	4.19	4.4	4.05	4.42	3.98	4.12	3.69	4.02	4.16	4.15	4.27	3.95	4.49	4.36	4.34	3.92	3.97	4.09	4.7	4.64	3.86	4.57	3.75	4.32	4.17	-0.15
AP5B1	4.98	4.71	4.58	4.74	5.32	4.99	4.77	5.88	6.37	5.99	5.28	5.57	6.34	4.87	5.61	5.48	5.49	5.58	5.83	5.64	6.07	6.3	6.03	5.42	5.99	6.27	5.54	4.55	4.87	5.72	0.85
AP5M1	6.27	6.4	6.27	5.81	5.63	5.82	6.13	5.98	6.34	5.65	6.27	5.88	6.12	6.29	6.4	6.27	5.55	6.21	6.02	6.47	6.36	5.95	6.59	6.06	5.82	5.66	6.09	6.18	6.05	6.1	0.06
AP5S1	3.36	3.52	3.32	3.26	3.71	3.98	3.65	3.94	4.01	3.73	3.95	4.13	4.38	4.12	4.79	4.25	4.17	4.62	4.69	4.35	4.07	4.42	4.58	4.43	3.95	4.17	4.34	4.37	3.54	4.26	0.72
AP5Z1	4.86	4.79	4.65	4.76	4.93	4.99	4.89	5.18	6.01	5.41	5.06	5.15	5.42	4.49	5.65	5.51	5.54	5.71	5.96	4.93	5.38	5.57	5.36	5.41	5.5	5.37	5.16	4.78	4.84	5.36	0.52
APAF1	4.76	4.66	4.78	4.59	4.39	4.53	5.28	5.69	6.44	5.18	5.78	5.71	5.53	4.9	4.69	5.8	6	5.61	5.54	5.75	5.97	5.27	5.3	5.35	5.92	5.35	5.07	4.87	4.71	5.51	0.8
APBA1	4.09	3.6	4.03	3.95	4.53	3.91	3.68	2.97	3.06	2.16	2.88	2.12	2.27	2.8	2.57	2.53	2.47	1.71	2.87	1.96	1.97	2.62	3	2.26	2.37	2.46	2.67	3.14	3.97	2.52	-1.45
APBA2	2.26	2.3	1.55	1.45	3.6	2.27	2.09	5.15	5.21	4.15	5.22	4.66	4.55	2.9	4.93	5.3	4.82	4.79	5.04	4.3	4.99	5.38	4.07	4.21	4.85	4.31	4.69	4.72	2.22	4.68	2.46
APBA3	3.01	2.97	3.3	3.26	3.98	3.46	2.76	3.96	4.59	3.67	3.63	4.33	4.24	2.76	3.9	4	4.18	4.31	4.11	3.81	3.87	3.94	3.97	3.65	4.5	3.93	3.16	3.3	3.25	3.9	0.65
APBB1	3.59	4.42	3.64	4.03	4.14	4.11	4.28	4.33	4.12	4	3.92	3.45	3.83	3.73	4.36	3.87	4.17	3.96	4.08	3.61	3.89	3.95	3.75	3.59	3.31	4.05	3.61	4.37	4.03	3.9	-0.13
APBB1IP	2.29	3.64	4.37	4.16	2.83	3.38	3.2	5.4	5.54	5.07	5.98	5.39	5.51	4.49	4.27	5.33	5.24	5.15	5.05	5.57	5.19	5.35	5.42	5.13	5.41	5.45	4.22	3.7	3.41	5.14	1.73
APBB2	5.81	6.05	6.73	6.12	6.26	5.99	6.16	4.84	4.57	4.87	5.28	5.35	5.14	5.38	5.24	5.16	5.65	4.4	4.64	4.96	4.78	5.2	5.14	5.21	5.02	4.71	4.86	7.1	6.16	5.12	-1.04
APBB3	2.52	2.94	3.01	2.62	2.66	2.8	2.74	3.29	4.33	3.47	3.23	3.69	3.6	2.28	3.32	3.85	3.8	3.2	3.5	3.04	3.66	2.98	3.05	3.34	3.73	3.82	3.25	3.03	2.76	3.4	0.65
APC	7.1	7.01	6.96	6.81	7.06	6.9	6.93	6.57	6.72	6.51	6.38	6.36	6.28	6.66	6.31	6.74	6.5	6.64	6.6	6.52	6.54	6.28	6.59	6.53	6.55	6.44	6.59	6.97	6.97	6.54	-0.43
APC2	1.86	1.76	2.01	1.91	-0.42	1.65	2.21	1.62	2.45	1.31	1.35	1.47	1.59	1.87	1.74	2.06	2.12	1.74	1.95	1.81	2	1.52	1.81	2.36	1.77	1.62	1.02	2.15	1.57	1.78	0.21
APCDD1	7.89	7.69	7.6	7.49	7.11	8.19	7.96	5.11	4.98	5.78	5.15	5.61	6.43	7.28	6.72	5.62	4.82	5.29	5.91	5.78	5.78	6.01	6.03	6.12	5.01	5.91	6.57	7.76	7.71	5.89	-1.82
APCDD1L	0.55	-0.26	0.48	0.68	0.91	0.64	0.35	1.01	1.3	-0.87	-0.74	0.14	0.3	-0.48	-0.24	0.07	-0.11	0.45	-0.26	-0.3	0.67	0.36	1.05	-0.15	-0.09	0.29	-0.82	0.68	0.48	0.11	-0.37
APEH	5.76	6.01	5.33	5.77	6.32	5.94	5.54	5.73	5.78	6.02	5.9	6.22	5.91	6.05	6.46	6.03	6.18	6.13	6.4	6.15	6.28	6.03	6.17	5.91	5.84	5.92	6.29	5.9	5.81	6.06	0.25
APELA	1.01	-0.65	1.83	-0.66	1.36	1.3	0.96	1.87	2.82	1.49	0.77	1.81	2.15	2.42	2.49	3.27	2.13	0.91	0.94	1.69	1.08	1.56	0.78	1.77	2.27	1.56	1.53	1.64	0.74	1.76	1.02
APEX1	5.59	5.85	5.35	5.13	5.46	5.19	5.88	5.13	4.69	5.09	5.87	5.66	5.56	5.62	4	4.71	4.91	4.26	4.32	5.7	4.81	5.21	4.93	4.76	4.72	5.19	5.08	4.92	5.49	5.01	-0.49
APEX2	3.78	4.05	3.5	3.55	3.09	4.24	3.63	3.86	4.26	4.25	4.18	4.35	4.33	3.93	4.37	4.12	3.96	4.03	4.53	4.18	4.03	4.49	4.23	4.17	4.09	4.39	4.53	4.08	3.69	4.21	0.52
APH1A	7.1	7.17	6.62	7.07	7.13	7.04	6.55	6.57	6.59	6.97	6.88	6.76	6.98	7.16	7.74	7.04	7.07	7.25	7.43	6.99	6.97	7.05	7.19	7.17	6.5	6.91	7.06	7.29	6.95	7.03	0.08
APH1B	3.74	3.95	3.87	3.64	2.98	3.64	3.77	5.14	5.2	5.03	5.91	4.17	5.06	4.5	5.26	4.91	4.91	5.56	5.72	4.8	5.55	5.26	5.31	4.59	4.81	4.84	5.1	4.79	3.66	5.07	1.41
API5	7.04	7.09	6.89	7.08	6.44	6.92	7.13	6.97	6.22	7.12	7.02	7	6.78	7.37	6.81	6.83	6.83	6.7	6.89	7.2	6.91	6.83	7.08	6.74	6.72	7.01	7.15	6.96	6.94	6.91	-0.03
APIP	3.39	3.94	4.02	4.33	4.28	3.29	3.26	4.12	3.26	3.69	4.75	3.94	3.65	4.28	3.86	3.84	4.05	4.48	4.37	4.47	4.03	3.75	3.96	3.76	3.73	3.9	4.26	3.99	3.79	4.01	0.22
APITD1	1.64	1.37	0.63	1.87	1.47	1.76	1.96	1.76	1.7	1.88	1.42	1.68	1.95	1.9	1.51	1.44	1.57	1.2	1.94	1.41	2.07	1.53	1.42	1.58	1.13	1.63	1.55	2.38	1.53	1.65	0.12
APITD1-CORT	-1.66	0.74	0.34	-2.61	0	0.6	-1.13	0.43	0.02	-1.83	-1.26	0.86	-1.36	-1.91	-0.74	0.19	-2.27	0.34	0.49	-0.37	-0.13	-0.86	-2.07	1.07	-1.15	-0.3	-0.31	0	-0.53	-0.53	0
APLF	4.89	4.96	4.95	5.18	4.3	4.53	4.85	3.58	2.99	3.53	3.74	3.15	3.5	4.14	3.78	3.66	3.28	3.52	3.5	3.47	3.41	3.01	3.51	3.91	3.5	3.39	4.06	4.35	4.81	3.57	-1.24
APLN	3	0.77	1.02	1.61	2.52	3.3	2.32	4.05	3.88	3.34	2.85	4.86	2.27	1.35	3.71	1.93	3.64	3.43	3.58	2.47	3.98	5.18	1.56	1.45	3.51	3.73	2.05	4.81	2.08	3.22	1.14
APLNR	3.14	4.09	3.54	3.9	3.64	3.68	4.19	2.86	3.77	2.1	3.77	3.92	3.91	4.35	2.84	3.39	5.69	2.96	3.22	4.87	3.53	4.15	3.02	3.22	3.57	3.81	3.38	5.75	3.74	3.72	-0.02
APLP1	-1	-0.78	-0.28	-0.08	0.68	-0.93	-0.31	-0.17	0.62	0.45	-0.8	-0.27	0.1	-0.05	0.87	-0.12	0.41	-1.27	-1.83	-1.11	-0.69	0.32	-0.54	-0.94	-0.23	-0.45	-1.79	-0.72	-0.38	-0.39	-0.01
APLP2	8.21	8.11	8.09	8.47	9.13	8.15	8.52	8.33	8.16	8.63	8.41	8.74	8.6	8.65	8.12	8.11	7.94	7.59	7.78	8.79	8.31	8.31	8.75	8.21	8.03	8.72	8.4	8.17	8.38	8.32	-0.06
APMAP	5.88	5.97	5.92	5.99	5.89	6.03	6.49	5.83	6.1	5.9	6.59	6.27	5.78	6.43	6.66	6.46	6.51	5.93	6.48	6.53	6.34	6.29	6.57	6.08	5.84	6.03	5.69	6.57	6.03	6.23	0.2
APOB	0.38	2.03	1.89	4.23	3.74	-0.74	-0.19	-0.49	0.45	-0.57	-3.16	-1.01	1.8	3.06	1.94	2.19	-1.03	0.11	-0.62	1.13	-1.03	-1.46	0.82	0.94	-0.1	-0.79	-2.02	1.75	1.62	0.09	-1.53
APOBEC3A	-0.68	0.34	0.04	1.04	0.06	1.76	-0.99	6.25	7.34	7.53	6.03	6.21	7.27	4.7	5.4	5.89	5.29	7.01	5.44	5.19	7.24	7.53	6.67	3.58	7.31	6.54	5.8	-0.67	0.23	5.88	5.66
APOBEC3B	-0.63	0.15	-1.07	-2.14	-0.79	-0.38	0.94	3.61	4.31	3.38	2.98	2.84	5.24	1.05	-0.02	2.63	1.77	3.59	1.15	2.9	2.64	3.14	0.25	-0.93	1.49	3.69	0.6	-0.65	-0.56	2.17	2.73
APOBEC3C	3.74	4.06	3.77	3.76	3.16	3.98	4.48	5.36	5.23	4.94	5.61	5.62	6.05	4.86	3.48	4.62	4.88	4.33	4.42	5.18	4.75	5.51	5.22	4.48	5.11	5.27	4.21	3.82	3.85	4.9	1.05
APOBEC3D	0.76	0.83	1.87	0.92	1.25	1.66	1.59	3.83	4.11	2.76	3.95	4.05	4.06	2.5	2.53	3.52	3.57	2.88	2.94	3.38	2.94	3.34	3.73	2.99	3.81	3.59	1.99	2.24	1.27	3.27	2
APOBEC3F	-0.08	0.4	0.78	0.55	-0.08	0.54	0.81	3.41	3.73	2.14	3.49	3.43	3.41	1.38	2.47	3.12	2.36	3.08	2.59	2.58	2.51	2.81	2.84	2.66	3.36	2.62	1.91	1.87	0.42	2.75	2.33
APOBEC3G	2.35	2.99	2.6	2.25	3.18	3.24	2.64	6.87	6.71	5.84	7.01	6.39	6.71	5.26	5.88	6.36	6.29	6.65	7.18	6.31	6.29	6.61	6.56	5.81	6.36	6.24	5.37	4.49	2.75	6.25	3.5
APOBEC3H	-2.09	-2.66	-2.04	-3.43	-4.58	-3.69	-2.57	1.56	1.77	0.92	2.08	1.55	1.77	-1.14	0.5	1.41	1.15	2.04	2.9	1.16	1.45	1.39	1.61	0.28	1.22	0.3	-0.26	-2.14	-3.01	1.02	4.03
APOBR	0.68	0.59	0.92	1.4	1.74	1.57	0.98	4.24	5.09	3.81	3.86	4.75	4.84	3.34	2.46	3.66	3.5	3.24	3.4	4.24	3.98	4.92	4.17	3.45	4.61	4.69	3.27	1.42	1.13	3.85	2.73
APOC1	2.26	3.18	1.31	1.02	3.22	1.88	2.93	1.83	3.93	3.62	6.61	4.16	5.06	2.93	6.83	5.78	5.57	5.02	6.03	6.36	5	5.56	5.74	4.2	4.19	4.83	3.07	4.81	2.26	4.82	2.56
APOC2	-2.42	-1.43	-1	-1.98	0.8	-1.75	0.44	-2.3	0.14	-0.47	-2.47	-1.31	-1.33	-2.85	1.66	-0.91	0.08	0.36	0.85	-0.08	-0.22	-0.08	1.63	-3.03	-1.22	-0.62	-3.28	-0.03	-1.05	-0.74	0.31
APOC4-APOC2	-0.07	-0.9	-1.47	-0.35	-4.58	0.48	-0.17	-1.72	-0.6	-0.53	1.56	0.89	0.14	-2.8	2.34	2.01	1.08	0.88	1.87	1.52	1.37	-0.65	2.5	-0.29	-1.33	-0.9	-1.64	0.45	-1.01	0.29	1.3
APOD	7.18	7.45	7.61	7.46	7.8	7.35	7.82	3.01	3.52	3.18	4.04	3.76	2.69	5.94	4.33	4.25	5.09	4.82	3.53	5.07	3.59	3.66	4.85	5.3	4.23	2.65	2.89	3.95	7.52	4.02	-3.51
APOE	7.78	7.68	6.88	7.18	7.85	7.15	7.43	4.67	7	7.29	9.23	7.75	7.7	7.01	9.66	9.28	8.61	7.9	9.15	9.04	8.15	8.51	8.24	7.44	7.29	7.9	6.39	7.77	7.42	7.9	0.48
APOL1	1.69	2.77	2.36	2.16	3.08	3.08	2.46	7.99	7.72	8.22	7.86	7.91	8.52	6.98	6.76	7.62	6.75	8	7.44	7.59	7.74	8.14	7.92	7.53	8.27	8.06	8.12	4.14	2.52	7.58	5.07
APOL2	3.1	4.27	3.61	3.95	4.63	4.57	3.92	7.47	7.57	7.72	7.35	7.28	7.68	7.01	6.53	7.18	6.67	7.54	7.51	7.21	7.22	7.43	7.76	7.41	7.78	7.67	7.46	5.58	4.01	7.29	3.28
APOL3	3.1	4.56	4.7	4.54	3.86	4.91	4.55	7.3	7.89	7.62	8.18	7.66	7.9	6.82	6.75	8.01	7.07	8.08	8.27	8.04	7.75	7.54	8.36	7.72	7.9	7.68	7.15	4.33	4.32	7.52	3.21
APOL4	4.32	4.11	5.23	4.53	3.24	5.01	4.86	5.35	6.65	5.46	4.1	7.1	6.48	6.11	6.12	6.07	5.87	6.08	4.51	6.98	6.89	6.95	6.75	7.07	6.72	7.11	6.03	4.32	4.47	6.13	1.66
APOL6	5.63	7.19	7.3	7.32	6.41	6.38	6.03	9.51	9.12	9.25	9.38	9.15	9.33	9.17	8.67	9.32	8.76	9.6	9.54	9.28	9.36	9.26	9.43	9.35	9.18	9.31	9.52	6.86	6.61	9.16	2.55
APOLD1	4.95	5.09	4.56	5.26	4.73	5.18	5.11	4.99	5.19	5.46	5.07	4.96	4.45	5.69	5.75	5.26	5.1	5.2	5.4	5.07	5.31	5.25	5.11	5.06	4.88	4.97	5.43	5.7	4.98	5.21	0.22
APOM	1.68	1.69	1.37	1.63	0.63	1.74	1.71	1.77	1.54	1.39	1.67	1.08	1.5	1.3	1.61	1.39	1.04	1.65	1.84	1.14	1.08	1.53	0.99	1.48	1.06	1.04	1.29	1.26	1.49	1.36	-0.13
APOO	2.82	2.7	2.34	2.4	2.35	2.55	2.38	3.16	2.04	3.2	2.95	3.43	2.38	2.85	2.8	2.22	2.63	2.61	2.51	3.49	3.21	2.97	3.08	2.45	2.95	3.19	2.57	2.39	2.51	2.81	0.31
APOOL	4.65	4.88	4.33	4.8	3.69	4.51	4.48	4.2	3.79	4.02	3.99	4.18	4.38	4.43	3.85	4.02	3.6	3.98	3.75	4.23	3.81	3.9	4.05	3.97	3.95	3.68	4.61	4.26	4.48	4.03	-0.44
APOPT1	4.2	4.75	4.42	4.66	4.1	3.9	4.27	3.67	3.95	4.07	4.23	3.63	4.05	3.71	4.1	3.88	4.21	3.75	3.97	4.01	3.68	3.69	3.97	3.95	3.75	3.48	4.07	4.21	4.33	3.91	-0.42
APP	9.18	8.99	8.68	8.98	10.52	8.88	9.01	8.58	7.94	8.92	8.39	9.11	8.91	9.06	8.35	7.95	8.68	7.57	7.86	8.52	8.57	8.97	8.65	8.31	8.25	8.59	8.55	9.61	9.18	8.54	-0.64
APPBP2	6.04	6.32	6.27	6.23	7.13	5.85	6.11	5.94	5.62	5.53	5.98	5.5	5.62	5.86	5.97	5.88	6	6.02	6.1	5.93	5.88	5.44	5.84	5.88	5.78	5.37	5.58	6.64	6.28	5.83	-0.45
APPL1	7.59	7.56	7.49	7.5	6.7	7.18	7.4	6.37	5.98	6.63	6.47	6.36	6.4	7.26	6.65	6.68	6.51	6.46	6.66	6.78	6.65	6.21	6.63	6.88	6.19	6.46	7.21	6.92	7.35	6.59	-0.76
APPL2	6.86	6.34	6.78	6.54	6.82	6.49	6.78	5.51	5.65	5.84	5.11	5.26	5.23	6.26	6.27	5.7	5.41	5.31	5.22	5.83	5.23	5.44	5.47	6.22	5.41	5.52	6.45	6.33	6.66	5.65	-1.01
APRT	5.96	6.1	5.63	5.71	6.36	6.28	5.72	5.14	4.77	5.53	5.15	5.4	5.45	5.83	6.25	5.31	5.05	5.73	5.86	5.53	5.5	5.58	5.85	5.66	5.07	5.52	6.37	6.26	5.96	5.56	-0.4
APTX	4.6	4.53	4.28	4.36	5.1	4.6	4.68	4.16	4.01	4.38	4.26	4.23	4	4.43	4.75	4.34	4.21	4.38	4.26	4.3	4.22	4.19	4.31	4.51	4.17	4.24	4.51	4.54	4.59	4.31	-0.29
AQP1	6.98	8.09	7.28	8.19	8	8.58	7.99	4.29	4.6	5.58	5.76	5.42	5.48	8.34	7.55	7.07	7.83	6.54	6.82	6.8	5.9	6.66	7.42	7.26	5.15	5.53	5.77	8.28	7.87	6.38	-1.49
AQP11	0.6	0.68	1.81	0.84	1.58	0.88	0.8	0.43	1.24	0.42	-0.04	0.11	-0.27	0	-0.11	0.61	0.02	0.46	0.76	0.7	0.39	0.5	0.5	1.13	0.68	-0.14	0.73	0.2	1.03	0.4	-0.63
AQP3	8.62	8.72	7.97	8.52	7.69	8.99	8.14	7.16	5.43	9.05	4.78	8.38	9.6	9.2	8.67	8.44	5.8	6.35	6.72	8.93	6.53	7.93	8.49	8.75	7.69	8.13	9.21	8.11	8.38	7.78	-0.6
AQP5	7.02	5.42	6.19	5.35	5.07	6.45	5.25	-1.53	-4.58	0.79	0.7	1.72	-1.55	4.22	5.88	0.79	0.38	2.01	2.09	0.54	1.25	1.43	3.1	3.21	-3.66	-0.96	3.01	4.2	5.82	1.1	-4.72
AQP7	2.55	4.12	5.39	5.27	3.4	2.32	2.43	-1.99	-1.04	-1.23	-2.11	-1.65	-1.05	0.39	-1.94	-0.88	0.57	-0.52	-1.62	-0.97	-1.07	-0.97	-2.14	1.45	-1.54	-1.29	-2.81	0.28	3.64	-1.05	-4.69
AQP9	6.02	5.85	5.13	4.94	4.7	5.5	5.2	7.59	7.7	6.9	6.93	7.18	7.37	4.74	5.29	5.83	6.97	7.36	6.89	7.23	8.35	7.44	7.19	5.08	7.33	8.29	6.19	2.93	5.33	6.7	1.37
AQR	6.75	6.61	6.47	6.31	5.84	6.64	6.67	6.53	6.02	6.37	6.49	6.46	6.29	6.93	6.5	6.93	6.33	6.87	7.02	6.85	6.81	6.48	6.89	6.79	6.39	6.39	6.62	6.31	6.47	6.58	0.11
AR	5.04	6.19	6.02	6.03	4.87	5.07	5.49	3.43	3	2.63	2.29	2.42	3.38	4.46	2.46	4.3	3.73	3.07	2.05	3.37	3.03	3.12	3.77	3.74	2.32	2.97	2.16	3.09	5.53	3.09	-2.44
ARAF	4.53	4.68	4.42	4.66	4.4	4.77	4.67	4.84	5.1	4.57	4.76	5.15	5.14	4.48	4.62	4.94	4.71	4.57	4.92	4.51	4.78	5.22	4.72	4.9	4.96	5	4.63	4.32	4.59	4.8	0.21
ARAP1	5.63	6.15	6.17	6.3	7.27	6.21	5.91	7.17	8.56	7.06	6.83	7.32	7.42	6.51	6.89	7.59	7.45	7.35	7.18	7.48	7.31	7.55	7.5	6.95	7.57	7.57	6.43	6.93	6.24	7.27	1.03
ARAP2	8.13	7.4	7.88	7.68	6.95	7.84	7.81	8.17	8	7.87	8.16	6.92	7.48	7.85	7.63	8.01	7.5	8.11	8.22	7.43	7.46	7.3	7.68	8.16	8.15	8.14	8.28	6.75	7.67	7.77	0.11
ARAP3	2.02	2.65	2.56	2.53	3.26	2.67	3.24	3.12	3.72	2.86	2.14	3.52	3.24	2.67	1.99	2.29	3.71	2.82	2.37	2.84	3.27	3.52	2.74	2.4	3.62	3.58	2.52	3.65	2.7	2.98	0.28
ARCN1	6.91	7.37	6.95	7.22	6.68	7.07	6.96	7.63	6.63	7.22	7.4	7.51	7.3	7.23	7.04	6.97	7.31	6.67	7.02	7.28	7.18	7.48	7.32	6.86	7.03	7.26	7.01	7.68	7.02	7.19	0.17
AREG	1.91	1.57	0.15	-0.3	0.53	1.38	1.69	5.56	3.97	5.36	3.71	5.46	4.58	1.42	2.87	1.92	2.43	1.67	1.74	2.07	3.19	4.49	1.67	1.11	4.37	2.74	4.39	1.79	0.99	3.17	2.18
AREL1	5.5	5.51	5.69	5.14	6.01	5.83	5.55	6.05	6.51	5.84	6.18	6.13	5.89	5.68	5.55	6.01	5.96	5.56	6	6.07	5.92	6.19	6	5.9	6.14	6.28	5.43	5.25	5.6	5.93	0.32
ARF1	7.81	7.62	7.45	7.59	7.74	7.54	7.54	7.86	7.53	7.93	7.69	8.16	8.06	7.73	7.27	7.24	7.55	6.78	7.05	7.89	7.88	8.38	7.8	7.29	7.69	8.26	7.32	7.92	7.61	7.68	0.07
ARF3	6.94	6.47	6.2	6.47	6.53	6.82	6.8	6.5	6.67	7.03	6.75	7.26	7.29	7.24	6.98	6.78	6.76	6.1	6.52	7.21	6.86	7.26	7.14	6.89	6.65	7.16	6.53	6.74	6.6	6.87	0.27
ARF4	6.27	6.18	6.32	6.42	6.53	6.66	5.91	7.22	6.7	7.03	7.25	7.35	7.12	7.33	7.74	6.66	7.46	7.4	7.39	6.96	7.25	7.16	6.99	6.57	7	6.95	7.11	8.42	6.33	7.19	0.87
ARF5	6.59	6.57	6.13	6.44	7.08	6.52	6.24	5.56	5.2	6.16	5.96	5.75	5.98	6.58	6.79	5.96	5.97	6.19	6.36	5.85	5.79	5.93	6.1	6.24	5.51	5.87	6.85	6.56	6.51	6.06	-0.45
ARF6	7.64	7.43	7.01	7.34	6.89	6.69	7.52	7.48	6.61	7.91	7.2	7.19	7.52	7.98	6.45	6.95	6.67	6.32	6.63	7.41	7.07	7.55	7.11	6.92	7.13	7.5	7.76	6.79	7.22	7.15	-0.07
ARFGAP1	5.05	5.02	5.06	5.2	4.72	5.52	5.31	5.69	6.41	5.39	5.35	5.73	5.6	5.24	5.92	5.95	6.01	6.07	6.17	5.47	5.71	5.79	5.81	5.94	6.02	5.74	5.14	6.61	5.13	5.8	0.67
ARFGAP2	6.96	6.77	6.6	6.68	7.62	6.7	6.77	5.92	6.33	6.18	5.89	5.77	6.09	6.62	6.74	6.49	6.27	6.37	6.55	6.2	6.05	6.08	6.33	6.54	6.18	6.17	6.45	6.26	6.87	6.26	-0.61
ARFGAP3	5.83	5.63	5.53	5.57	5.37	5.86	5.51	7.1	6.54	6.53	6.33	6.58	6.38	6.48	6.28	6.06	6.32	6.4	6.37	6.45	6.77	6.67	6.59	5.95	6.6	6.57	6.32	6.56	5.62	6.47	0.85
ARFGEF1	7.55	7.37	7.53	7.26	7.42	7.19	7.52	7.27	7.12	7.15	7.21	6.89	6.98	7.11	6.76	7.29	6.91	7.05	7.06	7.26	7.18	7.1	7.15	7.12	7.16	7.11	7.39	7.09	7.4	7.11	-0.29
ARFGEF2	7.38	7.38	7.36	7.33	6.61	7.38	7.27	7.11	7.03	7.01	7.1	7.18	7.08	7.05	6.84	7.05	6.83	6.75	6.94	7.2	7.15	7.12	7.22	7.17	6.94	7.19	7.15	6.89	7.25	7.05	-0.2
ARFGEF3	5.66	5.16	5.6	5.53	4.87	5.76	5.62	2.45	1.92	1.91	1.48	2.13	1.83	4.3	1.81	1.97	1.9	2.05	1.69	3.28	2.03	2.24	2.56	3.28	2.04	2	3	2.19	5.46	2.29	-3.17
ARFIP1	5.72	5.61	5.85	5.47	4.61	5.59	5.9	4.62	4.44	4.89	4.67	4.42	4.6	5.33	5.28	4.91	5.14	4.85	5.04	5.19	4.95	4.7	5.11	5.13	4.88	4.81	4.87	5.81	5.53	4.94	-0.6
ARFIP2	5.57	5.19	5.13	5.11	4.64	5.31	5.1	4.81	4.58	5.1	4.7	5.01	4.83	5.23	5.5	4.77	4.91	4.85	5.02	4.93	4.9	5.03	4.76	5.05	4.6	5.06	5.09	5.45	5.15	4.96	-0.19
ARFRP1	4.49	4.74	4.46	4.71	5.82	5.16	4.55	4.98	5.52	5.23	4.83	5.07	5.3	4.82	5.67	5.57	5.42	5.61	5.75	5.23	5.38	5.38	5.49	5.42	5.56	5.5	5.37	5.67	4.85	5.37	0.52
ARG1	7.49	6.38	6.94	6.92	7.76	6.59	6.96	1.84	0.76	6.13	0.59	1.82	4.16	6.8	8.36	5.47	-0.15	4.97	4.1	5.48	3.11	4.68	3.66	6.32	2.72	3.85	8.13	7.27	7.01	4.29	-2.72
ARG2	3.2	1.87	2.59	1.88	2.47	2.31	2.47	2.48	2.15	3.76	0.96	2.49	2.08	1.84	3.95	2.34	2.53	1.71	2	2.55	2.54	2.73	2.47	2.36	1.78	2.48	3.57	3.63	2.4	2.49	0.09
ARGFXP2	-0.29	-1.11	0.17	-0.28	0.87	-0.01	0.04	-0.12	1.17	-0.01	-0.87	0.22	0.28	-0.95	-1.13	-0.28	-0.54	-1.46	-1.03	-1.05	-0.59	-0.49	-0.75	-0.39	0.3	-0.19	-1.48	-1.24	-0.09	-0.51	-0.42
ARGLU1	5.86	6.03	6.03	6.18	4.36	5.67	5.8	6	5.92	5.98	6.53	5.54	5.42	5.98	5.72	6.39	6.16	6.3	6.34	5.84	6.05	5.52	5.81	6.16	6.19	5.91	5.67	5.52	5.7	5.95	0.25
ARHGAP1	5.9	6.14	5.94	5.93	6.11	6.21	6.1	5.93	5.83	6.2	5.73	6.39	6.54	6.04	5.85	5.91	6.09	5.24	5.67	6.16	5.71	6.97	6.18	6.23	5.94	6.29	6.14	7.16	6.05	6.1	0.05
ARHGAP10	5.27	5.86	5.63	5.58	5.48	5.49	5.51	4.78	4.6	5.02	4.69	4.46	4.81	5.31	5.01	4.92	4.83	4.62	4.58	4.87	4.89	4.87	5.2	4.76	4.59	4.57	5.12	5.24	5.54	4.84	-0.7
ARHGAP11A	4.62	4.12	3.87	3.95	5.5	4.56	4.84	5.7	5.16	4.88	5.11	5.4	5.02	4.83	4.11	4.43	4.64	4.31	5.19	4.86	4.95	4.86	4.83	5.1	4.9	5.42	4.72	4.33	4.49	4.89	0.4
ARHGAP11B	3.41	3.04	3.58	2.94	2.25	3.38	3.63	3.92	4.99	4.21	3.92	3.93	3.73	3	3.33	4.26	3.75	3.82	4	3.67	3.83	3.83	3.43	4.16	4.18	4.05	2.87	3.15	3.18	3.81	0.64
ARHGAP12	6.53	6.43	6.74	6.56	5.53	6.24	6.64	6.03	5.18	5.93	6.22	5.37	5.29	6.07	5.8	6.09	5.93	6.31	5.99	6.12	6.06	5.57	6.03	6.29	5.54	5.69	5.87	6.21	6.38	5.89	-0.5
ARHGAP15	2.96	3.33	3.87	2.98	1.83	3.44	3.03	5.67	6.36	5.4	6.05	4.99	4.75	5.03	5.38	6.15	6.12	6.35	6.24	5.46	5.82	5.25	5.5	5.98	5.89	5.65	4.82	4.53	3.06	5.59	2.53
ARHGAP17	4.76	4.53	4.81	4.63	5.32	4.94	4.89	5.68	5.92	5.77	5.83	5.82	6.01	5	4.26	5.51	5.14	5.13	4.98	5.27	5.16	5.86	5.4	5.48	5.69	5.46	5.39	4.15	4.84	5.38	0.54
ARHGAP18	4.72	5.34	5.01	5.71	5.53	5.73	5.02	6.36	6.32	6.45	7.13	6.21	6.56	6.45	7.32	6.89	7.15	7.51	7.37	7.17	7.1	6.86	6.98	6.24	6.43	6.45	6.44	6.7	5.29	6.77	1.47
ARHGAP19	4.8	4.88	4.36	4.37	3.88	4.63	4.73	5.48	5.12	5.02	5.02	4.73	4.75	4.46	4.41	4.89	4.76	4.83	5.47	4.86	4.94	4.82	4.74	4.87	5.07	5.1	4.59	4.58	4.52	4.88	0.36
ARHGAP20	3.9	4.71	6.4	5.38	4.3	3.87	4.22	2.47	1.45	2.33	2.47	2.46	1.78	3.71	1.82	2.39	2.44	2.31	1.49	2.69	2.52	2.31	2.87	2.77	2.16	1.92	2.56	3.6	4.68	2.41	-2.28
ARHGAP21	6.7	7.11	7.68	7.28	7.42	7.12	7.18	6.82	6.6	6.89	6.82	6.91	6.68	7.3	6.9	6.53	7.01	6.58	6.79	6.77	6.97	7.25	6.87	6.8	6.75	6.93	6.91	7.34	7.21	6.88	-0.34
ARHGAP22	3.03	2.83	3.84	2.36	2.46	3.15	3.09	3.91	4.17	3.33	3.01	3.68	3.53	3.18	3.03	3.76	3.69	3.13	3.31	3.81	3.86	3.63	3.55	3.75	3.72	3.58	3.21	3.37	2.97	3.53	0.57
ARHGAP23	6.85	6.39	6.36	6.16	6.38	6.48	6.9	4.9	4.81	5.12	3.95	5.52	5.95	5.16	4.36	4.57	4.44	4.08	3.28	4.62	4.86	5.6	4.38	4.7	5.11	4.59	5.88	5.01	6.5	4.81	-1.7
ARHGAP24	4.28	4.57	4.79	4.49	4.7	4.62	4.88	4.21	4.03	4.21	3.81	3.93	3.38	3.87	3.96	4.22	4.69	4.09	3.86	4.43	4.12	4.49	3.92	4.52	3.93	4.27	3.83	5.15	4.62	4.14	-0.48
ARHGAP25	3.27	3.22	3.6	3.63	3.97	3.74	3.6	6.28	6.69	6.01	6.31	5.87	5.95	5.24	5.65	6.27	5.85	5.76	6.22	6.13	6.14	6.16	6.26	5.77	6.23	6.18	5.1	4.51	3.58	5.93	2.36
ARHGAP26	4.36	4.35	4.67	4.31	4.09	5.02	4.31	6.28	7.5	6.21	6.18	6.03	5.83	5.37	5.48	6.17	6.44	6.08	6.09	5.91	6.31	6.03	6.05	6.01	6.48	7.21	5.36	4.38	4.44	6.07	1.62
ARHGAP27	4.93	5.01	5.05	4.71	5.09	4.85	4.93	5.26	6.64	5.54	5.41	5.77	5.82	4.92	5.85	6.12	5.89	6.06	6.31	5.82	5.66	5.92	5.94	6.22	6.23	5.81	5.5	4.68	4.94	5.78	0.84
ARHGAP28	5.23	4.35	5.05	4.4	4.9	4.69	4.67	3.37	3.45	3.35	4.31	3.55	2.95	5.17	5.31	4.5	5.23	4.1	4.75	4.05	4.64	4.62	4.65	4.71	3.55	2.9	3.93	7.26	4.76	4.3	-0.45
ARHGAP29	7.62	7.55	7.57	7.31	6.08	7.17	7.71	5.99	5.68	6.58	5.82	5.72	5.96	6.75	5.53	5.69	5.63	5	5.12	5.7	5.61	5.89	5.34	6.1	5.66	5.94	6.62	6.32	7.29	5.84	-1.45
ARHGAP30	3.95	4.45	4.69	4.31	5.36	4.83	3.99	7.27	7.82	6.89	7.43	7.01	7.26	6.71	6.93	7.38	7.35	7.14	7.66	7.44	7.33	7.46	7.52	6.84	7.29	7.4	6.28	5.62	4.51	7.14	2.63
ARHGAP31	5.85	6.39	6.12	5.99	5.84	6.46	6.09	6.91	7.39	6.76	6.58	7.15	6.82	6.96	6.28	6.4	6.52	6.38	6.43	6.86	6.92	7.73	7.29	6.28	6.82	6.99	6.56	6.52	6.1	6.79	0.68
ARHGAP32	7.12	6.68	6.93	6.49	6.55	7.09	6.84	4.69	4.3	6.14	4.06	5.06	5.85	5.9	6.2	5.4	4.66	4.58	4.31	5.21	4.86	5.47	5.11	6.18	5.28	5.74	6.98	6.51	6.82	5.36	-1.46
ARHGAP33	0.36	0.93	1.18	1.11	0.17	0.98	1.46	1.67	3.43	0.92	0.72	1.63	2.14	0.34	0.28	2.51	1.78	1.52	1.44	1.37	1.26	2.28	1.18	2.1	2.38	1.54	1.06	1.26	0.88	1.56	0.68
ARHGAP35	7.11	6.9	6.95	6.99	6.87	6.78	6.95	6.72	6.83	6.81	6.64	6.53	6.49	6.45	6.12	6.56	6.34	5.8	6.3	6.37	6.46	6.94	6.28	6.45	6.37	6.74	6.55	6.78	6.94	6.5	-0.44
ARHGAP39	1.7	2.11	2.03	1.98	1.78	2.06	2.15	-0.15	-0.05	0.4	-0.23	1.41	0.97	1.26	1.15	0.98	0.76	-0.4	-0.13	1.04	-0.48	0.44	-0.28	1.36	0.29	-0.26	0.88	1.13	1.97	0.48	-1.49
ARHGAP4	1.93	3.46	2.9	3.47	4.15	3.53	2.65	5.79	7.05	5.65	6.26	5.75	5.82	5.21	6.12	6.67	6.76	6.88	6.92	6.26	6.37	6.09	6.19	5.97	6.34	6.07	5.08	4.81	3.16	6.1	2.94
ARHGAP40	3.62	3.6	3.37	2.79	3.15	3.38	2.99	-0.94	-3.13	1.74	-1.86	0.6	1.45	1.96	1.89	0.89	-1.49	-0.57	-1.78	0.22	-0.51	-0.23	-0.12	1.42	0.46	1.7	2.99	1.43	3.27	0.29	-2.98
ARHGAP42	5.28	4.85	5.63	5.04	4.26	4.83	5.06	5.09	4.64	4.41	4.8	4.46	3.91	4.91	4.7	4.33	5.03	4.52	4.54	4.36	5.21	4.81	4.1	4.56	4.55	4.45	4.34	5.97	4.99	4.65	-0.34
ARHGAP44	2.73	2.29	2.6	2.53	1.63	2.2	2.77	2.15	2.14	2.33	1.95	2.04	2.48	1.64	0.71	1.94	1.94	1.56	1.91	2.21	1.66	2.33	1.26	1.55	2.02	2.53	2.52	2.32	2.39	1.96	-0.43
ARHGAP45	3.54	4.52	4.19	4.23	5.84	4.79	3.96	7.2	8.33	7.06	7.54	6.44	6.86	6.18	6.98	7.42	7.26	7.62	7.76	6.9	7	7.24	7.12	6.91	7.47	7.21	6.27	5.4	4.44	7.06	2.62
ARHGAP5	8.38	8.4	8.24	8.43	7.84	7.91	8.17	6.9	5.95	7.51	6.6	6.89	7.08	7.9	7.14	7.01	6.53	6.84	6.69	7.22	6.96	6.77	6.97	7.37	6.94	6.75	8.12	7.6	8.19	7.04	-1.16
ARHGAP6	2	3.47	3.14	3.65	2.02	3.05	3.27	1.99	1.26	1.76	2.43	1.49	1.98	3.94	2.87	2.6	2.85	2.37	2.38	2.72	2.37	2.5	3.04	2.83	2.2	2.01	1.5	3.02	2.94	2.39	-0.56
ARHGAP8	1.4	0.54	1.59	0.83	2.78	0.93	1.45	1.17	1.69	1.36	1.27	2.24	1.86	0.97	1.77	1.11	0.82	0.45	0.51	0.96	0.36	1.04	0.29	1.35	1.02	1.06	2.7	0.85	1.36	1.18	-0.18
ARHGAP9	1.26	1.68	2.14	2.41	1.66	3.13	1.34	5.52	6.08	4.65	5.69	5.23	5.13	4.15	4.85	5.56	5.55	5.58	5.77	5.31	5.09	5.53	5.43	5	5.61	5.7	4.62	3.89	1.95	5.24	3.29
ARHGDIA	5.36	5.38	5.15	5.21	6.04	5.52	5.72	7.01	6.75	6.71	6.34	7.32	7.27	5.44	5.13	5.82	5.8	5.91	5.6	5.53	5.98	6.91	5.87	5.6	6.59	6.7	6.32	5.25	5.48	6.18	0.7
ARHGDIB	5.65	6.16	5.49	5.99	6.34	6.5	5.58	7.79	7.56	7.73	8.52	7.69	7.48	7.84	8.46	8.06	8.23	8.46	8.72	8.31	8.16	7.85	8.46	7.98	7.58	8.06	7.24	7.33	5.96	7.98	2.02
ARHGEF1	4.5	4.98	4.67	4.79	5.66	4.99	4.66	6.86	7.94	6.59	6.73	6.78	7.23	5.84	5.91	6.9	6.67	6.72	6.61	6.55	6.61	7.04	6.41	6.25	7.38	6.89	5.79	5.36	4.89	6.62	1.73
ARHGEF10	5.4	5.27	6.33	5.88	6.37	5.72	5.88	4.26	4.5	3.85	3.82	4.56	4.16	4.67	3.93	4.27	5.17	3.62	3.14	4.2	4.03	4.95	4.29	4.26	4.03	3.96	3.45	5.03	5.84	4.2	-1.64
ARHGEF10L	6.46	6.12	6.06	5.73	6.33	6.07	6.32	5.56	6.7	6.04	5.9	6.12	5.91	5.91	6.61	6.56	6.26	6.63	6.53	6.38	6.42	6.5	6.81	6.24	6.31	6.29	6.27	5.64	6.16	6.27	0.11
ARHGEF11	5.39	5.75	5.56	5.17	6.11	5.61	5.5	6.66	7.2	6.53	6.42	6.7	6.93	5.72	6.47	6.64	6.53	6.88	6.69	6.67	6.71	7.04	7.08	6.49	6.9	6.78	6.27	5.44	5.58	6.61	1.02
ARHGEF12	9.42	9.14	9.34	9.11	8.85	9.12	9.23	8.05	8.01	8.39	7.79	7.8	8.14	8.66	8.15	8.19	7.74	7.51	7.56	7.95	8.03	8.31	7.84	8.33	8.03	8.26	8.75	8.79	9.17	8.11	-1.06
ARHGEF15	1.56	3.02	2.75	2.16	2.23	2.38	2.56	2.4	3.38	2.45	2.75	3.42	3.09	2.19	2.29	2.53	3.26	2.21	2.33	2.81	2.35	3.35	1.97	2.51	3.11	2.46	1.77	2.89	2.38	2.64	0.26
ARHGEF16	3.2	2.97	3.22	2.97	2.94	2.98	3.39	2.11	1.97	4.08	1.3	3.25	3.36	2.86	3.85	2.78	1.85	1.85	2.36	1.93	2.48	2.96	1.28	2.17	1.85	2.76	3.68	2.37	3.09	2.53	-0.57
ARHGEF17	4.46	4.39	5.2	4.74	6.08	4.7	5.23	4.52	4.85	4.14	4.19	4.8	4.39	4.3	5.1	4.5	5.82	4.59	4.44	4.69	5.13	5.46	4.42	4.71	4.76	4.8	4.04	6.45	4.97	4.77	-0.2
ARHGEF18	5.08	5.17	4.86	4.74	5.21	5.17	5.04	5.42	6	5.49	5.47	5.86	5.63	5.12	5.99	6.05	6.05	5.82	6.11	5.85	5.61	6.04	5.82	5.82	5.95	5.53	5.55	5.61	5.04	5.75	0.71
ARHGEF19	4.21	4.34	3.79	3.88	4.24	4.36	4.27	2.48	2.87	2.33	2.54	2.86	3.25	3.42	3.9	3.13	3.35	2.83	3.5	2.46	2.4	2.85	3.05	3.6	2.82	2.53	3.25	4.56	4.15	3.05	-1.11
ARHGEF2	4.77	5.41	5.26	5.32	4.97	5	5.38	6.71	7.22	6.21	6.35	7.05	6.51	5.59	6.29	6.54	6.72	6.5	6.61	6.77	6.68	6.81	6.63	6.31	7.05	6.85	5.56	6.27	5.16	6.53	1.37
ARHGEF25	1.98	3.18	2.47	3.07	1.98	2.14	3.42	1.69	1.53	1.05	1.66	1.25	1.13	2.23	3.02	2.11	3.23	1.79	2.21	1.79	2.57	2.06	2.35	2.28	1.36	2.03	1.82	4.49	2.61	2.08	-0.53
ARHGEF26	4.69	5.3	4.65	4.93	4.49	4.09	5.17	2.04	2.6	2.34	1.72	1.62	2.22	3.2	0.57	2.26	1.89	1.88	1.18	1.91	1.71	1.09	1.54	2.92	2.32	1.52	2.34	2.34	4.76	1.96	-2.8
ARHGEF28	6.9	6.52	7	6.71	6.28	6.23	6.53	5.03	4.49	4.85	3.92	5.15	4.9	4.59	4.57	4	4.26	3.55	3.92	3.28	4.37	4.58	3.49	5.01	4.83	4.33	5	4.76	6.59	4.42	-2.17
ARHGEF3	5.32	5.58	5.54	5.43	5.35	5.78	5.55	5.92	6.2	6.08	6.48	5.89	6.24	6.2	5.41	6.21	5.78	5.8	5.99	6.22	5.88	5.84	6.23	6.28	5.79	6.16	5.81	5.55	5.51	6	0.49
ARHGEF33	-0.84	0.95	1.88	1.9	-4.58	0.47	1.54	-0.59	-0.85	-0.35	0.04	-0.59	-0.5	0.64	0.03	-0.32	0.03	-0.33	-0.62	0.08	0.71	0.09	0.32	0.53	-1.73	-1.43	-1.65	0.8	0.19	-0.27	-0.46
ARHGEF34P	4.75	5.28	5.34	5.46	4.25	4.99	5.28	1.32	3.62	4.38	1.83	2.97	4.48	4.31	3.61	1.92	1.32	0.41	1.96	3.13	2.96	2.79	3.13	4.17	3.53	4.05	3.7	2.85	5.05	2.97	-2.08
ARHGEF35	5.56	4.67	5.21	5.45	4.65	4.44	5.42	3.89	3.24	4.07	2.92	4.42	4.63	4.87	4.18	3.39	1.65	2.59	2.61	3.84	2.44	3.76	3.17	3.55	4.13	4.3	5.21	3.3	5.06	3.63	-1.43
ARHGEF37	7.29	6.97	6.54	6.99	7.26	6.72	6.91	2.96	2.39	5.04	1.7	4.13	5.42	5.42	5.13	4.93	2.45	3.2	3.06	4.26	3.11	3.37	4.35	5.54	4.01	4.13	5.87	5.12	6.95	4.08	-2.88
ARHGEF38	1.6	0.22	2.19	0.05	1.94	0.97	0.75	1.04	1.63	-0.19	-0.32	0.55	0.92	-0.25	-0.97	0.42	0.23	-0.14	-0.14	-0.21	0.14	-0.49	-0.73	1.28	0.88	0.82	-1.2	-0.19	1.1	0.15	-0.96
ARHGEF39	2.04	1.98	2.49	1.47	3.7	2.16	2.34	3.76	3.22	2.12	2.33	3.16	2.53	1.85	1.71	2.44	2.51	2.23	2.37	1.78	2.27	2.07	2.75	2.31	2.61	2.62	2.18	1.14	2.31	2.38	0.07
ARHGEF4	6.55	6.55	6.31	6.3	6.82	6.61	6.51	3.93	3.06	5.44	2.27	4.24	5.3	5.56	5.68	4.96	2.72	3.12	3.4	4.06	3.78	4.64	3.96	5.27	3.65	4.58	6.14	5.61	6.52	4.35	-2.17
ARHGEF40	4.96	5.84	6.05	6.21	5.77	5.14	5.19	5.19	5.73	4.68	5.21	5.4	4.93	5.21	5.45	5.31	5.84	5.23	5.44	5.15	5.6	5.75	5.47	5.37	5.27	5.51	4.55	6.42	5.59	5.37	-0.23
ARHGEF5	6.24	6.02	6.29	6.15	5.69	5.96	5.77	4.56	4.48	5.4	3.82	5.28	5.91	5.21	4.71	3.96	3.83	3.57	3.62	4.32	4.01	4.71	3.87	5.34	5.12	5	5.69	4.36	6.02	4.61	-1.41
ARHGEF6	5.46	6.28	6.95	7.02	5.29	5.77	5.72	6.71	6.8	6.52	7.35	6.34	6.33	6.48	6.66	6.99	6.94	7.12	7.31	7.15	7.09	6.87	7	6.74	6.75	6.82	6.1	6.18	6.07	6.77	0.7
ARHGEF7	6.08	5.85	6.61	5.91	5.56	5.95	6.1	6.41	6.39	5.95	5.84	5.97	5.79	5.64	5.34	5.65	5.89	5.86	5.69	5.64	5.98	6.03	5.78	5.91	6.3	6.14	5.97	5.92	6.01	5.91	-0.1
ARHGEF9	4.63	4.8	4.69	4.76	5.67	5.05	4.9	4.16	4.18	3.74	3.95	3.41	3.55	4.35	4.57	4.58	4.06	4.25	4.32	3.95	3.88	4.41	4.09	4.75	3.76	4.22	3.65	4.78	4.93	4.12	-0.81
ARID1A	5.36	5.76	5.42	5.13	5.83	5.8	5.52	6.68	7.21	6.25	6.37	6.74	6.85	5.3	5.3	6.44	5.98	5.92	5.66	6.24	5.92	7	6.24	6.35	6.77	6.57	5.75	4.87	5.55	6.21	0.66
ARID1B	6.94	6.95	6.91	6.65	6.29	6.82	6.95	6.33	6.46	6.53	6.11	6.49	6.56	6.19	5.56	6.42	5.99	5.76	5.68	6.17	6.19	6.63	6.21	6.49	6.47	6.6	6.31	5.73	6.79	6.23	-0.56
ARID2	6.54	6.28	6.9	6.34	5.38	6.48	6.71	6.77	6.79	6.18	6.27	6.21	6.28	6.1	5.66	6.49	6.11	6.29	6.5	6.32	6.26	6.33	6.17	6.53	6.78	6.57	6.36	5.89	6.38	6.33	-0.05
ARID3A	3.38	2.9	3.2	3.1	4.09	2.74	3.23	5.37	5.9	4.77	4.38	4.98	4.84	3.06	4.84	4.63	5	5.43	5.03	4.42	5.22	4.85	4.83	4.03	5.14	5.11	3.93	4.61	3.23	4.78	1.54
ARID3B	2.62	2.62	2.77	2.58	2.33	2.88	2.94	4.48	5.36	4.52	4.52	4.32	3.99	2.78	2.88	3.77	3.61	3.4	3.68	3.69	4.06	4.34	3.71	3.49	4.83	4.71	3.41	2.59	2.68	3.91	1.23
ARID4A	5.96	5.35	6.15	5.81	5.31	5.49	6.14	5.72	6.15	5.58	5.31	5.12	5.15	5.44	4.6	5.48	5.37	5.35	5.11	5.61	5.4	5.05	5.43	5.48	5.31	5.55	4.6	5.25	5.74	5.34	-0.41
ARID4B	6.36	5.93	6.59	6.06	5.83	6.02	6.13	7.09	7.5	6.63	6.37	6.56	6.39	6.26	6.22	6.97	6.94	6.95	6.87	6.83	6.88	6.63	6.52	6.55	7.05	7.11	6.27	6.17	6.13	6.7	0.57
ARID5A	2.81	3.1	2.86	3.21	3.57	3.62	3.37	6.13	6.44	5.96	5.74	5.69	5.78	4.98	5.91	5.86	5.77	6.1	6.38	5.53	6.24	6.55	5.85	5.36	6.34	6.53	5.18	4.66	3.22	5.86	2.64
ARID5B	6.7	7.1	6.81	7.17	6.16	6.72	7	8.15	7.51	7.85	7.64	7.4	7.48	7.8	7.37	7.68	6.86	7.1	6.85	7.51	7.88	8.1	7.43	7.15	7.55	7.88	7.49	7.35	6.81	7.53	0.72
ARIH1	7.19	7.1	6.97	7.31	6.79	6.97	7.34	7.04	6.54	7.13	7.06	6.86	6.85	6.89	6.56	6.55	6.46	6.46	6.62	6.88	6.8	6.82	6.66	6.53	6.87	6.96	6.97	6.73	7.1	6.77	-0.32
ARIH2	5.67	5.54	5.97	5.68	6	5.65	5.56	6.41	6.67	6.12	6.13	5.97	5.97	6.03	6.35	6.28	6.04	6.38	6.28	6.18	6.07	6.02	6.09	6.15	6.58	6.22	5.9	6.06	5.72	6.19	0.46
ARIH2OS	0.66	0.82	1.42	1.13	-0.36	1.05	0.59	1.22	2.09	1.39	1.43	1.02	1.45	1.25	1.88	1.71	1.28	1.79	1.85	1.33	1.13	1.48	1.45	1.75	1.71	1.41	1.14	0.88	0.76	1.46	0.7
ARL1	6.16	6.37	6.22	6.55	5.12	6.33	6.11	5.92	5.23	5.94	6.35	5.71	5.71	6.4	6.26	5.74	6.08	6.08	6.09	6.03	5.91	5.69	6.03	5.7	5.66	5.63	6.15	7.08	6.12	5.97	-0.15
ARL10	3.81	3.79	4.61	3.15	6.68	4.78	4.47	3.91	4.5	4.12	3.93	4.15	4.05	3.18	3.46	4.04	3.5	3.66	3.36	3.48	3.62	4	3.53	3.67	4.07	2.83	3.6	3.76	4.47	3.73	-0.74
ARL11	0.83	1.16	1.6	1.57	1.6	1.84	1.45	2.79	3.75	3.43	4.3	3.42	3.33	3.17	3.52	3.65	3.67	3.61	3.55	4.26	3.99	3.42	4.2	3.42	3.38	3.96	3.08	2.59	1.44	3.55	2.11
ARL13B	4.38	4.34	4.35	4.2	4.27	4.27	4.42	4.11	3.33	3.53	4.33	3.54	3.58	4.03	4.28	3.85	4.01	3.86	4.07	3.89	4.04	3.77	3.98	3.93	3.87	3.58	3.1	4.25	4.32	3.85	-0.47
ARL14	-2.37	-2.9	-4.58	-4.58	-4.58	-1.42	-4.58	1.32	-1.59	1.84	-4.58	-0.27	0.51	-2.61	-0.83	-1.44	-3.83	-1.46	-1.68	-0.98	-0.45	0.41	-0.8	-0.43	0.51	1.08	0.76	-1.18	-3.57	-0.75	2.82
ARL14EP	4.77	4.92	4.66	4.9	4.28	4.14	4.95	5.03	4.29	4.47	5.38	4.59	4.74	5.01	4.15	5.18	4.49	5.1	4.87	5.35	4.82	4.52	5.23	4.73	4.65	4.84	4.74	4.99	4.66	4.82	0.16
ARL15	4.72	4.36	4.59	4.18	4.45	4.56	4.73	3.87	4.1	3.94	4.67	3.91	3.74	4.33	3.95	4.4	4.05	4.07	4.11	4.29	4.34	4.06	4.26	3.97	4.05	4.17	4.22	4.71	4.51	4.15	-0.36
ARL16	3.74	3.8	3.82	4.47	4.41	3.71	3.81	3.68	3.56	3.35	4.13	3.2	3.63	3.44	3.89	3.53	3.24	3.74	3.83	3.15	3.81	3.56	3.47	3.58	3.26	3.67	3.35	4.04	3.96	3.58	-0.39
ARL17A	2.67	3.63	2.77	3.06	4.49	3.05	2.96	3.91	4.59	2.89	4.03	3.49	3.1	2.71	2.32	3.91	2.74	2.22	1.4	3.72	4.16	3.25	2.83	3.02	3.34	3.82	1.73	2.81	3.23	3.14	-0.09
ARL17B	2.64	2.85	3.07	2.62	2.15	3.52	2.37	2.62	4.36	2.54	2.61	2.58	2.25	2.95	2.83	3.08	2.71	2.96	2.02	2.83	2.58	3.06	2.45	2.63	2.93	2.61	1.98	2.26	2.75	2.71	-0.04
ARL2	4.5	4.92	4.49	4.84	5.49	4.94	4.52	3.47	3.75	4.18	3.84	4.03	4.28	4.71	4.9	4.26	4.47	4.62	4.76	4.37	4.14	4.35	4.66	4.66	3.77	3.99	4.32	4.99	4.82	4.31	-0.5
ARL2-SNX15	3.12	3.29	2.87	3.3	2.33	3.05	3.46	2.04	1.3	1.75	2.6	2.51	2.27	2.12	2.26	1.75	2.06	1.46	1.53	2.46	1.99	2.17	2.3	1.96	1.55	1.95	2.1	1.8	3.06	2	-1.06
ARL2BP	3.62	4.04	3.97	3.65	2.69	3.5	3.67	3.23	2.79	3.36	3.47	3.25	3.28	3.7	3.83	3.14	4.03	3.83	4.03	3.73	3.42	3.67	3.82	3.57	3.05	3.46	3.91	4.82	3.59	3.59	0
ARL3	3.92	3.99	3.77	3.97	3.38	3.38	3.95	3.38	2.56	3.39	3.62	3.21	3.35	3.39	3.16	2.72	3.38	2.69	2.94	3.21	3.31	3.05	2.86	2.87	2.91	2.91	2.91	4.49	3.77	3.16	-0.61
ARL4A	6.18	6.5	6.05	6.6	5.78	6.11	6.26	4.73	3.5	5.36	4.04	4.15	4.93	5.75	5.68	5.24	4.29	4.93	4.69	4.98	4.33	4.47	4.78	5.37	4.25	4.78	6.13	5.39	6.21	4.85	-1.36
ARL4C	5.61	5.54	5.02	4.77	4.98	5.04	5.79	6.81	6.88	7.4	6.93	6.87	6.87	6.44	5.8	6.27	6.3	5.91	6.56	6.39	6.51	7.57	6.16	5.89	6.51	7.25	5.93	6.81	5.25	6.58	1.33
ARL4D	5.12	4.66	4.35	4.43	5.26	4.12	3.21	2.38	2.25	4.98	1.36	3.75	3.64	4.85	4.69	3.35	1.89	2.34	2.52	2.78	2.88	3.4	3.38	3.85	3.91	3.73	5.43	3.34	4.45	3.37	-1.08
ARL5A	8.05	7.76	7.76	7.57	7.83	7.29	7.61	6.54	5.88	7.58	6.34	6	6.66	7.97	8.07	7.16	6.48	7.13	6.92	6.98	6.56	6.07	6.71	7.3	6.18	6.54	8.29	7.92	7.7	6.92	-0.78
ARL5B	5.9	6.05	5.68	5.98	4.37	4.97	5.98	7.29	5.78	7.09	6.1	6.66	6.83	6.28	5.1	6.35	5.45	6.47	5.95	6.45	6.9	6.67	5.98	6.01	7.18	6.73	7.28	5.94	5.56	6.4	0.84
ARL6	3.78	3.96	4.04	3.43	2.94	3.54	3.9	2.62	2.19	1.84	3.11	2.77	2.26	3.33	2.39	2.74	2.89	2.93	3.21	3.05	2.98	2.25	2.82	2.91	2.6	2.43	2.61	3.34	3.66	2.73	-0.93
ARL6IP1	6.94	7.27	6.93	7.38	7.23	6.9	6.94	7.61	7.38	7.86	8.3	7.45	7.5	7.7	7.65	7.57	7.47	8.02	8.1	7.83	7.73	7.73	8.03	7.48	7.52	7.62	7.95	7.44	7.08	7.71	0.63
ARL6IP4	5.93	6.1	5.7	6.19	7.16	6.09	5.81	5.76	5.47	5.83	6.07	5.94	5.83	6.06	6.55	5.81	6.11	6.01	6.37	5.83	6.1	5.92	6.12	6.08	5.29	5.96	6.07	6.56	6.14	5.99	-0.15
ARL6IP5	6.59	7.25	6.62	7.37	6.77	6.41	6.72	7.31	6.61	7.38	8.28	7.42	7.29	7.5	5.74	6.88	6.33	6.33	6.37	7.49	7.12	7.32	7.13	6.59	6.88	7.44	6.96	6.02	6.82	6.97	0.15
ARL6IP6	4.76	5.09	4.37	5.01	3.43	4.31	4.57	4.56	4.08	4.05	4.65	4.51	4.54	4.15	4.11	3.97	4.04	4.28	4.43	4.04	4.24	3.72	3.93	4.25	3.92	3.89	3.86	3.88	4.51	4.15	-0.36
ARL8A	4.68	4.94	4.8	4.73	3.98	4.78	4.68	4.93	4.63	4.77	4.83	4.77	4.91	4.58	5.01	4.64	5.06	5.23	5.04	4.97	5.03	5.45	5.25	4.54	4.81	5.29	4.67	4.74	4.65	4.91	0.26
ARL8B	7.31	7.29	7.11	7.21	6.54	6.98	6.99	7.48	6.97	7.69	7.57	7.39	7.75	7.54	7.34	7	6.78	7.29	7.23	7.41	7.54	7.28	7.31	7.09	7.21	7.24	8	7.49	7.06	7.36	0.3
ARMC1	5.34	5.5	5.14	5.41	5.26	5.47	5.32	5.17	4.58	4.99	5.5	5.22	5.1	5.5	5.75	5.14	5.34	5.49	5.66	5.34	5.44	4.99	5.44	5.09	4.83	4.93	5.57	5.66	5.35	5.27	-0.08
ARMC10	5.98	6.17	5.87	6.23	6.14	6.07	6	4.55	3.95	5.14	5.11	5.16	5.42	5.99	5.59	5.27	5.18	5.24	5.18	5.39	4.91	4.69	5.32	5.39	4.86	4.53	5.89	5.77	6.06	5.17	-0.9
ARMC2	1.91	2.14	1.96	1.15	0.47	1.69	2.28	1.41	2.32	1.43	1.44	1.67	1.47	2.32	1.84	2.03	1.93	1.6	2.13	1.83	1.61	1.9	1.6	1.89	1.34	1.27	0.46	2.4	1.66	1.71	0.05
ARMC4	-0.05	0.04	0.96	-0.39	-2.04	0.18	0.53	-0.26	0.26	0.75	-0.21	-0.58	-1.65	-1.2	-1.11	-0.01	-1.61	-0.87	-1.31	-0.63	-0.6	-1.08	-0.46	0.07	-0.09	0.21	-0.11	-1.86	-0.11	-0.59	-0.48
ARMC5	3.69	3.88	3.52	3.77	5.03	4.09	3.43	3.68	4.48	4.29	3.21	4.02	4.36	4.25	5.04	4.44	4.16	4.34	4.46	3.89	3.79	4.39	4.13	4.4	4.25	3.84	4.77	4.44	3.92	4.22	0.3
ARMC6	3.44	3.99	3.35	3.67	5.43	4.15	3.78	4.11	4.04	3.74	4.28	4.84	4.24	4.57	5.03	4.51	4.63	4.78	4.7	4.44	4.08	4.4	4.46	4.22	4.23	4.13	4.56	4.48	3.97	4.4	0.43
ARMC7	3.01	2.45	2.46	3.19	2.71	2.62	2.81	2.75	3	2.36	3.13	2.77	3.01	2.48	2.83	3.01	2.93	2.59	3.07	2.85	2.87	2.73	3.03	2.71	2.94	2.66	2.26	3.15	2.75	2.82	0.07
ARMC8	5.74	5.68	5.74	5.82	5.43	5.73	5.56	5.75	5.94	5.72	6.07	5.46	5.35	5.53	6.05	6.05	5.81	6.01	6.09	5.83	6.18	5.7	5.68	5.84	5.84	5.7	5.83	5.88	5.67	5.82	0.15
ARMC9	3.28	3.16	2.87	3.06	4.1	2.83	2.85	4.19	3.28	3.94	3.54	3.69	3.89	3.4	4.13	3.53	4.26	4.47	3.81	3.84	4.27	4.03	3.49	3.39	3.39	3.49	3.51	5.28	3.16	3.85	0.69
ARMCX1	4.45	4.79	4.33	5.01	4.51	4.11	4.62	2.91	2.12	3.26	3.43	2.97	3.55	4.01	3.64	3.74	3.69	3.65	3.63	3.68	3.68	3.35	3.81	3.67	2.97	2.67	3.81	4.77	4.55	3.48	-1.07
ARMCX2	3.23	3.51	3.75	3.27	3.18	3.48	4.19	2.33	2.64	2.19	2.52	2.81	2.36	3.6	3.13	3.07	4.36	2.91	3.28	3.91	3.67	3.08	3.81	3.18	2.21	2.35	2.06	5.72	3.52	3.1	-0.41
ARMCX3	5.15	5.74	5.44	5.72	5.87	5.25	5.42	5.35	5.04	4.65	5.49	5.43	5.18	5.9	5.55	5.64	6.1	5.34	5.53	5.76	5.62	5.37	5.83	5.26	5.31	5.11	4.29	6.85	5.51	5.46	-0.06
ARMCX4	2.07	3.21	3.34	2.63	2.01	2.55	3.44	2.96	2.96	2.56	2.98	3.06	2.3	2.43	0.83	2.83	2.38	2.44	1.92	3.32	2.66	2.16	2.11	3.2	3.61	2.64	2.74	1.92	2.75	2.57	-0.18
ARMCX5	4.53	4.63	4.38	4.39	5.04	4.46	3.95	3.28	3.51	3.53	3.73	2.92	3.27	4.51	4.41	3.94	3.96	4.02	4.18	3.73	3.92	3.62	3.67	3.97	3.04	3.74	4.07	4.4	4.48	3.78	-0.7
ARMCX6	3.39	3.94	3.17	3.66	3.79	3.76	3.34	3.09	3.06	2.92	3.44	3.45	3.03	3.1	3.95	3.4	3.91	3.98	4.18	3.66	3.5	3.28	3.94	3.44	3.01	3.05	3.03	4.34	3.58	3.46	-0.11
ARMCX7P	1.88	1.87	0.53	1.51	-1.2	1.32	1.5	2.13	1.53	1.34	2.33	1.41	1.67	1.86	1.94	1.85	1.85	2.35	1.75	1.09	2.19	1.13	1.12	1.34	1.32	1.58	1.4	2.52	1.06	1.7	0.64
ARMT1	4.39	4.72	4.32	4.65	3.6	4.11	4.37	4.59	4.31	4.65	5.19	4.77	4.84	4.51	4.43	4.55	5.16	5.49	5.1	5.2	5.04	4.32	5.09	4.36	4.84	4.48	5.15	5.22	4.31	4.82	0.52
ARNT	6.02	6.29	6.3	6.37	7.17	6.21	6.48	5.97	6.32	5.63	5.78	5.79	6.18	6.03	5.68	6.09	6.13	5.58	5.62	5.94	5.78	5.94	6.04	6.07	5.96	5.9	5.6	6.1	6.41	5.91	-0.49
ARNT2	2.37	2.17	2.34	1.84	2.12	0.93	1.9	4.23	4.49	3.8	3.23	3.23	4.54	2.19	2.4	2.62	2.94	3.33	3.21	2.7	3.28	3.87	2.75	2.71	4.84	4.56	2.23	2.9	1.95	3.34	1.38
ARNTL	5.59	4.11	5.67	5.45	5.58	5.28	5.13	4.87	5.99	5	4.91	4.58	4.72	3.72	4.9	5.08	4.64	5.34	5.11	4.65	4.91	5.04	5.06	4.73	5.26	5.04	4.32	3.33	5.26	4.82	-0.44
ARNTL2	6	5.55	5.71	5.74	4.43	6.14	5.53	7.46	6.92	7.78	6.5	7.32	7.39	7.02	6.6	6.34	6.34	6.45	6.68	6.62	7.1	7.25	6.7	6.58	7.22	7.17	8.27	6.08	5.59	6.94	1.35
ARPC1A	6.14	6.6	5.81	6.33	6.27	5.86	6.1	6.03	5.16	6.85	5.78	6.18	6.6	6.28	6.02	5.89	5.35	5.77	5.51	5.78	6.01	6.3	5.72	5.98	6.11	6.03	7.38	6.22	6.16	6.05	-0.11
ARPC1B	5.05	5.68	5	5.49	5.54	6.14	5.04	7.68	7.86	7.95	8.18	7.89	7.87	7.72	8.22	8.15	8.24	8.33	8.44	8.29	8.25	8.22	8.53	8.06	8	8.02	7.8	7.87	5.42	8.08	2.66
ARPC2	8.24	8.07	7.86	8.08	8.47	8.16	7.87	8.94	8.34	9.09	9.02	8.79	8.99	8.62	8.69	8.26	8.4	8.65	8.6	8.68	8.83	8.64	8.66	8.16	8.45	8.59	8.97	8.69	8.11	8.67	0.56
ARPC3	6.94	6.88	6.42	6.74	7.38	6.73	6.88	7.9	7.17	8.15	8.43	7.97	7.77	7.71	7.45	7.58	7.42	8.23	8.15	8.09	7.9	7.58	8.01	7.43	7.48	7.76	8.18	7.65	6.85	7.81	0.96
ARPC4	6.66	6.86	6.22	6.79	6.67	6.67	6.28	7.21	6.91	7.32	7.74	7.26	7.5	7.33	7.49	7.07	7.18	7.33	7.51	7.45	7.34	7.32	7.4	7.1	7.1	7.17	7.29	7.29	6.59	7.3	0.71
ARPC4-TTLL3	1.19	0.17	0.95	0.27	0.77	0.85	1	1.58	2.99	1.52	1.11	1.66	1.75	1.27	1.09	1.99	0.86	2.37	2.54	1.16	1.51	1.69	1.65	1.39	2.58	1.87	1.06	1.09	0.74	1.65	0.91
ARPC5	6.96	7.32	6.53	7.16	6.95	6.67	6.77	8.16	7.42	8.29	8.54	7.87	7.97	8.22	7.83	7.56	7.9	8.24	8.34	8.29	8.3	8.05	8.16	7.67	7.78	7.9	8.29	7.83	6.91	8.03	1.12
ARPC5L	5.44	5	4.74	4.98	5.15	4.92	5.05	5.59	4.96	6.1	5.06	5.45	5.63	5.92	5.22	4.9	4.79	4.61	5.07	5.12	4.9	5.27	5	5	5.2	5.45	5.88	4.94	5.04	5.24	0.2
ARPIN	5.86	5.99	5.7	5.93	5.09	5.68	6.18	4.19	5.41	4.98	4.99	5.04	5.26	5.9	5.67	5.63	5.66	4.68	4.9	5.8	5.11	5.76	5.88	5.83	4.49	5.16	5.44	5.77	5.77	5.31	-0.46
ARPP19	7.64	7.87	7.76	8.21	7.64	7.36	7.41	7.97	7.1	8.14	7.95	7.64	7.69	7.99	7.58	7.26	7.31	7.34	7.62	7.68	7.71	7.67	7.48	7.44	7.45	7.71	8.3	7.82	7.7	7.66	-0.04
ARRB1	4.99	5.3	5.27	5.59	6.31	5.65	5.14	5	5.64	5.23	5.8	5.29	5.33	5.74	5.66	5.95	5.99	5.85	5.72	6.06	5.89	5.96	6.34	5.81	5.56	5.82	5.49	5.54	5.46	5.7	0.23
ARRB2	2.8	3.8	3.41	3.44	5.26	3.78	3.39	6.23	6.98	6.11	5.77	6.36	6.14	5.49	5.92	6.1	6.41	6.03	6.29	6.32	6.4	6.43	6.3	5.8	6.32	7.3	5.27	4.86	3.7	6.13	2.44
ARRDC1	4.26	4	3.95	3.64	4.15	4.25	4.31	3.85	4.76	4.38	3.92	4.44	4.55	3.93	4.68	4.77	4.47	4.7	4.93	4.32	4.59	4.37	4.61	4.71	4.45	4.35	4.69	3.93	4.08	4.45	0.37
ARRDC2	3.65	4.29	3.75	3.67	4.46	4.35	3.7	5.38	5.65	5.06	5.83	5.27	5.06	4.82	5.58	5.59	5.55	5.79	5.8	5.7	6.06	5.66	5.89	4.92	5.85	6.05	4.72	4.81	3.98	5.48	1.49
ARRDC3	7.71	7.76	7.78	7.64	7.57	7.69	7.61	7.47	7.1	8	7.26	6.67	7	8.4	8.26	7.25	7.56	7.55	7.61	7.17	7.64	7.15	7.35	7.42	7.09	8.03	8.32	7.93	7.68	7.54	-0.14
ARRDC4	6.98	6.88	6.55	7.28	6.04	6.56	7.09	6	4.85	8.03	5.37	5.57	6.69	6.52	6.31	5.85	5.31	5.65	5.79	6.11	6.01	6.49	6.3	5.93	6.9	6.5	7.53	6.91	6.77	6.22	-0.55
ARRDC5	-3.55	-1.84	-2.8	-2.7	-4.58	-2.42	-4.58	0.78	2.25	0.74	0.51	0.99	0.61	-0.43	0.71	1.71	0.67	1.26	1.17	0.78	0.49	0.55	0.57	0.94	1.11	0.59	-0.65	-1.18	-3.21	0.68	3.88
ARSA	2.8	3.29	2.53	3.28	3.67	3.55	3	4.51	5.24	4.34	4.18	5.02	4.92	3.64	4.58	4.63	4.55	4.34	4.53	4.33	4.31	4.65	4.36	4.17	4.72	4.38	4.15	4.33	3.16	4.47	1.31
ARSB	3.82	4.16	3.67	4.57	4.01	4.7	4.31	5.54	5.84	5.28	6.04	5.82	5.63	5.48	5.9	5.8	6.03	5.75	5.89	6.2	6.13	6.35	6.43	5.64	5.43	6.03	5.3	6.4	4.18	5.85	1.67
ARSD	4.61	5.53	4.91	5.31	5.78	4.98	4.8	4.81	5.17	4.24	4.98	4.75	5.36	5.57	5.24	5.35	4.78	5.29	5.33	5.29	4.79	4.79	5.27	5.15	4.72	4.71	5.07	4.98	5.13	5.03	-0.1
ARSF	1.56	1.75	0.76	0.14	1.66	1.37	1.44	-1.8	-1.24	-1.02	-2.56	-1.79	-0.05	1.77	2.19	1.74	-2.24	-2.11	-1.67	0.96	-2.58	-2.8	-0.15	2.53	-1.98	-1.61	-0.35	1.92	1.24	-0.61	-1.85
ARSG	3.86	3.78	4.32	3.66	3.91	3.99	3.87	4.27	5.26	4.09	4.41	3.93	3.97	3.96	4.18	4.74	4.28	4.31	4.52	4.05	4.09	4.07	3.97	4.37	4.55	4.11	3.53	3.61	3.91	4.2	0.29
ARSI	2.01	1.38	0.5	1.88	2.63	2.21	2.24	2.69	2.98	2.73	3.21	3.7	2.83	2.63	3.08	1.59	3.61	3.14	3.12	3.25	4.18	4.6	3.03	1.85	2.16	3.4	2.58	5.09	1.83	3.12	1.28
ARSJ	2.62	2.3	2.88	1.38	2.52	2.91	2.6	3.71	3.28	3.19	2.85	4.16	2.54	2.81	3.9	3	3.77	3.27	3.36	2.98	4.07	4.01	3.11	3.23	3.19	3.39	3.08	4.59	2.46	3.4	0.95
ARSK	3.57	3.39	3.5	3.55	2.53	2.69	3.68	2.69	2.71	2.64	2.9	2.57	2.43	2.62	2.33	2.7	2.85	2.54	2.31	2.27	2.63	2.58	2.25	2.65	2.58	2.96	2.65	2.99	3.27	2.61	-0.66
ART3	0.4	-0.46	1.64	1.19	-4.58	0.5	0.85	0.96	1.69	0.54	0.93	2.44	1.87	0.2	0.79	1.04	0.37	0.97	0.8	1.11	1.24	1.14	1.6	1.68	1.71	1.31	1.51	-1.08	-0.06	1.09	1.15
ART4	1.89	0.73	1.55	1.63	0.91	0.87	1.53	0.88	1.12	0.19	0.79	0.06	0.2	0.02	2.06	0.28	1.06	0.02	0.97	0.74	0.52	0.36	0.37	1.25	0.96	0.19	-0.42	-0.62	1.3	0.52	-0.78
ARTN	-1.31	-2.34	-1.09	-3.2	-0.69	-1.91	-0.32	0.72	0.73	0.45	-0.62	2.11	1.09	-4.58	0.47	-3.22	1.1	-2.17	-0.13	-2.24	-0.05	1.15	-1.34	-1.65	0.04	-1.58	0.31	0.5	-1.55	-0.42	1.13
ARV1	4.51	4.49	4.35	4.45	3.79	4.17	4.2	3.46	3.03	3.67	4.05	3.6	3.8	4.3	3.66	3.71	3.44	3.75	3.62	3.75	3.46	3.39	3.62	3.75	3.26	3.13	3.93	4.25	4.28	3.65	-0.63
ARVCF	3.59	2.94	3.25	3.59	3.39	3.49	3.46	1.71	2.26	1.69	1.43	2.21	1.75	2.56	3.09	1.76	3	2.26	1.8	1.29	1.92	2.13	2.04	2.34	1.66	1.93	1.55	2.69	3.39	2.05	-1.34
AS3MT	-0.08	1.88	1.07	1.76	-4.58	1.81	-4.58	1.18	2.27	1.59	0.44	1.15	1.48	1.78	-4.58	1.81	1.13	1.73	1.15	1.12	0.7	1.37	0.66	1.5	2.43	1.35	1.41	-0.19	-0.39	1.02	1.41
ASAH1	8	8.11	8.4	8.26	7.76	7.17	7.56	7.94	8.05	8.27	9.27	7.61	7.86	8.15	8.96	8.24	8.35	8.48	8.76	8.78	8.57	8.1	8.75	7.91	7.53	8.44	7.77	8.46	7.89	8.3	0.4
ASAH2	2.34	1.68	2.13	3.1	1.92	1.96	1.51	1.88	1.61	1.32	0.8	0.95	2.49	1.7	2.58	1.95	3.6	3.38	2.59	1.96	0.66	0.68	1.51	1.37	2.68	2.33	1.07	2.88	2.09	1.91	-0.19
ASAH2B	3.24	2.87	3	2.68	0.33	2.63	2.65	3.09	2.96	3.75	2.45	3.08	2.56	2.56	2.64	3	1.54	2.68	2.73	3.03	2.82	2.5	2.37	2.89	2.45	2.73	2.95	2.09	2.49	2.71	0.22
ASAP1	5	5.56	5.52	5.13	5.61	5.64	5.62	7.2	7.39	6.88	6.82	6.77	6.45	6.04	6.45	6.68	6.64	6.55	6.15	6.73	6.62	6.93	6.55	6.32	6.88	6.95	6.68	6.09	5.44	6.66	1.22
ASAP2	6.26	6.27	6.25	6.67	5.85	5.91	6.18	4.93	4.73	5.16	4.06	5.7	5.24	5.66	4.09	4.6	5.01	4.35	3.99	4.99	5.28	5.51	4.95	4.4	5	5.1	5.15	5.11	6.2	4.91	-1.29
ASAP3	6.06	6.14	5.92	5.97	6.19	6.32	6.03	4.07	4.98	4.5	3.96	4.14	4.64	5.38	5.71	4.73	4.98	4.62	4.22	4.79	4.32	4.52	4.94	5.34	4.32	4.02	5.17	5.94	6.09	4.73	-1.36
ASB1	4.56	4.32	4.78	4.69	5.69	4.3	4.59	5.1	5.37	4.49	4.67	5.05	4.69	4.58	5.17	4.71	5.08	5.41	5.28	4.87	5.26	5.31	5.18	4.67	5.28	4.98	4.29	5.17	4.7	4.98	0.28
ASB13	4.54	4.26	3.95	4.27	4.14	4.5	4.23	2.97	3.11	3.85	4.28	3.72	3.36	4.85	4.78	4.86	4.25	4.53	4.43	4.53	4.17	4.36	4.78	4.81	2.81	3.91	4.13	5.13	4.27	4.17	-0.1
ASB14	2.17	1.33	2.77	1.24	-4.58	1.31	1.61	0.65	1.49	0.98	0.95	0.08	0.53	1.17	0.26	1.21	1.03	0.82	1.06	0.89	1.06	0.84	0.69	1.82	1.31	0.85	1.17	0.26	0.84	0.91	0.07
ASB16	0.04	0.35	0.94	0.23	-1.04	0.99	0.71	0.96	2.1	0.43	0.11	0.96	0.93	-0.06	-0.02	1.69	0.41	0.35	0.58	0.78	0.28	0.82	0.82	0.71	1.51	0.05	0.43	0.06	0.32	0.66	0.35
ASB18	0.47	-0.03	1.49	-0.15	1.19	0.38	0.22	1.19	2.03	0.65	0.73	1	1.05	0	-0.51	0.93	0.43	0.68	-0.14	0.56	0.14	0.53	-0.15	0.73	1.48	0.89	0.63	-0.63	0.51	0.58	0.07
ASB2	1.4	0.55	0.74	0.15	-1.41	0.86	1.47	2.91	3.21	2.01	3.25	2.74	1.98	0.82	1.71	3.64	2.5	2.47	3.27	1.88	2.76	1.77	2.74	2.35	2.01	2.25	1.36	1.65	0.54	2.35	1.81
ASB3	5.73	5.41	6.82	5.34	4.8	5.97	6	6.01	6.61	5.49	5.68	5.66	5.76	5.1	5.07	6.06	5.71	5.8	5.67	5.77	5.66	5.45	5.59	6.2	6.35	5.82	5.32	5.46	5.73	5.73	0
ASB4	0.73	1.22	2.09	0.91	1.9	1.36	1.15	1.08	1.26	0.4	0.26	0.57	0.51	0.69	-0.54	1.03	0.74	0.53	0.58	0.79	0.77	0.61	0.5	1.26	1.33	1.16	0.2	0.1	1.34	0.66	-0.68
ASB6	5.13	4.87	4.67	4.55	5	5.08	4.8	4.31	4.87	4.53	4.37	4.66	4.82	4.53	4.89	4.64	4.58	4.42	4.56	4.38	4.56	4.93	4.65	4.5	4.84	4.65	4.26	4.57	4.87	4.6	-0.27
ASB7	4.31	4.6	4.54	4.48	4.94	4.44	4.48	5.08	5.06	5.16	4.73	4.63	4.85	4.63	4.72	4.74	4.63	4.71	4.89	4.98	5.07	4.93	4.9	4.66	4.96	5.05	4.73	4.7	4.54	4.85	0.31
ASB8	5.28	5.25	5.25	5.37	5.72	5.16	5.15	4.88	4.69	4.66	5.15	4.84	4.81	5.14	5.35	4.9	4.89	4.88	5.34	4.91	4.93	4.75	5.04	5.11	4.69	4.95	4.71	5.31	5.31	4.95	-0.36
ASB9	-0.12	1	0.59	0.54	1.32	0.49	0.43	-0.17	1.08	-0.23	0.85	-0.07	0.33	1.34	0.9	0.64	0.66	0.87	0.94	0.51	0.27	0.06	0.5	1.1	0.51	0.11	0.38	0.83	0.61	0.54	-0.06
ASCC1	4.48	4.34	4.7	4.3	3.94	4.39	4.38	4.65	5.07	4.49	4.81	4.74	4.68	3.92	4.53	4.64	4.48	4.85	4.39	4.68	4.87	4.45	4.85	4.59	4.84	4.62	4.79	4.96	4.36	4.66	0.3
ASCC2	4.93	4.97	5.04	5.36	5.31	5.15	4.99	5.43	5.62	5.57	5.52	5.42	5.36	5.09	4.83	5.1	4.8	4.83	4.92	5.27	4.91	5.32	5.28	5.1	5.43	5.25	5.42	5.23	5.11	5.22	0.12
ASCC3	6.9	6.9	7.1	6.93	6.2	7.05	7	7.29	7.2	7.44	7.23	7.1	7.18	7.41	7.22	7.51	7.3	7.65	7.5	7.59	7.42	6.99	7.46	7.46	7.48	7.26	7.8	7.29	6.87	7.37	0.5
ASCL2	2.47	1.29	1.57	2.21	2.33	2.18	2.2	1.98	2.88	2.9	3.38	2.56	3.56	2.26	3.22	2.96	2.91	3.76	3.73	3.13	3.14	2.46	3.87	3.05	2.59	2.67	2.68	0.68	2.03	2.87	0.84
ASF1A	5.19	5.18	4.9	5.05	4.88	4.57	5.03	4.43	3.91	4.8	4.9	4.37	4.35	4.9	4.23	4.68	3.91	4.41	4.54	4.51	4.44	4.25	4.15	4.67	4.28	4.42	4.5	4.36	4.97	4.43	-0.54
ASF1B	2.25	2.22	1.27	2.01	2.82	2.39	1.9	3.47	3.79	3.4	3.4	3.86	3.66	2.6	3.3	3.01	3.14	3.16	4.08	3.08	3.47	3.71	3.38	3.31	3.39	3.79	2.99	2.17	2.12	3.34	1.22
ASGR1	1.6	1.91	1.45	1.48	2.01	1.51	1.37	1.6	3.04	1.94	2.06	2.33	2.2	1.82	2.83	2.8	2.69	2.56	2.8	2.71	2.69	2.04	2.67	2.48	2.32	2.43	1.81	1.66	1.62	2.36	0.74
ASGR2	1.29	0.74	0.1	0.32	0.17	0.84	1.17	0.2	1.74	0.82	1.64	1.3	1.21	1.94	1.07	1.32	2.21	1.38	1.95	1.65	1.89	0.92	1.82	1.83	1.51	1.76	0.52	0.16	0.66	1.37	0.71
ASH1L	7.62	7.62	7.88	7.65	7.55	7.63	7.65	7.55	8.16	7.22	7.24	7.3	7.27	7.03	6.89	7.66	7.37	7.5	7.18	7.12	7.17	7.29	7.17	7.55	7.63	7.4	7.17	6.89	7.66	7.32	-0.33
ASH2L	5.76	4.86	5.66	5.52	6.35	5	5.91	5.41	4.78	5.18	5.87	5.25	5.02	5.73	4.37	5.03	4.91	4.72	5.09	5.67	4.97	5.14	5.18	5.13	4.56	4.93	5.13	5.76	5.58	5.13	-0.44
ASL	3.45	3.72	3.24	3.46	3.86	3.87	3.4	4.02	4.49	4.33	3.8	4.26	4.47	3.95	4.62	4.11	4.44	4.48	4.66	4.27	4.41	4.67	4.13	4.24	4.28	4.32	4.55	4.77	3.57	4.35	0.77
ASMTL	4.29	4.32	4.5	4.5	4.87	4.22	4.23	4.49	4.86	4.45	4.31	4.21	4.27	4.46	4.6	4.58	4.59	4.03	4.22	4.15	4.96	4.82	4.57	4.35	4.28	4.71	3.92	5.24	4.42	4.48	0.06
ASNA1	5.24	5.15	4.87	5.22	4.74	5.08	5.13	4.59	3.68	5.13	4.99	5.16	5.19	5.45	5.23	4.56	5.17	4.17	4.95	5.2	4.97	5.38	5.16	4.94	4.26	5.37	4.59	5.48	5.06	4.93	-0.13
ASNS	3.8	3.65	3.61	3.76	3.36	3.84	3.21	4.6	4.28	3.84	3.59	4.17	4.04	4.28	3.67	3.72	3.57	4.03	3.76	3.52	3.96	3.61	3.24	3.33	4.3	3.7	3.51	4.06	3.6	3.85	0.24
ASNSD1	5.61	5.53	5.48	5.36	4.95	5.21	5.26	5.49	4.42	5.09	5.56	5.14	5.19	5.52	5.49	5.33	5.19	5.94	5.37	5.23	5.18	4.74	5.35	5.28	4.92	4.83	5.8	5.82	5.34	5.28	-0.06
ASPA	4.42	5.4	4.88	5.09	4.19	3.67	4.28	2.62	3.61	2.64	3.03	2.37	2.85	3.68	3.46	4.19	3.3	4.34	3.18	3.57	2.9	2.73	3.96	3.92	3.32	2.77	2.69	3.73	4.56	3.28	-1.28
ASPG	2.13	3.06	1.72	2.84	3.49	2.77	2.27	-1.2	-0.66	2.92	-1.86	0.22	2.12	2.46	2.51	1.34	-1.22	0.47	-0.1	1.93	0.81	0.69	1.81	3.17	0.9	1.8	3.88	2.22	2.61	1.15	-1.46
ASPH	8.25	8.28	9.63	9.12	8.78	8.16	8	7.36	7.06	7.23	7.14	7.35	6.72	7.68	8.11	7.27	7.94	7.4	7.56	7.35	7.19	7.72	7.48	7.75	6.93	7.48	7.2	8.68	8.6	7.46	-1.15
ASPHD2	3.74	3.72	3.89	3.2	4.16	4.34	3.28	4.19	4.13	3.91	4.09	4.28	4.32	4.05	3.46	4.06	3.78	3.93	4.26	4.13	4.15	3.93	4.42	3.83	4.11	3.99	3.54	3.26	3.76	3.99	0.23
ASPM	5.6	4.9	4.81	4.62	4.94	5.45	5.53	6.65	6.74	5.92	6	6.35	6.2	5.4	4.42	5.96	5.82	6.7	6.77	5.4	6.17	5.96	5.75	6.08	6.56	6.21	6.04	4.78	5.12	5.99	0.87
ASPN	5.12	5.21	5.3	6.02	4.19	4.83	5.34	2.98	1.97	3.48	4.3	2.59	3.78	5.81	6.69	3.13	6.09	3.46	4.74	4.1	3.79	4.26	4.56	4.85	1.77	3.24	3.94	11.18	5.14	4.32	-0.82
ASPRV1	9.63	9.33	8.79	8.59	10.19	9.31	9.13	5.76	3.33	9.98	-0.02	6.35	8.48	9.76	10.25	8.46	0.16	7.47	7.33	8.35	6.78	6.64	7.61	9.02	6.71	8.13	10.72	9.49	9.28	7.18	-2.1
ASPSCR1	4.17	4.02	3.93	3.75	4.89	3.89	3.8	3.77	4.42	3.81	3.74	3.99	4.05	4.1	4.54	4.4	4.26	4.48	4.45	3.86	3.9	4.07	4.53	4.12	4.15	3.76	4.08	4.42	4.06	4.14	0.07
ASRGL1	2.18	2.02	2.85	2.27	2.5	2.16	2.05	2.62	2.95	2.64	2.91	2.81	2.63	3.07	2.19	3.07	3.05	2.71	3.1	2.9	2.91	2.35	2.57	2.82	2.85	2.44	2.38	2.82	2.29	2.75	0.46
ASS1	6.15	6.7	6.61	6.87	6.4	6.61	6.26	5.26	3.58	5.84	5.32	5.21	6.09	5.43	5.88	5.16	4.79	5.08	4.79	4.91	5.03	5.22	4.79	5.85	5.17	6.22	5.59	5.23	6.51	5.26	-1.25
ASS1P1	-3.98	-4.05	-3.59	-3.35	-4.58	-1.78	-3.8	-0.05	1.52	-0.74	-0.87	-0.53	-0.16	-1.19	-0.66	1.31	-0.36	-0.39	0.25	0.39	-0.32	-0.23	-0.16	0.34	1.37	0.51	-1.98	-2.05	-3.59	-0.19	3.4
ASTE1	3.33	3.96	3.77	3.55	3.08	3.56	3.66	3.57	3.44	3.01	3.77	2.97	3.31	3.7	3.73	3.68	3.7	3.75	3.96	3.55	3.49	3.2	3.46	3.55	3.45	3.05	2.69	3.62	3.56	3.46	-0.1
ASTN2	5.93	5.38	6.96	5.28	4.86	6.14	6.13	6.06	6.8	5.63	5.36	5.63	5.84	5.25	4.57	6.32	5.64	5.84	5.41	5.95	5.65	5.59	5.51	6.42	6.68	6.01	5.39	4.86	5.81	5.73	-0.08
ASUN	4.33	4.56	4.7	5	4.58	4.69	4.92	5.07	4.16	4.69	4.61	5.09	4.77	4.62	4.57	4.91	4.57	4.31	4.36	5.1	4.53	4.05	4.71	4.43	4.57	4.04	5	5.09	4.68	4.63	-0.05
ASXL1	5.74	5.74	6	5.67	5.17	5.95	5.79	6.85	6.87	6.19	6.52	6.43	6.33	6.06	6.02	6.31	6.21	6.11	6.16	6.1	6.21	6.33	5.74	6.1	6.5	6.34	5.82	6.19	5.72	6.26	0.53
ASXL2	5.84	5.94	6.02	6.17	5.66	6.54	6.29	6.42	6.75	5.79	6.87	6.6	6.26	5.92	5.89	6.7	6.47	6.17	6.36	6.64	6.28	6.93	7.03	6.4	6.62	6.78	5.7	5.97	6.06	6.41	0.34
ASXL3	1.63	0.88	2.89	2.5	-0.59	2.02	2.38	-0.08	-2.32	-3.97	-2.1	-0.94	-0.14	-1.42	-0.66	-2.91	-0.11	-0.66	0.34	-0.58	-1.1	-3.65	-0.34	-0.42	-2.73	-1.18	-2.86	2.48	1.67	-1.21	-2.88
ASZ1	-0.89	-1.33	0.52	-0.72	1.08	-0.86	-1.02	-0.06	1.46	-0.33	-0.74	0.08	0.33	-2.12	-1.48	0.13	-0.03	-0.48	-0.64	-0.57	-0.74	-0.34	-0.53	-0.09	1.04	-0.64	-0.4	-1.36	-0.46	-0.36	0.1
ATAD1	6.49	6.12	6.39	6.23	5.19	6.09	6.18	6	5.56	6.06	6.17	5.97	5.8	5.95	5.97	6.07	5.61	6.23	6.13	5.99	5.86	5.55	5.9	5.75	5.89	5.89	6.11	6.22	6.1	5.94	-0.16
ATAD2	5.36	5.19	5.01	5.28	5.03	5.16	5.42	6.1	6.16	5.7	5.73	5.91	5.61	5.2	5.18	5.82	5.41	6.11	6.33	5.55	5.91	5.46	5.52	5.71	6	5.68	5.55	4.94	5.2	5.7	0.49
ATAD2B	6.42	5.72	6.68	5.71	6.17	6.1	6.51	5.95	6.77	5.83	5.52	5.6	5.8	5.71	5.77	6.4	5.97	6.44	6.08	6.15	5.96	5.76	5.85	6.4	6.56	6.02	5.87	5.23	6.19	5.98	-0.2
ATAD3A	4.43	4.36	3.94	3.89	4.73	4.53	3.92	4.59	3.94	4.2	3.18	4.97	4.21	4.37	4.6	4.4	4.18	4.23	4.62	3.92	4.17	4.45	4.26	4.19	3.84	4.16	4.08	4.37	4.26	4.23	-0.02
ATAD3B	3.88	3.81	3.78	4.39	3.16	4.01	3.29	4.9	5.06	4.64	3.72	4.56	4.68	4.19	4.32	4.7	4.43	4.65	4.16	4.2	4.41	4.23	4.21	4.15	4.93	3.99	4.4	4	3.76	4.41	0.65
ATAD3C	1.81	1.4	2.5	1.67	2.34	2.14	2.23	2.7	3.33	1.94	1.83	2.27	2.6	1.39	1.79	2.57	2.15	2.11	1.82	1.75	1.88	1.76	2.03	2.16	2.9	2.04	2.1	2.13	2.01	2.16	0.14
ATAD5	4.04	3.55	3.95	3.37	3.22	3.64	4.12	4.91	5.11	4.47	4.5	4.56	4.52	3.68	2.85	4.29	3.77	4.34	4.72	3.92	4.19	4.31	3.9	4.38	4.67	4.54	4.15	2.74	3.7	4.22	0.52
ATAT1	1.22	1.28	0.55	1.57	-0.26	1.53	1.72	1.64	1.75	0.82	0.75	1.75	1.14	1.29	1.19	1.29	1.62	0.89	0.93	1.48	0.85	1.03	1.35	1.43	1.91	1.42	0.8	1.15	1.09	1.26	0.17
ATCAY	1.19	0.53	2	0.93	1.42	1.53	1.46	1.73	2.83	1.71	1.83	1.66	1.95	0.71	0.28	1.94	1.18	1.58	0.9	1.13	1.42	1.34	1.11	1.87	2.29	1.08	1.36	0.47	1.29	1.45	0.15
ATE1	5.41	5.36	5.74	5.59	5.65	5.58	5.61	5.47	5.33	5.33	5.64	5.18	5.36	5.63	5.46	5.52	5.19	5.21	5.25	5.42	5.13	5.74	5.26	5.25	5.68	5.19	5.59	5.5	5.56	5.4	-0.17
ATF1	4.3	4.16	4.21	4.15	3.29	4.35	4.41	4.58	3.57	3.98	4.36	4.18	4.08	4.24	4.54	4.24	4.29	4.62	4.43	4.4	4.39	4.15	4.57	4.07	4.11	4.06	3.89	4.59	4.12	4.25	0.13
ATF2	5.26	5.6	5.81	5.91	5.41	5.53	5.77	6.09	5.8	5.43	5.93	5.87	5.56	5.48	5.94	6.09	6.08	6.24	6.26	6.05	5.99	5.6	6.16	5.93	6.03	5.65	5.54	6.2	5.61	5.9	0.29
ATF3	3.02	4.27	2.75	3.37	4.06	3.15	3.02	5.09	4.7	4.77	4.2	4.86	5.34	4.11	3.69	3.78	4.1	4.45	4.21	4.44	5.08	4.74	4.99	4.68	5.07	4.83	3.47	3.07	3.38	4.46	1.08
ATF4	7.18	7.48	7.12	7.48	7.95	7.7	7.31	8.13	7.4	7.66	7.51	7.67	7.63	7.89	8.31	7.68	7.55	8.13	8.05	7.53	8.07	7.82	7.68	7.61	7.38	7.82	7.96	8.47	7.46	7.81	0.35
ATF5	2.56	2.79	2.88	2.96	3.37	2.92	2.04	5.24	5.83	4.59	5.19	4.98	5.79	4.42	4.9	5.11	4.68	5.75	5.89	5.41	5.66	5.88	6.03	4.89	4.28	5.64	4.35	3.33	2.79	5.14	2.35
ATF6	6.81	6.76	6.54	6.91	6.03	6.73	6.75	6.92	6.88	6.93	7.14	6.89	6.75	7.24	7.34	6.94	6.9	7.26	7.16	7.04	7.01	6.89	7.11	7.03	6.77	7.07	7.27	6.9	6.65	7.02	0.37
ATF6B	5.33	5.36	5.23	5.48	4.44	5.22	5.48	5.43	6.38	5.52	5.73	5.82	6.02	5.16	5.41	5.88	5.51	5.44	5.65	5.64	5.37	5.79	5.52	5.59	5.96	5.78	5.18	5.14	5.22	5.62	0.4
ATF7	4.66	5	5.05	4.87	5.08	4.88	4.65	4.91	5.1	4.79	4.81	5.01	5.35	4.56	4.03	4.48	4.09	4.42	4.14	4.69	4.53	5.02	4.55	4.6	4.96	4.71	4.94	4.38	4.88	4.67	-0.21
ATF7IP	7.49	7.09	7.69	7.17	7.76	7	7.57	7.38	7.65	7.64	7.86	7.46	7.53	7.22	6.88	7.62	7.19	7.2	7.18	7.45	7.3	7.29	7.38	7.62	7.63	7.48	7.24	7.33	7.4	7.41	0.01
ATF7IP2	2.68	3.12	3.79	2.74	1.95	2.98	3.65	4.16	4.31	3.76	4.59	3.96	3.63	3.53	3.97	4.54	4.05	4.59	4.5	3.91	4.13	3.65	4.03	4.03	4.47	4.06	3.57	2.9	2.99	4.02	1.03
ATG10	3.8	3.68	3.89	3.75	3.27	3.7	3.71	2.78	3.53	3.02	2.72	2.83	3.01	3.19	2.63	3.23	2.44	2.72	3.08	3.03	2.58	2.6	2.95	3.29	3.15	3.13	3.59	3.43	3.69	3	-0.69
ATG101	4.74	4.39	4.19	4.31	5.61	4.65	4.51	3.87	3.71	3.82	3.75	4.15	4.26	4.42	4.44	3.86	4.26	3.75	3.97	4.07	3.96	4.41	4.46	3.89	4.28	3.94	3.97	4.57	4.63	4.09	-0.54
ATG12	5.67	5.62	5.85	5.99	4.24	5.38	5.39	5.94	5.79	5.91	6.23	5.89	5.72	5.82	5.6	5.68	5.76	6.19	6.32	5.75	6.24	5.8	5.7	5.91	5.67	6.02	5.77	6.15	5.45	5.9	0.45
ATG13	6.06	5.91	5.96	5.54	6.34	5.77	6.1	6.02	6.25	6.36	5.87	6.19	6.39	5.96	5.63	6.12	5.75	5.52	5.64	6.08	6.05	6.34	6.08	6.09	6.07	6.26	6.04	6.31	5.95	6.05	0.09
ATG14	5.79	5.82	5.84	5.77	4.82	5.25	5.77	4.9	4.82	4.83	5.14	4.52	4.81	5.07	4.68	5.05	4.63	4.79	4.88	4.99	4.83	4.53	4.71	5.3	4.66	4.8	4.96	5	5.58	4.85	-0.73
ATG16L1	5.44	5.54	5.12	5.38	5.88	5.18	5.13	5.2	5.69	5.16	5.52	5.04	5.2	5.19	5.33	5.63	5.22	5.68	5.88	5.19	5.12	5.13	5.17	5.15	5.57	5.11	5.23	4.72	5.38	5.29	-0.09
ATG16L2	4.88	5.06	4.94	5.29	5.52	4.63	4.43	5.26	6.38	5.25	4.95	5.53	5.33	4.6	4.73	5.53	5.29	5.02	5.28	5.23	5.2	5.17	5.24	5.07	5.91	5.73	4.81	4.17	4.96	5.22	0.26
ATG2A	5.41	4.9	5.29	4.66	5.56	5.35	5.28	5.45	6.55	5.75	4.81	5.38	5.6	4.85	5.33	5.65	5.4	5.06	5.4	5.15	5.41	5.51	5.07	5.59	5.67	6.27	5.68	4.87	5.21	5.45	0.24
ATG2B	7.67	6.97	7.91	6.96	6.92	7.33	7.41	6.74	6.86	6.24	6.35	6.23	6.27	6.47	6.59	6.92	6.36	6.84	6.66	6.13	6.57	6.5	6.23	6.98	6.63	6.7	6.8	6.54	7.31	6.55	-0.76
ATG3	5.98	5.87	5.67	5.7	5.04	5.86	5.68	6.24	5.77	6.45	6.52	6.27	6.01	6.6	6.22	6.1	6.3	6.3	6.6	6.79	6.62	6.27	6.65	6.32	6.13	6.68	6.07	5.75	5.69	6.32	0.63
ATG4A	4.06	3.62	3.74	4.3	3.34	3.38	3.69	4.43	3.85	4.22	3.88	3.93	4	3.96	4.66	4.45	4.09	4.37	4.57	4.3	4.31	3.95	4.29	3.56	4.35	3.79	4.28	4.84	3.73	4.2	0.46
ATG4B	5.14	4.94	5.12	4.99	4.89	5.01	5.2	4.72	5.28	4.86	4.92	4.98	4.92	4.85	4.76	4.91	4.77	4.45	4.75	4.9	4.68	5.04	4.7	5.04	4.94	4.9	4.21	4.73	5.04	4.82	-0.22
ATG4C	3.22	3.51	3.56	3.69	3.39	3.41	3.32	3.44	2.51	3.31	3.99	3.85	3.21	3.76	3.09	3.74	4.07	3.31	3.54	4.2	3.23	2.96	3.94	3.35	3.19	3.23	2.33	4.5	3.44	3.46	0.02
ATG4D	4.63	4.32	4.08	4.17	3.87	4.27	4.12	3.52	4.1	3.89	3.15	3.72	3.99	3.76	4.42	3.94	3.66	3.98	4.4	3.53	3.85	3.87	3.88	3.99	3.96	4.07	4.29	3.97	4.21	3.9	-0.31
ATG5	4.97	5.32	5.17	5.24	4.64	5.04	5.01	5.59	5.19	5.48	5.94	5.41	5.51	5.46	5.36	5.51	5.36	6.02	5.98	5.55	5.68	5.3	5.44	5.38	5.45	5.47	5.68	5.64	5.06	5.54	0.49
ATG7	5.41	5.4	5.49	5.07	5.4	5.57	5.26	5.84	6.46	5.75	5.77	5.65	5.57	5.85	6.01	6.43	6.03	5.92	6.14	6.31	5.95	5.87	6.25	5.97	6.13	6.04	5.74	5.53	5.37	5.96	0.59
ATG9A	5.72	5.51	5.47	5.55	6.19	5.66	5.38	5.7	6	6.01	5.76	5.85	5.91	5.98	5.6	5.53	5.77	5.1	5.3	5.61	5.62	5.94	5.59	5.3	5.41	5.82	5.9	6.05	5.64	5.7	0.06
ATG9B	3.42	3.08	3.15	2.34	4.44	3.5	3.47	0.36	1.41	3.33	0.05	1.24	2.74	2.41	3.28	2.81	1.26	1.3	1.14	1.52	0.93	1.42	2.33	3.21	2.67	2.71	4.42	3.03	3.34	2.08	-1.27
ATIC	4.31	3.38	3.91	3.47	4.16	3.61	3.54	4.93	4.4	4.68	5.14	5.06	4.92	2.91	2.95	4.25	3.33	4.13	3.85	4.15	3.84	4.88	4.27	3.84	4.53	4.25	4.74	3.15	3.77	4.2	0.43
ATL1	4.93	4.31	4.7	4.41	4.29	4.62	4.57	2.6	2.36	2.72	3.28	2.4	2.73	3.75	3.7	2.7	3.28	2.27	3.32	2.55	2.53	2.36	2.84	3.48	2.34	2.37	2.7	4.48	4.55	2.89	-1.65
ATL2	7.1	6.92	6.8	6.84	7.22	6.44	6.36	5.29	4.97	5.44	5.17	5.42	5.65	5.89	5.85	5.38	4.67	5.39	5.27	5.26	5.05	4.93	5.21	5.33	5.31	4.94	6.1	5.86	6.81	5.35	-1.46
ATL3	8.46	8.52	8.55	8.62	8.03	8.44	8.36	7.69	7.12	7.85	8.02	7.58	7.63	8.67	8.25	7.89	8.09	7.7	7.97	8.02	7.87	7.92	8.12	8.19	7.43	7.72	8.44	8.81	8.42	7.95	-0.47
ATM	6.82	7.27	7.72	7.06	7.15	7.17	7.32	8.22	8.56	7.64	8.59	8.04	7.76	7.55	7.99	8.89	8.53	8.69	8.81	8.39	8.25	7.62	8.32	8.23	8.49	7.76	7.57	7.9	7.22	8.18	0.97
ATMIN	7.19	7.07	6.82	6.94	6.46	6.92	6.77	6.42	5.83	7.04	6.09	6.18	6.32	7.19	7.34	6.48	6.35	6.76	6.9	6.62	6.49	6.52	6.49	6.66	6.05	6.3	7.29	7.28	6.88	6.6	-0.28
ATN1	3.17	3.97	3.55	3.44	4.95	3.84	3.67	4.53	5.39	4.71	3.58	5.16	5.82	3.04	3.01	4.12	3.53	3.49	2.69	3.44	3.67	4.86	3.58	3.44	4.87	3.89	3.78	3.3	3.8	4	0.2
ATOH8	1.76	3.58	3.14	3.29	3.44	3.55	3.36	0.28	0.2	0.41	0.82	0.87	1.11	2.12	0.98	0.81	2.16	1.71	1.71	1.21	1.06	0.33	1.82	2.14	1.36	0.59	0.8	1.32	3.16	1.13	-2.03
ATOX1	4.72	4.45	4.39	4.59	5.31	4.53	4.68	5.09	5.16	5.96	6.25	5.45	5.81	5.5	5.89	5.56	5.34	5.47	5.44	6.05	5.83	5.71	6.06	5.29	5.42	5.78	5.63	5.84	4.67	5.64	0.98
ATP10A	3.43	3.58	3.6	4.46	3.44	4	3.47	3.89	4.75	3.61	3.61	4.32	4.7	3.7	3.79	4.25	4.31	4.32	4.15	4.51	3.98	4.44	4.45	4.85	4.48	4.48	3.57	5.01	3.71	4.25	0.54
ATP10B	5.9	5.72	5.93	5	4.82	5.21	5.4	4.13	4.4	5.7	2.89	4.22	5.76	5.6	4.66	5.89	3.37	4.41	3.58	4.64	3.89	4.19	4.84	6.19	5.08	5.69	6	4.61	5.43	4.75	-0.68
ATP10D	6.89	6.66	6.81	6.39	6.6	6.71	6.8	5.57	5.61	5.85	5.99	6.14	6.13	6.19	6.5	6.44	6.11	6.1	6.01	6.11	5.99	5.73	6.51	6.58	5.68	5.59	6.66	6.46	6.7	6.09	-0.6
ATP11A	5.33	5.45	5.72	4.79	4.9	5.87	6.09	5.95	7.12	5.98	5.99	6.3	6.37	5.3	5.01	6.05	5.57	5.28	5.17	5.85	5.44	6.15	5.6	5.82	6.75	6.2	5.3	4.95	5.45	5.82	0.37
ATP11B	7.98	7.51	7.63	7.52	7.57	7.61	7.71	7.69	7.63	8.22	7.16	7.37	7.53	7.86	7.73	7.68	7.01	7.4	7.47	7.51	7.55	7.63	7.41	7.61	7.48	7.9	8.75	7.62	7.65	7.63	-0.02
ATP11C	5.26	5.25	5.66	4.93	4.54	5.63	5.35	5.95	6.05	5.69	6.08	5.9	5.65	6.07	6.37	6.1	6.39	6.49	6.68	6.11	6.33	6.19	6.16	6.28	5.75	5.93	5.91	6.06	5.23	6.1	0.87
ATP12A	4.23	4.19	1.94	-2.18	2.71	5.85	5.37	1.98	1.46	3.01	-1.86	0.78	3.78	1.79	3.05	3.88	-4.58	1.63	-0.48	4.68	0.32	2.75	2.71	4.9	2.79	2.34	3.97	4.39	3.16	2.06	-1.1
ATP13A1	4.39	4.14	4.32	4.15	4.71	4.99	4.02	5.83	6.45	5.5	5.43	6.02	5.92	4.79	5.43	5.97	5.33	5.65	5.49	5.49	5.26	5.65	5.48	5.49	5.91	5.67	5.54	4.19	4.39	5.55	1.16
ATP13A2	4.85	4.38	4.26	4.44	5.74	5.03	4.65	5.05	6.21	5.66	5.54	6.4	6.16	4.91	5.93	5.88	5.89	6.15	6.15	6.16	6.11	6.11	5.76	5.8	5.91	6.2	5.68	4.61	4.76	5.82	1.06
ATP13A3	6.45	6.68	7.01	7.1	6.4	6.84	6.46	9.03	8.85	8.13	7.84	8.36	8.15	7.31	7.74	7.3	8.16	7.76	7.67	8.12	8.39	8.65	7.8	7.1	8.75	8.57	8.11	7.35	6.71	8.05	1.35
ATP13A4	6.07	5.51	5.89	5.21	5.12	5.35	5.49	0.39	0.66	3.61	0.08	1.54	3.11	4.2	3.5	3.65	-0.34	1.97	2.23	3.15	1.8	1.44	2.94	4.55	1.62	3.02	5.21	3.75	5.52	2.48	-3.04
ATP13A5	3.23	2.35	2.62	2.01	3.19	2.25	2.08	-0.82	-2.2	-2.2	-1.49	-0.63	-0.68	0.38	0.09	-0.5	-0.51	-0.53	-2.7	-2.71	-1.92	-2.74	-0.96	0.72	-1.14	-1.77	-2.64	-1.01	2.53	-1.24	-3.77
ATP1A1	9.2	8.24	8.58	7.77	8.09	8.82	8.7	7.65	7.75	8	7.69	8.62	8.61	8.01	6.48	7.38	7.22	6.54	6.58	8.03	7.39	8.28	7.44	7.77	7.59	8.4	8	6.66	8.49	7.62	-0.86
ATP1A2	3.1	4.11	5.02	4.97	2.27	2.89	3.56	-1	-0.01	-0.76	-1.41	-0.95	-0.65	1.63	-1.61	-0.55	1.1	-1.3	-1.02	-0.84	-0.63	-0.46	-0.67	0.8	-0.41	-1.03	-1.05	-0.67	3.7	-0.55	-4.25
ATP1A3	-2.47	-1.17	-0.46	-2	-4.58	-0.81	-0.47	1.05	2.01	0.87	1.17	0.9	1.98	-0.73	-0.17	0.99	0.15	0.51	0.66	0	-0.39	0.84	0.55	0.77	0.9	0.29	-0.72	-0.95	-1.71	0.51	2.22
ATP1A4	0.09	-0.84	1.41	0.02	1.46	0.17	0.09	1.43	1.71	0.45	0.19	0.86	0.76	0.02	-0.19	0.72	0.32	1.22	0.44	1.27	0.89	0.75	0.72	1.02	1.49	0.49	-0.13	-0.32	0.34	0.67	0.33
ATP1B1	7.83	6.5	6.82	6.21	6.3	6.83	6.67	4.87	4.85	5.4	5.54	5.57	5.31	5.49	5.25	5.05	4.88	3.82	4.61	5.3	5.07	5.27	5.58	5.03	4.7	5.07	4.84	6.46	6.74	5.14	-1.6
ATP1B2	-0.36	0.82	0.63	-0.01	3.31	-0.18	0.33	1.04	1.33	0.85	-0.91	1.11	2.25	-0.36	-0.68	0.44	-0.15	-0.21	-0.63	-0.1	-0.34	-0.04	-0.35	0.16	0.79	-0.11	-0.17	0.89	0.65	0.23	-0.42
ATP1B3	8.44	7.9	7.72	7.89	7.01	7.94	7.87	7.1	6.95	7.34	7.01	7.38	7.44	8	7.55	7.06	6.75	6.91	6.74	7.27	7.33	7.17	7.18	7.05	6.79	7.16	7.49	7.22	7.82	7.19	-0.64
ATP23	3.03	3.12	3.26	4.31	3.27	3.07	2.98	1.78	1.63	2.26	1.07	1.94	2.25	2.15	1.97	2.05	2.31	2.46	2.51	1.83	1.87	1.66	1.67	1.32	1.99	2.09	2.22	3.08	3.29	2	-1.29
ATP2A2	7.44	7.23	7.25	6.99	7.62	7.75	7.16	8.59	8.41	8.46	8.06	8.42	8.4	7.61	7.32	8.07	7.7	7.55	7.59	7.94	7.83	8.78	7.8	7.53	8.3	8.27	8.49	7.45	7.35	8.03	0.68
ATP2A3	5.4	4.09	4.56	4.5	4.96	5.13	4.81	6.47	7.55	6	6.19	6.83	6.59	5.07	5.54	6.5	6.06	6.15	6.26	6.01	6.03	6.4	5.97	5.63	6.61	6.53	4.96	4.89	4.78	6.11	1.33
ATP2B1	6.77	7.11	6.68	7.05	7.01	6.97	6.96	7.59	6.78	7.16	6.5	6.59	6.45	7.71	6.71	6.82	6.9	7	6.98	6.95	6.88	7.09	6.69	6.63	6.52	6.91	6.78	6.66	6.94	6.87	-0.07
ATP2B2	1.09	0.31	0.66	-1.27	1.61	0.69	1.4	-2.25	-1.92	-1.67	-3.02	-0.65	-2.93	0.06	-1.26	-2.27	-3.46	-2.73	-2.23	-0.51	-1.22	-1.73	-0.29	-0.56	-0.01	-2.14	-4.01	-2.87	0.64	-1.79	-2.43
ATP2B4	8.53	8.74	8.74	8.64	8.64	8.53	8.53	8.07	8.52	7.91	7.9	7.84	8.35	8.2	6.96	7.96	7.65	7.54	7.33	7.65	7.29	8.33	7.86	7.88	8.17	7.96	7.78	7.28	8.62	7.83	-0.79
ATP2C1	7.47	7.14	7.31	7.05	6.73	7.17	6.8	6.91	7	7.19	7.47	7.13	6.79	7.25	7.32	7.19	7.13	7.42	7.56	7.42	7.29	6.93	7.37	7.08	6.94	7.16	7.87	7.28	7.1	7.22	0.13
ATP2C2	5.5	4.81	4.86	4.32	5.87	5.02	4.14	1.78	2.59	3.19	1.45	1.39	2.84	3.43	3.67	2.37	1.73	1.22	1.33	2.22	1.97	2.26	2.12	4.14	2.37	2.47	4.44	3.49	4.93	2.5	-2.43
ATP5A1	9.17	8.91	8.91	8.83	10.18	9.02	8.71	8.44	7.94	8.5	8.5	8.53	8.37	8.8	9.15	8.63	8.49	8.75	8.95	8.68	8.56	8.27	8.81	8.59	8.09	8.47	8.87	8.91	9.11	8.59	-0.52
ATP5B	9.05	8.84	8.51	8.75	9.17	8.84	8.5	8.27	7.96	8.61	8.62	8.41	8.32	8.81	8.89	8.37	8.52	8.44	8.73	8.86	8.71	8.48	8.79	8.34	8.25	8.62	8.58	8.88	8.81	8.55	-0.26
ATP5C1	6.91	7.1	6.44	6.99	6.38	6.6	6.54	6.48	5.81	7.44	7.14	6.54	6.63	7.47	6.6	6.32	6.2	6.6	6.69	6.7	6.81	6.52	6.47	6.36	6.53	6.44	7.68	6.77	6.71	6.68	-0.03
ATP5D	4.37	4.06	4.03	3.96	5.58	5.02	4.66	3.35	4.26	3.88	3.11	4.57	4.52	3.49	4.61	4.02	4.14	3.86	4	3.73	3.85	4.41	4.53	4.29	4.19	4.61	4.01	4.32	4.53	4.08	-0.44
ATP5E	6.29	6.46	6.16	6.48	6.74	6.31	5.85	6.79	6.28	7.18	7.26	6.41	6.65	7.04	7.01	6.68	6.77	7.4	7.27	7.07	7.2	6.67	7.05	6.7	6.79	6.7	7.34	7.24	6.33	6.93	0.6
ATP5F1	7.21	7.19	6.76	7.08	7.12	7.24	6.89	6.85	6.33	7.21	7.54	7.06	6.91	7.4	7.78	7.09	7.12	7.77	7.57	7.25	7.14	6.77	7.22	6.99	6.66	6.79	7.7	7.46	7.07	7.17	0.1
ATP5G1	5.01	5.04	4.44	4.86	5.25	5.12	4.69	4.15	3.84	4.37	4.74	4.65	4.59	4.71	5.04	4.35	4.5	4.72	4.53	4.78	4.41	4.31	4.5	4.58	4.05	4.22	4.88	4.95	4.92	4.52	-0.4
ATP5G2	6.73	6.9	6.55	6.75	6.29	6.8	6.55	5.96	5.66	5.93	6.32	6.17	6.22	6.43	6.9	6.44	6.44	6.48	6.71	6.58	6.37	6.26	6.68	6.57	5.88	6.2	6.42	6.88	6.65	6.36	-0.3
ATP5G3	6.59	6.54	6.55	6.46	6.45	6.34	6.11	5.63	5.07	6.09	6.22	6.32	5.95	6.16	5.85	5.52	5.68	5.02	5.72	6.27	6.4	6.29	6.08	5.66	5.5	6.13	5.68	5.93	6.43	5.87	-0.57
ATP5H	7.88	7.61	7.53	7.43	7.37	7.59	7.15	7.36	7.07	7.52	7.52	6.99	7.34	7.53	7.96	7.65	7.31	7.72	7.66	7.38	7.64	7.23	7.43	7.76	7.25	7.39	7.72	7.84	7.51	7.49	-0.02
ATP5HP4	-0.32	-1.16	0.83	-1.62	-4.58	-0.78	-1.03	0.23	1.83	0.18	-1.23	0.38	-0.64	-0.82	-1.02	0.31	0.2	0.55	0.14	0.14	0.13	0.45	0.18	0.77	1.12	0.6	-0.06	-1.24	-1.24	0.1	1.34
ATP5I	4.92	4.94	4.58	4.8	5.74	5	4.44	4.16	3.74	4.48	4.57	4.21	4.37	4.72	5.12	4.45	4.34	4.92	4.81	4.29	4.72	4.37	4.71	4.69	4.18	4.38	4.89	5.35	4.92	4.55	-0.37
ATP5J	5.6	5.38	5.41	5.55	2.59	4.86	5.31	4.88	3.85	5.05	5.41	5.02	4.98	5.27	4.38	4.51	4.75	4.26	4.46	5.22	4.92	4.73	4.87	4.47	4.61	4.8	5.12	5.47	4.96	4.81	-0.15
ATP5J2	5.46	5.34	5.04	5.39	2.39	5.16	5.29	5.34	4.24	5.49	5.89	5.7	5.33	5.78	5.43	5.24	4.82	5	5.23	5.68	5.56	5.15	5.54	5.17	4.98	5.49	5.47	5.81	4.87	5.35	0.48
ATP5J2-PTCD1	1.2	1.78	1.77	1.09	-3.14	2.1	1.18	0.83	-0.17	1.66	0.94	2.15	1.89	1.45	1.78	2.26	2.36	1.21	1.89	2.4	1.61	2.13	1.88	1.74	1.39	1.8	1.27	2.19	0.85	1.65	0.8
ATP5L	6.63	6.57	6.09	6.57	6.63	6.15	5.99	6.28	5.4	6.84	6.99	6.16	5.91	6.83	6.41	6.18	5.96	6.11	6.39	6.59	6.47	6.08	6.41	6.09	5.81	6.26	6.72	6.41	6.38	6.3	-0.07
ATP5O	6.81	6.9	6.6	6.76	5.79	6.73	6.35	5.72	5.1	6.1	6.28	6.2	5.96	6.57	6.32	5.79	6.01	5.42	5.94	6.22	6.14	5.95	6.33	6.13	5.47	6.04	5.89	6.5	6.56	6	-0.56
ATP5S	5.83	5.78	5.82	5.48	4.72	5.3	5.67	5.17	5.26	5.21	5.37	4.74	4.98	5.19	5.11	4.96	4.71	5.14	5.15	5.22	4.94	5.06	4.73	5.41	4.98	5.21	5.55	5.29	5.51	5.11	-0.4
ATP5SL	4.38	4.52	4.22	4.48	5.1	4.47	4.4	4.3	3.95	4.36	4.13	4.6	4.64	4.49	4.94	4.32	4.36	4.46	4.55	4.41	4.25	4.44	4.6	4.45	4.25	4.24	4.79	4.66	4.51	4.44	-0.07
ATP6AP1	6.24	6.16	5.97	5.99	5.94	6.07	6.06	6.2	6.75	6.46	6.82	6.86	6.83	6.21	7.16	6.71	6.85	6.73	7.01	6.77	6.74	7.61	7.15	6.43	6.3	7	6.39	6.34	6.06	6.73	0.67
ATP6AP1L	1.98	2.27	2.95	3.05	1.14	2.39	2.08	1.48	2.16	1.78	1.37	1.34	1.61	1.18	1.61	1.98	2.1	2.15	1.78	1.55	1.29	1.7	2.24	1.67	2.08	1.26	1.83	4.33	2.27	1.83	-0.43
ATP6AP2	7.39	7.43	7.04	7.33	7.29	7.35	6.86	7.42	6.81	7.7	8.11	7.43	7.37	7.82	8.37	7.51	7.64	7.67	7.73	7.94	7.91	7.59	7.97	7.36	7.01	7.42	7.77	7.92	7.24	7.64	0.4
ATP6V0A1	6.41	6.02	5.94	6.05	6.99	5.92	5.93	5.83	6.6	6.44	6.01	5.89	6.39	5.96	5.72	6.22	5.8	5.79	5.86	6.46	5.95	5.99	6.5	5.84	6.22	6.27	6.23	5.5	6.18	6.07	-0.11
ATP6V0A2	5.78	5.29	5.57	5.29	5.65	5.67	5.69	5.91	6.21	5.52	6.04	5.59	5.63	5.52	5.94	5.98	5.85	6.26	6.42	5.74	5.73	5.93	5.98	6.01	5.74	6.01	5.6	5.72	5.56	5.87	0.31
ATP6V0A4	5.57	3.58	3.81	3.36	4.97	4.71	4.19	-1.13	-2.9	-3.04	-2.08	-0.72	-1.09	1.99	1.84	-0.28	-0.87	0.29	-0.44	0.33	-1.27	-2.08	1.09	2.01	0.79	-1.49	-0.12	-0.31	4.31	-0.45	-4.77
ATP6V0B	5.95	6.09	5.62	5.69	4.89	5.95	5.44	6.63	6.25	6.67	7.56	6.8	6.86	6.49	7.19	6.58	6.59	7.04	7.21	6.95	7.13	7.05	7.16	6.37	6.49	7.08	6.47	6.82	5.66	6.83	1.16
ATP6V0C	5.15	4.49	4.46	4.48	5	4.62	5.08	5.42	5.43	5.7	5.68	5.98	6.54	5.25	4.53	4.91	4.88	4.35	4.6	5.65	4.88	5.77	5.49	4.6	5.08	5.62	5.04	4.47	4.75	5.23	0.48
ATP6V0D1	6.22	6.09	5.66	5.35	5.85	6.25	6.02	6.19	6.15	6.88	6.32	6.47	6.73	6.26	6.78	6.21	6.47	5.97	6.49	6.69	6.44	6.86	6.6	6.54	6.34	7.1	6.62	6.36	5.92	6.5	0.58
ATP6V0D2	0.59	0.75	1.22	-0.01	0.36	1.26	0.52	1.26	1.64	1.89	0.81	1.51	1.17	0.52	3.04	0.8	1.56	0.57	0.76	2.88	1.29	1	2.8	1.23	1.54	1.4	0.94	2.47	0.67	1.48	0.81
ATP6V0E1	5.94	6.1	5.89	6.2	6.26	6.03	5.84	6.75	6.4	6.91	7.67	6.91	6.92	6.86	7.29	6.91	7.06	7.46	7.33	7.25	7.25	6.92	7.34	6.72	6.73	6.84	6.95	6.92	6.04	7.02	0.98
ATP6V0E2	4.04	4.28	4.51	4.43	4.77	4.12	3.91	3.86	4.54	3.27	4.37	3.41	3.21	3.16	4.12	4.3	3.87	5	4.47	3.68	3.44	3.64	3.83	3.66	3.51	3.87	2.22	2.75	4.29	3.72	-0.57
ATP6V1A	8.03	7.5	7.61	7.21	7.29	7.8	7.62	7.94	7.7	8.03	8.26	7.6	7.85	7.8	8.51	7.91	7.95	7.95	8.18	8.38	8.15	8.21	8.34	7.59	7.54	8.24	8.15	8.05	7.58	8.02	0.44
ATP6V1B1	4.37	3.66	3.29	3.12	3.56	3.98	3.75	-0.53	-0.31	-2.84	-0.63	-0.27	-2.33	1.55	1.81	-0.71	0.61	-0.17	-0.12	-0.34	-0.13	-0.51	0.45	1.54	-2.71	-1.12	-0.64	0.5	3.68	-0.33	-4
ATP6V1B2	7.16	7.03	6.76	6.8	7.39	6.85	7	8.48	8.19	8.64	8.49	8.34	8.68	7.93	7.98	7.91	7.77	8.14	7.99	8.71	8.57	8.45	8.61	7.74	8.37	8.63	8.31	7.66	7	8.27	1.27
ATP6V1C1	5.78	5.95	5.85	6.26	4.69	5.69	5.85	6.92	6.49	6.35	6.61	6.18	6.4	6.16	6.43	6.22	6.59	6.98	6.57	6.7	6.97	6.43	6.71	5.84	6.64	6.75	6.18	6.46	5.72	6.5	0.78
ATP6V1C2	5.5	5.3	5.25	5.26	5.55	4.88	4.76	1.39	2.54	5.42	1.38	2.77	4.27	4.45	4.71	4.74	0.88	2.24	1.7	4.21	2.14	2.2	3.71	4.4	4.11	3.81	5.29	4.18	5.21	3.36	-1.86
ATP6V1D	5.93	6.08	5.78	6.04	6.64	5.65	5.85	5.98	5.2	6.72	5.91	5.9	6.27	5.99	5.92	5.51	5.14	5.18	5.57	5.82	5.71	5.51	5.65	5.48	5.8	5.85	7.24	6.08	6	5.83	-0.17
ATP6V1E1	6.84	6.67	6.58	6.76	6.51	6.49	6.31	6.56	6.1	6.92	6.78	6.19	6.51	6.81	6.89	6.36	6.24	6.65	6.85	6.72	6.67	6.45	6.74	6.43	6.4	6.48	6.87	6.7	6.59	6.59	-0.01
ATP6V1E2	2.91	3	2.39	2.59	2.61	2.84	3.06	1.82	1.12	1.87	1.33	1.81	1.71	1.79	1.87	1.82	2.11	2.01	2.5	1.47	0.47	1.43	2	1.93	1.75	1.73	2.43	2.91	2.77	1.8	-0.97
ATP6V1F	4.75	5.04	4.56	4.95	2.77	5.04	4.51	5.02	4.53	5.51	5.71	4.94	5.28	5.33	5.93	4.97	5.35	5.79	5.89	5.64	5.69	5.57	6.03	5.23	5.04	5.56	5.56	5.41	4.52	5.43	0.91
ATP6V1G1	6.44	6.44	5.9	6.25	5.48	5.99	6.19	6.56	5.56	7.27	6.84	6.31	6.55	6.87	6.52	6.33	5.87	6.54	6.36	6.78	6.61	6.32	6.33	6.33	6.31	6.62	7.26	6.45	6.1	6.51	0.41
ATP6V1H	5.97	5.96	5.72	5.7	5.82	5.6	5.64	6.01	5.88	6.29	6.22	5.61	5.75	5.61	6.3	5.79	5.52	6.12	6.22	6	6.1	5.65	6.14	5.41	5.84	6.03	6.25	5.56	5.77	5.92	0.15
ATP7A	6.89	6.76	6.38	6.4	5.19	5.72	6.62	4.95	4.83	5.41	5.12	4.68	5.04	6.12	5.07	5.38	4.47	5.19	4.8	5.25	5.13	4.68	4.98	5.52	4.87	4.92	6.29	5.52	6.28	5.15	-1.13
ATP7B	2.61	2.86	3.2	2.42	2.62	2.71	3.39	1.94	2.6	2.33	1.14	2.44	2.19	1.95	1.37	1.48	2.25	1.36	0.57	1.2	1.41	2.13	1.36	2.16	1.68	1.72	2.08	2.86	2.83	1.82	-1.01
ATP8A1	4.94	5.12	5.57	3.71	4.24	5.28	4.98	6.46	6.53	5.51	5.68	5.57	5.53	5.32	6.05	6.26	6.53	6.6	6.46	5.64	5.83	5.4	5.45	6.05	6.45	6.3	5.08	4.91	4.83	5.89	1.05
ATP8A2	1.12	0.94	0.53	0.3	1.64	0.76	2.4	0.96	0.63	0.39	0.35	0.82	0.7	0.34	0.87	0.69	0.74	0.66	0.74	0.61	0.88	0.65	-0.15	0.26	0.47	0.31	0.68	1.15	1.1	0.61	-0.49
ATP8A2P2	0.25	-1	0.93	-1.64	-4.58	0.24	0.12	0.35	1.41	-0.2	0.07	0.24	0.04	-0.62	-0.35	1.13	0.18	0.7	0.52	0.42	0.1	-0.3	0.19	1.36	0.76	-0.35	-0.02	-1.18	-0.81	0.21	1.02
ATP8B1	2.03	1.09	1.86	1.82	1.77	1.81	2.32	0.7	1.28	1.02	-0.04	0.89	0.79	0.44	1.22	1.34	0.85	0.95	0.24	0.86	0.49	0.63	0.81	1.01	0.94	0.84	0.45	1.27	1.82	0.81	-1.01
ATP8B2	4.72	5.54	5.12	5.43	5.67	5.92	5.54	6.29	6.76	5.8	6.25	6.14	6.15	6.2	6.39	6.53	6.74	6.34	6.52	6.17	6.2	6.48	6.34	6.07	6.35	5.79	5.08	7.07	5.42	6.27	0.85
ATP8B3	0.56	0.54	1.19	-0.08	0.54	0.55	-0.28	3.06	2.97	1.7	2.83	2.44	2.57	0.89	1.41	2.06	2.05	1.77	1.98	2.9	2.04	2.45	2.01	2.25	2.75	2.45	1.36	0.93	0.43	2.14	1.71
ATP8B4	3.5	4.68	4.75	5.38	3.8	3.87	3.66	5.54	5.99	5.25	4.73	4.23	4.83	4.85	4.78	5.08	5.44	5.33	5.6	4.85	5.2	5.59	4.96	5.25	6.03	4.81	4.97	4.25	4.24	5.12	0.89
ATP9A	6.04	6.66	6.97	7.04	6.47	6.24	6.13	5.75	5.4	6.03	4.93	4.72	5.72	5.31	4.59	4.89	4.66	4.63	4.43	4.59	4.85	5.63	5.01	5.49	5.3	5.13	6.38	4.96	6.51	5.16	-1.35
ATP9B	6.74	6.39	7.42	6.18	5.98	6.75	6.86	7.1	7.71	6.76	6.59	6.59	6.71	6.36	5.96	7.05	6.55	6.65	6.35	6.87	6.79	6.68	6.45	6.94	7.35	6.77	6.55	5.8	6.62	6.69	0.08
ATPAF1	5.13	5.2	5.28	5.19	5.53	4.94	5.13	4.38	4.2	4.38	4.62	4.41	4.21	4.82	4.72	4.26	4.55	4.26	4.4	4.45	4.57	4.14	4.33	4.58	4.12	4.34	4.33	4.75	5.2	4.42	-0.78
ATPAF2	3.45	3.35	3.26	3.21	3.64	3.43	3.31	3.16	3.63	3.51	3.72	3.15	3.41	3.37	3.24	3.71	3.61	3.35	3.42	3.8	3.32	3.2	3.8	3.51	3.28	3.62	3.67	3.58	3.38	3.48	0.1
ATPIF1	5.46	5.3	4.87	4.91	3.71	4.68	4.9	4.18	3.62	5.04	4.67	4.19	4.36	4.85	4.72	4.07	4.21	3.67	4.38	4.26	4.05	3.96	4.22	4.26	3.73	4.17	4.87	4.8	4.83	4.3	-0.53
ATR	6.23	5.79	6.58	6.03	5.84	6.29	5.85	6.27	6.81	6.28	6.71	6.07	5.96	6.21	6.27	6.9	6.54	7.08	6.74	6.67	6.56	6.4	6.36	6.54	6.79	6.44	6.31	5.97	6.09	6.47	0.38
ATRAID	5.85	6.04	5.85	5.99	6.21	5.99	5.61	5.48	5.05	5.48	6.32	5.46	5.38	5.98	6.39	5.85	5.8	6.03	6.34	5.78	5.88	5.43	6.02	5.75	5.13	5.56	5.85	6.58	5.94	5.79	-0.15
ATRIP	3.47	3.7	3.3	3.18	3.56	3.44	3.85	3.34	3.63	3.35	2.79	3.09	3.55	3.41	3.24	3.31	3.62	3.52	3.39	3.42	3.15	3.19	3.46	3.09	3.47	3.32	3.35	3.85	3.5	3.36	-0.14
ATRN	6.85	6.63	6.54	6.71	6.93	7.02	6.96	6.5	6.1	6.43	6.2	6.24	6.27	6.79	6.33	6.18	6.53	6.13	6.01	6.4	6.31	6.71	6.39	6.19	5.95	6.43	6.37	6.98	6.81	6.35	-0.45
ATRNL1	-0.3	0.34	0.05	0.73	0.67	0.74	0.9	-1.4	-1.76	-1.62	-2.11	-1.08	-1.01	0.41	0.39	-0.84	-0.78	-0.28	-1.61	-0.36	-1.33	-1.45	-1.11	1.45	0.18	-3.07	1.2	0.65	0.45	-0.74	-1.19
ATRX	7.73	7.13	8.12	7.35	7.39	7.61	7.63	7.38	7.73	7.13	7.03	7.1	7.08	7.64	6.99	7.45	7.28	6.85	7.12	7.4	6.96	7.14	7.18	7.2	7.35	7.41	7.07	7.59	7.57	7.24	-0.32
ATXN1	6.05	6.26	6.46	6.08	4.91	6.42	6.23	7.41	8.07	7.23	6.96	6.85	6.89	6.34	6.71	7.19	7.04	7.12	7.07	6.91	6.94	7.16	6.7	6.85	7.34	7.52	6.91	6.95	6.06	7.05	1
ATXN10	5.75	5.91	5.64	5.59	6.1	5.7	5.47	5.68	5.36	5.62	5.78	5.86	5.97	5.84	5.68	5.56	5.53	5.55	5.45	5.63	5.56	5.68	5.52	5.46	5.56	5.59	6.18	6.07	5.74	5.67	-0.07
ATXN1L	6.4	6.59	6.26	6.42	6.38	6.38	6.12	6.48	6.47	6.45	5.99	5.99	6.16	6.43	6.09	6.36	5.99	5.91	6.18	6.22	6.14	6.52	6.19	6.25	6.04	6.46	6.2	6.25	6.36	6.23	-0.14
ATXN2	4.59	4.38	5.07	4.58	4.63	4.45	5	4.97	5.22	4.53	4.5	5.14	4.85	4.5	3.39	4.56	4.2	4.14	3.77	4.74	4.41	4.78	4.3	4.56	5.23	4.53	3.9	4.11	4.67	4.49	-0.18
ATXN2L	4.43	4.65	4.54	4.7	4.85	4.51	4.41	6.41	6.47	5.93	5.54	6.01	6.29	4.98	4.53	5.59	5.32	5.29	5.16	5.52	5.32	6.04	5.26	5.1	6.34	5.73	5.62	4.34	4.58	5.56	0.98
ATXN3	6.97	7.42	6.86	7.2	6.88	6.69	6.81	6.11	6	6.15	6.18	6.13	6.33	6.81	6.55	6.61	6.29	6.58	6.33	6.59	6.31	5.9	6.64	6.47	6.36	5.94	6.76	6.89	6.98	6.38	-0.6
ATXN7	5.88	5.64	6.19	5.27	4.96	5.83	5.8	6.4	7.06	6.12	5.66	6.35	6.17	5.4	5.2	6.33	6.15	5.98	5.95	5.97	6.19	6.32	5.75	6.32	6.56	6.53	5.8	5.02	5.65	6.06	0.4
ATXN7L1	3.04	3.09	3.35	2.91	2.58	3.47	3.48	3.38	4.05	3.28	3.17	2.89	3.37	2.85	2.83	3.38	3.46	3.8	3.3	3.27	3.19	3.46	3.49	3.58	3.52	3.38	3.01	2.75	3.13	3.31	0.17
ATXN7L2	1.43	1.06	1.18	1.48	1.76	1.98	1.95	2.35	2.53	1.15	0.35	1.99	2.33	1.42	1.97	2.03	2.11	2.24	2	1.73	1.73	2.1	1.96	1.83	1.82	1.86	1.41	2.13	1.55	1.86	0.31
ATXN7L3	6.04	5.9	5.85	5.55	6.2	5.86	5.76	5.88	6.44	6.31	5.09	6.23	6.41	6.07	6.78	6.04	6.14	6.17	6.47	5.92	6.15	6.59	6.39	6.34	6.19	6.48	6.42	6.56	5.88	6.24	0.36
ATXN7L3B	7.03	7.04	6.78	7.11	6.67	6.71	6.99	6.26	5.85	6.52	6.36	5.93	6.29	6.88	6.51	6.63	6.39	6.42	6.43	6.49	6.49	6.44	6.46	6.48	6.19	6.46	6.74	6.92	6.9	6.43	-0.47
AUH	3.72	3.45	4.16	3.83	3.05	3.49	3.55	3.2	3.03	3.16	3.2	2.58	2.64	2.92	2.98	3.49	3.29	3.04	3.36	3.08	3.26	2.79	2.98	3.55	3.05	3.32	3.02	3	3.61	3.09	-0.52
AUNIP	1.07	0.15	0.83	0.47	1.48	0.93	0.77	1.46	1.49	1.77	1.18	1.7	1.1	2.04	1.4	1.16	1.13	1.6	1.05	1.09	1.4	1.18	0.57	1.28	1.35	1.66	2.03	0.84	0.81	1.36	0.54
AUP1	5.68	5.68	5.4	5.68	5.33	5.94	5.38	6.18	6.13	6.02	6.22	6.46	6.34	5.85	6.52	6.14	6.26	6.42	6.48	6.01	6.26	6.34	6.44	5.95	6.13	6.17	6	6.1	5.58	6.21	0.63
AURKA	2.63	1.84	1.48	2.21	2.31	3.04	2.8	4.05	4.06	3.67	3.8	4.35	3.85	3	3.18	3.42	3.56	4.09	4.24	3.35	4.17	3.52	3.79	3.55	4	3.57	3.32	2.93	2.33	3.69	1.36
AURKAIP1	4.84	5.05	4.55	4.9	5.29	4.95	4.56	4.43	4.1	4.85	4.33	4.89	5.06	4.55	4.63	3.95	4.62	4.01	4.38	4.47	4.35	4.9	4.45	4.19	4.28	4.72	4.52	4.55	4.88	4.49	-0.39
AURKB	1.8	1.92	0.77	1.13	2.25	1.88	1.62	3.44	3.45	2.89	3.36	3.34	3.24	2.55	1.88	2.68	2.4	3	3.65	2.38	3.14	3	2.19	3.14	3.4	3.23	3.09	1.82	1.62	2.92	1.3
AURKC	-0.72	-0.58	-0.57	-0.62	-0.19	-0.69	-2.28	0.06	-0.47	-0.16	-0.42	-0.05	0.59	-0.95	0.26	0.03	-0.75	0.96	1.43	-0.08	0.39	0.21	-0.19	-0.37	-0.31	-0.87	1.16	-0.79	-0.81	-0.02	0.79
AUTS2	4.79	4.44	5.63	4.46	4.09	5.21	5.17	4.84	5.73	4.8	4.86	5.27	5.41	4.49	3.83	5.53	4.56	4.72	4.09	4.7	4.68	5.42	4.65	5.1	5.57	4.91	4.81	4.4	4.83	4.87	0.05
AVEN	2.8	3.36	2.74	3.53	4.75	3.1	2.88	3.35	2.64	4.04	2.89	3.44	3.3	4.01	4.18	3.37	3.74	3.45	3.84	3.26	3.47	4.01	3.4	3.72	3.38	3.7	4.6	4.67	3.31	3.64	0.33
AVIL	2.4	2.31	2.93	2.29	1.87	2.93	2.31	2.77	3.3	2.38	2.12	2.88	2.72	2.55	2.13	3.1	3.04	3.5	2.62	3.08	2.88	2.34	2.93	3.2	3.9	2.34	2.4	2.34	2.44	2.79	0.35
AVL9	5.54	5.64	5.83	5.68	5.53	6.04	5.61	6.71	6.86	6.57	6.21	6.35	6.73	6.09	6.22	6.41	6.13	6.6	6.72	6.13	6.62	6.61	6.27	6.5	6.67	6.42	6.59	5.98	5.7	6.45	0.75
AVPI1	5.16	4.64	4.58	4.44	5.17	4.38	4.37	3.31	3.47	4.7	3.31	3.65	3.97	4.47	4.71	3.82	2.63	1.93	2.48	3.62	3.58	4.25	3.07	3.56	3.16	4.16	4.24	4.34	4.68	3.64	-1.04
AVPR1A	3.55	5.81	4.59	4.39	3.25	4.08	4.28	3.35	3.13	3.42	3.96	3.19	3.41	4.48	3.26	4.1	5.04	5.74	4.34	5.34	4.84	3.45	5.54	4.46	4.33	3.69	4.92	5.42	4.28	4.26	-0.02
AVPR2	-1.01	1.24	0.24	-0.02	-0.92	0.16	0.35	0.39	1.84	0.05	0.68	0.17	0.33	0.88	-0.03	1.37	1.52	0.85	0.98	0.81	0.49	0.1	0.98	0.94	0.67	0.21	-0.29	1.27	0.01	0.68	0.67
AXIN1	5.15	5.04	4.71	5.04	5.44	5.2	4.97	5.04	5.23	5.04	4.6	4.71	4.98	5.19	5.58	5.08	5.14	5.05	5.53	4.69	4.91	5.32	5.05	5.07	5.01	4.85	5.12	5.26	5.08	5.07	-0.01
AXIN2	5.68	5.15	5.56	5.35	6.36	5.47	5.62	2.07	1.8	3.37	1.8	2.44	3.1	4.02	3.69	3.34	3.28	1.78	2.28	2.98	3.2	3.13	3.33	4.05	0.68	3.36	3.17	5.18	5.6	2.95	-2.64
AXL	5.38	6.28	5.57	6.61	7.31	6.47	6.33	6.64	7	6.56	7.2	7.07	6.63	7.5	6.91	7.13	6.99	6.93	7.33	7.29	7.09	7.49	7.31	6.82	6.37	6.52	6.04	7.23	6.28	6.95	0.68
AZGP1	8.52	8.08	7.87	7.56	8.43	8.27	8.07	2.87	0.37	7.09	2.53	4.5	5.28	7.54	7.93	5.67	1.84	4.45	4.83	5.41	3.81	4.4	5.15	6.75	3.29	5.5	7.87	7.37	8.11	4.97	-3.14
AZGP1P1	2.81	2.04	2.58	2.2	2.53	3.06	2.63	-2.63	-4.58	3.33	-4.58	-0.12	1.02	2.67	4.01	1.76	-2.46	1.7	1.55	1.08	-1.13	0.63	1.19	2.56	-0.04	2.1	3.64	2.78	2.55	0.69	-1.86
AZI2	6.12	5.85	6.17	5.65	4.91	5.98	5.87	5.56	5.24	5.83	6.19	5.9	5.79	5.63	6.65	5.77	6.1	6.02	6.11	5.83	5.88	5.69	5.96	6.03	5.67	5.99	6.3	6.79	5.79	5.95	0.16
AZIN1	7.67	7.54	7.65	7.72	8.1	7.7	7.1	7.99	7.57	7.4	7.78	7.58	7.65	7.68	8.08	7.53	7.96	7.86	8.02	7.8	8.05	7.76	7.82	7.31	7.62	7.82	7.23	8.02	7.64	7.74	0.1
AZIN2	1.18	2	2	2.17	1.91	0.85	1.51	1.67	2.73	1.51	2.41	2.04	2.42	2.67	2.43	2.97	2.71	2.1	2.92	2.65	2.59	3.08	2.81	2.25	2.35	2.38	1.13	3.13	1.66	2.43	0.76
B2M	10.59	10.78	10.44	10.79	9.33	10.69	10.39	12.6	12.51	12.68	13.64	12.7	12.78	12.64	13.21	12.84	12.66	13.7	13.47	13.12	13.06	12.72	13.31	12.76	12.51	12.75	12.52	11.85	10.43	12.86	2.43
B3GALNT1	3.61	3.69	3.51	3.71	3.35	3.84	3.6	3	2.77	2.87	3.58	3.64	3.43	4.14	4.17	3.63	3.94	3.74	3.77	3.7	3.38	3.63	3.59	3.52	3.43	2.41	3.74	4.71	3.62	3.56	-0.06
B3GALNT2	4.68	4.52	4.49	5.22	5.24	4.9	4.56	4.53	4.44	4.78	4.13	4.71	4.48	4.14	4.77	3.98	4.52	4.21	4.06	4.14	3.88	4.32	4.35	3.78	3.86	4.11	4.75	4.65	4.8	4.31	-0.49
B3GALT1	0.38	0.51	1.29	0	0	0.71	0.52	-0.25	0.63	0.1	-0.34	-0.64	0.03	0.32	-0.7	0.19	0.03	0.02	-0.64	-0.43	-0.69	-0.57	0.31	0.37	0.64	-0.03	-0.19	-1.16	0.49	-0.14	-0.63
B3GALT2	1.88	1.13	2.66	1.22	0.55	1.84	2.03	1.71	2.09	1.35	3.21	1.25	1.19	1.12	2.12	2.71	2.38	2.54	1.97	2.06	2.05	1.88	1.73	2.76	2.47	2.07	1.38	1.98	1.61	2	0.38
B3GALT4	4.02	4.15	3.69	3.98	4.06	3.74	3.69	3.56	4.18	3.83	4.19	3.58	3.86	3.84	4.59	4.12	3.93	4.31	4.53	3.86	4.09	4.11	4.2	4.32	3.66	3.95	4.13	3.95	3.9	4.04	0.13
B3GALT5	3.79	2.94	3.27	1.8	4.03	3.13	3.47	0.61	1.48	0.08	-0.02	1.61	1.02	0.91	0.44	0.82	0.34	0.57	0.08	0.23	0.89	0.7	0.5	1.74	0.94	1.17	-0.39	-0.12	3.2	0.65	-2.56
B3GALT6	3.68	3.8	3.42	3.53	4.42	4.05	3.71	3.84	3.79	3.52	3.48	3.7	3.88	4.12	4.59	4.27	4.32	4.4	4.43	4.06	3.84	4.09	4.39	4.07	4.03	3.27	3.81	4.85	3.8	4.04	0.23
B3GAT1	1.65	0.47	2.09	0.06	0.89	1.3	1.71	2.22	2.73	1.36	1.34	1.48	1.45	0.98	0.57	2.49	1.39	1.6	1.21	1.56	1.36	1.3	1.51	1.92	2.09	1.22	0.31	0.1	1.17	1.44	0.27
B3GAT2	1.96	1.43	2.23	1.01	0.15	1.04	2.22	1.55	1.2	1	0.82	0.54	0.63	0.42	0.08	1.54	0.72	1.51	1.24	1.05	1.35	0.7	0.95	1.65	1.45	1.3	1.6	0.07	1.44	1.02	-0.42
B3GAT3	4.03	4.1	3.47	4.2	4.12	4.18	3.95	4.17	4.46	3.94	4.07	4.42	4.48	4.08	4.49	4.29	4.63	4.36	4.58	4.14	4.43	4.48	4.44	4.32	4.49	4.15	3.44	4.33	4.01	4.29	0.29
B3GLCT	4.05	3.89	3.98	4.54	3.66	3.99	3.97	4.29	3.72	4.47	4.49	4.41	4.15	4.39	4.28	3.98	3.96	4.42	4.47	4.14	4.3	4.41	4.01	4.1	4.19	4.13	4.88	5.56	4.01	4.32	0.31
B3GNT2	5.04	4.96	4.66	4.59	3.88	4.69	4.89	6.48	5.7	6.44	6.42	6.14	6.35	5.51	5.81	5.69	5.62	6.45	6.17	6.17	6.46	6.05	5.88	5.69	6.35	6.02	6.18	6.05	4.67	6.08	1.41
B3GNT3	-1.09	-0.73	0.64	-0.74	-0.42	0.9	1.04	2.65	1.43	4.06	0.68	2.64	3.77	1.59	1.45	2.06	0.98	0.45	0.12	1.99	0.49	2.33	1.12	1.72	3.11	1.79	4.17	1.41	-0.06	1.91	1.96
B3GNT4	1.88	1.76	1.86	2.31	1.34	2.85	1.25	0.48	1.98	1.05	1.06	0.63	0.97	0.43	0.44	1.28	0.18	1.1	0.73	0.59	0.58	1.05	0.48	1.81	1.42	0.84	1.17	0.32	1.89	0.88	-1.01
B3GNT5	5.61	5.03	5.33	4.73	5.39	4.61	5.58	6.14	5.83	6.41	5.34	6.23	6.17	5.5	4.75	4.49	4.98	4.63	4.68	5.31	6.02	6.32	4.98	5.12	5.65	6.46	6.87	5.35	5.18	5.58	0.4
B3GNT7	2.47	2.58	2.09	2.59	2.63	2.52	2.1	3.45	3.5	2.8	2.59	3.41	3.33	3.36	4.06	2.93	3.46	3.82	3.61	2.97	3.04	4.35	3.41	2.97	3.37	3.15	3.32	3.3	2.42	3.34	0.92
B3GNT8	1.87	1.57	1.56	2.29	1.48	2.47	2.2	0.91	1.86	3.2	-0.23	1.9	2.13	1.6	2.22	1.75	1.26	1.25	1.32	1.18	1.84	2.44	1.26	0.7	1.58	2.86	3.29	2.71	1.92	1.76	-0.16
B3GNT9	3.53	3.26	2.79	2.99	3.29	3.64	3.33	3.03	2.83	2.82	3.11	3.48	3.08	3.9	4.32	3.18	4	3.24	3.57	3.28	3.59	3.88	3.63	3.49	2.61	3.14	2.93	5.32	3.26	3.45	0.19
B3GNTL1	1.54	2.54	2.41	1.18	2.43	1.95	1.82	2.69	3.54	2.38	3.2	2.46	2.41	2.29	2.32	3.05	3.22	2.95	2.98	3.01	3.15	2.5	3.07	2.89	3.23	2.69	2.64	2.09	1.98	2.8	0.82
B4GALNT1	-0.23	0.09	-0.1	0.32	1.45	-0.63	0.87	0.84	0.55	-0.32	-0.48	0.09	0.5	-1.24	-0.64	-1.27	-0.23	-0.63	-1.4	-0.31	0.38	0.19	-0.35	-0.11	-0.52	-0.13	-0.62	0.97	0.25	-0.23	-0.48
B4GALNT2	5.37	4.6	5.81	4.5	4.06	5.23	5.45	5.18	5.83	4.95	4.42	4.63	4.44	4.04	4.17	5.44	5.25	5.65	5.13	4.89	5.46	4.94	4.87	5.66	5.56	5.59	4.94	3.7	5	4.99	-0.02
B4GALNT3	5.79	5.03	4.99	5.11	5.69	4.99	5.47	3.18	3.2	4.92	1.18	3.77	4.5	4.68	4.41	4.03	1.74	2.62	2.21	2.99	3.06	4.25	3.3	4.11	3.46	4.25	4.86	4.08	5.3	3.56	-1.73
B4GALNT4	0.88	1.38	1.49	0.16	-0.66	1.04	0.71	-0.86	-2.1	-0.57	-1.66	-1.05	1.13	-1.07	0.36	0.52	-2.14	0.36	-1.6	-1.73	0.01	-0.86	-1.14	0.32	-2.56	-0.94	0.03	0.13	0.72	-0.73	-1.45
B4GALT1	5.42	5.47	5.13	5.38	5.91	5.64	5.35	7.96	7.74	7.87	8.13	8.38	8.25	7.02	6.31	7.25	7.14	7.43	6.96	7.67	7.92	8.41	7.42	6.71	7.95	7.9	7.76	6.87	5.47	7.58	2.11
B4GALT2	5.16	5.63	4.98	5.02	5.28	5.5	5.08	4.36	4.19	4.51	3.56	5.02	4.56	5.28	5.71	4.51	5.06	4.65	4.54	4.56	4.49	4.86	4.57	4.82	4.2	4.57	5.48	6.67	5.24	4.77	-0.47
B4GALT3	4.61	4.28	4.21	4.36	3.67	4.53	4.55	4.75	4.82	4.48	4.49	5.16	4.63	4.08	4.66	4.63	4.4	5.1	4.93	4.66	4.85	4.73	4.64	4.27	4.53	4.97	4.6	4.57	4.32	4.66	0.35
B4GALT4	5.38	4.85	5.12	4.95	5.59	4.74	4.83	4.54	4.55	4.74	4.66	4.6	4.3	4.51	4.83	4.43	4.66	4.97	4.87	4.33	4.6	4.37	4.29	4.37	4.66	4.25	4.16	5.58	5.06	4.58	-0.48
B4GALT5	4.59	4.82	4.97	4.99	4.52	5.03	4.91	6.77	6.55	6.38	6.75	6.55	6.62	6.18	6.06	6.34	6.38	6.74	6.56	6.68	6.66	6.74	6.98	5.95	6.78	6.73	5.87	5.86	4.83	6.48	1.65
B4GALT6	3.28	3.28	2.94	3.76	0.94	2.32	3.72	1.53	1.6	1.66	2.42	1.82	2.02	2.44	1.98	0.95	1.58	0.53	0.74	1.25	1.68	1.64	1.85	1.72	0.93	0.73	2.44	1.24	2.89	1.56	-1.33
B4GALT7	3.34	3.5	3.47	3.71	4.09	3.91	3.35	3.83	4.34	3.64	3.98	3.93	4.08	3.79	4.71	4.31	4.19	4.56	4.36	3.94	3.99	4.06	4.3	4.36	3.65	3.98	3.91	4.9	3.62	4.13	0.51
B4GAT1	3.88	4.01	3.8	4	4.66	3.76	3.8	2.46	2.27	2.56	2.45	2.79	2.78	2.99	3.7	3.01	3.37	2.96	3.19	2.8	3.05	2.8	2.7	2.91	1.83	2.58	2.57	3.83	3.99	2.84	-1.15
B9D1	1.53	1.77	1.57	1.15	1.42	1.97	1.64	2.09	1.42	1.1	0.87	2.04	1.4	1.75	2.24	1.18	1.65	1.33	1.9	0.72	1.51	1.15	0.95	1.71	0.76	1.48	1.84	2.56	1.58	1.51	-0.07
B9D2	0.34	0.39	0.57	1.03	1.6	0.81	0.34	1.55	1.56	0.98	2.05	1.6	1.35	1.1	1.31	1.52	1.76	1.46	1.97	1.42	1.62	1.62	1.61	1.92	1.85	1.77	0.88	1.78	0.73	1.56	0.83
BAALC	2.43	2.15	2.64	1.31	1.69	2.98	2.63	2.22	0.73	0.4	0.31	0.57	0.79	2.3	1.11	1.17	1.33	2.46	0.52	1.37	2.01	1.32	2.09	1.38	1.66	1.38	1.92	2.73	2.26	1.42	-0.84
BABAM1	5.01	5.07	5.07	5.46	6.73	5.08	4.83	5.06	5.29	5.06	5.38	5.18	5.37	5.06	5.62	5.26	5.41	5.39	5.58	5.23	5.2	5.17	5.37	5.11	5.15	5.08	5.22	5.66	5.32	5.28	-0.04
BACE1	5.54	5.83	5.73	5.97	5.96	5.71	5.86	4.76	5.13	4.64	4.77	5.25	5.18	5.43	5.05	5.18	5.7	4.73	4.44	5.16	5.11	5.8	5.33	4.97	4.9	5.03	4.91	6.13	5.8	5.12	-0.68
BACE2	5.22	5.76	4.71	5.26	4.85	5.8	5.73	5.94	5.26	5.77	5.95	6.21	5.89	5.97	6.24	5.45	5.83	6.08	5.85	5.72	5.87	6.16	5.71	5.8	5.51	5.65	6.3	6.61	5.33	5.89	0.56
BACH1	7.46	7.75	7.32	7.53	7.39	7.14	7.1	8.32	7.97	8.59	7.89	7.79	8.08	7.98	7.68	7.37	7.66	7.95	7.8	7.73	8.16	7.87	7.81	7.94	8.07	8.62	8.37	7.76	7.38	7.97	0.59
BACH2	2.88	4.11	3.66	3.17	3.22	3.62	3.75	2.84	2.98	2.63	3.41	3.48	3.11	3.66	2.85	3.23	3.5	3.58	3.17	3.39	3.06	3.83	2.75	3.09	4	3.42	2.67	4.06	3.49	3.27	-0.22
BAD	4.22	4.42	4.51	4.3	6.03	4.4	4.16	3.97	3.95	4.28	4.13	3.65	4.16	4.54	4.51	4.01	3.95	4.49	4.38	3.71	4.05	4.28	3.94	4.25	3.67	3.96	4.5	4.95	4.58	4.16	-0.42
BAG1	6.69	6.35	6.02	6.62	7.76	6.54	6.11	5.56	5.22	5.71	5.7	5.76	5.87	6.35	6.23	5.61	5.4	5.38	5.76	5.9	5.75	5.84	5.86	5.78	5.36	5.6	5.98	6.18	6.58	5.75	-0.83
BAG2	2.25	3.67	3.08	4.14	2.55	3.12	3.4	4.17	3.29	3.61	4.07	3.78	3.45	4.49	4.13	3.77	3.67	4	3.57	3.66	4.3	3.9	3.63	3.54	3.79	3.27	3.16	5.01	3.17	3.82	0.65
BAG3	5.21	5.12	4.84	4.93	4.36	5.54	5.45	4.69	4.25	5.33	3.85	5.25	5.42	4.99	4.59	4.13	4.31	3.33	3.33	4.1	4.03	5	4.28	4.59	4.66	4.97	5.56	4.65	5.06	4.54	-0.53
BAG4	5.44	5.52	5.51	5.67	4.25	5.34	5.48	4.94	4.71	5.1	5.46	5.08	5.12	5	5.29	4.95	4.99	4.79	5.05	5.17	4.98	4.82	5.18	5.1	4.75	5.04	5.04	5.36	5.32	5.04	-0.27
BAG5	7.02	7.01	6.76	6.9	6.56	6.78	6.75	5.95	5.25	6.29	5.88	5.75	5.77	6.88	6.47	5.9	5.85	5.62	5.94	6.04	5.74	5.88	5.8	6.09	5.53	5.85	6.36	6.25	6.83	5.96	-0.87
BAG6	6.2	6.6	6.08	6.46	6.68	6.5	6.48	6.58	6.69	6.51	6.31	6.68	6.75	6.07	6.2	6.48	6.43	6.34	6.55	6.49	6.46	6.9	6.46	6.27	6.84	6.74	6.55	5.99	6.43	6.49	0.06
BAHCC1	2.97	3.51	3.4	3.99	4.28	3.88	3.04	3.25	3.32	3.26	3.11	3.75	3.85	3.73	3.28	3.83	3.84	3.27	2.77	3.52	2.88	4.32	3.26	3.77	3.8	3.25	3.22	3.66	3.58	3.47	-0.11
BAHD1	4.41	4.33	3.85	4.57	4.63	4.43	4.38	4.38	4.94	4.38	4	4.36	4.6	4.04	4.06	4.28	4.32	4.05	4.22	4.18	4.02	4.69	4.26	4.25	4.66	4.2	4.07	4.08	4.37	4.29	-0.09
BAIAP2	6.02	5.96	5.61	5.83	5.66	5.63	5.63	3.84	3.2	4.86	2.32	4.54	4.77	5.37	4.27	3.63	3.1	2.08	2.07	3.73	3.21	4.41	3.68	4.55	3.72	3.97	5.28	3.4	5.76	3.81	-1.95
BAIAP2L1	4.81	4.25	4.51	4.51	4.06	3.93	4.66	3.97	3.24	4.69	1.59	3.82	4.15	4.26	3.42	3.42	3.22	2.89	3.08	3.3	3.45	4.01	3.29	3.52	3.67	3.89	4.78	3.93	4.39	3.6	-0.79
BAIAP2L2	0.2	-0.74	-0.92	-0.42	-0.93	0.49	0.16	0.35	-0.23	0.21	-3.57	0.79	0.31	-1.22	0.19	0.04	-0.7	-0.09	-1.01	-0.07	0.12	0.67	-0.01	0.29	0.21	0.04	1.53	-1.38	-0.31	-0.17	0.14
BAIAP3	0.76	1.05	0.87	1.36	1.11	2.32	1.43	1.03	0.52	1.27	-0.98	1.38	0.78	0.4	0.47	0.78	1.15	0.8	1.29	-0.13	1.43	0.67	0.36	1.75	1.05	0.95	0.71	0.84	1.27	0.79	-0.48
BAK1	4.42	3.93	4.41	4	3.9	5.03	3.84	5.32	5.66	6.12	5.47	6.16	6.24	5.09	5.6	5.41	5.19	5.41	5.79	5.83	5.89	5.8	5.91	5.36	6.08	5.98	6.16	5.24	4.22	5.7	1.48
BAMBI	3.22	2.16	2.64	1.92	2.98	2.51	3.6	2.14	-0.13	1.29	1.28	1.28	0.39	1.35	2.25	-0.7	0.54	0.52	-0.16	-0.47	0.68	1.91	0.24	0.66	0.47	0.49	1.12	1.38	2.72	0.79	-1.93
BANF1	4.64	4.21	4.25	4.27	5.03	4.05	4.79	3.77	3.73	3.9	4.21	4.91	4.47	4.65	2.66	3.66	4.37	1.66	2.68	4.68	4.53	4.52	4.45	3.57	4	4.65	2.17	4.9	4.46	3.91	-0.55
BANK1	2.07	2.25	3.16	2.84	1.5	1.6	2.2	3.48	2.94	3.63	4.08	4.1	2.42	2.79	2.08	4.19	3.31	3.53	2.71	3.46	3.44	3.83	3.58	3.12	3.56	3.59	2.04	2.01	2.23	3.23	1
BANP	3.39	3.08	3.64	3.54	4.58	3.61	3.61	4.92	5.13	4.36	4.57	4.28	4.54	3.16	4.29	4.38	4.62	4.52	4.76	4.39	4.63	4.43	4.54	4.23	4.67	4.63	3.73	4.09	3.64	4.42	0.79
BAP1	6.55	6.51	6.11	6.67	6.87	6.51	6.38	6.3	6.32	6.46	5.87	6.13	6.31	6.26	6.44	6.07	6.07	6.14	6.25	5.99	6.09	6.28	6.06	6	6.03	6.22	6.54	6.42	6.51	6.2	-0.31
BARD1	5.5	5.44	5.33	5.07	5.77	4.96	5.22	4.93	5.09	4.9	5.18	4.84	4.78	5.14	4.61	4.28	4.5	5	5.16	4.74	4.83	4.59	4.49	4.81	4.7	4.5	4.8	4.81	5.33	4.79	-0.53
BARX2	4.66	3.02	3.49	2.23	3.79	3.74	4.71	1.51	0.62	3.02	0.6	1.54	2.63	2.75	1.41	1.32	-0.22	0.33	0.09	2.03	1.02	2.07	1.03	1.7	0.94	2.28	3.08	2.03	3.66	1.51	-2.15
BASP1	3.63	3.94	2.4	4.7	5.26	4.82	4.25	6.19	5.74	6.33	6.24	6.31	5.68	6.92	5.98	6.08	6.22	5.73	6.15	6.13	6.38	6.33	6.52	5.58	5.6	6.1	5.42	6.04	4.14	6.08	1.94
BATF	-1.02	0.01	-0.72	0.13	0.14	1.34	-0.1	4.44	4.51	3.63	4.44	3.85	4.24	2.38	4.09	4.15	4.08	4.94	4.96	3.73	4.48	4.32	4.51	3.26	4.99	4.27	2.79	1.53	-0.03	3.98	4.01
BATF2	-0.85	-1.15	-0.6	-0.45	-4.58	-0.99	-0.95	5.13	4.95	5.61	4.16	5.9	6.41	3.5	3.64	4.46	4.38	4.95	5.15	4.85	4.89	5.66	5.6	5.16	5.85	5.59	4.83	-0.52	-1.37	4.77	6.14
BATF3	-2.45	0.11	-2.26	0.46	-4.58	1.83	-1.21	3.09	2.74	3.08	3.37	3.07	3.33	3.03	2.29	2.25	2.69	3.37	3.35	2.89	3.13	3.27	3.17	2.49	3.51	2.86	2.47	1.75	-1.16	2.91	4.07
BAX	3.37	3.38	3.08	3.03	3.87	3.65	3.06	4.26	4.71	4.38	4.42	5	4.76	4.39	4.58	4.56	4.65	4.37	4.65	4.84	4.69	5.03	5.04	4.09	4.7	4.74	4.07	4.77	3.35	4.6	1.26
BAZ1A	7	6.78	6.79	6.83	6.16	6.77	6.92	7.75	7.74	7.33	7.33	7.41	7.59	7.54	6.81	7.47	7.14	7.6	7.47	7.68	7.54	7.32	7.57	7.3	8	7.56	7.6	6.51	6.75	7.44	0.69
BAZ1B	6.51	6.69	6.6	6.89	7.06	6.69	6.71	7.01	6.9	6.54	6.93	7.05	6.88	6.85	6.53	6.96	6.97	6.69	6.82	7.15	6.85	7	7.14	6.68	7.03	6.77	6.4	7.03	6.74	6.87	0.13
BAZ2A	6.57	6.19	6.79	6.29	5.96	6.67	7.04	7.38	7.64	7.23	6.72	7.32	7.44	6.18	5.31	6.64	6.05	6.18	6.08	6.77	6.57	7.1	6.43	6.56	7.16	7.44	6.39	5.37	6.5	6.66	0.16
BAZ2B	7.19	6.89	7.71	7.01	6.27	7.07	7.31	6.32	6.47	6.35	6.12	6.42	6.22	6.61	6.46	6.91	6.86	6.57	6.6	6.82	6.54	6.21	6.56	7.08	6.63	6.67	6.43	6.69	7.06	6.55	-0.51
BBC3	2.19	2.33	1.93	2.43	3.47	2.48	2.61	2.68	2.82	2.68	3.06	2.03	2.33	2.25	2.92	2.57	2.75	2.76	2.84	2.8	3.03	2.41	3.4	2.31	2.39	2.88	1.32	3.31	2.49	2.64	0.15
BBIP1	4.45	4.47	4.71	4.49	2.72	4.2	4.53	5.2	4.93	4.64	4.79	4.68	4.67	4.62	4.54	4.86	4.62	5.28	5.08	4.58	4.89	4.37	4.55	4.5	5.02	4.47	4.56	4.92	4.22	4.75	0.53
BBOF1	2.87	3.07	3.09	2.89	3.01	2.94	3.27	1.92	2.17	2.33	1.66	1.86	1.75	2.88	2.76	2.17	1.99	2.73	2.24	1.87	2.04	2.1	1.97	2.62	1.54	1.67	2.14	3.52	3.02	2.19	-0.83
BBOX1	6.07	6.61	5.92	6.3	5.61	5.52	6.13	2.18	1.46	4.67	1.18	2.82	4.65	5.62	5.29	4.3	0.74	3.56	3.03	3.29	2.3	1.51	3.32	4.89	3.59	3.49	5.46	5.1	6.02	3.45	-2.57
BBS1	2.57	2.98	3.5	2.83	2.96	3.38	2.74	2.7	3.05	2.19	2.2	2.65	2.44	2.62	1.97	2.8	2.49	2.4	2.43	2.4	1.87	2.27	2.26	2.71	2.98	2.7	2.17	2.44	2.99	2.46	-0.53
BBS10	4.42	4.97	4.52	5.08	2.77	4	4.78	3.19	2.42	3.49	4.25	3.63	3.65	3.79	3.02	3.94	3.61	3.73	3.69	4.03	3.59	2.92	3.81	3.72	3.54	2.88	3.54	4.2	4.36	3.56	-0.81
BBS12	2.47	2.82	2.41	2.87	0.8	2.32	2.04	3.29	2.98	2.98	3.98	2.28	2.44	2.94	3.04	3.21	2.87	3.27	3.86	3.26	3.38	2.77	3.3	2.96	3.25	2.85	2.74	3.52	2.25	3.1	0.85
BBS2	6.11	6.34	6.33	6.09	6.76	5.99	5.84	4.37	4.07	4.57	5.27	4.68	4.59	5.31	5.02	5.67	4.93	5.06	5.41	5.39	4.92	4.3	5.05	5.5	4.5	4.73	4.68	5.23	6.21	4.92	-1.29
BBS4	3.73	3.95	4.33	3.78	2.38	3.75	3.78	3.76	4.07	3.45	3.75	3.77	3.49	3.71	3.56	4.04	3.65	3.52	3.9	4.01	3.87	3.94	3.84	3.95	3.81	3.85	3.39	4.18	3.67	3.79	0.12
BBS5	4.67	4.58	4.78	4.74	4.52	4.59	4.77	3.77	5.23	3.83	3.75	3.99	4.19	4.06	3.67	4.5	4.37	3.93	3.88	4.23	3.93	4.01	3.98	4.49	4.55	4	3.47	4.05	4.67	4.09	-0.58
BBS7	4.23	4.45	3.83	4.61	4.63	4.03	4.31	3.59	3.03	3.58	3.56	3.53	3.71	4.06	3.69	3.48	3.76	4.12	3.56	3.76	3.84	3.33	3.84	3.46	4.15	3.08	4.15	4.54	4.3	3.71	-0.59
BBS9	4.15	4.59	4.49	4.49	4.66	3.64	4.22	3.74	3.59	3.57	3.27	3.29	3.57	3.85	3.69	3.67	3.92	3.74	3.99	3.66	3.87	3.73	3.64	3.74	3.87	3.61	3.83	4.28	4.32	3.72	-0.6
BBX	6.46	6.85	6.75	6.88	6.5	6.57	6.52	6.73	6.62	6.62	6.98	6.58	6.53	6.52	6.22	6.98	6.84	6.87	6.53	6.9	6.66	6.66	6.85	6.88	6.88	6.72	6.48	6.19	6.65	6.68	0.03
BCAM	4.16	4.54	4.21	4.91	5.31	4.58	5.03	2.68	2.94	2.28	1.72	3.73	3.18	4.03	3.48	3.3	3.5	2.27	2.3	2.35	1.77	3.01	2.42	2.9	2.68	2	2.58	3.67	4.68	2.8	-1.88
BCAN	3.17	4.23	2.41	2.95	3.82	3.3	3.56	0.32	0.3	0.16	-2.4	0.13	1.16	0.79	0.2	-0.35	-1.02	-2.2	-1.86	-1.48	-0.97	-1.11	-1.42	-0.54	0.14	-0.94	-0.47	0.51	3.35	-0.53	-3.87
BCAP29	6.13	5.94	6.31	6.03	6.09	5.97	6.16	6.33	5.83	6.34	6.44	6.39	6.35	6.07	5.85	5.75	5.82	6.42	6.03	5.86	6.19	6.07	6	5.78	6.16	5.88	6.59	6.19	6.09	6.11	0.02
BCAP31	6.83	7.12	7.02	7.05	7.27	6.63	6.53	6.65	6.38	7	6.95	7.02	7.24	6.83	7.21	6.56	6.58	6.51	6.68	6.92	6.91	7.03	7.12	6.6	6.32	6.96	6.9	6.57	6.92	6.81	-0.12
BCAR1	4.7	3.97	4.42	4.05	4.6	4.91	4.46	5.5	5.5	5.5	5.09	5.76	5.51	4.82	5.47	4.64	5.5	5.09	5.03	4.64	5.41	6.13	4.68	4.89	5.47	5.2	5.32	5.78	4.44	5.28	0.84
BCAR3	4.8	4.61	4.61	4.36	3.96	4.94	4.98	4.41	3.15	3.11	3.29	4.24	3.79	3.09	3.52	2.62	4	3.38	2.55	3.07	2.97	4.13	2.88	3.55	3.27	3.76	2.51	3.85	4.61	3.39	-1.22
BCAS1	2.58	1.78	1.58	1.79	1.75	1.69	2.35	-1.02	-0.99	0.85	-0.83	-0.67	-0.25	1.03	0.27	-0.63	0.07	-0.57	-1.24	0.14	-0.51	-0.77	-1.52	0	0.07	0.64	-3.99	0.63	1.93	-0.44	-2.37
BCAS2	5.15	5.2	4.71	5.14	4.64	4.87	4.76	4.77	3.8	4.64	4.82	4.41	4.48	5.1	4.96	4.78	4.53	5.09	5	4.77	4.69	4.36	4.75	4.53	4.28	4.56	5.11	5.13	4.92	4.69	-0.23
BCAS3	5.07	4.86	5.45	4.69	4.99	5.1	5.15	4.69	5.54	4.58	4.62	4.6	4.56	4.62	4.5	5.2	4.82	4.82	4.82	4.73	4.78	4.84	4.85	5.24	5.09	4.91	4.61	4.5	5.04	4.81	-0.24
BCAS4	3.17	2.25	3.6	2.35	3.32	2.5	2.42	4.42	4.81	4.15	4.72	4.01	3.99	2.92	3.44	4.08	4.04	3.86	4.32	3.06	3.74	3.8	3.49	3.3	4.08	3.73	2.87	3.46	2.8	3.82	1.02
BCAT1	3.93	5.14	4.57	5.74	4.76	5.82	4.97	7.94	7.53	7.24	8.33	7.41	7.09	6.87	8.03	7.21	8.17	7.29	7.81	8.43	8.22	7.92	8.17	6.29	7.25	8.05	6.92	8.14	4.99	7.63	2.64
BCAT2	3.9	3.89	3.21	4.17	3.88	3.69	4.43	2.81	2.88	3.03	2.41	3.1	3.1	3.5	3.76	3.32	3.45	3.14	3.12	3.3	3.29	3.19	3.4	3.43	2.87	3.14	3.42	3.46	3.88	3.2	-0.68
BCCIP	5.2	5.05	4.85	5.15	5.14	4.88	5	5.19	4.23	5.24	5.11	5.05	4.91	5.49	4.93	4.6	4.63	4.85	4.8	5.12	4.85	4.71	4.72	4.45	4.57	4.86	5.18	4.87	5.04	4.87	-0.16
BCDIN3D	3.51	3.29	3.38	3.31	3.54	3.18	3.56	2.97	3.14	2.58	2.98	2.87	3.05	2.84	2.98	3.08	2.87	2.75	3.21	2.81	2.72	2.33	3.1	3.18	3.08	2.95	2.59	3.03	3.4	2.91	-0.49
BCHE	4.55	4.67	4.23	4.85	4.55	4.31	4.16	-1.54	-1.78	0.44	0.09	-1.09	0.79	3.69	0.75	0.65	0.02	0.55	0.26	-0.54	0.33	-0.42	0.36	2.03	-1.26	0.05	1.56	2.43	4.48	0.35	-4.13
BCKDHA	3.56	3.25	3.56	2.94	3.87	3.07	2.73	2.88	3.71	3.55	3.14	2.93	3.47	3.14	4.05	3.46	3.68	3.21	3.93	3.02	3.55	4.05	3.82	3.49	3.29	3.71	3.63	3.51	3.28	3.49	0.2
BCKDHB	4.72	4.7	4.78	4.66	3.96	4.47	4.61	3.01	2.75	3.28	3.29	2.95	3.07	4.02	3.86	3.52	3.63	3.05	3.81	3.17	3.09	2.9	3.23	3.89	2.97	3.22	3.53	3.99	4.56	3.34	-1.21
BCKDK	4.69	4.7	4.14	4.38	5.53	4.96	4.59	4.79	5.35	5.11	4.58	5.31	5.43	4.6	5.39	4.57	4.95	4.83	4.72	4.89	5.17	5.45	5.29	4.8	5.13	5.39	5.41	4.99	4.71	5.05	0.34
BCL10	4.89	5.09	4.51	4.82	3.69	5.17	5.02	5.55	5.27	5.75	5.3	5.67	5.72	5.51	5.73	5.08	5.25	5.28	5.53	5.5	5.47	5.55	5.47	5.22	5.38	5.41	5.93	5.33	4.74	5.47	0.73
BCL11A	5.34	5.28	5.14	5.15	3.93	5.03	5.22	3.3	2.89	4.35	2.66	3.97	4.76	3.97	2.65	4.02	2.84	2.74	2.69	4.07	3.3	3.78	3.55	3.87	3.58	3.74	4.4	2.66	5.01	3.51	-1.5
BCL11B	6.59	6.91	5.8	6.4	5.92	6.39	6.54	6.35	6.44	6.44	6.5	6.31	6.53	6.2	5.41	6.52	5.44	6.02	5.83	6.09	5.78	6.14	5.66	6.09	6.24	6.27	6.56	4.58	6.36	6.07	-0.3
BCL2	5.71	6	6.17	6.05	5.26	5.25	5.64	5.95	5.46	4.96	5.24	5.2	4.87	5.13	4.93	5.8	5.23	5.46	4.89	5.43	5.62	5.35	5.44	5.05	5.43	5.37	4.74	4.61	5.73	5.25	-0.48
BCL2A1	0.26	1.59	-0.81	1.24	0.47	0.89	0	7.19	6.94	6.77	5.83	6.63	6.47	3.9	5.12	4.81	6.06	6.89	5.83	6.23	7.25	6.51	6.19	3.71	6.43	7.59	5.8	1.98	0.52	5.91	5.39
BCL2L1	5.86	5.62	5.41	5.47	5.47	5.8	5.63	6.29	5.89	6.45	5.66	6.41	6.32	5.71	6.2	5.72	5.82	5.55	5.83	5.8	5.88	6.36	6.04	5.54	6.13	6.26	6.09	5.8	5.61	5.99	0.38
BCL2L10	2.24	2.57	1.13	2.42	2.66	1.84	0.99	-2.44	-3.34	1.07	-4.58	-0.36	0.72	1.48	0.87	0.22	-3.85	-0.91	-1.67	-0.48	-1.63	-2.45	-0.28	0.53	-1.9	-0.49	2.49	1.06	1.98	-0.76	-2.74
BCL2L11	3.95	3.75	4.64	3.92	4.21	4.43	4.33	5.77	6.35	6.02	5.57	5.8	5.58	4.76	5.09	5.6	5.28	4.96	5.31	5.57	5.69	6.03	5.43	5.15	6.22	6.48	5.23	4.18	4.17	5.53	1.35
BCL2L12	2.49	2.65	1.36	2.03	1.62	2.1	2.27	1.76	2.31	1.94	2.07	2.64	2.37	3.02	1.49	1.13	2.11	1.41	1.42	1.75	1.26	2.43	1.4	1.39	1.56	2.62	1.34	0.85	2.07	1.82	-0.25
BCL2L13	6.56	6.49	6.79	6.73	6.65	6.25	6.48	5.54	5.25	5.83	5.96	5.85	5.98	6.17	5.74	5.76	5.55	5.91	5.77	5.83	5.69	5.63	6.16	5.94	5.72	5.77	6.05	5.82	6.56	5.8	-0.76
BCL2L14	-0.25	-0.89	0.59	-0.15	0.72	0.29	-0.67	2.81	4.12	2.36	3.06	4	3.72	1.74	2.1	3.31	2.69	3.92	3.59	3.37	3.95	3.1	3.88	3.24	4.47	3.07	2.18	-1.23	-0.05	3.02	3.07
BCL2L15	1.69	-0.69	0.76	0.08	-0.5	1.14	0.12	1.16	2.02	0.78	1.42	0.83	1.96	0.2	0.62	1.34	0.5	1.37	0.75	2.25	1.2	1.71	0.7	2.27	3.08	0.86	1.38	-0.54	0.37	1.23	0.86
BCL2L2	6.81	6.46	6.25	6.91	6.74	6.14	6.52	5.26	4.75	5.38	4.71	4.95	5.31	5.85	5.24	5.24	5.2	4.46	4.48	5.37	5.08	5.44	5.16	5.36	5.01	5.24	5.55	5.62	6.54	5.17	-1.37
BCL2L2-PABPN1	4.13	3.74	4.12	4.16	2.5	3.74	4.12	2.99	2.33	3.58	1.32	3.15	2.86	3.2	3.38	2.49	2.92	1.16	2.93	2.83	2.77	2.57	3.03	2.89	2.1	3.31	2.7	3.08	3.79	2.74	-1.05
BCL3	1.72	1.88	2.07	1.83	1.98	3.15	2.32	4.73	5.49	4.39	3.54	5.11	5.48	3.74	3.44	4.19	4.35	4.27	4.2	4.12	4.41	5.11	4.13	3.72	5.52	5.09	3.65	2.7	2.13	4.35	2.22
BCL6	6.29	6.63	6.47	6.65	5.29	6.4	6.37	6.45	6.56	6.42	5.87	5.87	6.53	6.06	5.88	5.94	6.17	5.98	5.96	6.04	6.42	6.49	6.25	6.58	6.56	7.01	5.88	5.49	6.3	6.21	-0.09
BCL6B	2.85	3.45	2.93	3.06	4.22	3.63	3.38	3.03	3.85	2.5	3.16	3.35	3.43	2.79	3.81	2.98	4.1	3.53	3.56	2.8	3.53	3.93	3.26	3.1	4.37	3.26	2.3	4.49	3.36	3.39	0.03
BCL7A	4.71	4.3	4.29	4.54	4.09	4.42	4.64	2.94	3.39	3.49	3.18	3.57	3.44	3.93	3.64	3.27	3.04	2.25	2.84	3.27	3.21	3.35	3.11	3.58	3.22	3.25	3.58	4.09	4.43	3.32	-1.11
BCL7B	4.26	4.16	4.42	4.54	3.62	4.4	4.43	4.52	4.25	4.28	4.09	4.64	4.54	4.36	4.42	4.18	4.23	3.79	4.27	4.4	4.36	4.75	4.52	4.29	4.37	4.74	3.85	4.55	4.26	4.35	0.09
BCL7C	5.11	5.27	5.03	5.28	5.46	5.09	4.93	4.15	4.13	4.14	4.32	4.3	4.39	4.58	5.03	4.38	4.64	4.52	4.6	4.39	4.4	4.56	4.5	4.56	4.01	4.19	4.31	5.58	5.17	4.46	-0.71
BCL9	3.81	4.27	4.06	3.71	1.01	3.7	3.59	4.16	3.64	3.31	2.18	3.51	3.62	2.73	1.9	2.56	3.43	2.68	2.05	2.64	2.72	3.57	2.78	2.63	2.97	3.98	2.59	3.42	3.45	3	-0.45
BCL9L	4.34	4.48	4.96	4.57	5.77	5.01	5.43	5.67	6.18	5.44	5.48	5.92	5.89	4.62	4.68	5.55	5.27	5.06	4.98	5.11	5.15	5.98	5.27	5.08	5.62	5.63	5.11	4.45	4.94	5.34	0.4
BCLAF1	8.22	7.84	8.16	7.71	7.7	7.86	7.96	7.89	7.61	7.7	7.57	7.33	7.16	8.16	8.11	8.04	7.93	7.88	8.15	7.84	7.91	7.71	7.86	7.95	7.67	7.94	7.82	8.04	7.92	7.82	-0.1
BCO2	1.29	1.35	2.14	1.49	0.31	1.43	2.1	1.36	1.66	1.87	0.63	0.62	1.97	2.63	0.38	1.93	1.53	1	0.25	1.19	0.57	0.97	1.27	1.98	1.42	0.95	1.28	0.64	1.44	1.24	-0.2
BCOR	5.01	5.48	4.87	5.42	6.01	5.28	5.32	6.21	6.29	6.15	5.98	5.62	5.73	5.34	4.8	5.35	5.21	5.77	5.67	5.43	5.71	6	5.25	5.37	5.77	5.92	5.71	4.21	5.34	5.59	0.25
BCORL1	2.01	2.56	2.2	3.3	1.96	2.73	2.43	2.42	3.43	2.66	2.95	3.14	2.83	1.17	1.26	1.78	2.35	2.11	1.52	2.51	2.43	2.74	2.35	1.5	2.98	2.48	1.22	2.27	2.45	2.29	-0.16
BCORP1	-0.57	-1.18	0.02	-1.45	-4.58	-0.22	-0.71	0.13	3.03	1.21	2.39	1.46	-0.01	-0.58	1.35	2.62	1.29	2.23	2.98	1.33	1.87	1.26	0.98	1.78	1.83	1.55	0.87	0.51	-1.24	1.43	2.67
BCR	6.2	6.36	5.77	5.76	7.48	6.59	6.15	6.37	6.71	6.89	5.57	6.83	6.89	6.47	6.9	6.49	6.18	5.54	6.3	6.32	5.82	6.82	6.01	6.08	6.61	6.68	6.84	5.95	6.33	6.39	0.07
BCRP2	1.09	0.82	0.65	-0.1	1.38	1.48	0.77	0.62	0.98	-0.37	-0.51	0.82	0.48	1.03	0.91	0.14	0.61	-0.79	0.32	0.07	0.73	0.08	0.36	1.04	0.83	1.08	-1.65	0.31	0.87	0.34	-0.53
BCS1L	3.21	3.74	3.34	3.65	3.5	3.66	3.38	2.98	3.28	3.17	3.27	3.21	3.21	3.23	2.97	3.24	3.42	2.81	2.99	3.32	3.05	3.1	3.44	3.27	3.3	2.81	2.9	3.58	3.5	3.17	-0.33
BDH1	5.42	5.31	5.23	4.84	5.78	5.13	4.76	3.68	4.05	4.84	3.06	4.08	4.63	5.02	4.96	4.63	3.22	3.78	4.07	4.37	4.06	4.4	4.35	4.54	4.24	4.92	5.69	4.24	5.21	4.33	-0.89
BDH2	4.9	5.21	4.82	5.63	4.39	4.8	4.82	3.82	3.59	4.22	4.41	3.66	3.88	4.67	4.79	4.6	4.65	4.76	4.68	4.08	4.52	3.94	4.42	4.12	4.1	3.93	4.48	5.31	4.94	4.32	-0.62
BDKRB1	0.21	0.07	-0.08	-0.18	1.39	0.42	-0.26	-1	-0.03	-0.11	-0.14	0.96	0.35	0.11	0.24	0	-0.62	-0.59	-0.95	-0.41	-0.39	-0.03	-0.06	0.05	0.74	-0.74	-0.06	-0.23	0.22	-0.14	-0.36
BDKRB2	4.44	4.09	3.85	4.43	5.21	4.67	4.28	4.52	4.73	4.91	3.47	5.33	4.88	6.21	5.15	4.11	4.08	3.93	3.9	4.61	4.8	5.18	5.1	4.47	5.45	4.89	5.08	5.25	4.43	4.77	0.34
BDNF	2.36	1.61	2.66	2.46	1.7	1.5	2.38	-0.43	-0.76	-1.67	-0.25	-0.78	-0.63	0.53	1.66	-0.35	-0.25	-1.01	-0.77	-0.07	-0.19	0.87	-0.53	-0.08	-0.94	-1.07	-0.19	0.95	2.1	-0.28	-2.38
BDP1	7.25	7.09	7.58	7.07	7.41	7.06	7.35	6.89	6.91	6.44	6.58	6.42	6.5	6.94	6.22	6.94	6.62	6.69	6.4	6.93	6.56	6.61	6.67	6.73	6.87	6.5	6.79	6.76	7.26	6.67	-0.59
BEAN1	1.26	1.86	2.43	1.79	2.94	2.08	2.26	1.5	2.44	1.86	0.77	1.06	1.13	0.94	1.24	1.5	1.61	1.01	0.74	1.56	1.22	1.39	1.11	1.25	1.4	1.94	1.38	1.31	2.09	1.35	-0.74
BECN1	6.34	6.29	6.05	6.15	6.77	6.31	6.15	5.91	5.68	6.38	6.17	5.97	6	6.31	5.9	6.06	5.79	5.26	5.84	6.4	6.22	6.29	6.26	6.17	5.84	6.35	6.14	6.18	6.29	6.05	-0.24
BEGAIN	0.81	0.91	0.75	-0.63	-4.58	1.26	0.25	-0.29	-0.2	-0.91	-0.05	-1.84	-0.56	-1.42	-1.26	-0.52	0.45	-1.31	-0.04	-1.7	-0.75	0.54	0.07	-0.07	-0.74	-1.29	-0.62	-2.15	-0.17	-0.7	-0.52
BEND2	0.3	-0.32	0.67	0.47	1.59	0.07	0.13	0.56	1.48	0.02	-0.3	0.36	0.6	-0.28	-1.02	0.42	-0.02	-0.1	-0.72	0.01	-0.53	-0.03	-0.23	0.67	1.36	0	-0.31	-1.05	0.41	0.04	-0.37
BEND3	2.27	2.17	2.05	1.97	2.34	2.93	2.11	2.82	2.78	2.67	2.06	3.45	2.75	2.72	2.77	2.34	2.46	2.35	2.12	2.57	2.51	3.25	2.33	2.42	2.55	2.53	2.86	2.55	2.26	2.61	0.35
BEND3P1	1.5	1.2	1.36	1.22	-1.32	0.35	1.49	1.38	2	1.46	2.12	1.52	1.73	1.13	0.87	2.26	1.48	0.15	1.16	1.36	1.83	1.63	-0.14	1.58	1.82	1.65	0.07	1.49	0.83	1.36	0.53
BEND3P3	2.28	1.71	3.07	2.12	2.76	2.36	2.22	1.25	2.9	1.1	1.65	1.83	1.37	1.1	1.72	2.07	1.46	2.01	1.7	1.49	1.71	1.95	1.36	2.46	2.58	2.01	0.61	1.92	2.36	1.73	-0.63
BEND5	0.87	1.64	1.47	0.75	1.14	0.7	1.08	0.38	-2.02	0.01	-0.97	-0.54	-0.96	1.12	0.88	1.01	0.65	1.33	0.06	-0.27	0.59	0.49	-0.08	0.49	-0.75	0.38	0.5	1.8	1.09	0.19	-0.9
BEND6	1.82	2.62	2.1	2.62	2.21	2.23	2.65	1.97	1.58	1.4	2.08	1.65	1.11	3.47	3.54	2.33	2.85	2.52	2.69	2.53	2.29	2.37	2.75	2.37	1.99	1.76	2.6	5.01	2.32	2.42	0.1
BEND7	2.89	3.51	3.43	2.51	2.63	3.32	2.74	0.35	0.05	1.01	0.85	0.55	0.62	2.65	0.13	0.84	1.57	1.54	0.9	0.9	1.28	0.89	1.47	1.63	0.28	0.74	0.31	1.82	3	0.97	-2.03
BEST1	2.82	3.31	3.26	3.08	3.35	3.18	2.92	4.45	5.08	3.96	3.8	3.83	4.14	3.49	4.09	4.09	4.45	4.35	4.26	4.34	4.52	4.42	4.43	3.82	4.65	4.91	3.63	3.85	3.13	4.22	1.09
BEST3	1.81	0.81	1.65	1.17	0.02	1.12	1.38	0.1	0.9	-0.29	-0.2	0.45	0.07	0	-0.55	0.72	-0.15	-0.13	-0.35	-0.4	-0.22	-0.06	-0.04	0.41	0.45	-0.53	-0.04	-0.16	1.14	0	-1.14
BET1	3.8	4.5	4.11	4.3	3.58	3.47	4.05	4.18	3.36	4.03	4.83	4.14	4.23	3.99	3.7	4.41	3.95	4.77	4.25	4.57	4.46	3.59	4.23	4.13	4.43	3.74	4.26	4.45	3.97	4.18	0.2
BET1L	4.07	4.54	4.41	4.41	5.14	4.5	4.03	5.17	6.12	5.37	4.71	5.29	5.28	4.59	4.81	5.01	4.9	4.94	4.78	5.02	5.25	5.43	5.12	4.99	5.67	5.68	5.03	5.04	4.44	5.15	0.71
BEX2	3.41	3.47	2.88	2.87	3.57	2.87	3.19	0.31	-0.63	0.75	2.18	-0.06	0.24	1.87	1.34	1.05	0.33	1.74	1.36	0.62	0.47	0.4	0.53	2.17	0.2	0.48	1.57	0.06	3.18	0.81	-2.37
BEX3	4.94	5.22	4.83	5.28	5.18	4.47	4.87	3.2	2.79	4.16	3.71	4.01	3.88	4.74	4.76	3.7	4.31	3.94	4.15	4.05	3.92	3.8	3.7	4.38	3.41	3.44	4.97	6.14	4.97	4.06	-0.91
BEX4	4.55	4.55	4.04	4.48	2.71	3.46	4.83	2.71	2.06	3.1	4.01	3.08	2.96	4	4.15	3.6	3.19	3.22	3.76	4.43	4.13	3.22	4.26	3.39	2.78	3.78	3.17	3.9	4.09	3.47	-0.62
BEX5	0.8	1.61	0.39	0.61	0.53	-0.2	0.51	0.28	-1.17	0.17	0.21	-0.02	-0.95	0.01	-2.23	-0.2	-0.28	-1.71	-2.05	-2.42	0.32	-3.14	-1.89	-0.3	-0.43	-1.9	-0.93	0.63	0.61	-0.86	-1.47
BFAR	4.7	5	4.99	5.02	5.05	5.04	4.75	5.6	5.4	5.29	5.77	5.64	5.33	5.36	5.69	5.15	5.51	5.46	5.68	5.57	5.73	5.45	5.48	5.34	5.26	5.5	5.09	5.95	4.94	5.49	0.55
BFSP1	0.36	0.85	0.76	0.98	1.03	1.11	1.05	0.05	-4.57	0.19	-0.81	0.18	0.37	0.5	0.1	-1.72	-0.39	-1.2	0.07	-1.64	-0.19	0	-0.75	-0.26	-0.36	-0.15	1.48	1.28	0.88	-0.37	-1.25
BGN	4.93	4.13	3.57	4.09	5.92	5.05	5.29	6.59	6.01	5.41	6.28	6.95	6.17	4.74	6.24	4.96	6.89	5.08	5.41	5.81	6.3	7.27	6	5.12	6.26	5.97	4.71	7.58	4.71	5.99	1.28
BHLHA15	-1.61	-2.58	-1.2	-1.99	-4.58	-1.35	-1.84	2.27	0.92	0.48	0.16	2.37	0.97	-1.48	1.56	0.66	1.66	1.27	2.08	0.06	1.27	-0.81	0.6	-1.15	0.46	1.26	-0.32	1.9	-2.16	0.77	2.93
BHLHB9	3.66	3.49	3.4	3.6	3.01	3.01	3.64	1.79	1.69	1.52	1.55	1.82	1.96	2.58	0.68	1.85	1.81	1.03	1.39	1.83	2.22	1.36	2.01	2.19	1.44	1.82	2.21	2.6	3.4	1.78	-1.62
BHLHE22	0.99	1.06	1.34	0.46	1.7	1.01	1.6	2.43	0.64	1.81	2.8	1.37	1.13	1.97	2.15	1.49	1.84	0.72	1.2	1.89	1.87	2.37	1.43	0.4	0.4	1.28	1.03	2.62	1.17	1.56	0.4
BHLHE40	7.15	6.81	6.31	6.56	5.66	6.98	6.83	7.98	7.93	8.3	6.86	7.68	7.72	7.23	6.35	6.09	6.77	6.22	6.33	6.39	7.3	8.3	6.69	6.16	7.66	8.5	7.77	6.8	6.61	7.19	0.58
BHLHE41	4.09	3.99	4.47	4.33	1.28	3.44	4.32	5.47	5.09	4.9	5.25	5.03	4.44	3.98	4.63	4.04	5.03	4.41	4.55	5.37	5.27	5.34	5.22	3.38	4.47	5.91	3.4	5.07	3.7	4.77	1.07
BHMT2	2.05	3.6	5.21	4.39	3.98	1.95	2.11	1.34	0.28	0.47	0.92	0.74	0.41	1.75	0.79	1.24	2.02	0.73	0.71	1.07	1.07	0.81	0.97	1.74	0.77	-0.1	0.3	1.99	3.33	0.95	-2.37
BICC1	4.46	5.52	4.91	5.21	4.84	5.74	5.6	6.75	5	5.76	6.53	5.68	5.34	6.68	6.22	6.44	6.52	6.27	6.09	6.33	6.39	6.82	6.34	6.15	5.74	5.74	5.43	7.06	5.18	6.16	0.97
BICD1	2.03	2.1	2.96	1.99	2.5	2.76	3.19	4.45	4.21	3.7	4.13	4.54	3.79	2.7	3.38	4.07	3.89	3.76	3.56	3.72	3.83	4.38	3.03	4.07	4.26	3.94	2.66	4.21	2.5	3.82	1.32
BICD2	8.52	8.31	7.98	8.44	8.38	8.2	8.17	6.64	6.37	7.78	6.13	6.95	7.09	7.76	7.86	6.99	6.29	6.28	6.66	6.93	6.69	7.01	6.84	7.03	6.6	7.13	8.67	7.7	8.29	7.02	-1.27
BICDL1	5.31	5.34	5.07	5.56	5.97	5.21	5.26	4.67	5.18	4.57	4.36	3.91	4.81	4.63	3.89	4.45	3.74	4.29	4.22	3.67	4.02	4.08	3.7	4.52	5.31	4.56	4.09	3.64	5.39	4.3	-1.09
BICDL2	4.74	4.58	3.64	4.18	5.3	4.35	4.58	1.99	1.18	4.97	-0.51	2.77	3.89	4.65	5.06	3.71	0.47	2.35	2.23	3.3	2.08	3.08	3.05	4.19	2.59	3.35	5.9	4.11	4.48	3.07	-1.41
BID	3.05	3.31	2.88	3.41	4.93	3.55	3.15	5.96	5.78	6.23	6.8	5.83	5.82	5.2	5.93	5.43	5.72	6.46	6.15	5.95	6.32	6.09	6.2	4.7	5.65	6.31	5.63	4.66	3.47	5.85	2.38
BIK	0.68	0.52	0.41	0.78	0.55	0.69	-0.52	0.6	-0.27	1.09	-0.45	0.34	0.69	0.34	0.99	0.01	0.08	0.52	-0.23	-0.47	-0.18	-0.62	0.1	0.24	0.06	-0.01	1.26	0.68	0.44	0.23	-0.22
BIN1	3.23	4.54	4.49	4.75	4.92	4.4	3.93	4.88	5.24	4.91	4.44	4.76	4.88	5.11	5.03	4.54	5.1	5.05	4.71	4.65	5.13	5.34	5.15	4.92	4.82	4.89	4.34	4.51	4.33	4.88	0.55
BIN2	2.18	2.44	2.41	2.5	2.85	3.23	1.86	5.63	5.86	5.18	5.97	5.44	5.36	4.89	4.95	5.56	5.83	5.1	5.74	5.75	5.62	5.62	5.56	5.17	5.51	5.89	4.13	4.31	2.49	5.38	2.89
BIN3	3.86	3.82	3.85	3.44	4.57	3.78	4.1	4.31	4.69	4.19	4.1	4.18	4.25	4.03	4.14	4.11	4.05	4.26	4.4	3.99	4.22	4.35	3.94	4.12	4.32	4.26	4.02	3.95	3.92	4.18	0.27
BIRC2	5.82	6.03	5.89	6.12	5.68	5.56	5.99	6.91	6.38	6.45	6.72	6.51	6.39	6.35	6.23	6.37	6.2	6.76	6.5	6.37	6.62	6.13	6.21	5.97	6.72	6.25	6.64	6.66	5.87	6.45	0.58
BIRC3	3.88	4.75	4.53	4.37	4.28	5.23	3.85	8.09	7.73	7.77	7.95	7.73	7.5	6.56	6.51	7.9	6.94	8.01	7.73	7.66	8.01	7.45	7.82	7.05	8.49	7.79	6.75	4.65	4.41	7.43	3.02
BIRC5	3.3	2.57	2.58	2.48	2.44	3.45	3.24	4.54	4.48	4.53	4.46	5.01	4.8	4.04	3.74	3.91	4.1	4.77	4.98	3.58	4.47	4.25	3.89	4.57	4.22	4.38	4.83	3.73	2.87	4.35	1.48
BIRC6	8.69	8.45	9.07	8.43	8.2	8.48	9.12	8.5	8.89	8.81	8.67	8.37	8.41	8.54	7.91	8.88	8.69	8.58	8.57	8.75	8.52	8.68	8.35	8.99	9.04	8.74	8.72	8.2	8.64	8.61	-0.02
BIVM	4.36	4.43	4.57	4.71	4.39	4.22	4.06	4.2	3.8	3.68	4.69	4.14	4.1	4.24	3.58	4.36	4.45	4.3	4.35	4.3	4.35	3.85	4.04	4.09	4.32	3.89	3.9	4.94	4.39	4.17	-0.22
BIVM-ERCC5	4.1	3.96	4.12	4.21	1.32	4.24	4.26	3.26	3.17	2.38	3.12	3.04	3.32	3.99	4.18	3.12	3.86	3.47	3.84	3.81	3.55	3.53	3.85	3.12	2.74	2.97	2.39	4.56	3.74	3.39	-0.35
BLCAP	6.49	6.42	6.41	6.83	6.15	6.55	6.19	5.18	5.5	5.72	5.38	5.9	5.95	5.88	6.2	5.88	5.67	5.77	5.65	5.76	5.51	5.84	6.14	5.83	5.48	5.59	6.07	5.84	6.43	5.75	-0.68
BLK	-3.35	-1.58	-2.86	-2.33	0.41	-1.77	-2.07	2.24	1.2	2.71	1.75	2.7	0.64	0.46	1.29	2.55	2.25	1.77	1.43	1.89	1.41	2.16	1.82	-0.39	1.71	1.09	0.55	1.38	-1.94	1.55	3.49
BLM	1.58	2.36	1.37	1.57	0.97	1.65	1.99	5.01	4.52	4.3	4.85	4.14	4.29	3.32	4.42	4.33	3.99	5.4	5.17	3.99	4.57	4.18	4.19	3.87	4.79	4.3	3.56	3.52	1.64	4.32	2.68
BLMH	7.39	6.54	6.66	6.38	7.52	6.69	7.3	4.95	4.84	5.61	4.84	4.92	6.02	7.09	6.79	5.73	4.99	5.27	5.31	6.05	5.01	5.2	5.41	5.97	5.13	5.2	6.9	7.03	6.93	5.63	-1.29
BLNK	3.32	3.27	2.94	2.81	1.5	3.13	3.39	4.42	3.84	4.91	3.9	4.04	4.18	4.02	4.02	4.1	3.77	3.6	4.01	4.26	4.13	3.88	4.32	4.15	3.64	4.38	4.77	4.19	2.91	4.12	1.21
BLOC1S1	4.94	5.27	4.78	5.09	4.62	4.97	4.86	4.97	4.51	5.07	6.05	5.16	5.14	5.15	5.6	5.33	5.33	5.8	5.87	5.67	5.68	5.51	5.64	5.29	5.06	5.39	5.24	5.55	4.93	5.38	0.45
BLOC1S2	5.64	5.49	5.07	5.4	6.07	5.34	5.5	5.66	4.54	5.9	5.89	5.22	5.69	5.78	6.04	5.33	4.94	5.91	5.74	5.48	5.57	5.33	5.59	5.67	4.9	5.36	6.39	5.99	5.5	5.57	0.07
BLOC1S3	3.73	2.78	3.18	4	3.16	3.19	3.4	3.06	3.44	3.23	2.54	3.59	3.83	3.34	3.23	3.34	3.14	2.95	2.56	3.16	3.12	3.56	3.54	3.06	2.69	3.29	3.08	3.3	3.35	3.19	-0.16
BLOC1S4	2.87	2.97	2.59	2.8	1.85	3.13	2.7	3.29	3.16	3.58	3.9	3.23	3.5	3.54	3.92	3.48	3.54	3.83	3.89	3.46	3.72	3.59	3.56	3.4	3.26	3.2	3.64	3.7	2.7	3.54	0.84
BLOC1S5	4.04	4.65	4.41	4.45	3.19	4.26	4.52	4.04	3.27	3.38	4.36	4.13	3.61	4.11	3.59	4.34	3.95	3.49	4.37	4.07	3.67	3.39	4.04	3.96	3.72	3.77	3.54	4.23	4.22	3.86	-0.36
BLOC1S5-TXNDC5	2.76	1.83	3.16	-4.58	-4.58	2.9	1.98	-4.58	-4.05	2.69	3.46	-0.27	-0.24	-3.29	-0.51	2.08	-1.85	0.87	0.91	2.01	1.5	1.23	3.2	1.51	0.64	1.18	0.71	2.2	0.5	0.45	-0.05
BLOC1S6	8.09	7.7	8.99	7.61	7.58	8.27	8.11	8.48	9.15	8.15	7.87	8.01	8.09	7.84	7.62	8.59	8.25	8.55	8.23	8.29	8.29	8.14	8.06	8.58	8.78	8.38	8.11	7.99	8.05	8.26	0.21
BLVRA	4.75	4.8	4.42	5.02	4.8	4.93	4.59	4.55	4.56	5.16	4.95	4.98	5.35	5.3	5.17	4.8	5.07	4.46	4.78	5.28	4.86	5.05	5.11	5.13	4.53	5	5.08	4.96	4.76	4.96	0.2
BLVRB	5.06	5.48	5.3	5.7	5.4	5.43	4.76	4.1	4.11	5.03	5.03	4.62	4.93	5.45	6.16	5.31	5.35	5.34	5.58	5.13	4.96	4.78	5.54	5.53	4.41	4.94	5.05	5.74	5.3	5.1	-0.2
BLZF1	5.39	5.63	5.47	5.46	5.56	5.18	5.36	5.37	4.92	5.95	4.97	5.4	5.51	5.29	5.47	5.13	5.11	5.14	5.23	5.28	5.3	5.13	5.22	5.19	5.53	5.16	5.96	5.7	5.44	5.33	-0.1
BMF	3.06	3.46	3.67	3.73	4.31	3.35	3.68	5.33	6.09	5.64	5.78	5.31	4.91	4.4	5.64	5.52	5.56	4.98	5.58	5.64	5.95	5.78	5.39	5.09	4.74	6.21	4.55	5.37	3.61	5.4	1.79
BMI1	5.67	5.97	5.74	6.04	5.55	5.58	5.97	5.93	4.77	5.39	6.31	5.44	5.08	5.59	5.49	5.56	5.63	5.87	5.48	5.76	5.96	5.67	5.29	5.41	5.49	5.6	5.55	6.27	5.79	5.6	-0.19
BMP1	3.57	3.84	3.66	3.7	4.03	4.5	4.38	5.58	5.74	5.22	5.49	6.05	5.3	5.54	6	5.45	6.4	5.7	5.67	5.42	5.77	6.4	5.84	5.37	5.52	5.55	4.9	7.3	3.96	5.72	1.77
BMP2	4.61	5.08	4.1	4.35	4.3	3.91	4.34	5.03	3.54	4.68	4.09	5.41	5.61	3.87	3.83	3.02	2.66	4.53	4.16	3.98	4.66	4.9	4.07	3.04	5.41	4.33	4.46	2.92	4.38	4.2	-0.18
BMP2K	6.58	6.38	6.44	6.25	4.67	6.56	6.95	7.15	6.91	7.47	7.84	7.31	7.31	7.15	7.09	7.73	7.47	7.79	7.67	8.06	7.67	7.77	7.75	7.54	7.52	7.35	7.59	7.16	6.26	7.49	1.23
BMP3	0.15	1.33	0.84	1.18	-0.14	0.19	1.94	-0.36	0.61	-0.98	-1.18	-0.89	-0.3	-1.21	-2.14	-0.89	-1.1	-1.14	-1.52	-1.53	-1.09	-1.3	-1.58	-0.17	0	-1.11	-0.98	-1.57	0.78	-0.97	-1.76
BMP4	3.43	3.8	3.5	4.19	4.8	3.33	3.4	-0.47	-0.39	0.69	1.09	0.01	0.74	3.6	2.2	1.17	0.82	0.97	0.24	0.14	-0.07	-0.46	1.36	1.75	-0.83	-0.01	1.62	2.82	3.78	0.81	-2.97
BMP6	2.8	2.8	3.1	3.16	2.23	2.97	2.55	2.69	1.92	2.05	1.7	2.6	2.21	2.58	2.67	2.12	2.79	1.4	1.95	2.09	2.57	3.15	1.94	1.83	2.08	2.04	1.69	2.66	2.8	2.23	-0.58
BMP7	5.87	5.49	5.33	5.65	5.58	5.69	5.3	1.84	0.75	2.92	-0.23	1.62	2.66	3.95	3.78	3.34	-1.1	1.8	1.68	2.15	0.76	2.45	3.04	4.33	0.81	1.74	2.37	3.85	5.56	2.12	-3.44
BMP8A	-0.66	-0.57	-2	-1.85	-1.33	-1.91	-0.13	1.47	1.66	0.79	1.41	2.23	0.87	-1.1	1.1	0.82	2.1	1.07	0.96	0.85	1.64	1.59	0.92	-0.27	1.48	1.11	1.19	1.59	-1.21	1.12	2.33
BMP8B	2.01	2.14	2.14	1.74	1.15	2.18	2.69	3.63	3.71	3	2.09	3.26	2.39	1.83	2.64	2.56	3.34	2.88	2.58	2.09	3.53	3.41	2.28	2.62	2.85	3.27	2.7	3.13	2.01	2.85	0.84
BMPER	0.46	1.68	2.38	1.99	1.62	1.15	1.41	0.29	0.31	-3.24	-3.71	-0.92	0.01	-0.22	0.36	-0.62	2.07	-0.87	-1.28	-0.13	0.03	-0.56	0.22	-0.35	-1.15	-0.73	-0.85	1.04	1.53	-0.49	-2.02
BMPR1A	7.51	7.08	6.8	7.22	4.68	6.54	7.32	5.22	4.73	5.73	5.42	4.98	5.53	5.95	5.81	5.76	5.32	5.27	5.65	5.58	5.22	5.47	6.07	6.33	4.91	5.52	6.09	7.04	6.74	5.6	-1.14
BMPR1APS2	1.99	0.9	1.68	2.29	3.03	1.71	1.41	-0.81	-4.58	-0.5	0.15	0.66	-0.21	0.61	1.71	0.06	0.47	0.54	0.79	0.46	0.48	0.65	1.02	1.11	-1.57	0.51	-0.18	2.21	1.86	0.17	-1.69
BMPR1B	1.9	2.71	1.72	2.56	2.14	2.22	2.71	1.2	0.05	2.13	0.61	1.85	2.11	1.82	2.06	0.59	0.64	-0.22	0.39	1.16	0.54	1.98	0.13	2.62	0.6	1.77	3.27	3.61	2.28	1.38	-0.9
BMPR2	7.4	7.51	7.56	7.4	6.27	6.83	7.64	7.29	6.85	7.28	7.39	7.63	7.58	7.43	5.62	7	6.55	6.63	5.91	7.25	7.29	7.66	6.95	7.03	7.44	7.37	7.71	7.02	7.23	7.09	-0.14
BMS1	6.32	6.06	6.13	6.05	6.45	6.2	6.2	5.97	5.57	5.8	5.46	5.9	5.57	6.23	5.85	5.9	5.74	5.49	5.7	6.08	5.83	5.81	5.95	5.72	5.68	5.91	5.91	6.07	6.2	5.82	-0.38
BMS1P1	4.57	4.3	4.8	4.13	2.85	4.64	4.24	4.24	4.67	3.83	4.04	4.17	3.81	3.96	3.21	4.43	3.53	4.15	3.72	3.73	3.91	3.6	3.67	4.73	4.55	4.1	3.7	4.02	4.22	3.99	-0.23
BMS1P15	-0.21	-0.17	0.43	0.82	1.77	0.06	-1.08	-0.84	-1.15	0.06	-1.35	-0.55	-0.87	0.17	0.32	-0.51	-0.49	-1.02	-1.2	0.12	-0.78	-0.75	-0.85	-0.3	-0.78	-0.16	0.19	0.4	0.23	-0.49	-0.72
BMS1P2	3.56	2.51	4.36	2.87	3.17	4.02	2.74	3.5	3.9	2.23	3.01	2.41	3.06	2.52	2.32	3.44	1.86	3.21	2.61	2.44	2.89	2.54	2.11	4.21	3.53	2.93	2.63	1.83	3.32	2.82	-0.5
BMS1P4	2.17	2.04	2.98	1.77	0.56	2.44	1.86	3.03	3.35	2.54	2.24	2.93	2.66	1.93	2.42	2.93	2.5	2.9	2.73	2.44	2.57	2.28	2.31	2.63	2.87	2.59	2.02	2.01	1.97	2.57	0.59
BMS1P7	2.59	1.61	1.51	2.59	-4.58	3.25	1.75	-1.42	-4.58	-0.17	0.75	-4.58	-0.84	1.78	2.28	-1.09	-0.87	1.72	0.89	-0.07	1.06	0.68	0.52	1.67	-4.58	-0.85	1.74	1.62	1.25	-0.21	-1.45
BMT2	4.77	4.7	4.5	4.54	3.47	4.37	4.93	5.08	4.6	4.86	5.21	4.54	4.49	4.69	5.24	4.63	4.76	5.25	5.45	5.02	5.43	4.8	4.75	4.52	4.48	5.02	4.98	5.38	4.47	4.91	0.45
BMX	1.49	1.69	1.9	2.79	2.81	2.24	2.37	0.67	-0.04	-0.7	0.89	0.79	-0.56	1.09	0.22	0.82	1.87	1.13	1.25	0.22	0.94	0.44	0.39	1.66	-0.26	-0.3	0.22	1.92	2.18	0.6	-1.58
BNC1	4.5	4.93	3.27	4.83	3.76	4.41	5.4	5.24	4.27	6.71	2.58	5.79	5.69	5.67	5.15	4.14	2.4	1.4	2.41	3.4	4.65	5.99	4.1	4.14	5.36	6.22	7.59	3.4	4.44	4.59	0.14
BNC2	4.97	4.82	5.04	5.05	5.18	4.66	5.33	3.7	3.53	2.76	4.58	3.65	3.18	4.8	4.51	3.78	5.23	4.12	4.25	4.25	4.55	4.63	4.43	4.28	2.83	3.63	2.92	6.81	5.01	4.11	-0.89
BNIP1	2.39	2.4	2.41	2.17	2.55	2.61	2.05	2.42	1.69	2.54	2.96	2.51	2.46	2.81	3.01	2.48	2.73	2.89	2.95	2.69	2.67	2.58	2.64	2.35	2.22	2.39	2.08	3.12	2.37	2.58	0.21
BNIP2	7.06	7.32	7.21	7.24	7.38	6.87	7.03	7.75	7.01	7.75	7.58	7.02	6.98	7.69	7.5	7.3	7.2	7.51	7.57	7.44	7.79	7.47	7.4	7.38	7.17	7.73	7.61	7.23	7.16	7.43	0.27
BNIP3	5.63	5.19	5.93	5.8	4.91	5.43	5.52	5.87	4.99	6.77	4.3	5.63	5.98	5.25	6.43	5.2	5.04	5.39	5.31	5.02	5.9	5.6	5.29	5.92	5.68	5.86	7.58	6.29	5.48	5.68	0.2
BNIP3L	8.29	8	8.17	8.17	9.26	7.85	8.07	8.05	7.21	8.22	7.45	7.4	7.65	7.86	8.5	7.45	7.54	7.58	7.89	7.68	7.99	7.61	7.74	7.8	7.02	7.95	8.57	8.52	8.26	7.79	-0.46
BNIP3P28	-0.28	-0.84	0.43	-0.36	1.01	-0.41	-0.57	-0.11	0.98	0.02	0.25	0.36	0.2	-1.3	-0.41	0.45	-0.49	0.12	-0.57	-0.34	-0.64	-0.15	-0.25	0.36	1.04	-0.22	-0.59	-0.99	-0.14	-0.11	0.03
BNIPL	7.22	7.11	6.71	6.81	7.54	6.63	6.53	3.61	3.05	5.84	1.74	3.81	5.23	6.29	6.27	5.12	1.2	3.61	3.67	4.19	3.38	4	4.56	5.89	4.05	4.76	6.61	5.93	6.94	4.42	-2.52
BOC	6.87	6.28	6.84	6.04	7.07	6.15	6.86	4.58	3.63	3.78	3.94	4.24	4.27	4.85	4.69	4.31	3.98	4.05	4.07	3.41	3.94	4.57	4.47	4.77	4.58	3.89	3.35	4.68	6.59	4.19	-2.39
BOD1	4.42	4.92	4.44	5.22	3.77	4.69	4.79	3.99	3.18	3.79	4.44	4.4	3.71	4.31	4.7	4.03	4.22	4.63	4.4	4.21	4.05	3.5	4.04	4.12	3.47	3.42	3.83	5.19	4.61	4.08	-0.53
BOD1L1	7.33	7.33	7.47	7.19	7.06	7.16	7.41	7.39	7.41	7.07	7.13	6.95	6.73	7.14	6.55	7.37	7.06	6.95	7	7.42	7.22	7.18	7.16	7.26	7.19	7.4	6.95	7.04	7.28	7.12	-0.16
BOK	5.01	5.51	5.7	5.96	5.52	5.05	4.9	2.77	2.63	4.24	1.93	3.66	4.44	4.34	5.06	3.47	3.93	2.91	2.84	3.41	3.3	4.07	3.41	4.03	3.55	3.35	5.02	5.34	5.38	3.7	-1.68
BOLA1	3.13	3.4	3.04	3.41	3.41	3.19	2.9	2.07	1.98	2	2.62	2.61	2.64	2.54	3.02	2.71	2.51	2.93	2.79	2.27	2.23	1.99	2.71	2.76	2.24	1.76	2.27	3.39	3.21	2.48	-0.74
BOLA2	2.9	3.58	2.48	3.09	3.98	2.97	3.18	4.22	3.64	4.04	4.48	4.15	4.45	4.05	4.32	3.94	3.63	4.45	4.31	4.06	4.09	4.14	3.6	3.96	4.02	3.85	4.27	3.64	3.17	4.06	0.9
BOLA2B	3.72	3.88	3.02	3.79	1.51	4.02	3.55	4.75	3.89	4.73	4.91	4.29	4.44	4.45	4.85	4.3	4.09	5.15	4.88	4.24	4.42	4.41	4.1	4.06	4.08	4.09	4.99	4.62	3.36	4.46	1.11
BOLA3	2.67	2.97	2.48	2.7	0.73	2.39	2.31	3.2	2	3.55	3.24	3.13	2.77	3.07	2.81	2.23	2.67	3.19	3	2.98	3.18	2.71	2.8	2.48	2.8	2.87	3.44	3.46	2.32	2.93	0.61
BOP1	4.18	3.98	3.9	3.97	5.06	4.61	3.96	4.31	4.46	4.37	3.21	4.75	4.62	4.49	4.85	4.58	4.47	4.4	4.34	4.3	4.38	4.72	4.32	4.36	4.5	4.57	4.35	4.64	4.24	4.43	0.19
BORA	2.96	2.52	2.8	2.84	2.11	2.83	3.26	3.32	3.86	3.1	3.71	3.49	3.51	3.32	3.35	3.42	3.64	4.52	3.98	3.44	3.59	3.1	3.65	3.58	3.8	3.36	3.06	2.82	2.76	3.5	0.74
BORCS5	3.66	3.56	3.66	3.08	4.31	3.62	3.89	4.09	4.37	3.56	3.83	3.73	4.18	3.4	4.02	3.86	3.81	4.06	3.94	3.84	3.76	3.8	3.77	3.51	4.05	4.01	3.88	4.02	3.68	3.88	0.2
BORCS6	3.51	3.66	3.06	3.59	4.31	3.66	3.13	3.35	3.77	3.81	3.68	3.17	3.83	3.64	4.55	4.08	4.02	4.22	4.4	3.65	3.78	3.64	3.92	3.99	3.29	3.44	3.83	4.1	3.56	3.82	0.26
BORCS7	5.14	5.57	4.94	5.09	2.52	4.56	4.37	4.22	3.82	4.6	5.45	3.23	4.09	5.12	4.16	4.89	4.51	5.12	4.83	5.08	4.88	4.42	3.85	4.64	4.17	4.36	5.15	5.18	4.6	4.56	-0.04
BORCS7-ASMT	3.16	3.43	3.75	3.21	3.22	2.97	2.8	0.45	0.4	-1.33	0.75	-0.75	-0.15	-0.19	1.28	0.86	-0.92	-1.25	0.21	0.97	0.95	-0.13	-0.56	1.57	-1.77	-0.44	0.53	1.4	3.22	0.09	-3.13
BORCS8	3.38	3.13	3.47	3.65	4.33	3.53	3.5	3.68	4.15	3.75	3.53	3.97	4.1	3.86	3.67	3.79	3.62	3.97	3.46	3.76	3.88	4.05	3.75	3.69	4.14	4.1	3.88	3.64	3.57	3.83	0.26
BORCS8-MEF2B	1.1	0.86	0.63	-0.33	1.74	0.37	-0.03	3.22	2.59	1.48	0.65	2.7	2.22	-0.07	1.13	0.98	0.91	1.12	0.99	0.32	1.35	1.06	1.18	0.78	1.63	1.54	0.64	1.55	0.62	1.33	0.72
bP-21201H5.1	1.78	0.88	3.13	0.24	0.62	1.65	1.55	-0.02	0.49	-0.3	0.82	-0.64	-0.77	-0.21	0.57	0.56	0.54	0.21	0.47	-0.71	0.1	-0.02	-0.51	0.47	-0.69	-0.04	-0.21	0.69	1.4	0.04	-1.37
bP-2189O9.2	0.06	1.45	4.2	1.58	-4.58	0.12	1.66	-1.37	0.44	-0.2	0.16	-0.78	-2.73	-1.17	-1.15	1.46	0.2	-0.92	-0.77	-0.94	-0.7	-1.05	-0.04	1.01	-0.64	-2.18	-0.57	-0.57	0.64	-0.6	-1.24
BPGM	4.28	4.16	4.1	4.32	4.45	3.91	4.22	5.3	4.08	4.94	4.9	4.75	4.8	4.38	4.45	4.17	4.34	4.83	4.64	4.42	4.89	5.13	4.81	4.24	4.68	4.91	4.8	5.5	4.21	4.71	0.51
BPHL	3.97	4.55	3.95	4.32	4.37	4.13	3.65	2.33	2.72	2.6	2.01	2.99	2.92	3.17	3.49	2.9	2.74	3.09	3	2.69	2.66	2.12	2.91	3.18	2.24	2.35	3.28	3.57	4.13	2.81	-1.33
BPIFC	5.24	4.81	4.44	4.29	5.26	4.46	4.7	0.64	-0.93	4.17	-1.31	1.46	3.54	4.54	4.19	3.53	-4.02	1.11	0.71	2.75	-0.1	1.68	2.72	3.4	1.85	2.78	4.73	3.9	4.74	1.97	-2.77
BPNT1	4.62	4.39	4.14	4.25	4.95	4.4	4.38	3.87	3.62	4.1	3.9	4.2	3.7	4.01	4.58	4.11	4.04	4.06	4.44	4.31	3.95	3.71	4.46	4.19	4.03	3.95	4.24	4.34	4.45	4.09	-0.36
BPTF	7.25	7.63	7.5	7.5	6.73	7.23	7.63	7.46	7.32	6.86	7.15	6.9	7.02	6.81	6.04	7.22	6.77	6.91	6.52	7.13	6.92	7.01	7.1	7.1	7.25	6.98	7.11	6.8	7.35	6.97	-0.38
BRAF	6.55	6.33	6.53	6.31	6.02	6.14	6.49	6.2	5.96	5.9	5.68	5.58	5.75	6.08	5.58	5.96	5.64	5.71	5.67	5.81	5.88	5.89	5.69	5.96	5.98	6.09	6.07	5.86	6.34	5.86	-0.48
BRAP	5.26	5.2	5	5.15	4.87	5.18	5.19	4.99	4.65	5.03	4.92	4.73	4.86	5.21	5.31	5.04	4.87	5.14	5.25	4.96	5.08	4.88	5.1	5.01	4.82	4.99	5.25	5.26	5.12	5.02	-0.1
BRAT1	4.45	4.82	4.39	4.94	5.48	4.73	4.61	4.52	5.41	4.77	4.56	5	5.01	4.28	5.29	5.11	5.21	5.36	5.42	4.41	4.77	5.01	4.93	4.9	5.03	4.63	4.48	4.85	4.77	4.9	0.13
BRCA1	3.71	4.38	4.27	4.4	3.78	3.8	4.62	4.83	5.21	4.55	4.56	4.88	4.75	4.14	3.42	4.42	4.39	4.17	4.14	4.25	4.3	4.53	4.01	4.17	4.81	4.39	4.42	3.89	4.14	4.39	0.26
BRCA2	4.18	4.19	4.52	3.79	3.58	4.46	4.64	5.68	6.47	5.79	5.3	6.08	5.67	4.98	5.06	5.79	5.33	5.65	5.8	5.34	5.69	5.07	5.6	5.93	5.81	5.83	5.06	4.92	4.19	5.56	1.37
BRCC3	4.83	4.7	4.76	4.67	4.46	4.44	4.63	4.61	3.97	4.45	4.71	4.37	4.49	4.88	4.16	4.54	4.29	4	4.37	4.9	4.41	4.44	4.7	4.5	4.16	4.48	4.52	4.39	4.64	4.44	-0.2
BRD1	6.11	6.11	5.94	5.87	6.32	5.95	5.94	5.9	6.41	5.74	5.45	5.4	5.5	5.48	5.75	5.88	5.46	5.58	5.68	5.27	5.55	5.78	5.37	5.86	6.04	5.75	5.82	5.41	6.03	5.67	-0.36
BRD2	7.01	7.08	6.95	7.04	6.93	7.25	7.23	7.57	7.85	7.32	7.29	7.52	7.46	7.1	7.39	7.62	7.43	7.71	7.77	7.41	7.22	7.36	7.49	7.48	7.52	7.48	7.1	7.11	7.07	7.44	0.37
BRD3	4.96	4.88	4.91	5.08	5.73	4.77	5.14	4.53	4.71	4.53	4.28	4.94	4.99	4.78	3.52	4.18	4.45	3.62	3.66	4.87	4.3	4.84	4.56	4.68	4.59	4.49	3.94	4.12	5.07	4.41	-0.66
BRD4	4.9	4.69	4.83	5.1	4.81	5.26	5.02	6.43	6.59	5.91	5.71	6.25	6.31	4.98	4.55	5.7	5.35	5.25	4.81	5.45	5.5	6.12	5.37	5.29	6.28	5.95	5.27	4.54	4.94	5.6	0.66
BRD7	6.85	6.52	6.57	6.82	6.69	6.49	6.81	6.13	5.68	6.16	5.98	6	6.05	6.71	6.37	6.19	5.97	6.08	6.16	6.36	5.97	5.9	6.33	6.31	5.86	6.03	6.41	6.41	6.68	6.15	-0.53
BRD8	4.46	4.5	4.52	4.74	4.74	4.75	4.62	4.86	4.99	4.45	4.38	5.04	4.81	4.38	4.13	4.66	4.68	4.33	4.49	4.57	4.41	4.35	4.56	4.76	5.22	4.41	4.4	4.57	4.62	4.59	-0.02
BRD9	4.68	4.87	5.01	5.37	5.36	4.66	4.82	4.89	5.58	4.51	4.79	4.81	4.81	4.7	4.62	4.98	4.78	4.73	4.79	4.8	4.7	4.84	4.73	4.81	4.88	4.76	4.39	4.81	4.97	4.79	-0.17
BRE	4.37	4.58	4.47	4.3	3.81	4.54	4.52	4.61	4.65	4.71	4.49	4.28	4.53	4.98	5.32	4.87	4.88	5.02	5.22	4.97	4.9	4.74	4.99	4.95	4.9	4.84	4.92	5.87	4.37	4.89	0.52
BRF1	4	4.35	4.5	4.01	5.23	4.4	4.32	4.82	5.68	4.57	4.85	4.46	4.83	4.12	4.66	4.84	4.68	5.13	4.87	4.6	4.57	4.66	4.83	4.92	5.3	4.58	4.54	4.38	4.4	4.76	0.35
BRF2	3.53	3.77	4.03	4.16	3.48	3.83	3.83	3.43	3.32	3.53	3.75	3.57	3.58	3.64	3.86	3.56	3.58	3.83	4.01	3.58	3.62	3.6	3.79	3.76	3.46	3.62	2.99	3.91	3.8	3.62	-0.19
BRI3	5.26	5.38	5.42	5.81	4.19	4.85	5.08	5.81	5.65	6.06	6.36	5.77	6.21	5.92	5.51	5.4	5.77	5.19	5.5	6.41	6.32	6.16	6.33	5.41	5.66	6.28	5.44	5.86	5.14	5.86	0.72
BRI3BP	5.72	5.46	5.18	5.45	5.79	5.52	5.98	5.35	5.5	5.25	5.42	5.61	5.46	5.46	4.77	5.33	5.05	4.88	4.98	5.42	5.05	5.11	5.22	5.22	5.34	5.28	5.46	4.63	5.59	5.23	-0.36
BRI3BPP1	0.12	-0.78	-0.16	-0.86	-0.98	-0.11	0.15	-0.47	1.34	-0.88	-0.88	-0.25	-0.07	-1.05	-0.4	0.16	-0.62	0.8	-0.14	0.51	-0.44	-0.13	-0.9	0.33	0.98	0.25	-1.26	-1.73	-0.37	-0.23	0.14
BRICD5	0.73	-0.12	1.02	0.95	0.68	0.19	0.66	0.74	1.88	0.7	1.8	1.01	1.18	-0.5	1.32	1.82	1.45	1.37	1.39	0.88	1.29	0.51	1.4	1.35	1.81	1.32	0.76	0.65	0.59	1.15	0.56
BRINP1	-1.35	-2.21	-1.26	-1.7	-0.38	-0.75	-1.49	-0.16	-1.92	3.01	-1.55	0.67	0.97	1.71	0.28	1.1	-0.92	2.27	1.06	1.29	0.16	2.55	1.59	0.79	1.33	1.35	2.91	0.36	-1.31	0.9	2.2
BRIP1	3.5	3.16	4.05	3.41	4.47	3.74	4.11	4.61	5.51	3.79	4.2	4.02	4.44	3.45	3.3	4.33	3.65	4.34	4.15	3.96	4.12	3.86	3.47	4.37	4.47	4.19	3.65	3.25	3.78	4.05	0.28
BRIX1	5.18	4.91	4.65	4.88	3.79	4.89	4.72	4.66	3.79	4.68	4.75	4.95	4.7	5.29	4.58	4.23	4.29	4.5	4.37	4.56	4.36	4.3	4.37	4.19	4.41	4.31	4.84	4.67	4.71	4.51	-0.2
BRK1	6.57	6.66	6.22	6.53	5.24	6.25	6.43	5.94	5.35	6.26	6.2	5.94	6.1	6.42	6.07	5.61	5.91	5.56	5.77	6.12	5.98	6.08	6.08	5.83	5.58	6.1	6.51	6.68	6.27	6	-0.27
BRMS1	5.14	4.9	4.58	4.97	5.24	5.19	4.94	4.92	4.76	5.09	4.86	5.2	5.08	5.11	5.55	4.99	5	5.43	5.46	5.14	5.03	5.22	5.28	5.17	4.85	5.15	5.43	5.18	4.99	5.14	0.14
BRMS1L	3.65	3.22	3.46	3.32	2.76	2.87	3.62	3.09	1.68	2.83	2.87	2.91	3.05	3.56	2.95	2.95	2.63	2.89	1.94	2.87	2.48	2.67	2.39	2.79	2.28	2.37	3.15	3.22	3.27	2.74	-0.53
BROX	7.08	7.05	6.85	7.04	5.44	6.39	6.86	6.55	6.03	6.68	6.74	6.27	6.46	6.91	6.61	6.55	6.35	6.72	6.8	6.63	6.55	6.31	6.63	6.69	6.34	6.36	6.84	6.75	6.67	6.56	-0.11
BRPF1	4.56	4.39	4.24	4.72	6.28	4.97	4.86	4.69	5.32	5.04	4.59	4.86	4.92	4.54	5.3	4.88	4.81	5.2	4.96	4.58	5.14	5.17	5.01	5.21	4.76	5.26	4.84	4.91	4.86	4.95	0.09
BRPF3	4.17	4.63	4.83	4.69	5.19	4.43	4.7	4.86	3.94	4.22	3.48	4.97	4.39	3.47	3.74	4.23	4.12	4.11	3.96	4.11	3.74	4.81	3.89	3.94	4.59	4.01	3.95	4.26	4.66	4.13	-0.53
BRSK1	0.08	0.55	-0.57	0.05	2.45	0.37	-0.47	-0.2	1	-0.1	0.19	0.85	0.55	-0.05	1.59	0.42	1.5	1.14	0.59	-0.27	1.24	2.56	0.26	-0.37	0.8	0.17	-1.71	2.11	0.35	0.58	0.23
BRWD1	7.73	7.7	8.38	7.7	7.84	7.63	7.94	7.56	7.87	7.44	7.39	7.04	7.1	7.25	7.33	7.53	7.26	7.55	7.38	7.23	7.5	7	7.04	7.64	7.68	7.35	7.47	7.31	7.85	7.38	-0.47
BRWD3	5.95	5.74	6.22	5.98	6.4	5.92	5.96	6.05	6.67	5.84	5.8	5.62	5.75	5.44	5.34	6.2	5.86	5.87	5.81	5.92	5.84	5.51	5.75	5.7	6.09	6.09	5.81	5.8	6.02	5.85	-0.18
BSCL2	1.97	3.22	2.54	2.68	2.51	3.37	3.07	2.6	2.6	2.04	3.27	1.62	1.88	2.22	3.47	3.24	3.2	3.05	3.6	2.25	2.85	2.69	3.25	2.75	3.01	2.82	3.01	3.36	2.76	2.8	0.03
BSDC1	6.33	6.37	6.42	6.27	6.11	6.36	6.1	5.64	5.87	5.87	5.48	5.77	5.93	5.87	6.58	6.16	6.19	6.05	6.11	5.72	5.89	5.99	6.11	6.13	5.84	5.69	5.85	6.42	6.28	5.96	-0.32
BSG	6.94	7.05	6.94	7.01	6.79	7.12	6.89	6.93	6.99	7.09	6.66	7.74	7.58	6.96	7.29	6.9	7.06	6.63	7.03	6.86	6.91	7.52	7.25	6.76	6.86	7.26	6.96	7.33	6.96	7.08	0.11
BSN	0.08	0.6	0.82	0.03	-0.02	0.75	0.82	0	1.74	-0.9	-1.92	0.28	0.41	-0.4	-0.49	0.02	0.73	0.08	-0.16	1.25	0.63	0.33	-0.1	1.53	0.61	0.15	0.76	0.74	0.44	0.25	-0.19
BSND	-0.91	-1.15	-0.06	-1.01	-1.32	-0.82	-0.7	0.08	1.26	-0.32	0.59	0.26	0.19	-0.55	-0.42	0.67	-0.35	0.07	-0.29	0.16	-0.17	-0.15	0.2	-0.32	0.77	-0.05	0.25	-1.01	-0.85	0.04	0.9
BSPRY	5.2	4.7	4.52	4.64	5.13	4.67	4.57	2.18	1.72	4.19	0.49	2.39	3.45	4.23	4.18	2.98	0.78	2.05	1.85	2.31	2.73	2.83	3.07	3.69	2.81	3.29	5.08	4.05	4.78	2.87	-1.9
BST1	2.26	3.49	3	4	2.33	2.98	2.85	3.45	4.35	3.75	4.88	3.68	3.98	3.45	4.16	4.36	4.31	4.58	4.34	4.34	4.4	3.92	4.84	3.81	3.86	4.17	3.05	4.15	2.99	4.09	1.1
BST2	2	3.46	3.29	3.35	2.89	2.6	2.6	5.71	5.47	6.76	6.27	6.67	6.75	5.39	5.23	5.74	5.79	4.75	5.63	6.49	6.47	6.49	6.24	5.55	6.44	6.71	5.14	4.3	2.88	5.9	3.02
BTAF1	7.36	7.28	7.7	7.4	6.13	7.03	7.27	7.16	7.53	7	7.07	6.77	6.55	6.63	6.83	7.39	7.13	7.55	7.45	7.01	7.34	6.74	7.09	7.26	7.25	7.12	6.93	6.46	7.17	7.06	-0.11
BTBD1	6.29	6.24	6.5	6.18	5.3	6.31	6.1	6.82	6.42	6.66	6.84	6.3	6.27	6.65	6.91	6.59	6.46	7.11	6.96	6.74	6.7	6.46	6.55	6.47	6.47	6.49	6.7	6.75	6.13	6.63	0.5
BTBD10	5.13	5.2	5.26	5.07	5.04	5.32	5.25	5.25	4.56	5.12	4.95	5.22	5.11	5.41	5.86	5.33	5.44	5.75	5.71	5.11	5.32	5.12	5.31	5.28	5.52	5.07	5.78	5.4	5.18	5.32	0.13
BTBD11	5.22	5.44	5.18	4.73	4.34	5.14	5.29	4.63	4.86	5.78	4.78	5.4	5.22	5.19	5.07	4.77	4.27	4.73	4.71	5.09	5.11	5.22	4.73	5.06	4.91	5.36	6.33	4.04	5.05	5.01	-0.04
BTBD16	2.89	2.87	2.88	2.82	3.32	3.16	3.19	-2.09	-3.93	-1.55	-4.58	-2.54	-1.7	0.33	0.32	-1.11	-3.94	-2.06	-2.9	-1.52	-1.66	-1.36	-2.2	1.19	-2.21	-2.12	-0.43	-0.14	3.02	-1.72	-4.74
BTBD18	1.37	1.01	1.34	0.2	0.3	0.6	0.53	2.43	2.48	0.51	1.37	0.59	0.76	0.25	0.15	2.13	0.4	0.99	1.54	0.56	1.5	1.31	0.45	1.7	1.76	1.59	-0.19	0.01	0.76	1.06	0.3
BTBD19	0.87	1.45	1.68	1.59	2.74	1.27	1.19	3.14	4.23	2.79	2.46	3.21	3.47	1.61	2.1	2.98	2.96	3.01	2.57	2.95	2.92	2.82	2.79	2.64	4.6	3.32	2.53	2.8	1.54	2.95	1.4
BTBD2	5.02	5.48	5.2	5.38	4.92	5.39	5.26	4.61	5.18	4.56	4.63	5.12	5.22	5.35	4.94	5.16	5.05	5.21	4.85	5.23	4.6	4.92	5.17	5.36	4.98	4.71	5.15	5.35	5.23	5.02	-0.22
BTBD3	6.4	5.63	6.2	6.16	7.13	6.2	6.02	4.36	4.1	4.62	4.7	4.69	4.8	5.22	5.89	4.8	4.9	4.42	4.46	4.66	4.56	4.82	4.74	5.32	4.68	4.74	5.34	6.05	6.25	4.85	-1.4
BTBD6	5.58	6.14	5.99	6.35	6.48	5.85	5.46	4.85	4.94	5.12	4.71	4.93	5.11	5.28	6.03	5.27	5.37	5.4	5.34	5	5.21	5.08	5.21	5.39	5.01	4.95	5.61	5.93	5.98	5.23	-0.75
BTBD7	6.13	6.09	6.03	6.04	5.19	5.82	6.26	6.29	6.09	5.92	5.69	5.88	5.83	6.33	5.06	5.4	5.89	5.12	5	5.71	5.51	5.93	5.4	5.49	5.67	5.87	6.11	6.19	5.94	5.73	-0.2
BTBD8	2.53	3.18	3.46	3.18	0.72	2.72	3.12	1.77	1.86	1.66	3.05	1.34	1.94	2.42	2.22	2.7	2.76	2.53	2.67	2.9	2.47	1.94	2.94	2.69	2.52	1.83	2.08	2.66	2.7	2.33	-0.37
BTBD9	5.78	5.71	5.94	5.5	5.54	5.58	5.84	5.91	5.72	5.71	5.39	5.36	5.56	5.71	5.47	5.71	5.33	5.52	5.51	5.67	5.55	5.62	5.3	5.88	5.58	5.61	5.73	5.26	5.7	5.58	-0.12
BTC	6.2	7	5.31	6.38	4.5	4.82	5.6	-0.87	-2.67	-0.02	-1.27	-0.38	0.98	1.86	-0.33	-1.03	-0.88	-0.26	-1.92	-0.57	-1.34	-1.96	-0.86	0.82	-1.06	-1.29	0.29	0.9	5.69	-0.56	-6.25
BTD	3.79	4.47	4.82	4.84	4.47	3.73	4.07	3.7	3.37	3.49	4.38	3.84	3.33	4.13	4.2	3.83	3.71	3.97	4.33	3.91	3.84	3.6	4.11	4.08	3.44	3.47	3.93	4.38	4.31	3.86	-0.45
BTF3	8.51	8.68	8.17	8.57	8.39	8.35	8.36	7.44	6.46	8.03	7.69	7.68	7.76	8.17	7.82	7.21	7.1	6.56	7.16	7.56	7.45	7.37	7.46	7.67	6.95	7.56	8.3	8.22	8.44	7.51	-0.93
BTF3L4	6.11	6.28	6.03	6.33	6.23	5.65	5.96	5.69	5.16	6.08	6.09	5.85	5.85	6.33	5.78	5.84	5.32	5.75	5.69	6.07	5.86	5.48	5.64	5.86	5.59	5.81	6.15	5.63	6.08	5.79	-0.3
BTF3L4P2	2.02	1.72	1.96	1.85	2.58	1.49	1.33	0.97	-0.02	1.26	1.5	1.21	1.52	1.58	1.9	1.1	0.95	1.43	1.28	1.32	1.52	1.2	1.19	1.39	1.17	1.37	1.36	1.68	1.85	1.28	-0.57
BTG1	8.55	8.24	8.24	8.52	7.21	7.63	7.93	7.96	7.49	8.04	7.67	7.98	8.13	7.88	7.41	7.47	7.28	6.88	7.17	7.77	8.17	8.29	7.69	7.68	7.52	8.57	8.24	7.49	8.05	7.75	-0.3
BTG2	6.22	6	6.11	6.09	5.22	6.23	6.2	7.56	6.94	7.04	6.54	7.47	7.19	6.23	6.81	6.38	6.54	5.92	6.36	6.32	6.91	6.53	6.51	6.14	6.69	6.99	5.66	6.31	6.01	6.62	0.61
BTG3	5.99	5.19	5.63	5.42	6.2	5.83	5.72	5.13	5.07	5.55	5.04	5	5.22	5.23	5.79	4.84	4.86	4.79	4.75	4.87	5.13	4.85	4.55	5.35	4.93	5.24	5.9	5.41	5.71	5.12	-0.59
BTK	2.62	2.8	2.91	3.91	3.56	3.47	2.94	4.67	4.66	4.5	5.27	4.9	4.7	4.48	5.14	5.21	5.39	5.12	5.15	5.75	5.22	4.74	5.69	4.67	4.76	4.78	3.94	4.22	3.17	4.9	1.73
BTLA	-0.93	1.04	0.73	0.42	0.08	0.74	-0.24	2.9	3.04	3.01	4.72	3.11	2.76	2.81	3.17	3.71	3.26	3.64	3.58	3.49	3.47	2.83	3.35	3.16	2.88	3.54	1.92	2.17	0.26	3.17	2.91
BTN2A1	4.05	4.3	4.19	4.29	4.75	4.24	4.01	5.56	5.62	5.06	5.34	5.21	5.04	4.86	5.02	5.33	5.37	5.21	5.45	5.11	5.47	5.31	4.95	5.12	5.24	5.55	4.55	4.92	4.26	5.21	0.94
BTN2A2	3.68	3.46	3.64	3.18	3.48	3.85	3.75	5	5.78	4.65	5.47	5.55	5.46	4.39	5.5	5.61	5.63	5.6	5.83	5.68	5.51	5.36	5.71	5.27	5.51	5.27	4.68	4.09	3.58	5.31	1.74
BTN2A3P	1.17	1.77	1.54	1.64	1.77	1.7	1.97	2.73	3.36	2.41	2.76	2.6	2.27	1.8	1.67	2.81	2.81	2.48	2.73	2.67	2.62	2.09	2.54	2.82	2.98	2.56	1.77	1.97	1.65	2.5	0.85
BTN3A1	3.95	5.23	4.43	4.62	3.88	4.42	4.32	6.97	7.37	6.59	7.59	6.93	6.97	6.55	6.74	7.71	7.13	7.28	7.4	7.19	6.95	6.6	7.06	7	7.11	6.61	6.19	6.01	4.41	6.95	2.54
BTN3A2	4.73	5.59	4.73	4.7	6.53	4.57	4.96	6.86	7.08	6.47	7.45	7.13	6.97	7.05	6.93	7.66	7.22	6.74	7.02	7.3	7.22	6.84	7.61	6.84	7.04	6.75	6.09	6.4	5.12	6.98	1.87
BTN3A3	3.22	4.42	3.73	4.26	4.77	4.32	3.88	5.71	5.68	6.06	6.36	6.62	6.59	5.92	5.59	6.12	6.01	5.47	6.09	6.77	6.17	6.13	6.29	6.09	6.36	6.17	4.96	5.41	4.09	6.03	1.94
BTNL9	1.66	3.23	4.34	2.79	3.01	2.59	2.79	0.93	2.55	1.68	1.56	1.72	1.52	1.58	0.73	2.33	1.75	0.59	1.15	1.2	1.1	0.7	1.21	1.82	2.08	0.86	1.09	0.81	2.91	1.38	-1.53
BTRC	5	4.97	5.05	4.98	4.44	4.91	4.87	5.04	4.13	4.97	4.36	4.51	4.79	4.54	4.48	4.77	4.05	4.24	4.31	4.62	4.43	4.6	4.76	4.49	4.81	4.84	5.45	4.59	4.89	4.61	-0.28
BUB1	3.09	2.23	2.5	2.89	3.86	3.76	3.25	5.63	5.64	5.08	4.95	5.18	4.95	4.08	3.34	4.42	4.37	5.15	5.21	4.27	4.75	4.69	4.34	4.38	5.12	5.19	4.58	3.59	3.08	4.71	1.63
BUB1B	3.6	2.48	3.34	2.73	5.3	3.67	3.22	4.56	4.59	3.62	4.16	4.36	4.08	3.53	2.84	3.83	3.17	4.02	4.11	3.41	4.04	3.75	3.57	3.91	4.14	4.06	3.91	3.06	3.48	3.84	0.37
BUB3	6.3	6.45	6.09	6.55	6.46	6.46	6.24	7.16	6.35	6.79	6.99	6.87	6.82	6.73	6.94	6.66	6.74	7.07	7.2	6.67	7.04	6.73	6.81	6.62	6.81	6.78	7.01	6.84	6.36	6.84	0.48
BUD13	4.07	4.13	3.86	4.17	4.17	4.14	4.13	4.09	3.97	3.62	4.24	4.04	4.01	3.91	4.47	4.06	4.11	4.09	4.49	4.15	4.09	3.77	4.15	4.22	3.88	3.87	3.73	4.23	4.1	4.06	-0.04
BUD31	5.11	4.9	4.63	4.88	5.05	5.02	5.07	5.21	4.44	5.27	4.96	5.24	5.21	5.12	5.33	4.58	4.88	4.8	5.29	4.96	4.62	4.98	4.94	4.95	4.75	5.01	5.06	5.18	4.95	4.99	0.04
BVES	2.01	2.44	2.47	2.32	2.69	2.49	2.97	4.36	3.39	3.59	3.9	4.01	3.41	2.41	3.34	2.62	3.6	3.96	3.5	3.59	4.2	4.09	3.45	2.6	4.09	3.6	3.24	4.21	2.48	3.58	1.1
BX004987.1	0.64	1.54	4.19	0.78	0.55	2.41	2.31	0.43	2.58	0.88	1.39	0.22	-0.43	-0.92	0.66	2.11	0.97	0.62	0.88	0.51	0.66	0.33	0.96	2	1.38	-0.85	0.08	-0.38	1.78	0.67	-1.1
BYSL	3.33	2.84	3.01	2.65	3.36	3.56	2.88	3.56	3.36	3.43	3.01	3.8	3.54	3.55	2.9	3.25	2.98	2.81	2.65	3.27	3.14	3.29	3.28	3.15	3.48	3.51	3.37	3.21	3.09	3.26	0.17
BZW1	7.75	7.81	7.66	7.69	8.85	8.08	7.52	9.32	8.32	9.51	8.68	8.81	8.99	8.92	9.3	8.44	8.46	9.08	8.87	8.68	9.02	9.02	8.57	8.41	8.93	8.99	9.81	8.71	7.91	8.9	0.99
BZW1P2	4.59	4.4	4.52	4.39	-0.21	5.05	4.55	6.05	4.87	6.1	5.14	5.28	5.1	5.35	6.34	4.79	5.4	5.74	5.46	5.13	5.43	5.5	5.3	4.93	5.22	5.52	6.31	5.48	3.9	5.45	1.55
BZW2	6.25	6.28	5.9	5.99	6.27	6.3	5.61	4.53	4.31	5.26	4.67	5.02	5.03	5.96	5.75	5.16	5.01	5.15	5.06	5.07	4.75	4.75	5.06	5.39	4.76	4.83	5.86	5.85	6.09	5.11	-0.98
C10orf10	3.13	5.09	6.16	6.73	4.33	4.08	3.98	4.75	4.84	4.56	4.45	4.46	4.24	6.33	5.66	4.82	5.34	4.63	5.15	4.65	5.36	5.07	4.28	4.95	4.57	5.3	4.04	4.99	4.79	4.88	0.09
C10orf105	0.05	-2.02	-0.36	-0.04	-0.39	0.01	0.5	-0.35	0.39	-0.57	0.75	-0.18	0.36	1.25	-0.02	-0.09	0.72	0.5	-0.08	0.67	0.4	0.26	0.61	0.56	-0.42	-0.51	-0.3	-0.35	-0.32	0.17	0.49
C10orf11	1.81	1.9	2.92	2.7	4.22	2.48	2.72	1.36	2.94	2.36	3.51	1.96	2.25	1.88	2.94	2.26	3.1	2.43	2.59	3.01	3.06	2.58	2.71	2.68	2.47	2.14	2.37	2.62	2.68	2.53	-0.14
C10orf128	0.97	2.8	2.37	3.15	3.24	2.72	2.81	3.28	4.79	3.89	5.11	5.11	4.23	4.11	4.41	4.85	4.86	4.27	4.64	4.74	4.35	4.14	4.34	3.79	3.5	3.53	3.44	3.8	2.58	4.25	1.67
C10orf2	3.63	3.02	2.67	3.27	2.79	3	2.99	2.59	2.48	2.72	2.78	3.31	2.95	2.95	2.71	2.45	2.18	2.27	2.39	3.24	2.39	2.5	2.4	2	2.73	2.76	2.79	2.56	3.05	2.63	-0.43
C10orf35	1.04	-0.96	0.49	-0.19	-0.11	-0.17	0.57	-1.35	-1.37	-0.83	-0.74	-0.03	-0.42	-0.31	-1.68	-0.81	-1.04	0.01	-0.31	0.64	0.13	0.09	0.13	0.13	-0.41	-0.19	-2	-1.86	0.1	-0.58	-0.68
C10orf54	5.14	6.03	5.38	5.66	6.15	5.66	5.49	6.12	7.18	6.49	6.75	6.78	6.54	6.56	7.29	6.95	7.3	6.68	7.17	7	7.11	6.86	7.11	6.87	6.3	7.11	6.16	6.21	5.64	6.79	1.14
C10orf55	1.66	0.81	1.37	2.1	0.85	1.71	1.64	2.67	3.27	2.35	2.28	3.19	2.53	1.33	2.65	2.1	3.23	2.76	2.54	2.34	3.85	2.93	1.96	1.86	2.83	4.03	2.62	2.56	1.45	2.66	1.21
C10orf67	2.1	0.96	1.26	2.17	0.43	0.74	1.55	-0.35	1.5	0.27	-0.78	-0.07	0.2	-0.66	-1.04	0.34	-0.44	-0.06	-0.69	-0.18	-0.07	0.18	-0.01	0.07	0.83	0.23	-0.54	-1.59	1.32	-0.14	-1.45
C10orf76	4.97	4.79	5.04	4.68	5.3	4.52	4.6	5	5.13	5.06	5.39	4.91	5.05	5.17	4.43	4.98	4.97	4.54	4.47	5.37	5.05	5.02	5.16	5.03	5.23	5.1	5	4.94	4.84	5	0.16
C10orf82	0.61	0.11	1.03	0.14	-0.14	0.22	0.71	0.29	1.81	0.78	0.7	0.85	1.01	-0.73	-0.65	1.12	-0.11	0.61	-0.21	-0.23	0.15	0.14	-0.16	0.68	1.21	0.7	-0.07	-1.82	0.38	0.29	-0.09
C10orf88	2.69	3.21	3.12	2.29	1.29	3.19	3.44	3.5	3.31	2.71	4.03	3.1	3.22	2.5	3.64	3.18	3.47	3.79	3.66	3.13	3.28	3.19	2.9	2.92	3.34	2.93	3.44	3.22	2.75	3.26	0.51
C10orf99	2.24	3.84	3.43	3.05	1.52	4.31	1.45	2.41	1.37	6.44	-0.88	3.81	5.01	5.59	6.59	4.89	0.88	4.07	4.05	4.65	3.72	4.09	4.79	6.32	3.9	5.57	7.74	6.34	2.84	4.35	1.51
C11orf1	4.9	4.87	4.36	4.87	3.72	4.56	4.62	2.48	1.11	2.83	3.02	2.77	2.87	3.97	3.57	3.04	2.56	3.18	3.46	3.33	2.76	2.21	3.1	3.86	2.29	2.58	3.88	3.72	4.56	2.98	-1.58
C11orf21	0.24	0.53	0.63	1.08	-0.55	0.51	0.03	3.18	3.74	2.87	2.11	3.04	3.43	2.08	1.86	3.86	4.08	3.94	3.85	3.2	2.88	3.38	3.74	3.02	3.14	2.97	2.3	1.01	0.35	3.03	2.68
C11orf24	3.7	4.01	4.07	4.02	4.19	4.06	3.61	4.94	4.36	4.59	4.29	4.99	4.58	4.78	4.59	3.98	4.71	4.24	4.12	3.78	3.61	4.63	4.14	3.83	4.18	4.16	4.56	5.28	3.95	4.4	0.45
C11orf31	5.23	5.36	4.69	5.41	6.36	5.09	4.75	5.09	4.63	5.59	5.81	5.11	5.42	5.44	5.73	5.08	5.31	5.62	5.49	5.38	5.46	5.08	5.41	5.29	4.93	5.12	5.86	5.75	5.27	5.36	0.09
C11orf45	3.33	3.37	3.03	3.57	3.87	2.93	3.36	-0.1	-0.01	0.75	2.22	0.81	1.36	2.29	1.93	1.88	2.54	1.8	2.09	2.42	1.45	1.4	2.84	1.59	0.13	-0.12	1.03	2.87	3.35	1.48	-1.87
C11orf49	5	4.75	5.04	4.44	3.38	4.44	4.66	3.26	3.66	3.24	2.59	3.26	3.38	3.63	3.07	3.28	3.1	2.76	2.62	3.21	3.04	3.56	2.98	3.69	3.57	3.67	2.8	3.22	4.53	3.22	-1.31
C11orf52	2.03	2.43	1.85	1.88	2.37	1.54	2	-2.31	-1.47	-1.13	-3.04	-0.76	0.35	-0.5	-0.03	-0.36	-2.36	-3.29	-1.09	-0.6	-1.4	-1.72	-0.73	0.57	-1.44	-0.46	0.36	0.08	2.01	-1.02	-3.03
C11orf54	4.89	5.02	5.45	5.53	6.41	5.37	5.01	4.99	4	3.32	5.11	4.29	4.01	4.87	5.04	4.37	4.93	4.33	4.98	4.39	4.24	4.42	4.92	4.28	4.28	3.84	4.18	4.76	5.38	4.46	-0.93
C11orf57	5.76	5.45	5.67	5.89	5.38	5.52	5.68	5.25	4.61	4.98	5.29	4.78	4.74	5.59	5.55	5.29	5.33	5.15	5.5	5.39	5.12	4.84	5.56	5.33	4.93	4.98	5.14	5.88	5.62	5.2	-0.42
C11orf58	7.42	7.22	7.2	7.22	8.27	6.94	7.14	6.9	6.34	6.91	7.4	7.12	6.83	7.32	7.09	6.86	6.93	6.44	7.03	7.36	7.14	6.89	7.14	7.1	6.6	7.06	6.74	7.4	7.34	6.98	-0.36
C11orf63	2.64	2.89	3.12	2.64	1.43	2.45	3.16	2.07	2.22	2.03	2.5	2.16	2.1	2.55	1.88	2.71	2.28	1.88	1.99	2.54	1.87	2.04	2.38	2.4	2.44	2.01	2.34	3.1	2.62	2.26	-0.36
C11orf65	-0.15	1.38	1.13	1.03	0.71	0.13	0.98	0.71	1.26	0.07	-0.17	0.35	0.23	0.79	0.32	1.39	0.57	0.66	0.74	0.91	0.71	-0.13	0.43	1.41	0.97	0.82	1.22	0.47	0.74	0.65	-0.09
C11orf68	3.76	4.16	3.87	4.41	4.12	3.96	3.98	3.49	3.55	3.32	3.91	3.82	3.97	3.7	4.34	3.87	4.26	3.93	4.25	3.92	4.14	4.08	4.3	3.86	3.83	3.68	3.42	4.95	4.04	3.93	-0.1
C11orf70	1.28	2.16	2.01	2.46	-0.31	1.21	1.48	-0.45	0.13	0.44	-0.27	-0.21	0.11	1.36	0.54	0.04	1.2	0.38	0.35	0.46	0.52	0.41	0.23	0.55	0.38	-0.05	0.81	1.62	1.47	0.41	-1.06
C11orf71	3.42	3.88	3.75	3.3	4.03	3.44	3.26	2.31	2.05	3.2	1.69	2.46	3.01	3.49	3.8	2.82	2.58	3.25	3.54	2.62	2.63	3.02	2.96	3.46	2.71	2.12	3.71	2.96	3.58	2.88	-0.71
C11orf74	2.08	2.22	2.27	3.06	3.87	2.02	2.35	1.78	1.28	1.36	2	1.6	1.33	2.3	1.5	1.69	2.01	1.97	1.83	2.1	1.3	1.27	1.81	1.68	0.91	1.22	1.87	3.16	2.55	1.71	-0.84
C11orf80	4.68	4.31	4.94	4.67	4.61	4.21	4.61	3.98	3.85	3.33	2.62	3.58	3.55	3.75	3.38	3.14	3	3	2.9	2.64	2.68	2.64	2.65	3.67	3.33	3.4	4.26	3.53	4.58	3.28	-1.3
C11orf84	2.07	1.72	1.77	1.91	0.67	1.96	1.89	3.44	3.18	2.88	2.93	3.22	2.87	2.23	3.13	2.76	3.31	3.13	3.28	2.92	3.31	3.17	3.03	2.75	3.22	3.02	2.47	3.35	1.71	3.03	1.31
C11orf95	3.72	3.74	3.84	3.96	4.4	4.05	4.03	3.36	3.76	2.99	2.86	3.82	3.41	3.32	3.63	3.46	4.24	3.67	3.48	3.48	3.74	3.62	3.57	3.82	3.07	3.43	2.82	4.77	3.96	3.54	-0.43
C11orf96	3.03	3.18	2.92	3.91	3.39	3.32	3.95	4.26	3.33	4	3.71	3.38	2.73	4.05	4.35	3.05	4.34	3.78	3.43	2.94	4.05	3.85	2.94	3.09	3.64	3.02	3.28	4	3.39	3.58	0.19
C11orf98	3.65	3.46	3.3	3.23	4.27	3.85	3.57	4	3.41	3.7	4.27	3.83	4.22	3.96	3.9	3.7	3.75	3.36	4	4.22	4.09	4	4.05	3.56	3.98	3.99	3.62	3.89	3.62	3.88	0.26
C12orf10	3.98	4.1	3.79	4.33	4.5	4.23	3.7	3.45	3.94	3.47	2.68	3.56	3.76	3.8	3.92	3.73	3.9	3.86	3.77	3.47	3.72	3.97	3.77	3.97	3.65	3.65	3.47	4.18	4.09	3.7	-0.39
C12orf29	6.08	5.81	5.42	5.78	3.9	5.79	5.72	4.36	3.01	5.42	4.29	4.14	4.59	5.5	5.67	4.51	3.81	4.69	4.43	4.52	4.15	4.01	4.24	4.7	4.23	3.82	6.21	5.72	5.5	4.57	-0.93
C12orf4	4.63	4.67	5.32	4.51	4.97	5.18	4.82	5.38	5.76	5.16	5.01	5.31	5.3	4.95	4.93	5.65	5.26	5.71	5.21	5.44	5.21	5.02	5.24	5.37	5.92	5.29	5.46	4.97	4.87	5.31	0.44
C12orf40	-0.08	-0.41	1.74	0.07	-1.34	0.5	0.07	0.77	1.46	-0.13	0.54	-0.51	0.07	-0.38	0.01	0.9	0.15	0.9	0.13	0.2	0.13	0.24	0.09	1.12	0.9	0.37	-0.07	-0.65	0.08	0.3	0.22
C12orf43	3.38	3.44	3.54	3.91	3.96	3.71	3.54	3.87	4.16	3.68	3.74	3.86	3.91	3.86	3.75	3.95	3.73	3.81	3.75	3.87	3.62	3.73	4.03	3.76	3.88	3.87	3.75	3.87	3.64	3.83	0.19
C12orf45	3.02	2.88	2.47	2.78	2.68	2.59	2.26	2.73	1.73	2.77	2.51	2.86	2.52	3.39	3.22	2.58	2.39	2.92	2.89	2.98	2.97	2.38	3	2.67	2.22	2.38	3.08	3.01	2.67	2.72	0.05
C12orf49	5.4	5.51	5.11	5.47	6.99	5.38	5.35	5.99	6.13	6.07	6.02	5.6	6.02	5.79	6.34	5.82	5.74	6.2	6.32	5.8	5.82	5.96	6.04	5.58	5.96	5.74	6.3	5.94	5.6	5.96	0.36
C12orf50	3.7	2.57	4.62	2.74	3.06	3.67	3.46	3.96	4.96	3.73	3.47	3.7	4.03	2.85	2.13	3.93	3.27	3.44	3.01	3.65	3.22	3.11	3.18	4.01	4.35	3.73	2.99	2.14	3.4	3.47	0.07
C12orf56	1.24	1.09	0.83	1.5	-4.58	1.55	1.1	0.71	-0.11	2.13	-4.58	1.2	1.05	0.92	2.02	0.63	-1.33	0.28	0.73	1.28	0.74	0.98	-0.17	1.06	1.41	1.46	3.36	1.93	0.39	0.75	0.36
C12orf57	6.05	6.44	5.79	6.5	6.49	6.02	5.96	5.05	4.47	4.99	5.63	5.06	4.9	5.46	6.07	5.01	5.44	5.54	5.71	5.06	5.56	5.3	5.14	5.2	4.97	4.94	5.38	6.88	6.18	5.32	-0.86
C12orf60	1.74	2.31	2.61	3.46	3.62	2.36	2.63	1.93	2.43	1.4	2.12	1.92	1.83	2.69	1.67	2.02	2.26	2.35	2.05	1.81	1.61	1.44	1.75	2.56	1.84	1.55	1.48	1.86	2.68	1.93	-0.74
C12orf65	4.98	4.67	5.34	4.79	4.86	4.92	5.09	4.99	5.44	4.64	4.82	4.83	4.8	4.51	4.65	5.1	4.86	5	5.02	4.72	4.78	4.66	4.78	5.11	5.26	4.84	4.48	4.82	4.95	4.86	-0.09
C12orf66	4.11	4.16	3.99	3.82	3.73	3.77	3.82	3.23	3.05	3.04	3.48	3.3	3.41	3.43	2.68	3.27	2.6	3.2	2.8	3.23	2.69	2.82	2.99	3.45	3.02	3.32	2.96	2.69	3.92	3.08	-0.84
C12orf73	2.28	1.9	2.14	1.76	0.88	1.49	2.16	1.7	1.81	1.74	2.69	1.97	1.68	1.97	1.58	1.08	1.69	1.47	0.92	1.67	2.09	1.58	1.44	1.46	2	1.61	1.1	1.74	1.8	1.67	-0.14
C12orf75	3.56	3.76	3.14	3.58	3.19	3.81	4.12	5.23	4.32	5.42	5.03	4.61	5.33	4.99	5.38	5.25	4.46	5.07	5.1	5.51	4.8	4.73	4.95	5.02	4.53	4.43	6.26	6.08	3.59	5.07	1.48
C12orf76	3.98	3.97	4.67	3.99	4	4	4.09	4.19	5.08	4.08	4.02	4.28	4.32	3.74	3.83	4.57	4.22	4.34	4.13	4.41	4.1	3.92	4.24	4.48	4.67	4.57	3.67	3.56	4.1	4.21	0.11
C14orf1	4.45	4.58	3.88	4.18	3.1	4.46	4.48	3.22	3.31	4.06	3.65	3.72	3.8	4.12	4.2	3.96	3.56	3.75	3.84	3.88	3.43	3.36	3.91	4.1	3.41	3.52	4.51	4.19	4.16	3.78	-0.38
C14orf105	-0.02	-0.19	1.32	-1.13	-1.5	0.6	0.63	1	2.21	0.58	0.47	0.48	0.76	-0.45	-0.83	0.82	-0.29	0.54	-0.35	1.04	0.15	-0.04	0.02	1.29	1.5	0.26	0.49	-0.99	-0.04	0.41	0.45
C14orf119	4.95	5.36	4.71	5.32	4.44	5.51	4.99	5.25	4.8	5.41	5.78	5.55	5.66	5.93	6.28	5.71	5.88	6.02	6.01	5.82	5.77	5.43	6.19	5.61	5.53	5.26	5.9	6.29	5.04	5.72	0.68
C14orf159	4.92	5.24	5.24	5.09	5.2	5.18	4.98	5.17	6.22	5.11	5.6	5.35	5.38	5.18	5.7	6.21	5.7	5.46	5.86	5.72	5.82	5.41	5.88	5.76	5.86	5.55	4.74	5.22	5.12	5.57	0.44
C14orf166	6.72	6.75	6.42	6.8	5.28	6.65	6.58	6.36	5.55	6.39	6.58	6.11	6.07	6.72	6.67	6.23	6.28	6.7	6.57	6.51	6.52	6.21	6.37	6.29	5.96	6.23	6.67	7.2	6.46	6.39	-0.07
C14orf169	3.46	3.07	3	2.93	3.04	3.5	3.17	3.91	3.6	3.46	3.78	3.65	3.73	3.76	4.05	3.72	3.75	3.71	4.28	3.86	3.67	3.73	3.86	3.87	3.52	3.57	3.08	3.76	3.17	3.73	0.56
C14orf180	1.37	4.14	4.86	4.9	3.44	0.88	1.04	-4.58	-4.58	-4.58	-2.54	-4.58	-3.6	-1.46	-4.58	-4.58	-0.46	-1.79	-3.17	-4.58	-1.97	-4.58	-4.58	-0.2	-4.58	-4.58	-4.58	-4.58	2.95	-3.56	-6.5
C14orf2	5.52	5.41	5.23	5.52	4.72	5.42	5.36	4.82	4.13	5.19	5.52	4.98	4.91	5.54	5.34	4.76	4.75	4.37	5.04	5.18	5.04	5.18	5.09	4.92	4.58	5.19	5.09	5.52	5.31	5.01	-0.3
C14orf28	2.96	3.12	3.19	2.78	1.26	2.28	3.03	2.64	1.46	2.12	3.08	2.1	1.8	2.62	2.13	1.83	2.03	2.28	2.23	2.26	2.59	2.02	2.12	2.23	2.16	2.08	2.08	3.38	2.66	2.25	-0.41
C14orf37	3.14	3.34	2.99	3.58	2.95	3.01	3.63	2.21	2.41	1.92	2.76	2.3	2.02	2.93	2.53	2.69	3.37	2.74	2.75	2.63	2.44	2.82	2.63	2.5	2.44	1.84	1.79	4.9	3.23	2.6	-0.63
C14orf79	3.01	3.02	2.86	2.96	2.84	2.98	3.09	2.44	2.42	2.72	0.85	1.79	2.63	2.18	2.88	2.55	1.82	2.04	1.24	2.57	2.04	1.79	2.08	3.09	2.32	1.96	2.99	2.94	2.97	2.25	-0.71
C14orf80	2.36	3.09	2.19	2.57	3.71	2.81	3.03	2.9	3.88	3.64	2.73	3.36	3.42	3.24	3.29	3.36	2.97	3.44	3.8	2.93	3.29	3.53	3.39	3.39	3.42	3.21	3.82	2.63	2.82	3.31	0.49
C14orf93	3.07	3.37	3.22	2.83	3.85	3.2	3.22	2.26	2.87	2.4	2.75	1.88	2.22	2.61	2.96	2.42	2.69	2.89	3.07	2.49	2.42	2.35	2.75	2.85	2.43	2.67	2.62	3.14	3.25	2.61	-0.64
C15orf38-AP3S2	4.47	4.36	4.48	4.82	4.31	4.46	4.59	4.22	4.54	4.36	4.52	4.63	4.22	4.65	5.01	5.32	4.94	5.12	4.68	5.05	4.65	5.18	5.33	4.69	4.36	4.65	4.67	4.89	4.5	4.75	0.25
C15orf39	3.41	3.93	3.49	4.4	3.76	3.93	3.87	5.73	6.38	5.76	4.41	5.98	5.9	4.45	4.39	4.77	5.11	4.61	4.74	4.56	4.91	5.78	4.59	4.67	5.59	5.96	4.87	4	3.83	5.1	1.27
C15orf40	5.57	5.95	5.68	5.38	5.44	5.43	5.39	5.36	5.82	5.37	5.33	4.99	5.32	5.11	5.46	5.49	5.11	5.61	5.27	4.92	4.85	4.95	5.2	5.64	5.3	5.38	5.4	5.24	5.55	5.29	-0.26
C15orf41	3.86	3.77	3.72	2.94	4.92	3.92	3.57	2.69	3.23	3.01	2.37	2.7	3.14	2.86	3.14	3.02	2.98	3.1	2.92	2.62	2.5	2.77	2.56	2.88	3.15	2.84	3.59	3.41	3.81	2.93	-0.89
C15orf48	3.39	4.43	2.97	2.44	2.09	4.37	3.39	7.62	6.8	7.65	7.04	7.59	7.13	5.03	5.23	5.56	6.4	6.8	6.71	6.73	7.78	7.55	6.39	4.66	7.03	7.32	6.56	2.51	3.3	6.48	3.18
C15orf52	4.64	3.73	4.65	4.24	4.91	3.85	4.52	2.87	3.72	2.99	2.97	3.14	3.58	3.8	3.45	3.67	3.36	2.84	2.4	3.22	2.97	3.29	3.03	3.41	3.21	3.02	3.87	3.75	4.36	3.26	-1.1
C15orf57	3.72	3.67	3.97	3.86	4.08	3.66	3.71	4.6	4.35	4.2	4.78	4.58	4.54	4.1	3.71	4.36	4.11	4.21	4.32	4.27	4.47	4.09	4.42	4	4.64	4.4	3.98	4.45	3.81	4.31	0.5
C15orf59	4.81	4.35	4.91	4.39	3.99	4.58	4	0.47	0.48	1.92	1.21	-0.2	1.73	3.37	2.54	1.78	2.29	1.25	0.97	2.13	1.86	1.86	2.79	1.93	0.77	1.15	2.05	4.48	4.43	1.75	-2.68
C15orf61	3.21	3.23	3.24	3.51	1.81	3.18	3.16	2.34	1	2.13	2.82	1.59	1.66	3.01	2.72	1.92	2.2	2.38	2.19	1.92	1.74	1.56	2.14	2.62	1.47	1.6	2.26	3.33	3.05	2.12	-0.93
C15orf62	4.26	4.06	3.83	3.87	4.01	3.99	4.11	1.54	2.15	2.78	1	1.23	2.75	3.51	2.64	2.52	1.67	2.36	1.52	1.92	1.59	1.65	2.11	2.95	2.17	1.9	2.92	2.79	4.02	2.17	-1.84
C16orf45	3.35	4.02	4.19	4.08	5.5	4.75	4.28	2.97	3.48	2.7	2.35	2.27	2.03	4.06	3.12	3.01	3.42	2.97	2.81	2.74	2.76	3.16	2.85	3.27	2.38	2.83	2.35	4.62	4.31	2.96	-1.35
C16orf52	4.18	4.33	4.2	4.06	2.5	3.85	3.9	4.53	3.67	4.34	4.41	3.96	4	3.77	3.88	4.07	3.94	4.06	4.01	3.9	4.23	3.91	3.86	4.03	4.25	4.3	4.08	3.89	3.86	4.05	0.19
C16orf54	0.94	1.92	1.41	1.93	2.12	2.07	1.18	4.92	5.16	4.2	5.03	4.78	4.62	3.83	4.77	5.08	4.75	5.29	5.43	4.56	4.7	4.39	4.75	4.53	4.77	4.69	3.48	3.63	1.65	4.64	2.98
C16orf58	5.27	5.26	5.23	5.33	5.02	5.45	5.2	5.1	5.29	4.29	4.86	5.14	5.14	4.72	5.16	5.35	5.26	5.41	5.47	4.95	4.9	5.02	5.26	5.22	5.04	4.94	4.51	5.86	5.25	5.09	-0.16
C16orf59	-1.14	-0.6	-0.93	0.41	0.09	0.04	0.24	0.32	1.12	0.89	-0.18	1.34	0.96	-0.07	-0.17	0.78	1.05	1.08	1.88	0.55	1.4	0.31	1.28	0.69	1.39	1.18	0.78	0.28	-0.27	0.8	1.07
C16orf62	5.26	5.15	5.38	5.37	6.14	5.28	5.36	5.56	5.97	5.53	5.37	5.87	5.78	5.81	5.76	5.69	5.85	5.55	5.77	5.88	5.78	5.94	5.87	5.7	5.8	5.89	5.83	5.93	5.42	5.77	0.35
C16orf70	5.29	4.9	4.96	4.71	4.3	4.97	5.18	4.6	4.91	5.18	4.83	4.19	4.74	5.16	5.34	5.04	4.43	4.42	4.65	4.64	4.3	4.45	4.78	5.12	4.47	4.9	5.63	4.93	4.9	4.8	-0.1
C16orf72	8.05	8.2	7.94	8	7.57	7.86	8.1	8.52	8.15	8.51	8.15	7.91	8.05	8.47	7.83	8.07	7.83	8.05	8.04	8.25	8.18	8.25	7.87	8.12	8.17	8.3	8.76	7.9	7.96	8.16	0.2
C16orf74	1.27	1.27	0.91	0.58	2.33	1.35	0.86	1.89	1.39	2.05	0.31	2.9	2.17	0.18	1.25	0.56	0.89	0.69	0.74	0.68	0.92	1.29	0.2	0.11	1.3	0.84	2.14	1.41	1.22	1.14	-0.08
C16orf86	-0.09	0.17	0.93	1.3	0.04	0.48	-0.15	0.25	1.25	0.6	2.23	0.56	0.57	0	1.81	1.56	1.7	1.58	1.9	1.35	1.79	1.43	1.72	1.17	0.46	0.85	0.54	1.67	0.38	1.19	0.81
C16orf87	3.67	3.16	3.87	3.77	3.25	3.22	3.93	4.36	3.8	4.73	4.35	3.95	3.89	4.01	3.67	3.57	3.66	3.91	4.31	3.94	4.28	3.85	3.72	3.78	4.13	4.1	3.91	4.16	3.55	4	0.45
C16orf91	3.01	3.14	2.71	2.98	4.16	3.11	2.78	2.41	2.14	2.93	2.34	2.79	2.68	3.32	3.44	2.67	2.48	3.11	2.97	2.77	2.54	2.68	2.6	2.68	2.39	2.55	3.15	3.12	3.13	2.75	-0.38
C16orf95	-0.24	0.03	0.8	-0.39	1.81	0.88	-0.83	0.78	0.45	-0.2	-0.53	0.03	0.27	0.36	1.03	0.1	0.76	0.28	0.96	0.09	0.3	0.06	0.47	0.68	0.75	0.24	0.67	0.77	0.29	0.4	0.1
C17orf105	0.62	-0.05	1.73	0.68	-4.58	0.81	0.16	1.65	2.41	1.32	1.22	1.24	1.08	0.75	-0.03	1.23	0.65	1.16	-0.3	0.9	0.88	0.81	0.46	1.37	1.82	1.03	0.47	-0.52	-0.09	0.93	1.02
C17orf107	2.3	1.52	2.12	1.91	0.92	1.84	1.82	2.29	3.02	2.14	1.45	1.76	1.91	0.7	2.41	1.51	2.39	1.54	1.82	1.18	2.9	3.47	1.4	0.91	1.98	3.77	1.76	3.16	1.78	2.07	0.29
C17orf49	4.18	4.3	3.89	3.86	3.86	4.16	4.18	4.31	4.39	4.35	4.62	5.11	4.95	4.25	3.93	4.09	4.4	3.53	4.09	4.64	4.88	5.2	4.89	4.21	4.53	5.16	3.77	4.71	4.06	4.48	0.42
C17orf51	3.4	3.38	3.7	3.11	2.52	3.82	3.08	3.13	3.44	3.37	3.24	2.89	2.88	3.4	3.38	2.58	4.85	2.92	2.89	3.07	3.44	3.7	3.55	3.16	3.75	2.74	3.04	4.67	3.29	3.34	0.05
C17orf53	1.04	1.36	0.12	1.43	0.18	0.91	0.78	1.25	2.06	0.88	1.2	1.94	0.8	0.89	0.99	0.74	1.38	1.05	0.95	1.19	1.34	1.37	1.15	1.13	1.52	1.43	1.09	1.05	0.83	1.21	0.38
C17orf58	2.59	3.18	2.41	3.43	2.38	3.07	2.93	3.01	2.42	3.38	3.12	2.71	2.75	4.22	3.52	3.15	2.82	3.39	3.27	3.13	3.42	3.13	3.26	2.69	2.73	3.01	3.62	2.53	2.86	3.11	0.25
C17orf62	4.44	4.9	4.92	5.2	4.96	5.56	4.96	6.64	7.36	6.61	6.91	6.77	6.91	6.09	6.72	7.18	6.84	7.37	7.26	6.81	7.06	6.94	7.17	6.71	7.06	7.01	6.18	5.95	4.99	6.84	1.84
C17orf67	0.08	0.58	0.49	0.45	0.92	-0.35	0.16	0.99	1.22	0.88	1.09	0.13	0.25	0.5	0.96	1.35	1.31	1.18	0.67	0.26	0.65	0.8	0.68	1.16	1.1	1.41	0.2	0.21	0.33	0.81	0.48
C17orf75	3.91	4.05	3.86	3.62	4.14	3.94	3.89	3.78	3.85	3.95	4.25	4.02	3.84	3.65	3.96	3.88	3.47	4.19	4.14	3.67	4.04	3.6	3.56	3.98	3.89	3.74	3.81	3.68	3.92	3.86	-0.06
C17orf80	4.58	4.63	4.52	5.07	5.31	4.46	5.02	4	3.77	3.59	4.43	4.67	4.16	3.85	4.21	4.02	4.46	3.65	4.14	4.08	4.25	4.03	4.59	4.13	4.04	3.7	3.52	4.76	4.8	4.1	-0.7
C17orf89	2.87	3.76	3.08	3.39	4.33	3.43	2.76	2.7	2.41	2.63	3.4	2.81	2.68	3.2	3.57	2.9	3.03	3.58	3.44	3.12	2.93	2.69	3.13	2.88	2.59	2.61	3.22	3.93	3.37	3.02	-0.35
C17orf96	1.98	1.15	1.06	0.73	1.7	2.52	1.42	3.16	3.37	3.51	3.05	3.21	3.19	3.23	4.17	3.2	3.04	3.11	3.47	3.93	3.75	3.63	4.02	3.37	3.93	3.89	3.03	2.31	1.51	3.41	1.9
C17orf97	2.14	0.9	2.47	2.42	0.65	2.06	1.52	-0.65	0.79	0.42	1.25	1.93	-0.52	-0.04	1.1	0.54	0.89	0.02	0.74	-0.01	0.14	-0.98	0	0.62	0.92	0.55	-1.07	1.06	1.74	0.37	-1.37
C17orf99	-0.86	-0.01	0.18	-0.5	0.62	0.52	0.63	-0.67	1.17	-0.01	-1.37	0.59	0.51	0	-0.79	0.33	-0.43	-0.68	-0.33	0.56	-0.98	-0.47	0.34	0.12	1.35	0.19	0.09	-1.22	0.08	-0.08	-0.16
C18orf21	3.79	3.7	3.44	3.79	2.59	3.66	3.72	4.09	3.37	3.91	4.38	4.01	3.92	4.01	3.95	3.66	3.7	4.27	4.25	3.76	3.8	3.47	3.91	3.88	3.45	3.66	4.11	3.8	3.53	3.87	0.35
C18orf25	5.78	5.37	5.49	5.15	6.59	5.47	5.23	5.84	6.26	6.18	5.23	5.9	6.08	5.5	5.5	5.55	5.47	5.02	5.15	5.7	5.69	5.88	5.89	5.6	5.76	6.03	5.7	5.32	5.58	5.68	0.1
C18orf32	5.27	5.41	5.07	5.2	2.39	4.17	5.13	5.56	4.33	5.57	6.22	5.46	5.34	5.31	3.99	5.06	4.69	5.79	5.24	5.63	5.65	5.07	5.46	4.78	5.09	5.29	5.66	5.36	4.66	5.26	0.6
C18orf54	1.52	1.78	2.35	1.03	1.12	2.3	2.92	3.07	2.87	2.08	3.18	2.87	2.83	1.56	1.21	2.57	2.66	3.68	3.11	2.74	2.73	2.36	3.03	2.58	3.8	2.38	2.15	2.69	1.86	2.67	0.81
C18orf8	4.38	4.31	4.47	4.48	4.21	4.26	4.06	5.75	5.53	5.45	5.53	5.06	5.26	4.54	5.29	5.27	5.15	5.24	5.44	5.34	5.41	5.13	5.31	4.94	5.34	5.22	4.8	4.45	4.31	5.21	0.9
C19orf12	4.31	5.19	5.24	5.38	4.91	4.38	4.38	5.36	5.11	5.6	5.34	4.97	5.42	4.96	5.34	5.73	5.1	5.8	5.7	5.16	5.61	5.09	5.82	4.8	5.56	5.1	5.17	5.47	4.83	5.34	0.52
C19orf24	3.15	3.49	2.84	2.99	4.04	3.75	2.88	2.89	3.19	3.33	3.1	3.66	3.76	3.55	4.14	3.34	3.58	3.66	3.91	3.63	3.51	3.81	3.76	3.51	3.43	3.47	3.62	4.07	3.31	3.57	0.26
C19orf25	3.58	3.59	4.02	3.96	4.81	4.02	3.66	3.57	5.02	3.84	4	3.96	4.48	3.79	4.51	4.58	4.24	4.96	4.59	4.1	4.08	4.06	4.42	4.54	4.72	3.72	3.83	4.29	3.95	4.25	0.3
C19orf33	5.24	5.53	4.68	5.24	5.2	5.27	4.53	2.89	1.87	4.8	1.24	4.06	4.08	3.72	4.85	3.17	1.72	2.59	1.9	2.91	3.12	3.87	2.96	4.38	3.17	3.49	5.48	4.58	5.1	3.37	-1.73
C19orf35	-0.62	-0.67	-0.16	-0.15	0.26	-0.45	-0.71	0.82	2.37	1.55	0.4	1.4	1.77	0.42	0.38	1.07	1.4	0.42	0.72	0.41	0.68	1.33	0.71	1.19	1.34	1.88	0.28	-0.25	-0.36	0.97	1.32
C19orf38	-1.64	0.1	-1.02	-1.39	-0.23	0.15	-1.34	2.47	3.52	2.61	3.24	3.11	3.15	2.36	3.22	3.17	3.78	3.81	4.03	3.67	3.65	3.11	3.89	3.32	3.11	3.5	2.44	1.29	-0.77	3.16	3.93
C19orf43	5.5	5.76	5.32	5.94	5.53	5.77	5.61	5.28	5.09	5.52	5.72	5.54	5.43	5.87	5.96	5.64	5.75	5.49	5.81	5.81	5.86	5.63	6.05	5.76	5.33	5.62	5.41	6.13	5.63	5.65	0.02
C19orf44	1.83	1.8	2.03	2.08	2.5	2.08	2.14	1.85	2.81	1.46	1.24	2	1.75	0.25	1.39	2.25	2.01	1.83	1.57	1.34	1.1	1.8	1.32	2.39	2.62	1.52	0.57	1.39	2.07	1.64	-0.42
C19orf47	3.46	3.43	3.12	3.05	2.03	2.97	2.94	2.82	3.09	3.45	3.18	3.07	3.2	2.88	2.71	2.32	2.59	1.55	2.28	2.57	2.51	3.17	2.58	2.63	2.8	3.08	2.24	2.61	3	2.73	-0.27
C19orf48	4.84	4.92	4.21	4.65	4.77	5.07	4.4	4.3	4.23	4.21	4	4.82	4.38	4.81	5.14	4.58	4.02	4.72	4.7	4.09	4.42	4.14	4.08	4.76	3.99	4.47	4.85	4.85	4.69	4.45	-0.24
C19orf52	3.56	3.7	3.35	3.68	3.61	3.54	3.69	3.31	2.96	3.38	3.53	3.03	3.26	3.5	3.5	3.27	3.15	3.48	3.53	2.96	2.84	2.88	3.05	3.22	2.86	2.84	3.65	3.33	3.59	3.22	-0.37
C19orf53	4.61	4.67	4.37	4.7	4.83	4.69	4.44	4.48	3.84	4.62	4.34	4.7	4.39	4.57	5.33	4.36	4.66	4.75	4.83	4.81	4.83	4.69	4.81	4.62	4.29	4.71	4.93	5.55	4.62	4.67	0.06
C19orf54	0.86	1.56	1.42	0.61	1.34	1.66	2.09	1.6	2.9	1.71	1.95	2.38	2.27	1.11	0.79	1.9	1.43	1.61	1.26	2.18	1.25	2.02	2.39	1.75	2.91	2.59	1.15	0.56	1.36	1.8	0.43
C19orf57	1.72	1.61	0.78	0.97	2.33	1.65	1.1	0.82	1.22	1.35	0.23	0.94	1.71	0.79	0.5	0.33	0.87	-0.6	-0.63	0.06	0.11	1.04	0.19	0.9	0.55	0.3	0.58	0.43	1.45	0.56	-0.89
C19orf60	3.67	4.38	3.45	4.12	4.56	3.81	3.22	3.6	4.02	4.07	4.31	3.79	3.9	3.9	5.09	4.57	4.55	4.97	4.94	4.08	4.73	4.45	4.47	4.21	3.93	3.84	4.44	4.24	3.89	4.29	0.4
C19orf66	3.3	3.65	3	3.69	4.01	3.71	3.02	5.22	5.47	5.6	5.18	5.03	5.25	4.68	5.06	5.24	4.9	5.9	5.65	4.71	5.34	5.71	5.34	5.34	5.68	5.6	5.29	4.52	3.48	5.27	1.79
C19orf68	1.06	1.57	1.43	0.44	1.23	0.46	1.11	1.75	1.09	0.82	-0.59	1.94	0.95	2.11	-0.03	1.36	1.66	0.33	1.63	1.55	1.16	2.07	-0.72	2.45	0.42	0.92	2.2	0.85	1.04	1.14	0.1
C19orf70	4.4	4.45	4.25	4.31	4.71	4.69	4.05	3.68	3.88	3.98	4.03	4.13	4.12	4.23	4.8	4.29	4.39	4.45	4.56	4.17	4.34	4.1	4.41	4.31	3.83	4.09	4.52	4.92	4.41	4.25	-0.16
C19orf71	0.42	0.19	-0.11	0.11	1.99	0.94	0.67	0.15	1.6	-0.1	-0.02	0.01	0.86	0.07	0.13	1.1	0.19	1.16	0.28	0.7	0.42	0.27	1.1	0.75	1.27	-0.38	-0.11	0.31	0.6	0.46	-0.14
C1D	3.65	4.38	3.39	4.2	2.81	3.25	3.52	4.07	2.67	4.29	4.39	3.86	4.14	4.01	3.43	3.91	3.45	3.55	3.5	4.24	4.19	3.72	3.53	3.66	3.55	3.97	4.17	3.8	3.6	3.81	0.21
C1DP1	0.86	-0.73	0.31	-1.67	0.61	0.45	1.46	-0.23	-0.39	-0.59	0.66	1.1	-0.78	-1.98	0.28	0.83	1.66	1.45	1.49	1.29	-0.27	1.11	0.44	0.54	-0.14	1.26	-0.38	1.88	0.19	0.44	0.25
C1GALT1	4.92	5.27	5.52	5.1	4.1	5.2	4.84	6.05	5.8	6.29	6.58	6.12	6.08	5.77	5.61	6.14	5.69	6.56	6.3	5.84	5.96	5.67	6.1	6.21	6.02	5.81	6.03	5.28	4.99	6	1
C1GALT1C1	3.71	4.17	3.9	4.27	4.24	3.75	3.74	4.94	4.03	4.41	5.2	4.74	4.62	4.68	4.49	4.66	4.74	5.2	4.88	4.9	4.78	4.25	4.89	4.31	4.32	4.35	4.65	4.51	3.97	4.64	0.68
C1orf101	1.22	0.66	1.25	1.64	0.17	0.32	0.42	-0.09	0.9	-0.45	0.41	-0.55	-0.5	-0.11	-0.84	0.87	0.97	0.43	-0.22	0.43	0.53	-0.56	0.63	1.1	0.43	0.02	-0.45	1.03	0.81	0.19	-0.62
C1orf106	5.91	5.76	5.74	5.64	6.93	5.79	5.88	4.29	4.26	5.34	2.87	5.08	5.42	4.76	4.11	4.68	3.02	3.52	2.71	3.66	3.34	4.78	3.79	4.59	4.53	4.45	6.08	4.02	5.95	4.25	-1.7
C1orf109	4.15	4	3.89	3.85	3.98	4.22	3.86	3.35	3.63	2.99	3.53	3.47	3.6	3.43	4.08	3.77	3.73	3.93	4.02	3.14	3.33	3.03	3.73	3.72	3.55	3.06	3.26	3.76	3.99	3.53	-0.46
C1orf112	3.04	2.91	3.62	3.2	2.61	3.3	3.58	3.77	3.93	3.14	3.9	3.55	3.59	3.13	2.47	3.4	3.66	3.99	3.95	3.37	3.4	3.03	3.47	3.49	3.81	3.06	3.49	3.09	3.18	3.46	0.28
C1orf115	4.69	5.37	5.29	5.34	4.89	4.76	4.75	1.42	0.99	1.71	1.64	1.75	1.75	4.03	3.05	2.57	3.33	1.67	2.07	2.53	2.28	2.03	2.85	3.35	1.56	1.66	2.41	3.77	5.01	2.31	-2.71
C1orf116	6.76	6.52	6.2	6.22	5.89	6.55	6.63	4.4	3.58	5.93	2.22	5.15	6.01	5.07	5.35	4.7	2.73	2.7	3.25	4.29	3.44	5.18	4.51	4.98	4.99	5.03	6.03	4.73	6.4	4.49	-1.91
C1orf122	3.71	3.51	3.58	3.42	4.66	3.97	3.71	4.11	3.79	4.02	3.45	3.91	4.28	3.97	4.72	3.88	4.48	4.54	4.49	4.16	4.56	4.47	4.31	3.73	4.23	4.36	4.21	5.15	3.79	4.23	0.44
C1orf123	4.07	4.67	4.38	4.77	4.9	4.37	4.32	3.91	3.58	3.93	4.37	4.1	4	4.72	4.47	4.41	4.64	4.51	4.47	4.55	4.48	4.24	4.67	4.19	4.09	4.05	4.46	5.5	4.49	4.35	-0.14
C1orf127	-0.91	-0.89	-0.05	-1.05	0.54	-0.46	-1.08	0.18	1.51	-0.45	0.24	0.24	0.36	-0.27	1.2	1.31	0.9	0.32	0.13	0.42	-0.32	-0.14	0.04	0.78	0.75	0.4	-0.53	0.21	-0.55	0.35	0.9
C1orf131	3.68	3.31	3.5	3.38	3.26	3.25	3.37	3.59	3.33	3.3	3.88	3.41	3.41	3.41	3.83	3.73	3.54	4.01	4.11	3.6	3.16	3.05	3.52	3.55	3.75	3.09	3.39	3.64	3.39	3.54	0.14
C1orf158	0.14	-0.3	1.06	-1.27	-0.63	0.44	1.46	1.22	2.49	1.18	-0.04	0.71	1.01	-0.32	-0.07	1.16	-0.22	0.74	-0.06	0.42	0.69	0.29	0.55	0.76	1.59	0.94	0.14	-0.63	0.13	0.6	0.47
C1orf159	2.52	3.01	2.6	2.89	2.03	2.73	2.89	3.24	3.94	2.96	3.25	2.79	3.29	2.11	3.15	3.26	3.34	3.21	3.37	2.78	3.18	3.14	2.76	3.36	3.64	3.16	3.1	2.97	2.67	3.14	0.47
C1orf162	0.77	1.65	1.55	1.67	0.47	2.59	0.86	2.97	4.3	3.92	5.08	4.12	4.34	4.62	5.29	5.3	5.36	5.72	5.53	5.12	5.13	4.65	5.74	5.26	4.41	3.95	3.38	3.11	1.37	4.63	3.27
C1orf167	-0.48	0.56	0.15	-0.45	1.68	1.09	0.19	0.95	1.35	0.94	-0.39	0.69	2.01	1.49	0.95	1.22	0.84	0.83	0.45	0.07	-0.21	0.47	1.33	2.39	0.95	1.29	2.76	-0.2	0.39	0.96	0.57
C1orf168	0.38	-0.67	1.01	-0.08	-1.21	-0.05	0.66	-0.18	0.71	-0.9	-0.94	-0.34	-0.44	-0.89	-0.54	0.34	-0.85	-0.09	-0.34	-0.04	-0.17	-0.57	-0.54	0.5	0.33	0.1	-0.79	-1.33	0	-0.33	-0.34
C1orf174	4.04	3.89	3.78	4.23	3.94	4.08	4.13	4.33	4.13	4.01	4.5	4.48	4.46	4.29	3.96	4.22	4.12	3.91	4.05	4.42	4.36	4.22	4.3	4.05	4.19	4.11	4.14	4.4	4.01	4.22	0.21
C1orf186	1.16	1.69	1.51	1.89	2.51	2.09	1.6	3.22	2.83	2.05	2.75	3.01	2.9	2.08	2.26	2.49	2.68	2.08	2.02	2.76	2.8	2.41	2.89	2.26	2.91	2.66	2.09	2.35	1.78	2.55	0.77
C1orf198	6.53	6.57	6.86	6.73	6.28	6.12	6.78	5.64	4.75	5.75	5.34	5.19	5.62	5.86	5.84	5.18	6.07	4.2	4.55	4.92	5.65	6.58	5.15	5.2	4.73	5.26	5.82	6.95	6.55	5.44	-1.11
C1orf204	1.17	0.93	1.39	1.25	2.76	1.47	1.98	1.54	2.12	0.84	1.43	1.11	1.01	1.22	0.51	1.47	1.49	1.53	1.15	1.16	0.96	0.88	1.03	1.41	1.67	0.6	0.91	1.42	1.57	1.21	-0.35
C1orf21	7.56	7.43	7.01	7.67	5.65	6.98	7.29	5.44	4.64	6.37	4.95	5.24	6.19	7.07	5.65	5.83	4.67	5.1	5.13	5.69	5.12	5.39	5.72	6.17	5.34	5.85	6.94	6.05	7.08	5.64	-1.44
C1orf210	3	2.74	2.35	2.11	3.2	2.3	2.63	0.34	0.43	2.37	-1.67	0.76	2.07	2.12	1.43	1.11	-1.81	0.2	0.2	1.01	-0.05	1.06	0.96	2.2	0.75	1.85	2.44	1.01	2.62	0.89	-1.72
C1orf216	4.02	4	4.13	4.33	4.7	4.23	3.9	4.06	4.39	3.68	3.94	3.81	4	4.18	4.25	4.28	4.43	4.18	4.17	3.99	3.95	4.26	4.2	3.84	4.01	3.85	3.01	4.86	4.19	4.06	-0.12
C1orf226	2.91	2.2	2.29	1.83	1.48	1.56	2.61	-0.38	-0.9	2.09	0.53	1.73	0.74	1.48	1.27	1.23	0.77	-1.47	-0.65	0.49	0.76	1.05	0.17	1.56	1.37	2.3	3.56	0.61	2.13	0.87	-1.25
C1orf228	-1.63	-0.31	-0.29	-1.53	0.14	-0.65	-0.87	1.06	2.4	1.83	1.24	1.27	2	0.5	1.5	1.65	1.87	3.3	2.19	2.13	2.24	1.18	2.33	1.23	2.69	1.39	1.24	-0.5	-0.73	1.65	2.39
C1orf27	5.15	5.02	5.09	5.44	3.82	4.89	5	5.33	4.61	5.02	5.18	4.6	4.58	4.94	4.93	5.18	4.75	5.52	5.15	5.1	4.87	4.38	4.96	4.84	4.96	4.73	5.38	5.1	4.91	4.96	0.04
C1orf35	3.79	3.61	3.4	3.82	4.39	3.57	3.45	2.35	2.85	2.9	2.52	2.66	2.59	3.34	3.42	2.91	2.96	2.87	3.1	2.96	2.53	2.47	2.77	3.14	2.57	2.61	2.74	3.01	3.72	2.82	-0.9
C1orf43	6.93	6.72	6.74	6.96	6.59	6.62	6.89	6.45	6.08	6.38	6.99	6.85	6.82	6.76	6.72	6.34	6.48	6.37	6.34	6.78	6.71	6.49	6.84	6.42	6.35	6.64	6.47	6.87	6.78	6.58	-0.2
C1orf50	2.18	2.48	2.37	2.55	0.1	2.33	2.28	2	2.35	2.56	2.43	2.15	2.64	2.71	2.59	2.68	2.46	2.65	2.47	2.77	2.5	2.32	2.58	2.43	2.58	2.4	2.55	2.62	2.04	2.5	0.46
C1orf52	3.62	3.96	3.89	4.3	3.17	3.44	3.71	4.03	3.64	4.09	3.91	3.63	3.82	3.91	3.78	3.74	3.63	4	3.62	3.64	3.98	3.68	3.69	3.65	3.79	3.73	3.92	3.78	3.73	3.79	0.07
C1orf54	1.71	2.31	1.53	1.89	0	2.26	1.94	3.19	3.89	3.95	5.43	4.27	3.55	4.34	4.88	4.69	4.89	4.97	5.17	4.87	4.77	4.1	4.48	4.28	3.86	4.14	3.73	4.24	1.66	4.37	2.7
C1orf56	0.96	0.46	1.73	1.01	-0.44	1.23	2.18	2.12	2.41	1.43	0.59	1.58	1.72	0.86	0.83	1.76	0.58	1.41	1.15	1.66	1.17	1.52	1.47	1.28	2.53	1.45	1.5	1	1.02	1.43	0.41
C1orf61	0.22	-0.65	0.85	-0.78	0.31	0.22	0.37	1.81	2.14	0.68	0.62	2.1	1.35	-0.19	1.66	1.43	1.47	2.01	2.31	0.6	1.1	0.56	0.87	1.21	1.84	0.81	0.08	0.12	0.08	1.17	1.09
C1orf64	-0.09	-0.15	1	-0.36	-0.34	0.21	0.47	1.07	1.94	0.61	0.46	0.86	1.02	-0.27	-0.48	0.68	0.11	0.51	0.23	0.4	0.09	-0.24	0.23	0.56	1.48	0.45	-0.43	-0.2	0.11	0.43	0.33
C1orf68	8.26	7.71	7.35	7.48	7.74	7.18	7.68	1.78	-0.38	5.61	-2.12	2.74	3.77	6.36	6.52	3.85	-1.9	2.55	3.11	3.68	2.2	3.37	3.3	6.04	2.34	4.13	5.97	5.72	7.63	3.27	-4.36
C1orf74	3.63	3.47	3.41	3.23	2.43	3.75	3.25	4.69	4.29	5.62	3.74	4.67	4.9	3.51	3.91	3.6	3.86	3.63	3.62	3.56	4.45	5.61	3.68	3.73	4.88	4.49	5.39	3.43	3.31	4.25	0.94
C1QA	3.47	5.29	5.17	5.8	6.17	5.87	4.8	5.22	7.79	7.73	9.68	8.54	7.78	8.74	9.82	9.57	9.41	9.96	10.12	9.9	9.43	8.69	9.87	9.28	8.02	8.42	7.91	7.03	5.22	8.71	3.49
C1QB	2.58	4.52	4.52	4.77	6.21	5.34	3.98	5.53	8.04	8	9.82	8.87	8.53	8.65	9.4	9.51	9.25	9.55	9.8	9.81	9.46	8.7	10.01	9.54	8.2	8.56	7.88	6.79	4.56	8.76	4.2
C1QBP	5.82	5.82	5.35	5.75	7.14	6.03	5.62	6.05	5.15	6.43	5.96	6.35	5.95	6.19	6.62	5.74	5.74	6.49	6.27	6.37	6.1	5.91	5.81	5.94	5.72	5.77	6.86	6.1	5.93	6.07	0.14
C1QC	2.83	4.52	4.18	4.87	5.77	5.35	4.17	4.62	7.18	7.08	8.24	8.21	7.62	7.76	8.39	8.26	8.52	8.44	8.8	8.8	8.34	7.86	8.87	8.76	7.16	7.77	6.63	6.28	4.53	7.79	3.26
C1QL3	1.25	1.31	1.75	-1.41	-1.33	1.65	-0.71	1.45	1.01	0.35	1.59	0.8	-0.21	0.47	1.15	0.91	1.13	1.96	1.19	1.61	1.43	0.55	1.45	1.04	-0.78	1.15	0.87	1.57	0.36	0.99	0.63
C1QTNF1	3.81	5.37	4.52	5.58	5.23	4.92	4.55	4.71	4.73	4.91	4.64	5.58	4.97	5.29	5.9	5.14	6.15	5.37	4.66	4.77	5.62	5.9	4.75	4.93	4.94	5.11	4.93	6.23	4.85	5.2	0.35
C1QTNF2	0.75	1.91	0.48	2.46	1.56	1.92	1.47	-0.16	0.7	0.03	0.25	0.03	0.76	1.47	0.77	0.18	0.8	0.33	0.47	0.43	0.1	0.84	0.29	1.15	-0.23	-0.14	0.04	1.75	1.51	0.47	-1.04
C1QTNF3	2.83	3.23	2.87	4.48	5.97	4.3	3.52	1.13	0.95	0.5	2.09	0.17	0.4	4.49	2.99	1.91	3.17	1.76	2.21	0.94	1.21	1.07	2.91	2.12	0.9	0.85	1.09	7.81	3.89	1.94	-1.95
C1QTNF3-AMACR	2.6	3.34	2.22	3.63	-4.25	3.01	3.12	1.71	0.24	-0.73	1.52	0.01	-0.46	2.53	3	1.66	3.24	1.03	2.37	1.1	0.7	0.59	2.12	1.56	0.75	0.02	-4.57	5.02	1.95	1.11	-0.84
C1QTNF5	1.92	2.77	2.44	3.25	4.99	3.27	2.82	2.52	2.66	2.89	3.76	3.04	3.28	4.44	5.5	4.25	5.52	4.49	4.73	4.07	4.33	4.73	4.53	4.24	3.09	2.65	3.5	7.03	3.07	4.06	0.99
C1QTNF6	2.91	3.1	3.58	2.55	2.62	3.52	3.11	4.29	4.83	4.12	4.88	4.86	4.54	4.34	5.14	4.78	5.64	4.29	4.74	4.72	4.98	5.76	4.95	4.53	4.78	4.42	4.19	6.99	3.06	4.85	1.79
C1QTNF7	2.57	3.8	4.28	4.11	5.52	3.87	3.76	-0.67	0.52	0.76	-0.27	-0.16	0.12	1.62	-0.5	1.25	0.39	1.01	0.79	-0.49	0.69	0.25	-0.7	1.4	-0.22	1.49	-0.73	2.45	3.99	0.43	-3.56
C1QTNF9B	2.06	2.49	1.92	1.76	-0.47	2.21	2.01	-2.59	-2.15	-2.99	-4.58	-2.21	-2.37	0.39	-0.47	-1.89	-1.89	-1.69	-2.49	-1.56	-2.18	-3.75	-2.59	-0.44	-3.93	-3.78	-1.96	0.37	1.71	-2.13	-3.84
C1R	6.77	7.97	7.63	8.11	7.92	8.93	8.09	8.78	8.18	8.85	8.57	9	9.04	9.84	9.16	8.9	9.32	8.05	8.56	8.81	8.89	9.59	9.42	9.3	8.42	9.03	8.24	8.89	7.92	8.9	0.98
C1RL	4.39	5.04	4.94	5	5.45	5.49	4.3	5.38	5.68	5.35	5.95	5.58	5.8	5.65	6.29	5.87	5.99	5.66	6.06	5.67	5.57	6	6.19	5.98	5.62	5.94	5.52	5.2	4.95	5.76	0.81
C1S	6.76	8.25	7.92	8.36	8.68	8.5	8.19	9.59	8.36	9.33	9.93	9.28	9.22	10.21	9.92	9.41	9.68	9.41	9.5	9.51	9.47	9.74	9.77	9.24	8.77	8.89	8.95	9.63	8.1	9.42	1.32
C2	3	4.02	3.93	4.43	4.74	4.91	4.21	5.62	7.27	6.96	8.05	7.36	7.23	7.11	7.91	7.95	7.69	8.19	8.39	8.12	7.68	7.67	8.4	7.61	6.96	7.55	6.58	5.64	4.18	7.43	3.25
C20orf144	-0.34	-0.96	0.18	0.02	-0.28	-0.1	-0.31	-0.02	0.94	-0.01	-0.56	0.15	-0.19	-0.96	-0.24	0.39	0.38	0.15	-0.17	-0.32	-0.23	-0.77	0.23	-0.03	0.62	0.25	-1.18	-0.16	-0.25	-0.08	0.17
C20orf194	4.64	5.16	5.6	5.18	5.3	5.13	4.92	5.04	5.46	4.83	5.09	5.04	5.19	5.01	5.54	5.49	5.54	5.38	5.21	5.45	5.3	5.25	5.42	5.43	5.39	4.96	5.14	5.58	5.13	5.27	0.14
C20orf196	0.73	1.33	1.26	1.46	-4.58	1.09	0.73	1.74	1.77	1.6	2.13	1.81	1.86	1.34	1.53	1.77	0.92	1.4	1.86	1.8	1.58	1.32	1.63	1.78	1.88	1.42	1.7	1.57	0.29	1.64	1.35
C20orf24	5.1	5.14	4.74	4.9	3.93	5.34	4.43	5.87	5.71	6.59	6.11	5.84	6.3	5.87	6.31	5.88	5.75	6.3	6.32	5.98	6.25	6.04	6.25	5.66	6.05	6.34	6.79	5.7	4.8	6.09	1.29
C20orf27	3.24	4.46	3.57	4	5.02	4.3	3.53	3.09	3.53	3.6	4.09	3.69	3.71	4.46	4.68	4.41	4.57	4.37	4.79	4.3	4.08	3.89	4.57	4.28	3.57	3.82	3.84	4.72	4.02	4.1	0.08
C20orf96	-0.15	-0.13	0.08	-0.03	-1.14	0.3	-0.35	0.37	0.89	-0.45	-0.13	0.89	0.03	-0.29	0.08	0.58	0.59	-0.17	0.66	0.48	0.2	0.18	0.45	-0.13	0.27	0.36	-0.41	0.55	-0.2	0.24	0.44
C21orf2	3.69	4.23	4.14	4.08	4.66	4.22	3.69	3.9	3.79	3.57	3.51	3.33	4.08	4.05	4.99	4.69	4.65	4.13	4.82	3.82	3.89	4.08	4.11	4.33	4.08	3.86	3.31	5.4	4.1	4.11	0.01
C21orf33	2.83	3.13	2.94	3.57	5.3	4.29	4.02	2.62	4.25	4.03	4.1	3.98	2.88	3.86	3.23	3.7	4.24	5.15	3.8	5.19	2.87	3.26	2.94	3.68	3.42	2.74	4.52	4.58	3.72	3.76	0.04
C21orf58	1.43	1.52	1.64	1.89	1.72	1.96	1.49	2.02	3.28	1.79	1.77	2.38	2.33	1.03	1.4	2.22	2.1	2.12	2.44	1.55	1.79	1.89	1.81	2.33	2.84	1.99	1.21	1.52	1.67	1.99	0.33
C21orf59	4.66	4.76	4.43	4.87	5.08	4.61	4.64	4.19	3.48	4.43	4.37	4.21	4.03	4.7	4.66	4.06	4.14	4.4	4.44	4.33	3.99	3.98	4.31	4.21	3.96	4.1	4.73	4.49	4.72	4.25	-0.47
C21orf62-AS1	0.98	0.9	1.87	0.77	0.93	0.25	0.94	0.19	1.1	-0.15	0.5	0.04	0.26	0.71	0.17	0.36	0.38	0.94	0.14	0.69	-0.03	-0.73	0.5	0.2	0.4	0.24	1.56	1.11	0.95	0.41	-0.54
C21orf91	6.87	6.29	6.58	6.52	5.21	6.15	6.61	5.96	5.58	6.11	5.88	5.71	6.03	6.13	5.18	5.6	5.14	5.11	5.5	5.76	5.7	5.28	5.53	5.81	5.75	5.9	5.47	5.8	6.32	5.66	-0.66
C22orf23	4.07	3.84	3.63	3.62	3.75	4.1	4.02	2.29	2.25	2.99	1.66	3.32	3.42	3.36	3.17	2.81	2.36	2.14	2.61	2.81	2.27	2.64	2.51	3.4	2.73	2.4	4.12	3.48	3.86	2.8	-1.06
C22orf29	6	5.74	5.61	5.99	5.72	5.64	5.94	3.9	4.41	4.22	3.86	4.72	4.39	4.12	4.88	3.94	4.23	3.61	3.56	4.11	3.83	4.8	3.97	4.62	3.99	4.26	3.97	4.65	5.8	4.19	-1.61
C22orf39	5.22	5.46	5.31	5.62	5.1	4.75	5.14	4.31	4.45	4.12	4.62	3.98	4.21	4.58	4.65	4.42	4.44	4.58	4.45	4.57	4.27	4.26	4.4	4.41	4.33	3.97	4.23	4.8	5.23	4.38	-0.85
C22orf46	3.41	3.63	3.54	4.09	2.75	3.37	3.75	3.27	3.83	3.45	3.56	3.63	3.65	3.76	2.66	3.59	3.36	2.9	3.38	4.03	3.06	3.45	3.46	3.27	3.6	3.68	3.51	3.56	3.51	3.46	-0.05
C2CD2	6.06	6.18	7.01	6.22	5.11	5.7	6.28	5.06	4.99	6.13	5.03	5.17	5.01	5.04	5.65	5.01	5.17	4.86	4.62	5.11	5.03	5.49	5.11	5.12	4.75	5.13	6.29	5.75	6.08	5.22	-0.86
C2CD2L	4.1	4.11	3.88	3.7	2.77	4.63	3.99	3.73	4.78	4	4.22	4.58	4.45	3.98	4.82	4.61	4.63	4.61	4.86	4.42	4.36	4.18	4.69	4.72	4.25	4.31	3.5	4.28	3.88	4.38	0.5
C2CD3	5.1	4.84	5.85	4.9	4.81	5.55	5.64	5.48	6.55	5.13	5.12	5.47	5.63	4.85	4.58	5.68	5.32	5.17	4.91	5.42	5.16	5.63	5.3	5.6	6	5.69	4.83	4.7	5.24	5.34	0.1
C2CD4A	0.73	-0.13	0.3	-0.46	1.74	0.41	-0.09	0.73	1.72	1.39	0.21	0.92	2.11	0.65	0.68	0.15	0.15	0.99	0.12	0.09	1.38	0.9	0.05	0.91	1.95	0.47	2.21	-0.24	0.36	0.83	0.48
C2CD4B	-0.99	-1.05	-0.91	0.06	-0.41	0.25	-0.98	0.21	0.54	0.46	-0.57	0.43	0.72	-0.46	1.32	-0.41	-0.5	1.11	-0.21	-0.68	0.5	0.41	-0.08	0.55	0.96	-0.83	0.19	-0.21	-0.57	0.16	0.74
C2CD4D	-0.14	-0.09	-0.26	-0.1	1.13	-0.59	0.16	-0.25	0.71	-0.61	-0.57	-0.57	-0.1	-1.29	0.22	-0.04	-0.42	0.26	0.11	-0.47	-0.69	-0.3	-0.44	-0.15	0.35	-0.14	-0.12	-1.85	0.01	-0.3	-0.32
C2CD5	5.09	5.34	5.67	5.12	4.12	5.23	5.37	5.18	5.77	5.02	5.86	5.36	5.03	5.21	4.5	5.68	5.29	5.54	5.23	6.09	5.68	5.33	5.64	5.65	5.76	5.67	5.52	5.17	5.13	5.44	0.3
C2orf15	1.71	0.94	1.4	1.1	0.39	0.99	1.22	0.3	0.58	-0.09	-1.84	-0.6	-0.11	0.36	-0.16	0.32	-0.73	-0.11	0.11	0.02	-0.23	-1	-0.37	0.74	0.12	-0.53	0.03	-0.38	1.11	-0.17	-1.28
C2orf16	0.22	0.24	0.58	0.4	-1.33	0.49	1.19	0.56	-0.18	0.79	0.58	1.02	1.09	0.65	0.2	-0.18	1.07	-0.39	0.11	0.58	0.36	0.95	0.65	0.26	0.43	1.08	0.95	1.24	0.26	0.56	0.31
C2orf27A	-0.4	-0.04	0.7	0.67	0.32	-0.34	0.64	0.8	1.62	0.98	1.45	0.78	0.12	-0.05	1.5	1.43	1.76	2.05	1.08	0.89	1.36	1.25	1.21	1.02	1.1	0.79	0.92	2.26	0.22	1.16	0.94
C2orf42	2.58	3.39	3.47	3.56	3.55	2.93	3.15	3.48	3.22	3.02	4.45	3.68	3.89	3.26	3.52	3.64	3.71	3.48	3.28	3.81	3.39	3.15	3.5	3.56	3.51	2.81	2.45	3.53	3.23	3.45	0.21
C2orf47	3.59	3.79	3.39	3.71	3.23	3.57	3.32	3.56	2.86	3.71	3.53	3.31	3.57	3.87	3.95	3.52	3.33	3.91	3.88	3.72	3.54	3.33	3.55	3.61	3.61	3.45	3.93	3.69	3.51	3.59	0.08
C2orf49	5.01	5.2	4.89	5.1	4.79	4.88	5	4.74	4.19	4.58	4.94	4.7	4.31	4.77	4.66	4.66	4.56	4.79	4.96	4.55	4.81	4.25	4.68	4.57	4.76	4.52	4.78	4.84	4.98	4.65	-0.33
C2orf50	0.2	-0.22	0.76	-0.69	1.56	0.21	0.21	0.57	1.67	0.28	0.13	0.49	0.62	-0.22	-0.46	0.86	-0.08	0.47	0.05	0.41	-0.33	-0.12	0.01	0.91	1.17	0.32	-0.61	-1.28	0.29	0.23	-0.06
C2orf54	5.97	5.25	4.69	5.2	5.99	5.63	5.04	2.17	1.6	4.9	-0.55	2.52	4.24	5	4.91	3.53	0.16	1.87	2.35	3.11	2.54	3.9	3.29	4.26	2.97	4.36	5.69	5.1	5.4	3.23	-2.16
C2orf61	-0.33	-0.01	0.83	-0.51	1.66	0.52	-0.77	0.09	1.24	-0.21	0.29	0	-0.21	-1.29	-0.65	0.42	0.28	0	-0.04	-0.07	-0.01	0.18	-0.6	0.08	0.38	0.08	-0.37	-0.14	0.2	-0.03	-0.22
C2orf68	4.7	4.75	4.42	4.45	4.43	4.66	4.54	4.42	4.6	4.38	4.39	4.3	4.63	4.45	4.72	4.55	4.55	4.82	4.82	4.36	4.48	4.27	4.58	4.56	4.58	4.49	4.49	4.86	4.56	4.54	-0.02
C2orf69	5.22	5.45	5.17	5.47	3.82	4.49	5.23	5.1	4.27	5.32	5.06	4.76	4.96	5.54	3.96	4.75	3.82	4.49	4.42	4.99	5	4.74	4.5	4.75	4.66	4.82	5.44	4.65	4.98	4.76	-0.22
C2orf72	2	0.82	2.71	0.51	0.47	2.19	2.52	-4.06	-2.02	-2.98	-0.71	-1.27	-2.1	-1.08	-2.16	-2.88	-2.76	-1.38	-1.48	-0.33	-1.58	-1.15	-0.88	-1.68	-1.67	-3.4	-0.35	-2.28	1.6	-1.82	-3.42
C2orf74	2.69	3.13	3.58	3.14	3.35	1.73	2.85	2.21	2.13	2.39	2.54	1.53	2.34	1.79	2.15	3.31	2.8	2.8	3.08	3.04	1.64	2.93	2.41	2.7	1.72	1.81	1.75	2.31	2.92	2.35	-0.57
C2orf76	2.92	3	2.8	3.14	2.64	2.48	2.69	1.55	0.65	1.56	2.11	1.48	1.67	2.44	1.84	1.41	1.59	1.79	1.65	2	1.66	1.06	1.8	1.46	1.29	1.36	2.1	2.67	2.81	1.67	-1.14
C2orf81	-0.23	0.25	0.17	0.43	1.89	0.99	1.07	0.45	1.17	0.32	0.96	1.2	0.89	0.4	1.06	0.93	1.74	1.04	1.37	1.02	0.98	1.12	0.96	1.16	0.6	0.68	0.13	1.9	0.65	0.96	0.3
C2orf82	2.43	1.59	1.56	2.09	3.18	1.78	2.1	-1.51	-1.21	-1.52	0.26	-0.23	-0.89	0.81	-0.1	-1.27	-0.09	0.17	-1.22	-1.45	-0.48	-0.74	-0.47	1.03	-1.32	-0.34	-1.52	-1.9	2.1	-0.67	-2.77
C2orf83	-0.06	-0.69	1.05	-0.96	-1.27	0.13	-0.38	0.42	1.51	0.13	-0.79	0.38	0.75	0.15	-0.54	0.49	-0.23	0.25	-0.14	-0.25	-0.25	-0.74	-0.35	0.46	0.92	-0.59	-0.24	-1.56	-0.31	-0.01	0.3
C2orf88	4.76	4.21	4.79	3.76	2.7	4.51	4.35	3.44	2.78	2.44	3.19	3.42	2.8	4.14	2.97	3.51	3.74	2.5	3.24	2.79	3.25	2.95	2.99	3.44	3.09	3.47	2.34	3.74	4.15	3.15	-1
C2orf91	1.77	1.05	2.75	0.27	0.15	2	2.14	1.48	2.66	1.45	1.24	1.23	1.64	0.85	1.18	1.87	1.53	1.4	1.33	1.49	1.52	1.23	1.24	2.02	2.01	1.68	0.73	0.39	1.45	1.44	-0.01
C3	6.63	8.26	7.59	7.64	8.61	9.06	7.49	6.84	6.24	6.72	7.27	7.34	6.11	9.53	8.24	8.28	8.99	7.92	8.29	8.85	8.1	7.89	9.03	8.98	6.25	7.05	6.26	6.69	7.9	7.66	-0.24
C3AR1	0.68	2.59	1.85	3.38	2.2	3.42	2.2	5.37	6.63	5.77	6.28	6.08	5.77	5.37	5.4	5.34	6.11	5.77	6.52	6.4	6.74	6.52	7.19	5.47	6.47	7.05	4.84	4.9	2.33	6	3.67
C3orf14	4.05	4.01	3.27	3.6	2.67	3.62	3.43	3.25	2.49	3.75	3.67	3.16	3.29	3.87	3.07	3.04	2.87	4.18	3.95	3.06	3.45	3.23	3.41	3.34	3.29	3.05	4.35	3.88	3.52	3.41	-0.11
C3orf18	1.89	3.01	2.6	2.78	2.78	2.45	2.74	1.9	2.44	1.79	2.47	2	2.06	1.76	2.69	2.48	2.85	3.02	2.63	2.3	2.56	2.14	2.9	1.83	2.46	2.29	1.07	3.78	2.61	2.35	-0.26
C3orf33	2.06	2.21	2.09	1.5	2.01	1.6	1.49	1.85	2.03	1.6	1.73	1.49	1.61	2	1.14	1.53	1.41	1.61	1.46	1.2	1.42	1.03	0.97	1.51	1.76	1.27	1.89	1.54	1.85	1.53	-0.33
C3orf38	4.91	4.79	4.96	4.95	4.58	4.54	4.81	5.85	4.99	5.68	6.01	5.41	5.53	5.78	5.35	5.53	5.08	5.83	5.76	5.75	5.72	5.37	5.79	5.62	5.59	5.52	5.47	5.24	4.79	5.57	0.77
C3orf52	6.02	5.82	6.42	5.47	5.23	5.72	5.68	2.75	1.54	3.68	1.41	2.58	2.99	4.26	3.29	3.16	1.04	1.8	1.68	1.8	1.88	2.08	2.27	4.54	2.93	2.7	3.86	2.77	5.77	2.62	-3.15
C3orf58	6.2	5.66	5.98	5.88	5.79	5.58	6.51	5.07	4.94	5.38	5.85	5.09	4.94	5.92	5.15	5.53	5.41	5.42	5.8	5.94	5.69	5.23	5.76	5.57	5.16	5.25	5.4	5.05	5.94	5.41	-0.54
C3orf62	2.6	2.7	3.26	2.93	2.81	3.04	2.74	3.76	4.02	2.94	4.04	3.57	3.95	2.83	2.79	3.49	3.39	3.16	3.3	3.73	3.44	3.1	3.82	3.51	3.85	3.15	3.37	3.34	2.87	3.45	0.59
C3orf67	0.75	1.63	0.73	-1.14	-0.37	0.68	0.78	1.46	1.64	1.65	1.65	1.95	1.65	0.69	0.55	0.67	1.15	0.79	1.03	0.65	1.48	1.73	1.37	1	1.48	0.79	1.6	2.13	0.44	1.29	0.86
C3orf70	4.12	3.95	3.71	3.48	3.5	3.82	4.21	2.6	2.74	2.42	2.3	2.77	2.31	3.48	2.08	2.14	3.69	2.16	2.64	2.84	2.75	3.1	2.39	3.03	2.27	2.46	3.05	4.68	3.83	2.76	-1.07
C3orf80	-0.91	0.09	-0.66	0.36	-0.12	-0.61	0.28	1.65	0.06	0.46	0.93	0.6	0.4	-0.57	0.37	0.27	0.75	-0.26	-0.1	0.29	0.96	1.91	0.17	-0.34	-0.52	0.29	1.14	2.71	-0.22	0.53	0.76
C4A	2.09	2.35	1.91	2.06	2.87	1.47	2.19	5.04	5.45	3.72	5.3	5.79	5.14	3.12	5.11	5.16	5.46	4.19	4.46	3.49	5.14	4.84	4.61	5.01	5.12	4.01	3.67	2.62	2.14	4.59	2.46
C4B	0.73	1.24	1.25	1.06	2.03	0.99	1.47	3.88	3.63	2.35	3.62	3.78	3.32	1.09	4	4.11	4.68	2.43	2.68	4.02	3.7	3.63	2.85	3.39	3.13	3.49	2.8	1.4	1.25	3.24	1.99
C4B_2	-1.86	-1.7	-0.53	-2.51	-0.87	-2.39	-0.27	-0.77	2.67	1.47	-1.63	3.59	-0.44	0.98	3.47	-0.99	1.63	2.46	2.2	-2.79	3.62	-1.83	-2.38	3.2	1.65	-1.74	-2.61	1.93	-1.45	0.65	2.1
C4BPB	2.34	1.81	3.29	1.91	1.84	2.8	2.31	2.47	3.4	2.32	2.21	2.12	2.35	1.66	1.38	2.85	2.57	2.66	2.01	2.51	2.05	2.18	2.26	2.83	3.06	2.49	2.16	1.22	2.33	2.32	-0.01
C4orf19	1.97	2.2	2.41	2.43	1.33	2.11	1.4	1.81	1.82	2.72	0.38	0.81	1.32	1.11	0.47	0.9	0.76	0.85	0.45	-0.1	1.05	1.23	0.65	1.25	1.65	1.67	2.31	0.18	1.98	1.11	-0.87
C4orf3	7.42	7.42	7.29	7.64	9	7.2	7.22	7.03	6.3	7.66	7.04	7.08	7.27	7.47	7.8	6.96	6.97	7.07	7.2	7.32	7.4	7.1	7.3	7.31	7.06	7.17	8.16	8.08	7.6	7.27	-0.33
C4orf32	7.38	7.03	8.36	7.02	6.4	7.34	7.58	7.52	8.26	7.36	7.1	7.22	7.51	7.09	5.92	7.81	7.07	7.32	6.87	7.53	7.26	7.09	7.1	7.8	8.08	7.49	7.31	6.23	7.3	7.28	-0.02
C4orf33	3.72	3.92	3.8	4.17	2.43	3.6	3.6	3.23	3.65	3.78	4.44	4.34	3.88	4.45	4.17	4.12	4.02	3.8	4.05	4.01	3.71	3.93	4.1	3.64	3.89	3.81	4.4	3.84	3.61	3.97	0.36
C4orf36	4.18	3.99	4.8	3.99	4.17	4.21	4.19	4.02	4.86	4	3.43	4.02	4.17	3.38	2.91	4.17	3.67	3.74	3.19	3.92	3.61	3.44	3.61	4.14	4.59	3.94	3.7	3.09	4.22	3.79	-0.43
C4orf46	2.88	3.35	2.8	3.28	4.06	2.46	3.45	4.07	3.06	3.75	3.99	3.86	3.44	3.78	2.81	3.08	3.02	3.61	3.72	3.56	3.87	3.6	3.21	3.51	3.4	3.54	3.23	3.86	3.18	3.52	0.34
C4orf48	-1.13	-1.28	-2.79	-0.18	0.16	-0.63	-2.62	0.54	0.7	0.98	1.68	1.06	1.42	0.91	1.43	0.78	1.04	1.29	1.22	1	1.36	1.21	1.14	0.23	1.02	0.32	0.64	1.38	-1.21	1.02	2.23
C4orf50	-3.2	-3.65	-1.63	-2.68	-1.29	-1.86	-2.9	1.32	1.14	-0.12	-0.47	0.07	0.36	-1.49	-0.63	1.13	-0.38	0.08	0.31	-0.07	-0.11	-0.85	0.38	-1.26	0.73	-0.47	-0.87	-2.13	-2.46	-0.16	2.3
C5	2.93	3.46	3.49	3.26	4.81	2.91	2.69	1.91	3.24	1.71	1.84	2.19	2	2.7	2.29	3.03	2.54	2.42	1.44	2.83	1.91	1.74	3.24	3.21	2.68	1.73	2.85	2.57	3.36	2.38	-0.98
C5AR1	2.04	2.3	2.82	2.75	2.2	2.46	2	5.59	6.14	5.35	5.71	5.08	5.46	4.91	5.5	5.38	5.33	5	5.09	5.29	5.44	6.12	5.3	4.21	5.3	5.68	4.53	4.03	2.37	5.26	2.89
C5AR2	2.31	2.63	3.11	2.84	3.92	3.53	2.66	3.4	4.43	3.85	4.4	3.54	3.62	4.46	5.13	4.23	4.84	4.46	4.36	4.04	4.31	4.72	4.25	4.2	3.77	4.01	4.13	2.74	3	4.14	1.14
C5orf15	5.66	5.77	5.53	5.66	4.21	5.88	5.63	6.17	5.95	6.29	6.91	6.64	6.23	6.39	7.16	6.76	6.71	7.19	7.2	6.77	6.89	6.56	7.16	6.41	6.26	6.52	6.39	6.59	5.48	6.63	1.15
C5orf22	4.53	4.77	4.72	4.7	3.75	4.59	4.61	4.65	4.69	4.81	5.14	4.83	4.79	4.9	4.6	4.54	4.36	4.6	4.64	4.95	4.5	4.63	4.83	4.63	4.7	4.85	4.69	4.49	4.52	4.71	0.18
C5orf24	5.5	5.7	5.54	5.73	5.61	5.75	5.37	5.48	5.3	5.2	5.72	5.68	5.33	5.63	5.88	5.41	5.72	5.73	5.7	5.55	5.51	5.39	5.6	5.66	5.29	5.21	5.57	6.25	5.6	5.56	-0.04
C5orf30	3.25	3.82	3.58	4.19	3.6	3.23	3.38	2.88	1.97	2.96	2.81	2.53	2.85	3.5	3.2	2.69	2.34	2.54	3.14	2.68	2.69	1.91	2.57	2.8	2.13	2.37	2.89	3.66	3.58	2.72	-0.86
C5orf34	1.75	1.59	2.26	1.07	0.81	1.69	2	1.91	1.52	0.54	1.84	1.42	1.27	1.06	0.74	2.16	1.89	1.73	1.99	1.83	1.62	0.51	1	1.87	1.77	1.38	1.74	1.59	1.6	1.49	-0.1
C5orf38	1	0.83	0.47	1.1	2.1	1.34	0.47	-0.94	-0.63	0.15	-0.83	-0.96	0.38	0.62	0.86	-0.12	0.66	0.05	-1.15	-0.31	-0.41	-0.96	-0.71	0.7	-1.17	-0.87	0.3	1.19	1.05	-0.2	-1.24
C5orf42	5.78	5.83	6.64	5.7	5.64	5.81	6.36	5.56	5.24	4.94	5.11	5.12	4.94	5.27	5.28	5.66	5.85	5.69	5.52	5.33	5.28	5.26	5.34	5.68	5.49	4.69	5.38	6.51	5.97	5.39	-0.58
C5orf45	4.27	4.19	5.07	4.5	4.38	4.28	4.47	4.81	5.42	4.38	4.14	4.53	4.25	3.62	3.83	4.81	4.65	4.36	4.25	4.35	4.06	4.1	4.18	4.5	4.79	4.67	3.73	3.55	4.45	4.33	-0.12
C5orf46	5.32	4.9	4.3	4.57	3.23	4.01	4.98	-3.15	-3.83	-3.28	-3.28	-0.98	-3	1.92	2.8	0.02	-1.43	-1.85	-2.38	-0.88	-1.59	-2.42	-1.04	0.61	-4.04	-2.97	-0.45	3.17	4.47	-1.34	-5.81
C5orf51	5.44	5.4	4.97	5.06	4.52	4.67	4.98	5.62	5.13	5.54	6	5.37	5.52	5.21	4.31	5.23	4.77	5.18	5.17	5.62	5.47	5.2	5.21	4.88	5.29	5.2	5.71	4.98	5	5.27	0.26
C5orf56	2.03	2.89	3.3	2.43	2.03	3.08	2.46	5.35	6.52	4.81	5.15	4.91	5.15	3.99	4.17	5.6	4.87	5.71	5.37	4.77	5	5.07	4.92	4.99	5.7	5.45	3.84	3	2.6	4.97	2.36
C5orf63	2.41	3.13	3.94	3.37	1.51	3.38	3.36	3.01	3.3	3.16	2.84	3.09	2.86	2.98	2.87	3.39	3.04	3.44	3.28	2.74	3.02	2.89	2.65	3.11	3.44	3.02	2.92	2.71	3.01	3.04	0.02
C6	0.26	1.75	0.58	2.83	3.64	1.6	0.9	-4.25	-4.58	-4.58	-2.61	-2.82	-2.79	-0.3	-0.89	-4.36	0.91	-0.93	-1.01	-3.07	-3.29	-3.02	-2.73	-1.01	-4.58	-2.04	-4.58	-2.9	1.65	-2.64	-4.29
C6orf1	4.14	4.49	3.85	4.36	3.83	4.25	3.82	3.42	3.4	3.69	3.86	3.43	3.81	3.79	4.21	3.7	3.74	4.17	3.97	3.76	3.93	3.62	3.91	3.83	3.7	3.76	3.8	4.02	4.11	3.79	-0.32
C6orf106	7.11	6.64	7.01	6.64	6.56	6.65	7	7.26	6.66	7.22	6.83	6.93	6.92	6.99	7.01	6.68	6.41	6.47	6.73	6.85	6.99	7.22	7.02	6.5	6.81	7.3	7.1	7	6.8	6.9	0.1
C6orf120	5.11	5.29	5.13	5.43	4.35	4.85	5.15	5.25	4.58	5.36	5.57	5.19	5.24	5.71	5.11	5.38	5.25	5.42	5.38	5.58	5.39	5.18	5.4	5.09	5.11	5.13	5.43	5.85	5.04	5.31	0.27
C6orf132	6.31	5.93	5.38	6.08	5.98	5.89	6.24	4.82	4.14	6.56	2.78	5.5	5.67	5.48	5.42	4.42	2.96	3.6	3.69	3.91	4.64	4.92	4.38	5.43	4.94	4.92	6.98	4.99	5.97	4.77	-1.2
C6orf136	2.3	1.99	1.68	2.39	2.32	1.77	2.03	2.05	2.2	1.88	2.14	2.05	2.35	1.16	2.92	2.47	1.73	1.91	2.32	1.96	1.55	2.07	2.24	1.86	2.57	2.46	2.21	1.54	2.07	2.08	0.01
C6orf141	2.66	2.48	3.01	2.36	1.69	2.63	2.14	1.77	1.86	2.02	0.59	2.4	2.45	0.84	1.55	1.58	0.82	0.96	1.2	1.27	0.54	1.18	1.03	1.26	2.17	0.99	2.59	1.47	2.42	1.45	-0.97
C6orf15	1.31	1.32	1.02	1.18	2.91	1.49	1.21	-0.33	-3.32	0.03	-2.12	-2.09	-0.08	1.54	1.58	-1.64	-3.34	-1.69	-2.33	-0.7	-1.54	-1.79	-2.07	-0.15	-0.88	-1.62	0.73	0.18	1.49	-1.03	-2.52
C6orf163	1.84	1.02	2.81	0.76	0.6	1.17	1.81	0.99	1.59	0.05	0.63	0.3	0.89	0.65	0.22	1.13	0.58	0.84	0.54	0.88	0.5	0.44	0.62	1.61	0.95	0.9	0.78	0.23	1.43	0.73	-0.7
C6orf201	0.39	0.11	2.24	-0.26	-1.24	0.02	-0.7	0.34	0.78	-0.19	-0.17	0.59	-0.3	1.32	-2.35	0.24	-1.41	-1.44	-1.87	-1.34	0.75	-0.81	-1.22	-0.33	0.29	-1.02	-1.83	-1.34	0.08	-0.54	-0.62
C6orf203	3.54	3.45	3.37	3.46	2.86	3.23	3.41	2.92	2.76	2.62	3.31	3	2.71	3.24	2.89	3.13	2.91	2.95	3.09	3.09	2.63	2.44	3.06	3.02	2.93	2.52	2.74	3.18	3.33	2.91	-0.42
C6orf223	-1.97	-2.31	-2.06	-2.73	-1.19	-0.31	-2.47	1.49	2.45	1.41	-0.58	1.22	1.47	0.39	-0.11	-1.31	0.57	-0.46	0.74	0.2	1.19	1.42	0.72	-0.45	1.49	1.95	0.07	-2.25	-1.86	0.55	2.42
C6orf226	2.14	0.8	1.41	1.11	-1.33	1.06	1.33	0.6	0.08	1.05	1.13	0.3	0.57	1.33	0.69	0.2	0.39	-0.07	0.63	0.7	0.57	1.07	0.7	0.77	-0.05	0.83	0.17	1	0.93	0.6	-0.33
C6orf25	1.09	1.41	1.15	0.98	-1.08	1.03	1.19	0.57	0.88	0.57	0.16	0.8	0.71	0.19	-0.56	0.4	-0.02	0	0.21	0.08	-0.25	-0.24	-0.44	0.38	1.15	0.7	0.22	-0.95	0.82	0.22	-0.61
C6orf47	5.15	5	4.7	4.77	5.26	5.06	4.95	4.8	4.92	4.76	4.77	4.96	5.01	4.93	5.44	5.07	5.18	4.97	5.27	5.14	5.07	5.2	5.18	5.06	4.79	5.14	4.62	5.13	4.98	5.02	0.04
C6orf48	5.3	5.79	5.11	5.79	5.42	5.55	5.45	5.04	4.43	4.93	5.4	4.58	4.86	5.43	5.9	5.39	6.05	5.83	5.72	5.29	5.49	5.18	5.25	5.23	4.69	4.82	5.03	5.89	5.49	5.26	-0.23
C6orf62	6.67	6.8	6.79	6.94	7.73	7.2	6.92	7.91	7.79	7.91	8.34	7.97	8.34	7.73	7.78	7.91	7.86	8.39	8.3	8.11	7.95	8.06	8.04	7.93	7.96	7.92	8.16	7.79	7.01	8.01	1
C6orf89	6.56	6.82	6.46	6.69	6.27	6.75	6.57	6.82	6.66	6.79	7	6.93	6.86	6.87	7.2	6.8	6.76	6.92	7.07	6.76	6.78	6.99	7.01	6.79	6.52	6.86	6.84	7.14	6.59	6.87	0.29
C7	5.39	6.46	4.56	6.36	7.09	5.64	5.67	0.03	1.27	-0.8	0.74	1.08	-0.6	3.08	1.06	0.8	4.38	2.17	1.56	1.36	1.07	-0.02	1.65	3.61	0.2	-0.49	-1.07	1.31	5.88	1.07	-4.82
C7orf25	0.97	0.64	1.07	-0.18	2.58	-0.01	0.16	-0.17	0.1	-0.05	1.2	0.57	-0.22	1.05	-1.09	1.16	0.5	0.73	0.91	0.77	0.45	0.07	0.68	0.89	1.02	0.7	0.65	-0.32	0.75	0.46	-0.29
C7orf26	3.51	3.36	3.66	3.55	3.85	3.75	3.71	3.58	4.2	3.18	3.69	3.84	3.68	3.58	3.67	3.86	4.15	3.53	3.55	4.04	3.5	3.84	3.73	3.75	4	3.66	3.12	3.7	3.63	3.71	0.08
C7orf31	1.37	1.44	1.73	1.18	2.52	0.99	1.7	2.29	2.1	1.89	2.24	2.4	2.69	1.18	1.07	1.67	1.77	1.7	1.73	2.2	1.8	2.15	1.86	1.85	1.37	2.1	1.3	1.74	1.56	1.86	0.3
C7orf43	3.4	3.06	3.16	3.28	3.63	3.26	3.03	3.24	4.2	3.28	3.24	3.65	3.62	3.05	3.51	3.88	3.81	3.4	3.94	3.63	3.49	3.42	3.52	3.66	3.92	3.79	3.07	3.15	3.26	3.55	0.28
C7orf49	4.17	4.2	4.52	4.18	5.45	4.5	4.18	5.01	5.5	4.88	4.52	5.07	5.28	4.67	4.65	4.78	4.74	4.83	4.89	4.67	4.86	5.17	5.02	4.89	5.07	5.31	4.69	4.72	4.46	4.91	0.46
C7orf50	4.41	4.55	4.4	4.34	5.18	4.51	4.38	4.2	4.25	4.83	4.78	4.32	4.49	4.75	5.26	4.49	4.96	4.82	5.1	4.44	4.79	4.7	4.97	4.96	3.82	4.7	4.82	5.37	4.54	4.71	0.17
C7orf55-LUC7L2	-4.57	1.51	-4.58	2.46	3.79	1.76	-4.58	-4.58	-4.57	-0.82	-4.58	-4.58	-4.58	1.8	2.37	-1.3	3.18	-4.43	-1.44	-4.17	0.45	-0.15	0.55	-0.25	-4.58	-4.57	2.25	0.92	-0.6	-1.57	-0.97
C7orf73	5.03	5.29	4.9	4.83	4.53	4.47	5.18	4.71	4.26	4.94	4.9	4.99	5.17	5.26	3.95	4.74	4.16	4.57	4.21	5.17	4.71	4.73	4.74	4.74	4.89	4.78	5.12	5.24	4.89	4.76	-0.13
C8orf33	5.18	5.17	4.91	5.13	5.88	5.1	5.38	4.58	4.21	4.54	4.88	4.91	4.73	5.21	5.31	4.79	4.84	5.44	4.98	4.99	4.58	5.08	4.89	5.01	4.41	4.89	4.58	4.37	5.25	4.82	-0.43
C8orf34	2.26	2.35	3.75	2.36	2.63	2.65	2.38	1.24	2.08	1.41	0.77	1.2	1.29	1.05	0.79	1.67	1.22	1.69	0.95	1.17	1.26	0.8	1.42	1.92	1.8	1.43	0.98	0.59	2.62	1.27	-1.35
C8orf37	2.51	2.58	2.8	3.15	2.25	2.25	2.42	1.87	1.85	2.03	2.38	2.01	1.96	2.46	2.01	2.22	1.73	2.21	2.04	1.94	1.88	1.51	1.67	2.24	1.74	1.77	2.27	2.03	2.57	1.99	-0.58
C8orf4	1.77	2.15	1.69	1.32	0.55	1.29	2.17	5.02	3.3	4.23	4.07	4.22	4.51	4.44	3.73	3.58	4.01	3.84	3.49	3.76	4.5	4.08	3.51	3.12	4.23	3.38	3.22	4.07	1.56	3.92	2.36
C8orf44	1.19	1.6	1.87	1.78	1.4	1.27	1.01	1.56	2.33	1.15	1.18	1.36	1.24	0.51	0.51	2.1	1.79	1.93	1.28	1.34	1.17	1.07	1.3	1.67	2.09	0.91	0.97	0.68	1.45	1.34	-0.11
C8orf44-SGK3	-0.24	1.46	0.06	1.94	-4.58	0.44	0	-1.51	-0.53	-1.29	1.41	0.91	0.76	-1.2	-0.27	0.9	-0.33	0.48	-1.78	0.56	-0.23	-0.66	0.7	1.39	0.04	0.6	0.45	0.06	-0.13	0.02	0.15
C8orf48	0.82	1.33	0.29	0.58	1.53	0.34	1.26	-0.33	-1.16	-0.33	0.15	-1.71	-0.48	1.14	0.49	-0.26	0.95	0.77	-0.23	0.18	0.28	-0.65	-0.25	0.33	-1.29	-0.72	-0.18	1.76	0.88	-0.07	-0.95
C8orf58	3.83	3.64	3.75	3.12	3.42	3.7	3.55	3	3.13	3.42	2.83	3.02	3.14	3.12	3.97	2.97	3.48	3.28	3.65	2.74	3.38	3.42	2.84	3.34	2.92	3.2	3.43	4.23	3.57	3.26	-0.31
C8orf59	5.11	4.98	4.36	4.97	2.88	4.51	5.12	4.43	3.92	4.5	5.14	4.3	4.42	4.48	4.62	4.47	4.26	5.04	4.9	4.36	4.51	4.09	4.38	4.26	4.18	4.39	5.05	5.06	4.56	4.51	-0.05
C8orf76	3.41	3.29	3.71	3.28	3.87	3.42	3.2	4.09	4.04	3.79	4.58	3.86	4.27	3.48	4.01	3.79	3.75	4.26	4.2	4.08	4.13	3.56	4.12	3.83	4.16	3.6	3.79	3.88	3.45	3.97	0.51
C8orf82	2.71	3.07	3.05	3.27	2.58	3.43	3.04	2.62	2.34	1.92	2.65	2.66	2.44	2.72	3.71	2.9	2.55	3.2	3.42	2.61	2.94	2.54	3.32	3.38	2.48	2.39	2.95	3.16	3.02	2.81	-0.22
C8orf88	2.81	2.22	2.56	1.94	1.83	1.56	2.35	1.23	-0.25	0.83	0.87	1.22	0.3	1.19	1.21	0.61	0.79	1.39	0.9	1.05	1.45	0.61	0.93	1.96	0.65	0.38	1.8	2.15	2.18	1.01	-1.17
C9orf131	1.59	1.82	2.45	0.68	0.43	1.26	2.05	2.45	2.61	2.11	1.72	2.21	2.2	2.06	-0.38	2.59	0.45	2.18	0.84	2.11	2	2.41	1.77	2.5	2.88	2.49	1.06	0.33	1.47	1.84	0.37
C9orf142	3.13	3.1	2.92	3.21	3.25	3.69	2.8	3.38	4.09	3.65	3.8	3.57	3.73	3.69	4.39	4.26	4.25	4.37	4.86	3.84	4.1	3.82	4.2	4.08	4.04	3.89	3.59	3.66	3.16	3.97	0.81
C9orf152	1.12	0.76	0.54	0.15	-0.14	1.11	1.31	-1.39	-0.8	-0.65	-2.93	1.18	-1.44	-1.01	-2.06	-3.13	-1.78	-1.98	-2.54	-1.51	-0.78	-0.64	-1.76	-1.01	-0.25	0.16	-2.77	-2.59	0.69	-1.41	-2.11
C9orf16	5.02	4.87	4.48	4.46	4.77	5.23	5.02	3.8	3.67	4.14	4.02	3.74	4.16	4.65	4.87	4.48	4.36	4.9	4.83	4.27	3.75	4.59	4.49	4.48	3.95	4.26	4.75	5.09	4.84	4.35	-0.49
C9orf172	0.6	1	0.83	1.25	0.15	1.26	0.78	1.67	2.37	1.57	2.05	1.72	1.76	1.29	1.97	1.97	1.87	2.05	1.78	1.89	1.68	1.47	2.13	1.96	2.04	1.62	1.21	1.38	0.84	1.78	0.94
C9orf3	6.5	6.36	6.41	6.01	6.07	6.44	6.02	4.75	4.84	5.63	4.69	5.26	5.43	5.86	6.28	5.44	5.06	4.82	4.58	4.9	5.2	5.3	4.77	6.13	4.55	5.25	6.03	5.88	6.26	5.27	-0.99
C9orf40	1.73	1.91	1.27	1.69	0.15	1.12	1.17	1.73	1.05	1.62	1.64	2.37	2.37	1.75	1.29	1.55	1.55	2.11	1.66	1.99	1.92	1.44	1.9	1.84	2	1.35	2	1.82	1.29	1.76	0.47
C9orf47	-0.01	-0.56	-1.04	-1.84	-1.4	-1.25	0.04	0.25	0.74	0.42	0.26	1.21	0.2	0.08	0.18	0.32	0.28	0.18	-0.35	0.36	0.53	1.17	0.91	-0.67	1.02	0.87	-0.49	0.15	-0.87	0.36	1.23
C9orf64	3.56	3.75	3.68	3.72	4.53	3.65	3.86	3.78	3.79	3.82	4.4	3.94	4.14	3.99	4.02	3.87	4.17	4.09	4.22	4.33	4.1	4.13	4.13	3.82	3.99	3.9	3.88	4.32	3.82	4.04	0.22
C9orf66	0.53	0.02	1.55	1.05	1.32	0.22	0.84	2.01	3.19	2.24	2.03	2.12	1.91	1.46	1.16	2.21	1.89	2.27	2.2	2.02	2.59	1.99	2.16	2.15	2.81	2.07	1.52	0.45	0.79	2.02	1.23
C9orf69	5.22	5.32	4.79	5.42	6.06	5.41	5.1	4.56	4.86	4.94	4.75	4.99	5.52	5.09	5.68	5.31	5.22	5.46	5.55	5.06	5.01	4.96	5.4	5.22	5.18	4.79	5.51	5.74	5.33	5.18	-0.15
C9orf72	4.21	4.48	4.94	4.53	3.54	4.11	4.48	5.83	6.09	5.74	6.12	5.34	5.24	5.25	5.5	5.69	5.81	6.43	6.4	5.79	6.43	5.54	5.79	5.99	5.79	6.35	5.64	4.3	4.33	5.76	1.44
C9orf78	5.98	5.96	5.54	5.85	5	5.65	5.71	5.27	4.87	5.39	5.62	4.86	4.68	5.76	5.91	5.49	5.36	5.46	5.84	5.65	5.24	5.2	5.7	5.36	4.56	5.43	5.07	5.72	5.67	5.35	-0.32
C9orf84	1.84	2.44	2.28	1.25	1.57	1.29	1.49	0.12	1.59	1.46	1.03	1.53	1.41	1.56	0.75	2.77	1.73	1.9	0.82	2.94	1.93	0.66	1.96	2.44	3.65	0.96	2.63	0.45	1.74	1.63	-0.1
C9orf85	3.91	3.63	3.99	3.69	2.76	3.46	3.83	3.4	3.45	3.79	3.31	3.17	3.48	3.42	3.33	3.55	3.1	3.61	3.49	3.36	3.14	2.77	3.41	3.64	3.34	3.34	4.16	3.75	3.61	3.43	-0.18
CA1	1.08	-0.13	1.4	0.78	0.7	0.94	0.8	-0.04	-0.55	-0.85	-1.6	-1.15	-0.53	-1.03	-0.95	-0.47	-1.47	-1.23	-3.05	-1.5	-1.94	-1.09	-0.18	-0.02	-0.91	-1.67	-1.18	0.6	0.8	-0.99	-1.79
CA11	3.89	3.76	2.99	3.54	3.58	3.48	3.56	1.14	1.3	2.56	2.54	2.09	1.85	2.5	3.13	2.62	2.85	1.76	2.72	3.3	2.71	2.42	3.43	2.84	1.34	2.77	2.03	2.07	3.54	2.38	-1.16
CA12	7.78	7.28	7.34	7.2	6.94	7.82	7.24	7.79	7.51	8.08	7.59	8.2	7.99	7.47	7.46	6.95	7.56	7.32	7.44	7.68	8.07	8.4	7.64	7.78	7.05	8.11	8.07	6.15	7.37	7.63	0.26
CA13	4.69	4.62	4.49	4.31	3.93	4.27	4.32	3.43	2.97	2.93	2.62	3.39	3.4	3.35	2.75	3.3	2.53	2.77	2.78	2.88	2.82	2.76	2.73	3.46	3.67	2.81	3.9	2.99	4.38	3.06	-1.32
CA14	2.31	2.35	1.75	1.7	1.94	2.23	2.45	1.3	2.45	1.17	0.43	0.75	1.54	1.77	0.81	1.23	0.18	1	0.91	0.99	0.85	1.2	0.47	1.62	1.72	0.91	0.94	0.83	2.1	1.1	-1.01
CA2	4.93	4.58	4.45	3.41	5.4	5.23	4.5	4.88	4.33	6.74	3.67	7.09	7.29	7.01	6.35	6.21	4.68	4.1	4.3	6.72	5.13	5.35	6.08	5.39	5.78	6.66	8.01	5.91	4.64	5.79	1.15
CA3	0.29	0.8	1	0.73	2.36	0.69	1.25	-2.86	-2.68	-2.46	-2.27	-2.67	-1.51	0.3	-2.49	-0.63	-0.55	-0.58	-1.51	-1.72	-2.11	-2.94	-1.86	-0.12	-1.9	-2.29	-1.65	-2.74	1.02	-1.77	-2.79
CA5A	2.15	1.95	3.42	1.66	1.98	2.35	2.43	3.45	4.44	3.06	2.88	3.08	3.27	2.06	1.93	3.43	2.64	2.91	2.37	2.79	2.38	2.52	2.46	3.13	3.92	3.04	2.63	1.48	2.28	2.85	0.57
CA5B	4.34	5.21	4.53	5.21	4.64	4.8	4.95	5.11	4.5	4.41	4.65	3.94	4.59	5.6	4.61	4.6	4.18	4.75	4.74	4.24	4.39	4.48	4.58	5.05	4.01	4.39	3.96	4.69	4.81	4.55	-0.26
CA5BP1	1.11	1.81	1.64	1.75	0.64	1.61	1.3	2.2	1.93	1.68	1.42	1.91	2.49	2.27	1.6	1.61	1.97	1.65	1.54	1.86	1.81	1.94	1.77	1.58	1.91	1.76	1.66	1.84	1.41	1.83	0.42
CA6	6.15	4.82	5.43	4.84	3.89	6	5.83	0.79	2.05	0.73	1.05	1.05	1.09	3.98	2.99	1.51	0.08	1.15	0.16	1.49	0.05	0.16	0.93	1.46	1.26	0.5	0.61	1.12	5.28	1.15	-4.13
CA8	1.05	1.06	1.14	1.32	2.4	1.59	2.07	0.58	-0.9	-0.02	-2.14	0.9	-0.14	0.32	-1.88	-1.06	0.1	-1.08	-0.9	0.6	0.75	-0.29	0.19	-0.38	-0.12	-0.74	0.82	0.94	1.52	-0.21	-1.73
CA9	2.38	0.91	2.87	1.22	1.19	1.9	3.11	0.65	-0.65	-0.96	-2.38	2.01	2.24	-1.23	-1.07	-0.82	1.28	0.07	-2.92	-2.25	-0.14	0.92	-0.92	-0.91	1.3	0.46	1.01	-0.07	1.94	-0.21	-2.15
CAAP1	4.48	4.49	4.37	4.6	5.69	4.31	4.17	4.13	3.96	4.11	4.1	3.99	3.73	4.35	4.33	3.88	4.2	4.4	4.43	4.23	3.9	4.01	4.08	4.18	3.72	4.26	4.14	3.97	4.59	4.1	-0.49
CAB39	7.29	7.03	6.95	7.13	6.77	7.03	7	8.13	7.61	8.39	7.51	7.76	7.67	7.6	7.38	7.43	7.49	7.5	7.71	7.34	7.46	7.75	7.47	7.15	7.68	7.82	8.07	6.85	7.03	7.61	0.58
CAB39L	5.42	5.56	5.76	6.01	5.24	4.97	5.41	3.53	3.08	2.95	3.44	3.46	3.34	5.57	3.35	3.18	3.02	3.93	3.39	2.9	3.56	3.28	3.38	3.76	3.3	3.12	3.94	3.73	5.48	3.49	-1.99
CABIN1	5.22	4.94	5.56	5.27	5.5	5.64	5.16	5.97	7.06	5.72	5.88	5.83	5.98	5.38	5.5	6.31	6.24	6.24	6.17	6.16	5.81	6.15	5.88	6.14	6.46	6.2	5.31	5.17	5.33	5.98	0.65
CABLES1	4.74	5.02	4.77	4.83	4.3	4.14	5.14	2.36	2.61	2.56	1.42	3.83	3.13	4.4	2.72	2.79	2.81	2.31	1.46	2.57	2.41	2.74	2.13	2.5	1.75	2.25	2.15	3.46	4.71	2.59	-2.12
CABLES2	2.13	1.7	1.72	1.9	2.17	2.23	2.8	3.35	3.53	3.19	3.06	2.68	3.25	2.1	2.62	3.17	3.26	2.79	2.85	2.52	2.94	3.36	2.66	2.71	2.9	3.4	2.6	2.01	2.09	2.9	0.81
[truncated: 14,666 more rows]
