# Supplementary material for: Identification of molecular mechanisms causing skin lesions of cutaneous leishmaniasis using weighted gene coexpression network analysis (WGCNA)
Source: Sci Rep. 2023 Jun 17;13:9836. doi: 10.1038/s41598-023-35868-0 (PMC10276835; doi:10.1038/s41598-023-35868-0)
Supplement: Supplementary file 20 — Supplementary Information 20. [file 41598_2023_35868_MOESM20_ESM.csv]

geneID	logFC	AveExpr	t	P.Value	adj.P.Val	B
IGLC3	10.2781838	5.480389837	5.55668656	5.23E-06	2.44E-05	4.076851417
IGHG3	9.896455875	6.06305164	7.354652439	3.95E-08	3.57E-07	8.746290888
IGKV1D-39	9.827739701	3.026254109	3.55637455	0.001300781	0.003178056	-1.005200869
MMP1	9.720170103	9.056052588	10.07704752	4.96E-11	1.30E-09	15.2379834
IGLV3-1	9.685681319	3.448792638	5.755767275	3.01E-06	1.51E-05	4.587766518
IGLV3-25	9.67004118	1.741285418	5.326640755	9.93E-06	4.26E-05	3.463183281
IGHV4-34	9.598205463	2.809329996	3.108954488	0.004154025	0.008866141	-2.050464214
IGHM	9.576145164	5.968238474	5.416613316	7.72E-06	3.41E-05	3.652528235
IGKV2D-28	9.474437425	1.791364189	4.195010039	2.31E-04	6.84E-04	0.579699815
IGHV4-59	9.470241616	3.846361736	4.831420827	3.96E-05	1.44E-04	2.187986554
IGKV1-5	9.467087624	5.482688796	7.318423516	4.35E-08	3.87E-07	8.649252114
IGKV3-11	9.429821858	3.895701107	4.870240332	3.55E-05	1.31E-04	2.283948804
IGHG4	9.337887069	6.282630458	6.369478549	5.55E-07	3.46E-06	6.170585244
IGKV3-20	9.336004322	5.693994211	7.038163798	9.13E-08	7.34E-07	7.938918757
IGHV4-39	9.334800668	2.31509998	3.513948147	0.001455207	0.003509048	-1.097629856
IGLC1	9.307414194	4.963329802	6.711221915	2.19E-07	1.56E-06	7.096898291
IGHV3-21	9.157108708	3.249319833	5.237866827	1.27E-05	5.31E-05	3.25121073
IGHV1-18	9.145427134	3.238690568	4.580442476	7.96E-05	2.66E-04	1.540112702
IGLL5	9.104641318	6.414282099	8.912765173	7.67E-10	1.24E-08	12.5649754
IGHG1	9.097006037	8.054046248	10.18475305	3.88E-11	1.08E-09	15.49149858
IGLV2-23	9.0803352	4.795220968	6.183967058	9.22E-07	5.38E-06	5.723995674
IGLV2-8	9.077301107	3.971734019	5.104894275	1.84E-05	7.39E-05	2.896952967
IGHG2	9.070232119	6.0509728	6.358845701	5.71E-07	3.55E-06	6.148972593
MYOC	-9.060887279	-3.282877351	-11.34443015	3.06E-12	1.49E-10	17.71189524
IGLV3-21	9.042078501	4.334167618	3.53751592	0.001367355	0.003324625	-1.183114546
IGHV3-23	9.031837785	4.025439008	5.420205195	7.65E-06	3.38E-05	3.720269684
IGHV1-69	9.027255949	1.372124219	2.82827371	0.008357274	0.016497747	-2.663056809
IGLV1-44	9.02636382	2.372309685	4.226210747	2.12E-04	6.34E-04	0.654708522
IGKV4-1	8.995279554	5.526620412	6.887159258	1.37E-07	1.05E-06	7.547726766
DCD	-8.975977544	3.693315852	-8.326536478	3.26E-09	4.17E-08	10.93233891
IGHV1-46	8.948746161	3.184477905	4.797778416	4.35E-05	1.56E-04	2.104805574
CXCL10	8.898843976	6.745350027	7.57900319	2.20E-08	2.13E-07	9.288061332
IGLV3-19	8.888553147	3.366632009	3.726768783	8.26E-04	0.002120732	-0.646923894
IGKV1-16	8.864176047	1.321960033	4.314824564	1.66E-04	5.11E-04	0.881917069
IGKV1-6	8.850984583	1.385809087	3.608805304	0.001131793	0.002806329	-0.867465516
IGKV1-39	8.822124953	4.149967885	4.190253101	2.34E-04	6.91E-04	0.47315999
IGLC2	8.784793942	7.354013153	10.49337776	1.94E-11	6.36E-10	16.17412565
IGHV3-53	8.754186065	2.011310115	4.895844069	3.31E-05	1.23E-04	2.362024563
XIRP1	8.706047935	3.337809565	3.646059529	0.001024889	0.002571094	-0.861600095
IGKV1-12	8.68832656	1.487618377	3.973032762	4.24E-04	0.001175099	0.02507905
IGHV3-30	8.649557258	0.862583387	2.150396303	0.039905242	0.065596848	-4.017981019
IGHV3-11	8.644011953	1.647367139	4.584361008	7.88E-05	2.64E-04	1.565888943
IGLV2-11	8.641732834	3.225919697	4.410399027	1.28E-04	4.04E-04	1.084982026
IGHGP	8.640811835	4.304617923	3.297386421	0.002563367	0.005773551	-1.804862831
IGHV5-51	8.640012142	1.969184964	4.403451006	1.30E-04	4.11E-04	1.104903614
IGLV1-40	8.63467592	2.466198065	4.152989363	2.60E-04	7.58E-04	0.458231354
IGHV3-48	8.615690798	1.493300942	3.839737442	6.09E-04	0.001614928	-0.30448438
IGKV1D-33	8.591989287	3.198955276	4.74554157	5.03E-05	1.78E-04	1.962988297
AC233755.1	8.549404619	1.607441236	2.277841017	0.030208983	0.051276502	-3.786360159
CXCL11	8.536528637	5.60294552	5.543636421	5.42E-06	2.51E-05	3.95920568
IGLV1-47	8.51679997	2.803261582	4.744739663	5.04E-05	1.78E-04	1.967027972
PLIN1	-8.489624999	1.749150381	-11.91036272	9.40E-13	6.50E-11	19.15111213
CH17-212P11.4	8.485503879	1.448416186	2.309606665	0.02814984	0.04825811	-3.722380419
IGLV2-14	8.474621538	4.545407247	5.203904522	1.40E-05	5.77E-05	3.111659894
IGLV6-57	8.471908387	1.849836549	3.602209208	0.001151818	0.002850468	-0.888569453
IGKV3-15	8.464587713	4.60847896	5.517230172	5.84E-06	2.68E-05	3.939876975
RBP4	-8.46428512	-1.410119075	-9.109299601	4.77E-10	8.24E-09	13.03672571
IGKV1-27	8.448904668	1.639559802	5.390350227	8.31E-06	3.63E-05	3.626546711
SCGB2A2	-8.413187136	1.518258996	-7.837887203	1.13E-08	1.20E-07	9.78782016
IGHV3-74	8.398051041	4.109048868	5.406333592	7.95E-06	3.49E-05	3.668453909
IGHV3-15	8.377377612	2.314525764	4.672836435	6.16E-05	2.13E-04	1.788206087
IGKV3D-11	8.364814216	2.164140045	3.562905157	0.001278468	0.003130425	-0.999631715
IGLV3-9	8.362018099	0.993509554	3.662000912	9.82E-04	0.00247564	-0.738100832
CXCL9	8.353570861	8.4783938	11.67506491	1.53E-12	9.22E-11	18.67658908
PIP	-8.24521313	-0.063414164	-9.773685809	9.95E-11	2.26E-09	14.56723558
IGKV1-9	8.204373349	2.203863245	4.199853658	2.28E-04	6.76E-04	0.576504681
IFNG	8.202419828	2.09213749	3.972892961	4.25E-04	0.001175329	0.01099599
IGHV3-49	8.195071265	0.7571297	3.874827208	5.54E-04	0.00148689	-0.21714408
IGHV2-5	8.141679182	1.591135127	3.132655535	0.003911459	0.008405476	-1.992633593
IGHV3-33	8.137230918	3.864635544	4.320386879	1.64E-04	5.04E-04	0.784419334
ACOD1	8.084654943	1.691600074	2.43385952	0.021262274	0.037711345	-3.499781916
IDO1	8.079612871	6.407538341	7.135026236	7.06E-08	5.90E-07	8.126242143
IGHV1-69-2	8.044276245	2.115664976	2.621694562	0.013735187	0.025684121	-3.145276754
IGKV1-17	8.042326406	1.858445792	3.848685343	5.95E-04	0.001582595	-0.296078419
IGKV3D-15	8.02105204	0.549008203	4.765439019	4.76E-05	1.69E-04	2.027642939
IGLV2-18	8.006145038	0.275503753	4.683509051	5.98E-05	2.07E-04	1.818541798
DEFB4A	7.994475913	2.190964513	3.142332619	0.003816359	0.008221254	-2.009273835
CLEC6A	7.989964075	1.390971185	3.911231678	5.02E-04	0.001363449	-0.129200033
IGLV1-51	7.970583891	3.714309836	4.552903107	8.60E-05	2.85E-04	1.399514556
IGKV2-24	7.914820737	1.061830002	3.731073027	8.16E-04	0.00209893	-0.57012975
IGKC	7.909806802	5.76400087	6.4925356	3.97E-07	2.60E-06	6.466858506
THRSP	-7.864837742	-0.067785582	-14.47570829	6.94E-15	2.27E-12	23.89823075
C14orf180	-7.829769245	-3.004524017	-9.070245866	5.24E-10	8.95E-09	12.88239153
IGKV2-30	7.827057341	1.841974881	4.290533096	1.78E-04	5.41E-04	0.810416785
IGKV3D-20	7.823078722	0.731572761	3.381209414	0.002061675	0.004760019	-1.408782193
CIDEC	-7.818991421	-0.534700751	-11.80339333	1.17E-12	7.69E-11	18.90926845
MMP3	7.811365085	7.470015123	5.689126304	3.62E-06	1.78E-05	4.119887386
IGHV2-26	7.809174587	0.433980716	3.24628606	0.002924747	0.006472897	-1.723063033
IGKV2-28	7.760019596	2.577895377	3.593609936	0.001178442	0.002905998	-0.974449552
IGLV8-61	7.740621621	1.11607969	3.096533079	0.004286815	0.009123854	-2.070035053
GBP5	7.718831235	8.3878616	11.71254704	1.41E-12	8.89E-11	18.74758897
KRT2	-7.685366131	7.498574781	-4.66696313	6.26E-05	2.16E-04	1.046603579
IGLV3-10	7.671856549	0.281380266	3.903322178	5.13E-04	0.001389787	-0.14598645
IGLV7-43	7.668286451	0.530798397	4.614409836	7.24E-05	2.45E-04	1.64247621
SCGB1D2	-7.662240871	-0.358510692	-8.589926565	1.69E-09	2.40E-08	11.77666925
IGHV4-61	7.657177533	0.830376217	2.477944935	0.019215524	0.034507188	-3.391299565
IGKV2D-29	7.654785477	0.069110472	3.968717459	4.29E-04	0.001187381	0.016119892
FCGR1CP	7.64307289	1.87218421	6.472487949	4.19E-07	2.72E-06	6.394843016
IGLV7-46	7.608547879	0.434158085	4.036314692	3.57E-04	0.001006779	0.183741898
JCHAIN	7.602697743	7.237245448	11.509458	2.16E-12	1.17E-10	18.3377301
IGLV3-27	7.555937021	-0.029738139	3.520600206	0.001429872	0.003455955	-1.076352631
PLIN4	-7.554136591	3.945466508	-13.85653932	2.13E-14	4.18E-12	22.88467944
IGHA1	7.528682734	6.308441908	9.129666558	4.54E-10	7.88E-09	13.08038858
IGHV2-70	7.523153465	0.328009097	3.456900155	0.001691082	0.004008233	-1.228875173
IGHV3-73	7.50790815	0.687599799	4.099130117	3.01E-04	8.64E-04	0.34027663
IGHV3-64	7.480023652	0.274014872	4.457069937	1.12E-04	3.60E-04	1.242599274
TDO2	7.477626055	3.92927292	5.945600128	1.78E-06	9.58E-06	5.091069411
MMP12	7.470267536	4.329812589	3.017597608	0.005229971	0.010904224	-2.547122657
IGHV1-2	7.470041382	1.268803103	3.955805729	4.45E-04	0.001223938	-0.024528094
IGHV6-1	7.467204062	-0.006935352	3.393018098	0.001999096	0.004634154	-1.379025734
IGHV3-20	7.45678545	1.307318672	3.262801582	0.002802911	0.006234719	-1.70391705
ADH1B	-7.398658065	3.498023942	-9.488567725	1.94E-10	3.80E-09	13.7448387
ADAMDEC1	7.376479839	5.591217673	8.792601016	1.03E-09	1.58E-08	12.2899171
IGHV1-24	7.347763415	0.164712665	4.019600197	3.74E-04	0.001047569	0.142532245
GPD1	-7.323055499	1.709937827	-14.07892787	1.42E-14	3.26E-12	23.30114653
HMGCS2	-7.317794327	-1.966570506	-12.5176588	2.76E-13	2.54E-11	20.114859
IGHA2	7.299958219	4.569590244	4.917919324	3.11E-05	1.17E-04	2.267898219
FCGR1A	7.298532175	4.977400057	8.893169083	8.04E-10	1.29E-08	12.51562525
LEP	-7.272588002	0.833545124	-10.49376916	1.94E-11	6.36E-10	16.15962105
RP11-466H18.1	-7.269953395	-1.217624989	-7.190321897	6.10E-08	5.17E-07	8.285093086
CXCL13	7.25615561	1.055452451	3.702567376	8.81E-04	0.002247258	-0.646797244
IGLV4-69	7.252936481	0.248765808	4.395393794	1.33E-04	4.19E-04	1.086351233
CCL18	7.238825378	4.849725533	5.415080885	7.76E-06	3.42E-05	3.5807696
IGHV3-43	7.238012627	-0.080348925	4.351765174	1.50E-04	4.66E-04	0.976187537
CH17-60O17.7	7.209578218	0.976027113	1.917256502	0.065002207	0.100408771	-4.44246616
FAM26F	7.179073215	5.083198799	6.240810344	7.89E-07	4.70E-06	5.80958743
ADCY8	-7.149567747	-2.302949929	-13.71262393	2.79E-14	4.94E-12	22.14545756
IL6	7.143357452	3.154777791	3.5047362	0.001491011	0.003583976	-1.288232672
CXCL5	7.117877075	3.155337772	2.141101313	0.040710965	0.066730425	-4.289003234
OR2I1P	7.113500612	2.128892075	4.05531959	3.39E-04	9.60E-04	0.17966301
GZMB	7.078960075	4.786464994	5.058725873	2.10E-05	8.26E-05	2.623397411
IGHV4-4	7.06619894	0.563933496	1.956928135	0.059944906	0.093486348	-4.355526881
CCL4	7.063541971	4.308905054	5.205489434	1.39E-05	5.75E-05	3.072491166
CXCL8	7.054858875	5.764868083	3.388807134	0.002021199	0.004678233	-1.94296468
IGKV1D-8	7.015273513	-0.235361567	5.183104512	1.48E-05	6.08E-05	3.093653961
LILRA3	7.009045808	2.55141248	3.896592713	5.22E-04	0.001412905	-0.271672887
WIF1	-7.007324644	-2.412276486	-11.56757478	1.91E-12	1.07E-10	18.21489739
CD79A	6.986328542	2.242012639	4.913594246	3.15E-05	1.18E-04	2.394678243
CLEC4D	6.920130081	1.774282729	4.925659027	3.04E-05	1.14E-04	2.436977249
IGHV3-72	6.842630809	-0.266968752	4.97241037	2.67E-05	1.02E-04	2.555541091
IL24	6.84176594	2.889478831	3.122825024	0.004010381	0.008595741	-2.203336739
CCL8	6.802334584	4.864620378	6.127832124	1.08E-06	6.16E-06	5.501963182
GNLY	6.797783968	5.625862116	5.33098462	9.81E-06	4.21E-05	3.237224181
TUSC5	-6.793160183	-0.481100979	-12.30202876	4.25E-13	3.43E-11	19.90382832
CCL3	6.7882256	3.966613842	5.424675707	7.55E-06	3.34E-05	3.661413666
FABP4	-6.749075688	2.674605012	-8.94072485	7.17E-10	1.17E-08	12.44871824
TNMD	-6.651794315	-1.892592025	-12.78422381	1.63E-13	1.68E-11	20.61843011
IGHV4-31	6.615511723	-0.382951874	3.334004531	0.002331222	0.005312181	-1.515952851
IGKV6-21	6.601374294	-0.003401919	4.342952226	1.54E-04	4.77E-04	0.953967068
IGLV10-54	6.584852666	-0.442523284	2.530540753	0.017011156	0.031064093	-3.279385512
KIR2DL4	6.572511732	0.275801033	4.00484575	3.89E-04	0.001086015	0.105095679
IGLV9-49	6.562822815	-0.601952162	3.189745449	0.003381473	0.007376914	-1.849324338
MZB1	6.555398026	3.918668952	5.718182506	3.34E-06	1.66E-05	4.456144342
IGHV1-3	6.531711183	0.275897672	2.085918103	0.045799619	0.073822483	-4.132135142
PCK1	-6.525813629	-0.206461129	-11.80865017	1.16E-12	7.67E-11	18.9402793
IGKV1D-13	6.517629731	-0.82296304	2.693877986	0.011567537	0.022006051	-2.940413714
CXCL1	6.480084146	2.895422996	3.916216453	4.95E-04	0.001347769	-0.269619669
IGHV1OR16-1	6.476586343	-0.916553156	4.836027394	3.91E-05	1.42E-04	2.206691021
CCL4L2	6.471556866	2.554148014	2.706980829	0.011210014	0.021396735	-3.128420844
UBD	6.461479321	5.989360836	7.068846731	8.41E-08	6.84E-07	7.885152865
GZMA	6.461296666	4.909849655	7.814810222	1.19E-08	1.26E-07	9.888875516
GZMK	6.456815206	4.16386374	8.025626615	6.97E-09	7.99E-08	10.42652776
BTC	-6.445641919	0.933804774	-18.09998146	1.89E-17	5.26E-14	29.70723743
IL1B	6.439958184	5.207782792	3.854644171	5.85E-04	0.001559545	-0.740363618
IGHV3-7	6.429312514	0.566664357	4.816285178	4.13E-05	1.49E-04	2.159263122
SERPINA12	-6.424210243	3.617022842	-7.521647195	2.55E-08	2.43E-07	8.808216452
CCL3L3	6.403034483	1.535740038	2.432502112	0.021328353	0.03781084	-3.595730601
FCGR1B	6.392384671	4.438260596	10.09108669	4.80E-11	1.26E-09	15.24130494
TNFRSF6B	6.382943801	3.065048484	5.311470362	1.04E-05	4.42E-05	3.399286998
GPR84	6.377814123	2.229437571	5.522062065	5.76E-06	2.65E-05	3.989287544
IGHV1-58	6.374155575	-0.962390476	4.42824605	1.21E-04	3.86E-04	1.170168047
ERBB4	-6.371647502	-1.279124632	-12.97132352	1.14E-13	1.32E-11	21.07665038
LILRB4	6.348177817	6.199823129	9.822618035	8.88E-11	2.07E-09	14.66769053
MMP10	6.34709902	2.131003085	2.18849059	0.036749794	0.060953617	-4.12675587
LCE5A	-6.343714155	0.416494685	-10.2626706	3.25E-11	9.53E-10	15.65558323
CD38	6.272160397	5.723423831	10.10894283	4.61E-11	1.23E-09	15.32620294
IGLV1-36	6.254982182	-0.801106366	3.448341082	0.001729519	0.004084821	-1.245174248
KRT6C	6.242969111	7.88121933	6.9521319	1.15E-07	8.99E-07	7.394865468
MSMB	-6.241876639	-2.696672324	-11.99894465	7.84E-13	5.71E-11	18.96669391
IGLV5-45	6.237476263	-0.491045461	4.657030841	6.43E-05	2.21E-04	1.750853757
CH17-262H11.1	6.23529942	-0.927237313	2.353827906	0.025494921	0.044188545	-3.625529544
TSPAN8	-6.213753988	-0.377850305	-10.49325634	1.94E-11	6.36E-10	16.17664341
ANGPTL5	-6.21029595	-0.7762092	-10.89857957	7.97E-12	3.15E-10	17.03990229
KRT31	-6.207900726	0.268777057	-9.438693959	2.18E-10	4.22E-09	13.77508077
C5orf46	-6.202957797	-0.07244296	-11.59020017	1.82E-12	1.05E-10	18.50065244
CD8A	6.187000922	4.781742475	7.976478109	7.90E-09	8.89E-08	10.28626704
IGKV3D-7	6.179920514	-0.754045735	4.464787833	1.10E-04	3.53E-04	1.262613204
GZMH	6.1538445	3.322207992	5.36846892	8.83E-06	3.83E-05	3.521849815
SPRR4	-6.149816806	-0.627705825	-8.503753288	2.09E-09	2.90E-08	11.57416037
IGLC7	6.146330292	-0.349450223	3.100005681	0.00424929	0.009050922	-2.054369913
CCL7	6.138300832	0.683957456	3.441321026	0.001761672	0.004146063	-1.299226825
DEFB4B	6.127719446	1.159235603	3.04353045	0.004900249	0.010284967	-2.275486188
CCL27	-6.123932756	0.73268534	-10.41792901	2.30E-11	7.27E-10	15.98963579
AC233755.2	6.116964902	-1.01409882	3.073038305	0.004549123	0.009635376	-2.11220247
CD80	6.081781465	3.151266128	5.300596973	1.07E-05	4.55E-05	3.351226921
RP11-294C11.2	6.065744291	-0.101686796	1.878335365	0.070319441	0.107304595	-4.485042956
FLG2	-6.060880102	8.721924071	-3.619557337	0.001099874	0.002736549	-1.755221123
IGKV1D-17	6.056648354	0.153338707	2.904491856	0.00693019	0.014015974	-2.502654921
GRIA2	-6.053587403	-2.432717309	-8.785862843	1.04E-09	1.60E-08	12.23904946
ADIPOQ	-6.049224777	3.052874364	-10.52614604	1.81E-11	6.09E-10	16.12397757
IL4I1	6.04418831	4.023608584	4.909581095	3.18E-05	1.19E-04	2.220372528
LYZ	6.04217036	10.05779989	14.27714896	9.91E-15	2.75E-12	23.62857717
TREM1	6.025200598	3.056862557	4.383628895	1.37E-04	4.31E-04	0.888322423
SLAMF7	5.956549319	6.729800837	13.44058788	4.63E-14	6.90E-12	22.12886401
FCGR3A	5.911000631	7.278804731	13.93421757	1.85E-14	3.90E-12	23.04126252
CXCL6	5.907069986	-0.738011711	4.207306908	2.24E-04	6.63E-04	0.613231015
CLEC4E	5.904531532	4.308028585	7.468128569	2.94E-08	2.75E-07	9.014177715
IGHV4-28	5.903811639	-0.551045217	3.992595565	4.02E-04	0.001118763	0.077012111
HLA-DRB5	5.900538973	2.936264615	1.702462136	0.099257226	0.144920419	-5.136407971
CSF3	5.899884528	0.778006627	2.164865138	0.038679321	0.063770369	-4.061177635
SPRR2A	5.878327044	4.574010407	4.121859564	2.83E-04	8.16E-04	0.052381304
KLHDC7B	5.874432847	2.142319006	6.581353053	3.12E-07	2.11E-06	6.758704021
LAG3	5.872120937	2.599228921	3.414751382	0.001888679	0.004404538	-1.546360391
KRT27	-5.867803937	-1.137726254	-4.622753514	7.08E-05	2.40E-04	1.356258261
CD7	5.861366166	2.850774641	5.348851477	9.33E-06	4.03E-05	3.495375605
SPRR3	5.851926054	-0.088021709	2.62741412	0.01355054	0.025378709	-3.099067581
OSM	5.799390733	3.23923227	3.32746401	0.002371146	0.00538794	-1.843373386
BATF2	5.798616473	3.297305441	4.311210368	1.68E-04	5.15E-04	0.673948361
CXCL3	5.777345567	1.763173711	3.732375759	8.14E-04	0.002093264	-0.68153654
RUFY4	5.763998751	0.051134046	5.065683383	2.06E-05	8.13E-05	2.798918805
CD300LF	5.762987803	2.848503932	6.450400358	4.45E-07	2.86E-06	6.413637702
S100A9	5.75834539	8.994167012	8.777451391	1.07E-09	1.63E-08	11.98974389
CLEC2A	-5.754115116	0.824443989	-11.16822072	4.45E-12	1.97E-10	17.61491006
CCR5	5.753834639	5.225298384	9.834284279	8.65E-11	2.03E-09	14.70862917
FPR2	5.749873808	4.083164113	4.724822075	5.33E-05	1.87E-04	1.688134307
CASP5	5.747016176	1.545683868	4.625931065	7.02E-05	2.38E-04	1.628404608
SGCG	-5.740873854	-1.65255861	-16.24164372	3.42E-16	3.42E-13	26.33428236
S100A7A	5.709959702	3.527292251	2.742315385	0.010296648	0.01983283	-3.217696928
KRT77	-5.709192257	2.692277629	-13.37432293	5.25E-14	7.64E-12	21.99001478
APOBEC3A	5.681288047	4.464873207	3.927481439	4.80E-04	0.001311034	-0.498650507
KLRC2	5.678579559	0.727549328	4.826847951	4.01E-05	1.45E-04	2.182248339
IGHD	5.673565973	0.064162336	2.602095426	0.014385775	0.026783482	-3.163080923
PPP1R1B	-5.669340677	0.740534225	-12.27785286	4.46E-13	3.54E-11	19.89502216
DCT	-5.668536648	3.959812161	-8.238213569	4.07E-09	5.01E-08	10.62795492
CD274	5.667075031	5.604114359	7.095012271	7.85E-08	6.46E-07	7.927697322
ICOS	5.662580912	3.02978091	6.425544249	4.76E-07	3.04E-06	6.348320234
TTC24	5.654783211	-0.00483437	5.613459813	4.46E-06	2.12E-05	4.202814595
PRF1	5.651881382	5.327710966	5.765261888	2.93E-06	1.48E-05	4.37547513
IGHV3OR16-9	5.64997333	-1.503953139	3.925481995	4.83E-04	0.001317092	-0.086689517
EOMES	5.648267499	3.134399	7.173879951	6.37E-08	5.38E-07	8.287151229
RIMS1	-5.647664787	0.159432159	-15.52820899	1.12E-15	6.01E-13	25.70081019
IGLV4-60	5.640440343	-1.547725023	3.356981309	0.002196035	0.005040899	-1.456294105
MS4A1	5.638871645	2.572206148	4.698762896	5.73E-05	2.00E-04	1.75245632
CD300E	5.627460488	4.984452764	6.014617147	1.47E-06	8.09E-06	5.099667116
KRT10	-5.626479173	9.404025109	-4.411290563	1.27E-04	4.03E-04	0.360396253
SH2D5	5.623406122	1.21028192	3.413539053	0.00189468	0.004416679	-1.422482651
FRG2HP	-5.620394308	-1.779832223	-10.74413579	1.12E-11	4.13E-10	16.63332285
MATN4	-5.616141405	-1.823064349	-15.83953005	6.63E-16	5.03E-13	25.66397037
GSTA3	-5.589698899	-2.262397618	-9.846370644	8.41E-11	1.99E-09	14.65849706
CXCR3	5.571057896	2.321368398	7.062132749	8.57E-08	6.95E-07	7.994470659
IGHV3-13	5.570190199	-0.94697987	2.955542444	0.006106541	0.012491164	-2.374005616
FASLG	5.567971383	2.457184871	5.672450594	3.79E-06	1.85E-05	4.357905566
TRGC2	5.564667128	2.00226902	7.464998285	2.96E-08	2.76E-07	8.989172549
NPY1R	-5.560734122	1.413430682	-12.38064272	3.63E-13	3.07E-11	20.09112797
IGHV3-62	5.554789543	-1.511827022	5.593392126	4.72E-06	2.22E-05	4.13122364
DERL3	5.545369725	3.54924256	5.484601175	6.39E-06	2.90E-05	3.780982681
KIR3DL2	5.543750433	-0.994736686	5.673379631	3.78E-06	1.84E-05	4.336120976
CH507-9B2.4	-5.533964759	-1.701363749	-6.20126843	8.79E-07	5.16E-06	5.71171124
LGALS12	-5.526433136	-1.167192749	-11.35365772	3.00E-12	1.48E-10	17.95513652
OASL	5.524282173	4.621752036	7.867956027	1.04E-08	1.13E-07	9.99008329
RERGL	-5.523770166	-1.996982203	-12.42963712	3.29E-13	2.92E-11	19.91996285
UGT3A2	-5.505428117	-1.196835405	-14.23976689	1.06E-14	2.85E-12	23.31583859
DAPL1	-5.485231121	1.584984262	-10.11652584	4.53E-11	1.22E-09	15.26678481
IL2RA	5.484069492	3.95013995	7.245374666	5.27E-08	4.59E-07	8.443268733
SP8	-5.471570797	-2.371918436	-15.0859042	2.38E-15	9.67E-13	24.27892391
IL27	5.451530408	-0.402068173	4.893458968	3.33E-05	1.24E-04	2.354874526
SLAMF8	5.445515839	5.430172078	10.73368997	1.14E-11	4.20E-10	16.69772274
TMEM132C	-5.440988733	-1.06828014	-10.68966523	1.26E-11	4.57E-10	16.58025124
BCL2A1	5.423963051	4.560082686	5.323395193	1.00E-05	4.29E-05	3.23092876
GBP1	5.421638773	9.129515467	18.57714268	9.37E-18	5.20E-14	30.56732612
SH2D2A	5.403816485	2.45158349	5.250941739	1.23E-05	5.14E-05	3.230247432
SOSTDC1	-5.389135085	0.759140297	-11.29736603	3.38E-12	1.61E-10	17.88920975
IGKV1-33	5.386168101	-1.642673024	3.862247925	5.73E-04	0.001532456	-0.241767903
NKG7	5.383778715	4.461587496	6.353476956	5.80E-07	3.60E-06	6.032581862
ZBP1	5.356856514	3.619090858	7.552145377	2.36E-08	2.27E-07	9.239755248
LGI3	-5.327738645	-0.806192933	-11.282414	3.49E-12	1.65E-10	17.83714936
CD2	5.323768161	5.028329108	10.75975125	1.08E-11	4.01E-10	16.75398926
IGKV3-7	5.321112201	-1.53678872	3.627480035	0.001076916	0.00268705	-0.813244174
CD3D	5.288067003	3.942467557	8.489190352	2.17E-09	2.98E-08	11.55965314
HRASLS5	-5.275240625	-0.447402422	-11.29814292	3.38E-12	1.61E-10	17.8869054
FPR1	5.26465472	5.253688357	8.374834148	2.89E-09	3.78E-08	11.22340943
P2RX5	5.256538935	2.140251915	4.796891982	4.36E-05	1.57E-04	2.03276678
TBX21	5.248940118	2.499341906	5.796861815	2.68E-06	1.37E-05	4.681179022
LGALS17A	5.246921124	1.198813735	4.181427477	2.40E-04	7.06E-04	0.472526529
IGKV1D-43	5.239381977	-1.818948666	5.113740032	1.80E-05	7.22E-05	2.91164827
FLG	-5.232066711	10.13495692	-3.282294798	0.002665373	0.005973431	-2.57798194
TRBV20-1	5.223679499	0.098982573	6.906824056	1.30E-07	1.00E-06	7.46474093
LOR	-5.213614165	4.668071329	-4.667182218	6.26E-05	2.16E-04	0.93458584
LILRB2	5.211076673	4.979160587	8.946544657	7.07E-10	1.16E-08	12.62718252
AIM2	5.210595897	2.920833132	7.219432645	5.64E-08	4.85E-07	8.402938996
ANKFN1	-5.170872899	-1.294411485	-14.36982219	8.39E-15	2.54E-12	23.49788049
S100A8	5.162667394	8.870363939	8.081627986	6.04E-09	7.06E-08	10.21689407
AC007325.2	-5.144004368	0.514798019	-9.194686037	3.89E-10	6.90E-09	13.1841779
IL18RAP	5.143292157	3.433853295	5.626700625	4.30E-06	2.06E-05	4.152552298
IL21	5.143234664	-1.868323932	4.103154583	2.98E-04	8.55E-04	0.355093506
APOL1	5.118728554	6.316326135	10.51130909	1.87E-11	6.22E-10	16.1724927
TNFAIP6	5.117249106	5.417702506	10.15752565	4.13E-11	1.14E-09	15.41371485
NCF1C	5.111972785	3.925387157	7.704273147	1.59E-08	1.61E-07	9.604907685
IL37	-5.111827417	1.294304928	-9.391768647	2.43E-10	4.61E-09	13.60174609
IGKV6D-21	5.111194417	-1.738411918	2.519031044	0.017472607	0.031798732	-3.291015906
KLRC3	5.111176842	0.500795707	3.514304441	0.001453839	0.003506764	-1.149864185
GPR171	5.105744143	3.03225583	6.505723278	3.83E-07	2.51E-06	6.544697739
HS3ST6	-5.099479008	0.294707442	-10.35676586	2.63E-11	7.98E-10	15.86728993
RP4-742C19.12	5.094019845	-1.472406929	5.755569956	3.01E-06	1.51E-05	4.539881891
SIGLEC7	5.079892664	1.437585321	7.822830009	1.17E-08	1.24E-07	9.848187059
PTPRCAP	5.077370484	4.358053264	9.530503996	1.75E-10	3.50E-09	14.01656329
IGHV4-55	5.076279518	-1.909283521	4.246081261	2.01E-04	6.04E-04	0.712425351
IGLV3-16	5.067591152	-1.922992955	3.968268531	4.30E-04	0.001188526	0.020591035
MUSTN1	-5.061547306	-2.20421019	-6.522199475	3.66E-07	2.42E-06	6.591448064
TLR8	5.059514377	5.627974483	8.396310204	2.74E-09	3.61E-08	11.23477381
CD69	5.046060054	4.071139704	5.719355823	3.33E-06	1.65E-05	4.361593966
SIGLEC12	5.040811489	-0.685043463	3.703490384	8.79E-04	0.002242053	-0.635123755
FABP7	-5.0389948	0.804873972	-11.43940516	2.50E-12	1.29E-10	18.18625096
PDCD1	5.038524817	1.343438058	7.132895797	7.10E-08	5.93E-07	8.147212066
SRGN	5.031388416	7.850560764	13.74590903	2.62E-14	4.80E-12	22.67115991
SSTR3	5.029697017	-0.960668343	5.845810842	2.34E-06	1.22E-05	4.77154774
HSPB7	-5.010074118	0.923684846	-13.9264415	1.88E-14	3.91E-12	23.017831
SH2D1A	5.004801503	3.713525634	7.597041405	2.10E-08	2.06E-07	9.339540567
SLAMF1	5.003541705	3.481638098	7.736178861	1.46E-08	1.50E-07	9.698430187
FOXA1	-4.996655535	-1.405461675	-11.10113251	5.14E-12	2.19E-10	17.40889587
CH17-212P11.5	4.994188454	-1.442267242	1.562665313	0.128869209	0.18172325	-4.952969385
EPSTI1	4.98942221	6.371868879	16.91839191	1.16E-16	1.61E-13	28.02219274
CD19	4.984295729	0.099814146	6.118222375	1.10E-06	6.31E-06	5.517011439
SERPINB4	4.978879749	4.808672165	3.46825475	0.001641365	0.003907063	-1.734175094
CILP	-4.970006124	3.024109062	-6.683060933	2.37E-07	1.67E-06	6.568675493
RP11-1166P10.8	4.953846318	-2.018638005	3.369706925	0.002124445	0.004894094	-1.422915741
IGHV3-66	4.952597425	-1.035628315	2.491691725	0.018615322	0.033581332	-3.353018031
CLDN8	-4.950416875	-0.337015333	-10.4358354	2.21E-11	7.05E-10	16.05075076
CSF2	4.941761456	0.202881373	3.147427081	0.003767185	0.008130036	-2.007431746
TRBC2	4.940228843	5.523514967	10.09751612	4.73E-11	1.25E-09	15.28345511
GYG2	-4.940117449	1.166193092	-10.61353322	1.49E-11	5.33E-10	16.40078237
CCL5	4.939591992	6.231342393	11.48290267	2.28E-12	1.21E-10	18.26185444
PNOC	4.939134643	-0.218624144	6.338613562	6.04E-07	3.73E-06	6.052529126
SHD	4.934199339	-2.156864969	4.100890867	2.99E-04	8.60E-04	0.350334918
AQP5	-4.933817488	2.178721049	-6.914428815	1.27E-07	9.84E-07	7.251221124
KRT15	-4.93068743	5.282144672	-7.033781404	9.24E-08	7.42E-07	7.431445507
TRGV10	4.918833119	-0.263136042	6.254909756	7.59E-07	4.55E-06	5.833993285
ADH1A	-4.914683165	-1.462897886	-8.406794917	2.67E-09	3.53E-08	11.3611688
NLRP7	4.911645644	-0.363363398	5.246893202	1.24E-05	5.20E-05	3.266402191
TRBC1	4.893270034	3.505503455	8.181629987	4.69E-09	5.64E-08	10.81099985
SERPINA1	4.887914763	5.943498876	8.905695437	7.80E-10	1.26E-08	12.46928001
IGHV1OR15-1	4.88023726	-0.816887596	6.341146809	5.99E-07	3.70E-06	6.014055229
RP11-294C11.4	4.88023726	-0.816887596	6.341146809	5.99E-07	3.70E-06	6.014055229
NAT8L	-4.878726308	0.008571943	-10.44739682	2.15E-11	6.92E-10	16.07420735
KRT72	-4.873618069	-1.435072362	-10.44450779	2.16E-11	6.94E-10	16.02354928
KLK1	-4.867203532	-1.117100342	-11.97329137	8.27E-13	5.94E-11	19.19023841
SLC9A2	-4.860417362	-0.608583908	-14.38295918	8.20E-15	2.54E-12	23.66415072
LRIT2	-4.859294749	-2.974524865	-11.51152917	2.15E-12	1.16E-10	17.92318738
PLEK	4.854453718	7.66542539	10.2875024	3.08E-11	9.13E-10	15.56780945
RP11-75L1.2	4.850312434	1.299324589	7.056222353	8.70E-08	7.05E-07	7.960435638
ATP6V0A4	-4.849587696	0.664518516	-11.2095124	4.08E-12	1.84E-10	17.70617495
ECEL1	4.843499812	1.700058782	4.748674721	4.98E-05	1.76E-04	1.911593464
PPP1R1A	-4.838208662	1.276512118	-10.50009286	1.91E-11	6.31E-10	16.14436413
CNTFR	-4.836425664	-1.611771268	-10.41034187	2.34E-11	7.35E-10	15.93544595
NCR1	4.832620213	0.846255004	5.003807386	2.45E-05	9.43E-05	2.630207276
HRASLS	-4.83202119	-2.028668105	-14.1502165	1.25E-14	3.15E-12	22.8966911
TYMP	4.829893365	8.069683945	16.70224288	1.63E-16	2.09E-13	27.73379829
BTBD16	-4.828333466	-0.708496189	-13.23950374	6.79E-14	9.12E-12	21.63742273
IGKV2-29	4.825653652	-2.152028973	2.696663526	0.011490652	0.021889772	-2.921403144
TRGV2	4.817616382	-0.78180234	6.715389381	2.17E-07	1.55E-06	6.938699516
TRBV7-2	4.81412155	-0.932586294	6.287446548	6.94E-07	4.21E-06	5.876678556
CXCR6	4.810377607	5.048170415	7.989580708	7.64E-09	8.64E-08	10.25198847
SLC16A3	4.799161972	5.886836815	11.04385793	5.82E-12	2.43E-10	17.34856563
CD48	4.798152942	5.281022137	10.1092582	4.61E-11	1.23E-09	15.30897738
RGS1	4.797502433	4.20965298	7.672741837	1.72E-08	1.73E-07	9.505511694
CXCR4	4.792507948	5.804111541	14.35087429	8.68E-15	2.54E-12	23.77219646
SIRPG	4.78970782	1.800974653	6.596224346	2.99E-07	2.04E-06	6.800107239
VSIG8	-4.789410368	0.435832587	-12.2928883	4.32E-13	3.45E-11	19.92260305
AADAC	-4.788324174	-0.424202609	-6.916109813	1.26E-07	9.80E-07	7.513147391
PI3	4.785017214	4.419662786	3.897442043	5.21E-04	0.001410113	-0.646050747
C7	-4.784247593	2.246569906	-11.88134342	9.98E-13	6.68E-11	19.05327035
KLRC4-KLRK1	4.782784755	4.067887521	8.122464015	5.45E-09	6.46E-08	10.64253987
KRT1	-4.782655659	8.645169589	-2.970327063	0.005885878	0.012093226	-3.403006843
SPATA20P1	4.779840897	-1.378313418	8.115642931	5.54E-09	6.54E-08	10.16190053
NCF1B	4.777873591	3.010425339	5.902630595	2.00E-06	1.06E-05	4.909650686
SAMSN1	4.769472946	5.365811284	10.1604474	4.10E-11	1.14E-09	15.42323104
TFAP2B	-4.768486641	-0.208305599	-12.2460323	4.75E-13	3.73E-11	19.80613952
AQP7	-4.762729511	0.034684463	-10.63692293	1.41E-11	5.09E-10	16.48871124
SOCS3	4.758343869	6.935446629	10.54383569	1.74E-11	5.92E-10	16.18548954
JAK3	4.752003681	5.779091553	8.723779144	1.22E-09	1.81E-08	12.01736029
KRT73	-4.750265315	-0.445193227	-9.091098781	4.98E-10	8.54E-09	12.98676197
CD53	4.749425685	6.75146694	13.07617147	9.28E-14	1.12E-11	21.43562805
GFI1	4.748553829	2.435682954	6.454307484	4.40E-07	2.84E-06	6.417241749
ZNF683	4.747344614	0.51499547	4.864100535	3.61E-05	1.33E-04	2.272677479
TRAV3	4.746294532	-1.414179973	6.623639274	2.78E-07	1.91E-06	6.690240841
C6	-4.730888284	-2.084171574	-7.98184787	7.79E-09	8.78E-08	10.31754382
KCNA3	4.727546037	3.535993676	9.016776189	5.96E-10	1.00E-08	12.82104682
TRBV12-3	4.726332282	-1.662556712	3.277676773	0.002697358	0.006033754	-1.639139789
ADAMTS4	4.723568649	5.960703179	8.307478101	3.42E-09	4.35E-08	10.98051876
CCR1	4.714622463	5.754412614	11.2631268	3.64E-12	1.70E-10	17.80923401
ISG20	4.70272079	5.068940779	10.54621876	1.73E-11	5.92E-10	16.28380223
E2F3P1	4.701708576	-0.185341319	5.271349896	1.16E-05	4.89E-05	3.335253079
RSAD2	4.699117063	6.142957601	7.354303589	3.96E-08	3.57E-07	8.490445106
ISG15	4.694910381	5.380598881	7.324055031	4.28E-08	3.83E-07	8.481444109
SERPINB12	-4.694304954	1.906439575	-5.476084235	6.54E-06	2.96E-05	3.337304153
PCOLCE2	-4.691674451	1.553424331	-9.575562263	1.58E-10	3.26E-09	14.01649394
SPOCK2	4.680130704	5.788557224	9.089094597	5.01E-10	8.57E-09	12.90294801
ICAM1	4.675618224	7.204086353	10.59308267	1.56E-11	5.48E-10	16.26895997
LILRB3	4.675479543	3.888169256	6.743538425	2.01E-07	1.45E-06	7.090926259
FTH1P22	4.674277473	-1.186464996	6.580306004	3.13E-07	2.11E-06	6.589809466
LAMB4	-4.668200934	3.05612236	-10.03189937	5.49E-11	1.41E-09	14.98838859
GPR174	4.668053257	2.009487016	7.288457853	4.70E-08	4.15E-07	8.575950775
PSAPL1	-4.666810438	3.762632345	-6.23221453	8.08E-07	4.78E-06	5.290981613
SLC11A1	4.665284426	5.60518398	6.511153298	3.77E-07	2.49E-06	6.292332234
CD247	4.663014839	3.902785792	8.319684309	3.32E-09	4.23E-08	11.13429544
IL2RG	4.657294573	4.878984321	7.479633091	2.85E-08	2.68E-07	8.940938644
IGLV2-5	4.652680961	-2.181511849	3.455684916	0.001696489	0.004019333	-1.21931337
TRGC1	4.647303713	1.44547232	5.670112375	3.81E-06	1.86E-05	4.371744645
CTLA4	4.645319182	2.739558881	4.885345844	3.40E-05	1.26E-04	2.162431909
ADORA2A	4.645228269	2.501176229	6.661046642	2.51E-07	1.76E-06	6.953861513
SEMA3E	-4.644636358	0.035570084	-12.68067974	2.00E-13	1.99E-11	20.66289568
CEACAM4	4.641938002	0.648953865	5.127005539	1.73E-05	6.99E-05	2.956363492
WARS	4.640030588	9.013041457	11.28208657	3.49E-12	1.65E-10	17.71498158
JAKMIP1	4.636003284	1.986968191	5.74698759	3.08E-06	1.54E-05	4.557863824
CARD11	4.619770754	4.020876113	8.364030419	2.97E-09	3.86E-08	11.23660213
IGKV5-2	4.619222558	-1.681422613	3.993101233	4.02E-04	0.001117969	0.081620523
CLDN10	-4.608581986	0.69164016	-8.584981483	1.71E-09	2.43E-08	11.7003601
SERPINA5	-4.605418869	-0.981684098	-13.03145121	1.01E-13	1.19E-11	21.20879868
TRBV5-1	4.603040102	0.296820322	6.925792278	1.23E-07	9.58E-07	7.579436159
GBP1P1	4.598181267	3.382802837	4.475884757	1.06E-04	3.43E-04	1.020770908
SELL	4.592675324	5.169565329	9.219035564	3.67E-10	6.59E-09	13.24663018
CLEC3B	-4.592075983	3.250046425	-8.791171326	1.03E-09	1.58E-08	12.02072176
GDF10	-4.584544657	-0.674241537	-9.738583856	1.08E-10	2.41E-09	14.49395565
SYT8	-4.584039216	1.511406006	-11.99105084	7.97E-13	5.78E-11	19.30458165
CH17-224D4.1	4.578272919	-1.825094323	3.119364101	0.004045772	0.008660603	-2.0004352
PCSK2	-4.575994773	1.297092903	-12.07284923	6.75E-13	5.06E-11	19.47668046
TFEC	4.572401611	5.472305801	8.942316611	7.14E-10	1.17E-08	12.55883459
UBASH3A	4.572349562	2.415382118	6.596209079	2.99E-07	2.04E-06	6.792806221
AADACL2	-4.570345879	2.763287002	-5.582237643	4.87E-06	2.29E-05	3.554958356
CXCL2	4.563320729	2.471327703	4.958208786	2.78E-05	1.06E-04	2.40348112
TGM2	4.560204814	6.189250873	10.12003907	4.49E-11	1.22E-09	15.27623832
IGHV3-35	4.555401948	-1.638649141	4.216429786	2.18E-04	6.49E-04	0.637900844
IGKV2D-24	4.553027791	-1.872662099	3.582192087	0.001214717	0.002986172	-0.919536008
PHYHIP	-4.545604727	0.158322545	-14.34435874	8.79E-15	2.54E-12	23.70729736
CRISP3	-4.54323995	-0.164790504	-8.980839842	6.50E-10	1.08E-08	12.71888532
LCK	4.5413693	4.944052036	9.602324055	1.48E-10	3.09E-09	14.15196729
HSH2D	4.539897845	3.667099056	8.191156365	4.58E-09	5.52E-08	10.81964725
SASH3	4.536804015	5.401652207	11.36230713	2.95E-12	1.47E-10	18.02491679
PILRA	4.533086098	4.188130209	9.619364785	1.42E-10	2.99E-09	14.21944222
XCL2	4.527468712	-0.044808779	5.5963324	4.68E-06	2.21E-05	4.184365684
ZAP70	4.526847956	4.624137914	6.668825407	2.46E-07	1.72E-06	6.818465511
CTD-2545M3.6	4.523350928	-1.528461465	5.99823592	1.54E-06	8.42E-06	5.146493547
CCDC129	-4.520775834	0.148546851	-14.97039078	2.91E-15	1.12E-12	24.76705426
TRGV3	4.518237247	-0.509693248	6.8532185	1.50E-07	1.13E-06	7.319741127
CTSS	4.51239213	9.093466157	17.8441068	2.78E-17	6.55E-14	29.49215694
HNRNPA1P70	4.506375247	-1.223283766	5.425393467	7.54E-06	3.34E-05	3.707198737
OLR1	4.506336413	2.851990142	6.725820294	2.11E-07	1.51E-06	7.116068461
KLHL31	-4.49911664	-0.140963127	-12.85749596	1.42E-13	1.49E-11	20.98344487
TNFRSF17	4.493707289	1.070895695	5.064241082	2.07E-05	8.16E-05	2.766569302
SERPINE1	4.492143455	5.811685238	9.849430179	8.35E-11	1.98E-09	14.6854845
TREML4	4.492091851	-1.585683283	3.275577281	0.002712021	0.006062485	-1.643953267
CD96	4.486218316	5.027886515	9.505339475	1.86E-10	3.67E-09	13.92777824
HK3	4.484433405	4.520063187	5.992291708	1.56E-06	8.53E-06	4.966497177
CSF2RB	4.47653493	6.861123468	10.11535044	4.54E-11	1.22E-09	15.2096542
GZMM	4.47420305	1.656417045	7.310250164	4.44E-08	3.94E-07	8.62864671
ITGBL1	-4.474186424	2.548323988	-6.120833579	1.10E-06	6.26E-06	5.059758604
IL21R	4.471021819	4.559668479	8.859136194	8.74E-10	1.37E-08	12.41451148
ATP1A2	-4.468854092	0.461452959	-14.18891283	1.16E-14	3.03E-12	23.45800057
CYP1A1	-4.468123126	-1.98743735	-6.504979997	3.84E-07	2.52E-06	6.535618292
LILRB1	4.467846034	4.627357188	7.553132913	2.35E-08	2.26E-07	9.142386959
CXCR2P1	4.463607363	2.702830957	3.627269367	0.001077521	0.002688156	-1.134962917
GOLGA5P1	4.460388679	-1.130794312	4.895688614	3.31E-05	1.23E-04	2.359292001
RP11-229P13.27	4.457822063	-1.142999691	5.574477102	4.98E-06	2.33E-05	4.090422239
CD244	4.454753629	2.580998477	6.451017846	4.44E-07	2.86E-06	6.391398627
RP11-1094M14.8	4.45430558	0.858147533	5.965014018	1.68E-06	9.13E-06	5.154303212
SAPCD1	-4.454062304	-0.115531568	-17.05753412	9.30E-17	1.41E-13	27.9773607
CMPK2	4.452988411	4.910358125	7.959333384	8.25E-09	9.24E-08	10.14948469
C1QTNF9B	-4.452477065	-1.392444012	-10.87216259	8.44E-12	3.26E-10	16.9200226
XCL1	4.449165428	0.220016171	5.360413885	9.03E-06	3.91E-05	3.571470109
IFI30	4.448513023	8.504387905	17.76144545	3.15E-17	6.55E-14	29.36795192
DSC1	-4.445404914	7.642044367	-3.119705448	0.004042269	0.008654215	-3.10521602
IKZF3	4.442808163	6.389241055	10.50412957	1.90E-11	6.28E-10	16.12253068
DACT2	-4.440370855	-0.519172702	-12.9406644	1.20E-13	1.37E-11	21.10086864
PSORS1C2	-4.440036313	0.249526631	-6.584218111	3.09E-07	2.10E-06	6.563519052
TIMP4	-4.439304615	0.372568049	-9.691873705	1.20E-10	2.62E-09	14.36150392
MYO1G	4.438601305	5.742172856	9.932976655	6.89E-11	1.68E-09	14.87433258
TRBV19	4.436609692	-0.526810669	7.089426436	7.97E-08	6.53E-07	7.902732523
KCNJ10	4.434812083	1.653327171	3.376000244	0.002089877	0.004820458	-1.633985618
GPAM	-4.433936201	5.095386947	-15.76498193	7.51E-16	5.12E-13	26.201053
PLAUR	4.424712149	6.153428879	9.636100874	1.37E-10	2.90E-09	14.14368742
SLC2A3	4.424370556	7.198085385	9.798412321	9.39E-11	2.15E-09	14.45206349
CCRL2	4.423126615	3.250990616	6.511197824	3.77E-07	2.49E-06	6.505522273
CD207	-4.423033212	1.961991018	-6.777331621	1.84E-07	1.34E-06	6.9003217
CCL20	4.420479043	0.186955084	4.820105547	4.08E-05	1.48E-04	2.157367828
THEMIS2	4.420296857	6.068156611	13.17985604	7.60E-14	9.60E-12	21.64041663
TRGV4	4.417512497	0.44183161	5.044769241	2.18E-05	8.54E-05	2.739082041
TNXB	-4.416585473	5.005962263	-7.49590154	2.73E-08	2.59E-07	8.647022857
C1QB	4.414381166	7.707420666	9.518102052	1.81E-10	3.58E-09	13.75200571
PIK3C2G	-4.414035891	2.871942933	-9.091691821	4.98E-10	8.54E-09	12.7743312
FOXI1	-4.411261884	-2.123759836	-7.883055638	1.00E-08	1.09E-07	10.06908546
PIM2	4.406191379	5.431418301	8.956071364	6.90E-10	1.14E-08	12.59343175
CD3G	4.404942428	4.35051303	9.117919033	4.67E-10	8.09E-09	13.04040545
SLITRK6	-4.402227756	1.234495942	-12.41935317	3.36E-13	2.96E-11	20.17135804
SLC2A6	4.401853858	4.35068832	7.277761216	4.84E-08	4.25E-07	8.450905765
CST7	4.401056284	3.687390515	8.713872572	1.25E-09	1.85E-08	12.09400553
KANK4	-4.398678194	-1.309032464	-6.546700987	3.42E-07	2.29E-06	6.614482882
OAS2	4.389219456	6.31441412	12.19982429	5.22E-13	3.99E-11	19.71692502
LYPD6B	-4.387360098	1.797835934	-12.29730962	4.29E-13	3.43E-11	19.91389062
ITGAX	4.385545713	5.967453792	9.891416465	7.58E-11	1.83E-09	14.76256449
PPARGC1A	-4.376645596	1.761971801	-10.87841751	8.32E-12	3.23E-10	16.95166357
SOX21	-4.375886869	0.89190811	-7.9031127	9.53E-09	1.04E-07	9.967193211
ZDHHC4P1	4.373590554	-0.305911359	5.513889945	5.89E-06	2.70E-05	3.965698833
CD3E	4.36397002	3.965954137	7.737702032	1.46E-08	1.50E-07	9.653682958
OCA2	-4.363566283	0.165303949	-9.053179638	5.46E-10	9.28E-09	12.87115385
FAM189A2	-4.362190309	0.306971826	-18.18828809	1.66E-17	5.26E-14	29.70343328
LRP1B	-4.360436014	0.031827923	-9.671311502	1.26E-10	2.72E-09	14.32974739
MMP9	4.353164159	6.121670991	5.92084546	1.90E-06	1.02E-05	4.614044449
CA6	-4.352789939	2.168483432	-14.79659786	3.94E-15	1.43E-12	24.57418497
GPR15	4.350051582	-0.17737521	3.687022081	9.19E-04	0.002333796	-0.728840662
NCF1	4.349703835	4.437587763	7.407266379	3.44E-08	3.16E-07	8.758339179
GRB14	-4.346803524	-1.285614068	-12.96412303	1.15E-13	1.33E-11	21.01195412
IFI6	4.33958464	6.626898236	12.23495991	4.86E-13	3.73E-11	19.76691288
GPR12	-4.336114866	0.863093511	-12.63219046	2.20E-13	2.12E-11	20.59134369
CXorf65	4.335421396	-0.670210451	7.538257687	2.44E-08	2.34E-07	8.948389241
AC027682.1	4.326269749	0.03534363	2.072832405	0.047086051	0.075618102	-4.260140634
HAPLN3	4.326098023	5.564548807	10.3629162	2.60E-11	7.90E-10	15.84720658
S100A12	4.325478993	0.834093158	4.841329423	3.85E-05	1.40E-04	2.181353082
TRAT1	4.325269493	2.992059837	7.286571164	4.73E-08	4.16E-07	8.558915815
FCGR2A	4.317676978	7.429967423	15.65151048	9.08E-16	5.64E-13	26.02486055
RP11-402J7.2	4.316069986	-0.766371073	5.209699836	1.38E-05	5.70E-05	3.170857702
IL20RA	-4.314891833	2.286673934	-8.145570285	5.14E-09	6.14E-08	10.46308799
IRF1	4.313476019	7.727539008	13.24420115	6.72E-14	9.11E-12	21.71063397
PRKCQ	4.30957018	3.488191079	9.51569325	1.82E-10	3.59E-09	13.98352014
S1PR4	4.303491905	3.042352383	8.06320744	6.33E-09	7.35E-08	10.51782487
TRDV1	4.296313926	-1.571673516	4.263336264	1.92E-04	5.78E-04	0.755499357
VTCN1	-4.295011643	-0.845228335	-11.18211091	4.32E-12	1.93E-10	17.61518452
MAMDC2	-4.290816147	1.525568433	-11.70717892	1.43E-12	8.94E-11	18.72161179
ADAM8	4.288330942	5.45674835	7.756348018	1.39E-08	1.44E-07	9.584538049
GBP4	4.286318849	7.78030532	9.842706301	8.48E-11	2.00E-09	14.52038081
FGR	4.28462053	4.966784845	7.962897401	8.18E-09	9.17E-08	10.14599978
TRGV5	4.283883381	-1.679922038	5.22464606	1.32E-05	5.49E-05	3.193336135
TRAV8-6	4.283454553	-1.296922429	6.243900866	7.82E-07	4.66E-06	5.76543411
TRAV8-2	4.280032284	-1.062523269	6.948718768	1.16E-07	9.07E-07	7.510891437
RP11-159J3.1	4.277384411	-0.472045385	1.88274347	0.069698943	0.106464975	-4.567769898
IGKV3OR2-268	4.273431976	-2.479502228	2.549024809	0.016293559	0.029924197	-3.221244647
ZNF831	4.273281057	3.711725987	8.117286227	5.52E-09	6.53E-08	10.62853516
IGFL3	-4.272810955	-0.485432183	-9.842934882	8.47E-11	2.00E-09	14.73072505
LGR5	-4.272406152	0.880258769	-8.774386651	1.07E-09	1.64E-08	12.14948484
TLR2	4.27226996	6.110830892	11.15545898	4.58E-12	2.01E-10	17.55894353
RARRES3	4.270973593	5.108430802	8.130864172	5.33E-09	6.34E-08	10.5540706
CYBB	4.27075611	8.772082299	14.47809548	6.92E-15	2.27E-12	23.97847423
TIGIT	4.265108507	3.452275363	7.789511057	1.28E-08	1.33E-07	9.817857875
LPL	-4.264353456	4.758261292	-8.313511274	3.37E-09	4.29E-08	10.76045769
KMO	4.263165391	3.524281812	5.807671055	2.60E-06	1.33E-05	4.573011945
THEMIS	4.260049533	3.94716411	8.795340092	1.02E-09	1.57E-08	12.27614931
CHP2	-4.258750446	3.639429564	-14.58906012	5.68E-15	2.00E-12	24.19033908
CECR1	4.253685375	6.643383587	14.08558478	1.40E-14	3.26E-12	23.3080233
TRDV2	4.249324946	-1.477683429	4.893262356	3.33E-05	1.24E-04	2.351172434
TIMD4	4.24709847	0.68346587	3.828325696	6.28E-04	0.001658569	-0.448512607
LCP2	4.242716507	6.085366936	8.444681366	2.43E-09	3.26E-08	11.26862761
TAGAP	4.240936969	5.548176042	8.197092336	4.51E-09	5.46E-08	10.68898266
LAIR2	4.226739222	0.26385693	3.18715235	0.003403978	0.007420183	-1.96912909
NLRC3	4.223974084	4.741794287	7.797219566	1.25E-08	1.31E-07	9.735678621
FCER1G	4.22332061	5.859861129	11.9064559	9.48E-13	6.53E-11	19.13495777
ATP6V1B1	-4.220859007	0.604194	-11.48994819	2.25E-12	1.20E-10	18.29664172
MCEMP1	4.22079966	-0.804815399	2.734991552	0.010480045	0.020155353	-2.887299035
LCE1B	-4.219550954	3.614432109	-4.536899621	8.99E-05	2.96E-04	0.601007792
SOCS1	4.218566956	2.75810206	5.2655783	1.18E-05	4.96E-05	3.164586829
LRP4	-4.214890575	3.656446682	-10.89644908	8.00E-12	3.15E-10	16.89937174
SNX10	4.210816748	7.227889321	8.040909825	6.70E-09	7.72E-08	10.13318087
SCEL	-4.201936289	6.068264678	-7.694756824	1.63E-08	1.65E-07	9.167954506
CYP39A1	-4.1948048	1.689925824	-10.28499163	3.09E-11	9.16E-10	15.63997164
LCE6A	-4.19319802	2.032066897	-6.015749019	1.46E-06	8.07E-06	4.815813226
SIT1	4.191240012	2.674478937	8.104282333	5.71E-09	6.71E-08	10.62119224
ACADL	-4.190104943	-0.557661567	-15.58743746	1.01E-15	5.66E-13	25.60437812
TBC1D3D	4.187756546	-1.267051058	1.767017465	0.087641751	0.129976842	-4.653223342
RHOH	4.185703803	4.348684996	6.518152906	3.70E-07	2.45E-06	6.410894855
TNFRSF4	4.184961374	2.062222041	8.334404307	3.19E-09	4.09E-08	11.16942168
AOAH	4.176898109	5.292315251	9.474865379	2.00E-10	3.91E-09	13.81900678
CD86	4.175239855	5.665809078	13.91346613	1.92E-14	3.91E-12	23.00118086
CD300C	4.174938959	1.836636155	7.95396729	8.36E-09	9.33E-08	10.23776556
PAX5	4.173459427	0.848763275	4.678921635	6.05E-05	2.10E-04	1.750592738
C1orf68	-4.172685389	4.346531622	-5.785033758	2.77E-06	1.41E-05	4.018483353
LAPTM5	4.170485341	8.452775299	17.50662582	4.64E-17	8.59E-14	28.9821356
BCHE	-4.168547857	1.343949651	-12.46724452	3.05E-13	2.76E-11	20.26434226
LCE2B	-4.168298163	3.865558079	-4.523896494	9.32E-05	3.06E-04	0.547813093
TRPV6	-4.167822901	0.925645261	-15.38991187	1.41E-15	7.14E-13	25.54384302
PIK3AP1	4.164096612	7.119235858	13.4066412	4.94E-14	7.29E-12	22.0307077
PI15	4.160770304	5.884452763	7.37430241	3.75E-08	3.41E-07	8.557772602
SPDEF	-4.159925661	-0.90978181	-11.0793386	5.39E-12	2.28E-10	17.39266685
WTAPP1	4.15862971	3.083799408	3.684174533	9.26E-04	0.002349847	-1.069685262
RP11-34P13.15	4.157221184	-1.233758714	3.238405031	0.002984661	0.00659586	-1.746031488
NTRK1	4.156997096	-0.452995286	6.444503903	4.52E-07	2.90E-06	6.342286059
TNFSF13B	4.155787113	5.50608516	10.73949262	1.13E-11	4.16E-10	16.67955425
PLP1	-4.145755421	2.218752182	-9.03632739	5.69E-10	9.66E-09	12.68228628
KYNU	4.144355926	7.228986499	12.95224489	1.18E-13	1.35E-11	21.15966396
PEBP1P3	4.144311249	-1.184884999	4.951978595	2.83E-05	1.07E-04	2.505241217
TRAV17	4.143600742	-0.807585922	7.013228342	9.76E-08	7.79E-07	7.704092246
HPSE2	-4.142119108	-0.718634733	-10.65393897	1.36E-11	4.91E-10	16.51151256
CCR7	4.138847315	3.683879961	6.277415624	7.14E-07	4.31E-06	5.831933389
LILRA5	4.138776543	3.490016274	6.428021084	4.73E-07	3.02E-06	6.242051357
ADGRL3	-4.131284407	2.646632599	-10.54399061	1.74E-11	5.92E-10	16.16608143
P2RY10	4.130962618	2.943855681	8.447005344	2.41E-09	3.25E-08	11.45727621
UGT1A6	-4.129746816	0.40805374	-7.111933256	7.50E-08	6.22E-07	7.959380004
SPATC1	4.126478486	-1.204821056	5.758205407	2.99E-06	1.50E-05	4.561899866
GAN	-4.120567993	6.625664693	-13.3090587	5.94E-14	8.35E-12	21.81598304
TRDC	4.113708238	2.815971875	4.920395795	3.09E-05	1.16E-04	2.228406516
TRBV29-1	4.108347687	-0.64501265	5.980679212	1.61E-06	8.76E-06	5.157699139
KRT79	-4.104317393	0.495642741	-4.569046167	8.22E-05	2.74E-04	1.017488037
EPGN	4.09877434	3.555070825	3.882756191	5.42E-04	0.001459537	-0.617677737
ITGB2	4.097869928	7.77342215	13.82248281	2.27E-14	4.30E-12	22.79472438
GPR31	4.09639486	-1.409242237	4.863805472	3.62E-05	1.33E-04	2.277305722
ITGAL	4.096388681	5.675488435	9.252718217	3.38E-10	6.16E-09	13.27003461
SLAMF6	4.095094441	3.634365782	9.608051969	1.46E-10	3.06E-09	14.19564141
KLRC4	4.094482951	0.802022038	4.898007922	3.29E-05	1.22E-04	2.328154606
NTRK2	-4.094130997	4.258121657	-9.727751114	1.11E-10	2.45E-09	14.22207517
KLRD1	4.093537755	6.245452946	7.595479007	2.11E-08	2.06E-07	9.083179692
BATF	4.0827348	2.971189101	6.305369198	6.61E-07	4.03E-06	5.960824864
SOD2	4.078744236	11.27545629	12.71170823	1.88E-13	1.88E-11	20.67539667
CYP2W1	-4.076925276	-1.23107367	-19.56676016	2.29E-18	1.90E-14	30.82899932
IGLV1-41	4.076790776	-1.675320379	3.430582699	0.001811977	0.004246463	-1.281866985
MYH14	-4.071398008	4.073128812	-10.59621708	1.55E-11	5.47E-10	16.21797329
GPR65	4.068298964	4.506772462	9.653923046	1.31E-10	2.81E-09	14.27967287
DEFB103A	4.065962679	2.207400715	3.073106118	0.004548345	0.009634952	-2.509112814
RP11-686D22.10	4.064371234	0.034025682	6.702897597	2.24E-07	1.59E-06	7.022653491
DEFB103B	4.06430465	3.199153387	3.167345585	0.003580671	0.007764722	-2.433246228
FAM69C	-4.060276963	-1.09341025	-12.23761393	4.83E-13	3.73E-11	19.68257484
CHST11	4.052626746	6.045506879	13.10701069	8.74E-14	1.09E-11	21.4940189
MAT1A	-4.049616658	0.095816017	-8.486990588	2.18E-09	2.99E-08	11.50627861
1-Mar	-4.049252663	3.099510991	-11.40166593	2.71E-12	1.38E-10	18.01164326
TF	-4.048453989	2.403437912	-11.57349144	1.89E-12	1.06E-10	18.40639887
OVCH2	-4.048155035	-1.758605208	-11.67395964	1.53E-12	9.22E-11	18.48865586
H3F3AP4	-4.034516052	-2.843963146	-2.541720666	0.016573716	0.030375122	-3.506343274
ANO3	-4.031164984	-0.400815376	-9.098925774	4.89E-10	8.41E-09	13.00974237
LCE1C	-4.030090888	4.121261948	-4.409828291	1.28E-04	4.04E-04	0.220431193
KLRC1	4.029364156	2.955847792	3.850839325	5.91E-04	0.001574916	-0.608351392
SERPINB9	4.027932374	6.12688338	8.882149447	8.26E-10	1.31E-08	12.33616776
FPR3	4.025529181	6.464838148	11.36539825	2.93E-12	1.47E-10	17.96565467
FYB	4.022678073	6.601631273	13.55917856	3.71E-14	5.89E-12	22.33743134
P2RY6	4.015540122	3.210831556	7.798229736	1.25E-08	1.31E-07	9.839582673
ADAM19	4.011654293	5.92999811	10.39674771	2.41E-11	7.48E-10	15.89682421
RAC2	4.010732251	5.363819223	9.212731759	3.72E-10	6.68E-09	13.18810045
AC013444.1	4.007428743	-0.572238094	4.281214784	1.82E-04	5.53E-04	0.780933032
RNF128	-4.003597639	1.066660546	-11.3567915	2.98E-12	1.47E-10	18.00903078
KLRG2	-3.999988502	-0.894837026	-11.49238939	2.24E-12	1.20E-10	18.24203432
ROPN1B	-3.996986325	-0.655173624	-14.12202664	1.31E-14	3.20E-12	23.16811768
FREM2	-3.991481248	1.15821742	-12.7959196	1.60E-13	1.65E-11	20.90898303
P2RY8	3.987258387	4.298569556	9.821948202	8.89E-11	2.07E-09	14.67260417
C19orf38	3.986887581	2.169119108	7.913290318	9.28E-09	1.02E-07	10.1481414
TYRP1	-3.986774332	5.898307828	-3.882491864	5.43E-04	0.001460346	-1.228666848
FUT7	3.979806575	2.010652675	6.344465789	5.94E-07	3.67E-06	6.116564471
DTHD1	3.971049025	1.656193835	5.920072362	1.91E-06	1.02E-05	5.011378297
ARRDC5	3.969443336	-0.348192312	6.699882455	2.26E-07	1.60E-06	6.994327317
CLSTN2	-3.968978687	1.991433296	-11.69502848	1.47E-12	8.99E-11	18.67808928
STAP1	3.966566333	0.787049397	6.017772321	1.46E-06	8.03E-06	5.292044158
CDO1	-3.966397033	0.210989809	-7.775295264	1.32E-08	1.38E-07	9.709808619
STAT1	3.964713736	9.713223694	15.84368182	6.59E-16	5.03E-13	26.33371306
TRAV13-1	3.964611905	-1.14569065	7.102504875	7.69E-08	6.36E-07	7.889142112
RP11-848G14.2	3.962513592	0.311047378	3.382774987	0.002053271	0.004742587	-1.546414112
CYP4X1	-3.961500592	0.279369392	-11.94368595	8.78E-13	6.20E-11	19.21938344
CLCA4	-3.960195887	1.149001527	-7.006128075	9.94E-08	7.92E-07	7.600586923
NHLH2	-3.95694531	-0.859332608	-8.606278631	1.62E-09	2.32E-08	11.84040481
APOBEC3H	3.956943475	0.002796904	4.724265016	5.34E-05	1.87E-04	1.904747642
IKZF1	3.955016667	6.229308388	12.93404096	1.22E-13	1.37E-11	21.16183823
STK32A	-3.95397409	0.893045519	-14.07522393	1.43E-14	3.26E-12	23.2787899
CD226	3.947819846	4.910659787	9.498629623	1.89E-10	3.72E-09	13.90454153
CD8B	3.946733005	3.383931755	5.758274873	2.99E-06	1.50E-05	4.422868887
CNGA3	3.945471047	-1.519495141	3.309017194	0.002487323	0.005624321	-1.573252656
CFTR	-3.941250415	1.2257092	-11.12098078	4.93E-12	2.14E-10	17.50339151
LCE4A	-3.937371132	-2.317565488	-6.819786592	1.64E-07	1.22E-06	7.377214741
LIPK	-3.93570691	0.88995526	-7.543000255	2.41E-08	2.31E-07	9.043418939
PLAC8	3.934361482	3.48665867	6.798013147	1.74E-07	1.29E-06	7.231754369
SORBS1	-3.924541019	4.807312388	-11.12239696	4.91E-12	2.14E-10	17.35424624
MS4A7	3.923343305	6.246693847	12.35796245	3.80E-13	3.16E-11	20.02071979
MSR1	3.919772287	6.880022394	10.84402553	8.97E-12	3.43E-10	16.80671679
ADGRG5	3.918562281	2.063850827	6.532510498	3.56E-07	2.37E-06	6.610525259
GNGT2	3.916157314	0.675106341	9.986633518	6.09E-11	1.53E-09	14.73649087
RP11-330H6.5	3.913893709	-0.555173384	5.393932115	8.23E-06	3.60E-05	3.656870146
RASAL3	3.912472466	4.217737756	7.753022058	1.40E-08	1.45E-07	9.645829183
BLK	3.911367717	0.61972379	6.399969203	5.10E-07	3.23E-06	6.288987865
IFIT3	3.909579419	7.259641692	10.91080882	7.76E-12	3.09E-10	16.93439718
PTPRC	3.904151827	8.768777787	15.59442817	1.00E-15	5.66E-13	25.91562976
HAVCR2	3.897842884	6.00948967	11.4453468	2.47E-12	1.28E-10	18.15251758
CASQ2	-3.896234631	-0.452424257	-7.980530633	7.82E-09	8.80E-08	10.28114955
GDPD2	-3.896016355	1.847150226	-10.73077889	1.15E-11	4.22E-10	16.62464183
RP11-277P12.6	3.895884264	-1.080985956	2.600803249	0.014429657	0.026862181	-3.172244337
TRAV12-2	3.891928789	-0.81021433	7.585879409	2.16E-08	2.10E-07	9.092310459
FBP1	3.890728422	4.980777247	5.356041422	9.15E-06	3.96E-05	3.141746388
ATP13A5	-3.889993272	-0.401982788	-11.98851732	8.01E-13	5.78E-11	19.27294307
IL10RA	3.888319321	7.068801142	14.32077879	9.17E-15	2.59E-12	23.71635984
CDH22	-3.885268852	-1.927089605	-11.05822107	5.64E-12	2.37E-10	17.21733946
POU2AF1	3.882658438	3.811135316	5.789047635	2.74E-06	1.39E-05	4.439043726
C2orf72	-3.879412312	-1.136520271	-10.07867169	4.94E-11	1.30E-09	15.23350966
KCNB1	-3.879160263	0.765660133	-10.55605624	1.69E-11	5.83E-10	16.29867739
GVINP1	3.878028841	5.639113042	10.12720501	4.42E-11	1.21E-09	15.29993852
YBX2	-3.876098041	-1.934857284	-13.58113385	3.56E-14	5.76E-12	21.92156272
TNIP3	3.875109863	2.03268289	3.799718872	6.79E-04	0.001777818	-0.66584549
TBC1D10C	3.874259782	4.496438467	8.156420538	5.00E-09	5.99E-08	10.6538368
CAMP	3.87422693	-1.020096025	4.615694021	7.22E-05	2.44E-04	1.643106017
TRGV9	3.874213831	0.010718079	6.506404246	3.82E-07	2.51E-06	6.537566007
BCAN	-3.871991261	0.382864622	-12.67578472	2.02E-13	1.99E-11	20.66320587
SIGLEC9	3.869776688	3.010872881	8.886571929	8.17E-10	1.31E-08	12.51353399
FRZB	-3.868381283	1.364938238	-10.44826687	2.15E-11	6.92E-10	16.02941133
GJC3	-3.867336744	-1.475748101	-9.420198284	2.27E-10	4.37E-09	13.74141535
MAPK4	-3.865723607	-1.601094964	-10.77305168	1.05E-11	3.93E-10	16.67706192
WNK2	-3.860494348	1.119707516	-13.84327777	2.19E-14	4.24E-12	22.86939909
DNER	-3.859400521	1.293631789	-12.74935696	1.75E-13	1.77E-11	20.81803215
HLA-DRA	3.858647318	10.91939083	16.19521098	3.69E-16	3.42E-13	26.91813141
SPP1	3.855998986	5.418876817	3.507425594	0.001480471	0.003561209	-1.904820402
ADGRE1	3.852034002	1.904645757	6.712151146	2.19E-07	1.56E-06	7.082632268
LCE1A	-3.848453125	2.219952726	-5.596159836	4.68E-06	2.21E-05	3.63793511
TNFRSF13B	3.845341576	-0.79289514	5.281394821	1.13E-05	4.77E-05	3.361449282
SVOPL	-3.843794534	-2.288114762	-10.25988525	3.27E-11	9.55E-10	15.50515701
LIMD2	3.843332355	5.314301175	10.58479523	1.59E-11	5.55E-10	16.34127285
SLAMF9	3.843262356	-0.449985893	2.231159547	0.033482328	0.05615771	-3.964740737
CDHR1	-3.838367699	4.561716503	-8.25459146	3.90E-09	4.84E-08	10.60979533
PARVG	3.83303213	4.885908681	10.38114265	2.49E-11	7.65E-10	15.8993216
SIGLEC5	3.82985363	1.55541984	5.645164955	4.09E-06	1.97E-05	4.266758433
CRYAB	-3.820697457	4.097949781	-10.19200663	3.82E-11	1.08E-09	15.29966755
PDCD1LG2	3.820601869	5.224361027	9.012973333	6.02E-10	1.01E-08	12.70994551
ZDHHC11B	-3.816416134	-0.895434949	-10.01820331	5.67E-11	1.44E-09	15.11359606
CHRM3	-3.812699462	0.273412743	-10.28111393	3.12E-11	9.22E-10	15.70753344
VMO1	3.812206866	1.675762643	5.743646499	3.11E-06	1.56E-05	4.534344971
IL7R	3.80784147	6.755472039	15.47637775	1.22E-15	6.35E-13	25.73309542
EEF1GP1	-3.804325526	-0.995927417	-6.334109128	6.11E-07	3.77E-06	6.025525143
CLEC12A	3.802035402	3.337500714	5.455347363	6.93E-06	3.11E-05	3.613708653
TEX11	3.798131763	-0.916325466	4.311431389	1.68E-04	5.15E-04	0.863380374
WNT3A	-3.793877422	-1.756770184	-9.939605915	6.78E-11	1.66E-09	14.87689622
CD27	3.790978957	2.927779943	7.707330853	1.58E-08	1.60E-07	9.616722579
XXbac-BCX360G3.2	3.789315121	-1.205977321	6.490003735	3.99E-07	2.61E-06	6.413134792
XXbac-BPG554J19.2	3.789315121	-1.205977321	6.490003735	3.99E-07	2.61E-06	6.413134792
XXbac-BPG541D20.6	3.787369259	-1.349910673	4.900622247	3.26E-05	1.22E-04	2.374333057
IGLV2-34	3.786380187	-2.401894815	2.574085562	0.015365257	0.02842291	-3.169799411
LILRA4	3.785820409	1.05495105	5.128776648	1.73E-05	6.96E-05	2.92020711
ADGRF2	-3.780337512	0.217192418	-10.93055466	7.43E-12	2.99E-10	17.12118983
SAMD3	3.778150029	3.387410701	7.429743779	3.25E-08	3.00E-07	8.892239258
MT1H	3.76666426	1.270193539	2.867557318	0.007590344	0.015176134	-2.846753301
TNN	-3.761225714	-0.27770197	-10.31718423	2.88E-11	8.58E-10	15.78911425
PAIP2B	-3.761221619	3.417894117	-14.56805759	5.89E-15	2.00E-12	24.15543752
PLA2G7	3.760428675	5.022057335	7.867044817	1.04E-08	1.13E-07	9.875716674
AKR1C2	-3.754829114	3.728321583	-8.627600167	1.54E-09	2.21E-08	11.57972394
PTPN7	3.75288165	4.513651782	8.261546937	3.84E-09	4.76E-08	10.91844679
CYP4F12	-3.752817566	1.786023768	-8.809873635	9.85E-10	1.52E-08	12.16507068
SNX20	3.751374657	5.118563411	8.941030629	7.16E-10	1.17E-08	12.53239614
FHL1	-3.745861548	5.301710843	-8.7623835	1.11E-09	1.68E-08	11.86994661
ANKRD35	-3.742771116	3.139985094	-8.633079081	1.52E-09	2.19E-08	11.62914263
POU2F3	-3.737065603	2.909245988	-8.899757637	7.92E-10	1.27E-08	12.30248007
SEMA3G	-3.733849305	2.92694087	-13.0831283	9.15E-14	1.12E-11	21.4215681
FGFR2	-3.733264588	4.72492468	-8.747699111	1.15E-09	1.73E-08	11.84077485
TRBV7-9	3.731171933	-1.291025302	5.32717508	9.91E-06	4.25E-05	3.469276171
ENO1P4	-3.729583762	-0.823474212	-6.963840538	1.11E-07	8.74E-07	7.688668108
ELMOD1	-3.729487269	3.560605115	-7.230072558	5.49E-08	4.74E-07	7.987527231
TRBV12-4	3.728741431	-1.669515678	2.930016558	0.006506063	0.01323691	-2.428644651
IRF8	3.727942476	6.127271793	11.58553885	1.84E-12	1.05E-10	18.4357156
HCST	3.726836295	3.150285512	7.507954501	2.65E-08	2.51E-07	9.097867108
BATF3	3.726171835	1.95052182	7.945884547	8.54E-09	9.51E-08	10.22657096
GBP7	3.722630667	-1.752320613	3.365792153	0.002146225	0.004938126	-1.435840223
RP5-850E9.3	3.720405593	-2.206706776	2.022117534	0.052378491	0.082918928	-4.214825306
VEGFD	-3.719435912	-2.10218174	-7.272781291	4.90E-08	4.30E-07	8.539164947
EPHB6	-3.718287368	4.627593943	-8.620411229	1.57E-09	2.24E-08	11.52664642
C3AR1	3.713777449	5.081420438	8.883217242	8.24E-10	1.31E-08	12.39826511
CCDC85A	-3.71358394	0.148364225	-9.437360842	2.18E-10	4.23E-09	13.78870846
HCK	3.711448147	6.08018461	11.61524424	1.73E-12	1.01E-10	18.50074832
CTSL	3.706789426	8.360812484	12.91622376	1.26E-13	1.39E-11	21.05188895
RP11-34E5.4	3.70636553	-0.609061517	4.522248411	9.36E-05	3.07E-04	1.391894387
SLA2	3.706273865	3.877268315	7.332515366	4.19E-08	3.75E-07	8.576382482
ID4	-3.705995721	3.922532036	-11.66482746	1.56E-12	9.33E-11	18.53134877
TMEM150B	3.704073863	2.109265015	6.612533757	2.86E-07	1.96E-06	6.81496732
PI16	-3.70319997	2.573630182	-4.184193674	2.38E-04	7.02E-04	-0.281965768
CRTAM	3.702945509	2.403110306	6.854204793	1.49E-07	1.13E-06	7.434623415
CD52	3.700312307	4.583471582	8.71635177	1.24E-09	1.84E-08	12.04552114
HLA-DOA	3.700167871	6.461872996	9.632443519	1.38E-10	2.92E-09	14.0729434
NLRP6	3.695296532	-0.084147403	6.259193386	7.50E-07	4.50E-06	5.908413038
HLA-DPA1	3.69380957	8.716212378	11.05049874	5.74E-12	2.41E-10	17.20027574
NAPSB	3.693731703	3.70797274	6.561521959	3.29E-07	2.21E-06	6.559629581
PKD2L1	3.693127372	-1.504797153	4.443971989	1.16E-04	3.72E-04	1.208777166
CYTIP	3.69258399	5.677575194	11.5804756	1.86E-12	1.06E-10	18.45076969
SIGLEC10	3.68723785	4.642458968	5.387300184	8.38E-06	3.66E-05	3.242799652
CORO1A	3.684206918	6.730298466	11.39855889	2.73E-12	1.39E-10	18.00835209
PYHIN1	3.684167547	3.305101366	7.447407688	3.10E-08	2.88E-07	8.930473706
EDAR	-3.682357111	-0.269859635	-12.44016983	3.22E-13	2.89E-11	20.15715867
IL32	3.681954883	5.309974166	6.933856867	1.21E-07	9.40E-07	7.380114632
CTSW	3.68163453	3.61225218	5.792569664	2.71E-06	1.38E-05	4.480674738
MICB	3.677920402	3.775156239	9.407582471	2.34E-10	4.46E-09	13.72678196
KCNK7	-3.676384646	2.540333533	-8.07288246	6.18E-09	7.20E-08	10.25877584
1-Sep	3.672921707	4.019221613	7.686473777	1.66E-08	1.68E-07	9.481458197
FGF14	-3.670484881	0.474075773	-8.749948565	1.14E-09	1.72E-08	12.13382167
OXGR1	-3.669494523	-1.207356512	-9.506510644	1.86E-10	3.67E-09	13.94765874
SAMD9L	3.666114981	7.026065038	12.73196862	1.81E-13	1.82E-11	20.71835916
CAMK4	3.664973542	4.098214421	7.610350164	2.03E-08	1.99E-07	9.303268935
NLRP10	-3.66471231	2.477627113	-6.659847115	2.52E-07	1.76E-06	6.537140283
FBN2	3.661349182	3.292546687	4.69656852	5.76E-05	2.01E-04	1.539221219
HLA-DQA1	3.660327986	9.692516447	12.41195042	3.41E-13	2.96E-11	20.0547022
TRPM2	3.660217398	4.320988619	9.864721284	8.06E-11	1.92E-09	14.75529343
TRAV19	3.659958253	-0.794647706	4.715314717	5.47E-05	1.92E-04	1.896099899
ASS1P1	3.659261065	-1.144129109	5.445302385	7.13E-06	3.19E-05	3.779444278
SULT1E1	-3.657893978	-0.342971075	-10.35111692	2.67E-11	8.04E-10	15.86219587
CD300A	3.65744001	4.387826501	8.219032954	4.27E-09	5.22E-08	10.80084147
SECTM1	3.656233642	5.552857366	8.778022819	1.07E-09	1.63E-08	12.09621742
LILRA1	3.655698416	1.838675392	6.11808004	1.10E-06	6.31E-06	5.517932462
CKB	-3.655549405	2.525755685	-10.76877777	1.06E-11	3.96E-10	16.6713683
EXPH5	-3.651725855	5.984990368	-7.45920486	3.00E-08	2.80E-07	8.53714964
MEFV	3.647823534	4.303333723	5.499186846	6.14E-06	2.79E-05	3.595103296
FNDC1	3.642130011	4.624376991	5.649078828	4.04E-06	1.95E-05	3.948441236
GPIHBP1	-3.63634165	-0.43256578	-7.554347226	2.34E-08	2.26E-07	9.200929691
GRAMD1B	3.635189099	4.293445868	7.858170608	1.07E-08	1.15E-07	9.900002795
RP11-1094M14.7	3.634804571	-1.167612477	4.786771043	4.48E-05	1.61E-04	2.08341576
CYP2J2	-3.633590611	0.923653767	-10.36834848	2.57E-11	7.82E-10	15.87901035
AC079325.6	3.632825969	-1.599397037	4.145421365	2.65E-04	7.71E-04	0.456177449
ST8SIA4	3.63269785	6.058504678	13.81453974	2.31E-14	4.32E-12	22.81816822
SCARA5	-3.632684148	4.379146783	-5.610559271	4.50E-06	2.14E-05	3.52053774
COBL	-3.626301901	2.947789898	-9.600588571	1.49E-10	3.10E-09	13.98459922
POF1B	-3.62308416	6.772978135	-4.231507657	2.09E-04	6.26E-04	-0.288015655
KIAA2022	-3.619728846	0.366218664	-11.36811167	2.91E-12	1.46E-10	18.04427766
IFI44L	3.616800472	6.369122326	8.498655676	2.12E-09	2.93E-08	11.31895033
C1QA	3.616641096	7.838620003	7.621342835	1.97E-08	1.94E-07	8.982514403
GPC3	-3.614816922	2.351734585	-6.160256609	9.84E-07	5.69E-06	5.186039773
HOXC12	-3.612731766	-1.051742327	-9.794195953	9.48E-11	2.17E-09	14.6055649
SIGLEC14	3.605765462	2.566174676	3.729163883	8.21E-04	0.002108776	-0.958684222
RAB20	3.602458377	4.204571142	8.88110187	8.28E-10	1.32E-08	12.44984403
LILRA6	3.601647058	3.907619151	8.030429862	6.88E-09	7.90E-08	10.36797666
RTP4	3.594345562	3.07046896	9.67324228	1.26E-10	2.71E-09	14.34384782
HLA-DRB6	3.593790106	-0.753902181	1.405041629	0.170523387	0.23113235	-5.252679619
TCHH	-3.591860603	1.414200927	-3.409178866	0.001916416	0.004458616	-2.166711486
CLEC7A	3.590249875	5.822968807	13.30767182	5.96E-14	8.35E-12	21.87809061
EPHA5	-3.588516164	-1.673654959	-10.90177009	7.91E-12	3.14E-10	16.92376098
IL9R	3.587133665	0.686080422	6.976223027	1.08E-07	8.50E-07	7.770446884
SLC7A7	3.580687667	5.300954774	10.00673697	5.82E-11	1.48E-09	15.01944937
CYBA	3.579022974	6.641649352	13.06025124	9.56E-14	1.14E-11	21.36941425
CHRDL1	-3.577865736	4.216075045	-5.266097174	1.18E-05	4.96E-05	2.566290558
HSD11B2	-3.569287749	0.667910493	-11.42242887	2.60E-12	1.33E-10	18.15686552
DLX3	-3.567418887	1.494177036	-8.441811255	2.44E-09	3.28E-08	11.28042758
SELPLG	3.565762937	5.133928071	10.57813214	1.61E-11	5.62E-10	16.31982983
ALDH3A1	-3.565380095	2.254771349	-5.918020311	1.92E-06	1.03E-05	4.527339154
SIRPD	3.565092926	-0.984077128	5.506806417	6.01E-06	2.74E-05	3.943112039
TYROBP	3.559171845	5.834375732	10.59870227	1.54E-11	5.45E-10	16.32013881
LTA	3.555390046	-0.173043311	6.310365033	6.52E-07	3.98E-06	6.037928485
SYT9	-3.554247175	-1.635401168	-11.69694785	1.46E-12	8.99E-11	18.53255475
KCNK13	3.553243547	1.338613889	6.148492105	1.02E-06	5.87E-06	5.613873037
TPPP3	-3.550424706	3.407988206	-8.279499689	3.67E-09	4.58E-08	10.72361085
CST6	-3.549468785	4.617515085	-6.145046875	1.03E-06	5.91E-06	4.993154699
SGK2	-3.542293975	-0.204082026	-7.982079916	7.78E-09	8.78E-08	10.27620828
CXCL14	-3.539284326	7.533681197	-5.382762711	8.49E-06	3.70E-05	2.905291463
HIST3H2BA	3.538669979	-0.948382551	5.031178326	2.27E-05	8.82E-05	2.714314774
NMU	-3.536200405	1.40863631	-9.664179528	1.28E-10	2.76E-09	14.24022037
UTS2	3.535205044	-1.020216791	2.382538304	0.023895341	0.041741704	-3.623221723
FOXQ1	-3.534157499	0.242194295	-9.956400553	6.53E-11	1.62E-09	14.97982306
S100A7	3.533500235	6.988907724	3.465645909	0.001652661	0.003930023	-2.214060836
DOK3	3.532955232	3.746833635	8.21223409	4.34E-09	5.30E-08	10.82276772
SOWAHD	3.532828694	0.775545559	6.498394155	3.90E-07	2.56E-06	6.546421588
CD5	3.530553009	3.705899102	7.279272767	4.82E-08	4.24E-07	8.455015605
PCDH19	-3.526078229	-0.008169777	-6.639248161	2.66E-07	1.84E-06	6.763695293
HS3ST3B1	3.522529083	4.995264498	7.863669968	1.05E-08	1.13E-07	9.844632896
XXbac-BPG246D15.9	3.519384243	5.050225089	9.765496451	1.01E-10	2.29E-09	14.48138513
HLA-DMB	3.519140204	7.130647654	11.4757011	2.32E-12	1.23E-10	18.13933615
APOBEC3G	3.517948249	5.371998452	10.33803466	2.75E-11	8.26E-10	15.76969961
APOD	-3.516997276	4.890732698	-11.08040706	5.38E-12	2.28E-10	17.25736116
COL21A1	-3.513078331	1.788568237	-8.77505464	1.07E-09	1.63E-08	12.08404904
PLEKHO1	3.505538623	6.343617628	13.45297394	4.53E-14	6.80E-12	22.13086179
NLRP3	3.501773521	4.334883008	8.852278465	8.89E-10	1.39E-08	12.36340315
IGFLR1	3.49987216	3.650631044	9.955575665	6.54E-11	1.62E-09	14.98174874
FAM180B	-3.498807806	-0.465150868	-9.251292286	3.40E-10	6.17E-09	13.37050115
MEI1	3.496241454	2.919184038	7.884532487	9.99E-09	1.09E-07	10.0578039
IFI27	3.494344231	7.232877592	11.49024885	2.25E-12	1.20E-10	18.16247616
CSF3R	3.493789743	5.040842936	5.762868879	2.95E-06	1.48E-05	4.227231033
HLF	-3.484640251	3.399235291	-9.636169054	1.37E-10	2.90E-09	14.04113484
SLA	3.483347261	6.26786391	11.2724073	3.57E-12	1.68E-10	17.75156984
ENHO	-3.481747683	-1.7144781	-12.15818847	5.67E-13	4.30E-11	19.39407977
SIRPB2	3.478504634	3.540271702	6.549888279	3.39E-07	2.27E-06	6.52322239
MMP25	3.47789215	3.05266512	5.949218905	1.76E-06	9.50E-06	4.94829434
SIRPB1	3.476992479	3.28832985	4.414691616	1.26E-04	4.00E-04	0.723584971
CYP27B1	3.476572496	2.983195453	4.423533111	1.23E-04	3.91E-04	0.785458932
GPR132	3.476412222	4.392615566	8.218647737	4.27E-09	5.23E-08	10.79941693
PSCA	-3.475796741	-1.644139601	-9.344302943	2.72E-10	5.04E-09	13.55561097
ICAM5	3.475543048	0.390043945	5.075027686	2.00E-05	7.95E-05	2.792903705
CEACAM21	3.474969721	1.162471891	7.222601	5.60E-08	4.82E-07	8.409743566
IGSF10	-3.474448317	1.922927201	-7.782513348	1.30E-08	1.35E-07	9.566548812
LCE1E	-3.471682705	3.007231897	-4.047226716	3.47E-04	9.80E-04	-0.688615464
CACNA1E	3.47145575	1.143483078	5.370894507	8.77E-06	3.81E-05	3.546243556
GPRIN2	-3.469887429	2.103746546	-6.912888874	1.28E-07	9.88E-07	7.256643258
CADM2	-3.469110026	-0.889938789	-9.983183582	6.14E-11	1.54E-09	15.03345004
HLA-G	3.462620287	0.527882284	4.223028182	2.14E-04	6.39E-04	0.545261377
FGFR3	-3.461281047	5.718747123	-5.177468115	1.51E-05	6.16E-05	2.293667574
UCP2	3.458300468	4.885289828	7.195316599	6.02E-08	5.12E-07	8.092585395
EFNA3	-3.457174841	3.007697835	-9.018365039	5.94E-10	1.00E-08	12.58570475
TMEM26	3.456497852	0.310773024	4.94298574	2.90E-05	1.10E-04	2.449600845
MGST1	-3.456357228	3.730229512	-10.56988785	1.64E-11	5.69E-10	16.16574446
ROBO2	-3.453121018	1.922028937	-9.027252807	5.81E-10	9.80E-09	12.68597445
CD68	3.444535598	7.441516831	10.99851239	6.42E-12	2.63E-10	17.10719197
AKR1B10	3.441627195	4.599515526	2.687357674	0.011749388	0.02230871	-3.805720599
LPXN	3.43546683	5.501275193	11.7836527	1.22E-12	7.95E-11	18.8741256
TMEM99	-3.432658535	1.983387902	-15.75155734	7.68E-16	5.12E-13	26.18730507
C1QC	3.432148393	6.973711067	7.717929449	1.53E-08	1.57E-07	9.262007358
CH25H	3.431751626	2.171297642	6.539615159	3.49E-07	2.33E-06	6.612048676
CEACAM3	3.43094147	0.467014986	3.698221122	8.92E-04	0.00227217	-0.798690345
ESPN	-3.429374826	0.48747844	-10.90047391	7.93E-12	3.14E-10	17.05628738
ADGRG3	3.428596051	1.336260756	3.625893417	0.001081476	0.0026952	-1.108996065
CTB-133G6.1	3.426509042	0.598028566	6.26302205	7.42E-07	4.47E-06	5.933359545
NMRAL1P1	-3.421063446	0.044661464	-12.53194608	2.68E-13	2.51E-11	20.35981833
LCE2D	-3.419924931	2.413505559	-4.503848622	9.85E-05	3.21E-04	0.603143221
IL12RB1	3.419636429	4.106364596	8.30369313	3.45E-09	4.38E-08	11.02781581
CFD	-3.418257819	5.23095799	-7.215238432	5.71E-08	4.90E-07	7.884421025
CCR2	3.417554813	4.907669425	7.407529895	3.44E-08	3.16E-07	8.660405593
PRODH	-3.416436633	2.259386287	-12.61937411	2.26E-13	2.16E-11	20.54242985
RPS6KA6	-3.413163558	1.990344904	-14.03896043	1.53E-14	3.39E-12	23.23025875
GJB4	-3.412508713	2.004657418	-10.2769533	3.15E-11	9.29E-10	15.60799045
RTN4RL1	-3.410710626	0.460213916	-11.2686182	3.60E-12	1.69E-10	17.83635625
KIF1A	-3.410588395	-0.445833344	-7.661233925	1.78E-08	1.77E-07	9.472284456
SLC24A5	-3.406009883	0.943693527	-6.862209633	1.46E-07	1.11E-06	7.25368921
HSPB6	-3.405398575	-0.818665298	-9.657476652	1.30E-10	2.79E-09	14.30449797
UPP1	3.405197243	5.13127266	6.287344468	6.94E-07	4.21E-06	5.629985357
AC067945.3	3.40104225	-0.696386101	4.485330126	1.04E-04	3.36E-04	1.296104213
PAMR1	-3.400670756	2.563704796	-13.23466572	6.85E-14	9.13E-12	21.72376083
RP11-64D22.1	-3.400173942	0.210514197	-8.882936013	8.25E-10	1.31E-08	12.4803293
TRAF3IP3	3.398168013	4.52407656	8.906389767	7.79E-10	1.26E-08	12.48808324
PIK3R5	3.39249903	5.097470846	10.47294618	2.03E-11	6.61E-10	16.0846755
GPRIN3	3.391449072	6.748811691	14.26923984	1.01E-14	2.75E-12	23.62500923
CIITA	3.386807711	6.841011755	10.71872015	1.18E-11	4.31E-10	16.50698232
DGAT2	-3.386593264	5.650359241	-9.67473687	1.25E-10	2.71E-09	14.06924534
IL12RB2	3.38643233	4.516902345	5.648044402	4.06E-06	1.96E-05	3.96441101
SH2D1B	3.383448504	1.267986611	4.492631443	1.02E-04	3.30E-04	1.18978595
EXTL1	-3.383265108	-1.358525022	-7.109465873	7.55E-08	6.25E-07	8.106129844
ITGA4	3.383086453	6.046658503	14.16986769	1.20E-14	3.09E-12	23.45993156
SPINK6	3.382761192	-0.023068605	1.853573723	0.073894228	0.112000665	-4.701612342
LMO1	-3.382219384	-1.285190796	-6.67299672	2.43E-07	1.71E-06	6.957503995
CD72	3.38219948	3.355611426	5.336094468	9.67E-06	4.16E-05	3.2390057
COL25A1	-3.378245303	-0.160492172	-8.867637407	8.56E-10	1.35E-08	12.45457931
PTAFR	3.376847788	6.363409289	11.64498742	1.63E-12	9.57E-11	18.53227711
LGI1	-3.376334345	-1.00947227	-7.877051155	1.02E-08	1.10E-07	10.0489027
SLC43A2	3.375765328	6.578821359	11.58093825	1.86E-12	1.06E-10	18.38846001
C1QTNF7	-3.372577991	1.287389194	-11.38586736	2.80E-12	1.42E-10	18.06414683
LAT	3.371643261	4.020168641	7.467136586	2.94E-08	2.75E-07	8.892752315
TREML2	3.371616874	0.991709163	4.538910823	8.94E-05	2.95E-04	1.325069463
STAT4	3.369135844	4.614006139	7.478135983	2.86E-08	2.69E-07	8.894657406
DSG1	-3.365925941	9.850614856	-3.716851359	8.48E-04	0.002171525	-1.526482711
LYPD1	3.36591237	1.170009573	6.045965806	1.35E-06	7.50E-06	5.343109348
RAB39A	3.365489511	2.415200982	6.945035845	1.17E-07	9.15E-07	7.665981023
TCL1A	3.365186934	0.434596761	4.241540842	2.03E-04	6.11E-04	0.581677424
DPP6	-3.365041601	0.722673732	-18.29611639	1.41E-17	5.26E-14	29.90366122
LYN	3.361153223	6.729299686	14.35118972	8.68E-15	2.54E-12	23.76749952
HLA-DRB3	3.358784558	6.56924257	2.971368948	0.005870616	0.012073777	-3.372113978
IL2RB	3.3570242	5.023415555	5.151167719	1.62E-05	6.57E-05	2.537719171
BMP7	-3.356794105	2.96849465	-8.708974648	1.26E-09	1.87E-08	11.82901679
APOL2	3.355090058	6.467672309	13.80197615	2.36E-14	4.37E-12	22.77271283
NMNAT3	-3.354430131	1.666464554	-10.3959472	2.41E-11	7.48E-10	15.89898996
IGFBP6	-3.353428546	2.934032665	-7.853365094	1.08E-08	1.16E-07	9.666422814
IL18BP	3.352255158	4.246692168	5.89805723	2.03E-06	1.07E-05	4.663242953
TOMM20P2	3.352066109	-0.344750586	4.921056641	3.08E-05	1.16E-04	2.417192121
PSG7	-3.35071663	-1.280173606	-6.660945057	2.51E-07	1.76E-06	6.925791634
LCP1	3.350062536	9.352180092	13.09845753	8.89E-14	1.10E-11	21.40528422
NOVA1	-3.349976207	1.497464779	-10.84476981	8.96E-12	3.43E-10	16.89809417
KY	-3.34803996	0.522789061	-12.58519809	2.42E-13	2.27E-11	20.48722722
LY9	3.346380754	3.426765089	10.07472183	4.98E-11	1.30E-09	15.25152623
INHBB	-3.345746999	2.127730434	-15.16265314	2.08E-15	8.82E-13	25.20386222
KIF21B	3.343407918	4.531978055	6.708590517	2.21E-07	1.57E-06	6.843567422
AC005338.1	-3.342809477	2.014671758	-3.948539544	4.54E-04	0.001245684	-0.847374383
ASXL3	-3.342333659	-0.631733095	-6.2290681	8.15E-07	4.82E-06	5.732115115
WNT4	-3.341883848	3.156815748	-12.5889372	2.40E-13	2.27E-11	20.44711871
C2	3.339908798	6.613684338	9.704676508	1.17E-10	2.56E-09	14.20562826
CD14	3.338829173	7.39392676	11.65864657	1.58E-12	9.38E-11	18.51133978
CHADL	-3.33840291	-0.514506728	-10.37480402	2.53E-11	7.75E-10	15.90810926
RGS7BP	-3.334348343	-1.281387785	-5.892342918	2.06E-06	1.09E-05	4.873110774
RASSF9	-3.333426739	1.636695784	-11.74972559	1.31E-12	8.36E-11	18.8107966
MPO	3.333003159	-0.773025448	4.367878508	1.44E-04	4.48E-04	0.995379772
IGHE	3.331905105	-1.214473041	3.743738208	7.89E-04	0.002036043	-0.567278086
TMPRSS11D	3.329615094	2.654849302	3.117011803	0.004069997	0.00870575	-2.514369643
FDCSP	3.329323234	-1.903182555	3.442506942	0.0017562	0.004137274	-1.259401034
GLRB	-3.327939069	-0.341640403	-7.494029512	2.74E-08	2.60E-07	9.043437595
RAB39B	3.324375788	1.192927749	9.155240531	4.27E-10	7.48E-09	13.06257572
SDS	3.323686615	2.33526316	6.440597378	4.57E-07	2.93E-06	6.334023231
SLC15A3	3.323165568	5.197878281	11.69467605	1.47E-12	8.99E-11	18.70047775
KLB	-3.317917094	2.304097963	-10.95296611	7.08E-12	2.87E-10	17.09002894
KRT9	-3.31656264	-1.577359051	-6.06070849	1.29E-06	7.23E-06	5.343793504
FCRL6	3.312375367	2.045884422	4.693654921	5.81E-05	2.02E-04	1.641634858
POU3F1	-3.311280831	2.787755887	-7.98530734	7.72E-09	8.72E-08	10.01754352
ACER1	-3.307892066	1.982236033	-6.448909615	4.47E-07	2.87E-06	6.017308873
AC018755.18	3.30712369	-2.267128214	1.680390516	0.103514216	0.150358617	-4.766537043
CARMIL2	3.307019809	2.742502858	7.748161118	1.42E-08	1.46E-07	9.713114756
LYPD2	-3.305880341	-1.008789845	-6.095444314	1.18E-06	6.66E-06	5.400052697
MUC15	-3.303203443	3.478413198	-6.208190378	8.63E-07	5.07E-06	5.222600156
TMEM176B	3.303054324	6.300434502	9.220904555	3.65E-10	6.57E-09	13.07616786
ZMYND15	3.302991586	2.423936264	6.806884051	1.70E-07	1.26E-06	7.302481439
KRT6A	3.298575328	10.80983683	6.443671038	4.53E-07	2.91E-06	5.853937831
CTD-2007N20.1	3.29601234	-2.506644696	1.547982084	0.132361495	0.185908497	-4.95431083
SP140	3.295302241	3.926032259	7.127597146	7.20E-08	6.01E-07	8.0102166
AD000671.6	3.292640525	3.096348622	8.80824451	9.89E-10	1.53E-08	12.31311777
PCDHGB4	-3.291152849	1.075699699	-13.63390967	3.23E-14	5.48E-12	22.48134022
ABI3	3.290189947	3.753698702	8.673427246	1.38E-09	2.01E-08	11.96812133
SFMBT2	3.28894922	5.596620822	11.64924219	1.61E-12	9.53E-11	18.58935199
LRRC25	3.284720968	4.130162057	8.911492257	7.69E-10	1.24E-08	12.51681595
GK	3.28042257	6.653129264	8.046961527	6.60E-09	7.62E-08	10.12777303
CLEC5A	3.279300529	4.640119689	6.438048482	4.60E-07	2.95E-06	6.102319792
CD177	3.274931546	-0.371783202	2.620218201	0.013783227	0.02576817	-3.231669408
POPDC3	3.273348112	0.126867092	4.912971939	3.15E-05	1.18E-04	2.374398125
IL1F10	-3.273277001	-0.252567047	-6.303033049	6.65E-07	4.05E-06	5.889304875
CYTH4	3.270688898	6.273931162	11.68179676	1.51E-12	9.17E-11	18.60656021
ARHGAP9	3.269618345	4.412617252	9.468962633	2.03E-10	3.96E-09	13.82533482
PRR15L	-3.267145934	0.35571124	-10.82518233	9.35E-12	3.55E-10	16.89567377
TNFRSF19	-3.266845796	4.854987887	-11.05950762	5.62E-12	2.37E-10	17.20977488
PARP14	3.266162419	8.587224403	13.37264807	5.27E-14	7.64E-12	21.92858671
TNFRSF1B	3.262910103	6.872943456	12.60254404	2.33E-13	2.22E-11	20.45583524
CD300LG	-3.260742405	0.914735842	-8.422132612	2.57E-09	3.42E-08	11.2995683
FNDC9	3.259915714	-0.810931076	4.793241272	4.40E-05	1.58E-04	2.09405301
LCE1D	-3.259666079	0.684063192	-4.633072968	6.88E-05	2.34E-04	1.192089913
HRH2	3.259262437	2.410575092	5.418489496	7.68E-06	3.40E-05	3.580163174
HCG4P11	3.25678051	2.000863412	6.713436359	2.18E-07	1.56E-06	7.064847615
EPCAM	-3.256676554	1.371811985	-10.47433036	2.03E-11	6.61E-10	16.09430481
ESRRG	-3.25644794	0.759102074	-7.534300772	2.47E-08	2.36E-07	9.057459334
HLA-DPB1	3.255116196	8.756789326	11.6440558	1.63E-12	9.57E-11	18.46480914
RAPGEFL1	-3.253655979	4.307027831	-7.774678991	1.32E-08	1.38E-07	9.376291048
TMEM156	3.253524956	1.716476696	7.48858495	2.78E-08	2.62E-07	9.086010933
IL10	3.252859549	2.083394279	6.5818252	3.11E-07	2.11E-06	6.72244082
ANKRD18A	-3.252783136	0.102997109	-11.21744378	4.01E-12	1.83E-10	17.72051722
LAX1	3.252014385	3.802591534	7.426483271	3.27E-08	3.02E-07	8.803946806
VNN2	3.251082214	2.994659298	5.248121744	1.24E-05	5.18E-05	3.021900065
PDPN	3.250083001	6.00296003	12.23984466	4.81E-13	3.73E-11	19.77139126
INHBA	3.248734218	6.464144631	5.703032009	3.48E-06	1.72E-05	3.857319929
CD79B	3.246377481	2.414278816	7.02337964	9.50E-08	7.61E-07	7.856690842
ARFGEF3	-3.245630187	3.073905457	-16.22456637	3.52E-16	3.42E-13	26.96960018
FXYD1	-3.24537913	0.640749985	-10.56039728	1.67E-11	5.80E-10	16.31666339
MATN2	-3.244169877	4.398967049	-12.6478414	2.13E-13	2.07E-11	20.52168614
LGALS2	3.236730434	2.737139484	3.767496295	7.40E-04	0.001920221	-0.921574157
S100A1	-3.235773953	0.677714068	-10.39497549	2.42E-11	7.48E-10	15.95015758
FA2H	-3.235611055	-0.303786877	-10.15026073	4.20E-11	1.16E-09	15.41791412
NFAM1	3.235466437	5.030306083	7.321122259	4.32E-08	3.85E-07	8.400581487
SLIT3	-3.232497207	5.483100364	-6.365414914	5.61E-07	3.50E-06	5.579798955
PACSIN1	3.23221996	0.163255219	5.024336275	2.31E-05	8.96E-05	2.671041242
CD40LG	3.226076263	1.238653794	7.154845424	6.70E-08	5.63E-07	8.238638547
TLR10	3.224605142	2.637195403	6.979538585	1.07E-07	8.43E-07	7.738768338
FAM46C	3.22403011	6.129774898	7.057707373	8.67E-08	7.02E-07	7.595991916
ARL14	3.223726528	-1.644272409	3.169420137	0.003561761	0.007732771	-1.914279915
HEATR9	3.22364289	-0.977937101	3.930535303	4.76E-04	0.001301273	-0.109825784
GATM	-3.223514303	4.617992289	-7.650826614	1.82E-08	1.81E-07	9.041736431
AL365273.1	3.222803906	-0.164290837	1.935361803	0.062649936	0.097138592	-4.571117218
NLGN1	-3.221854539	-0.248840597	-8.57377212	1.76E-09	2.48E-08	11.75065479
ADAD2	-3.221410822	-0.389481453	-7.673181105	1.72E-08	1.73E-07	9.514065901
CALB2	-3.220627719	1.188638317	-8.980304319	6.51E-10	1.08E-08	12.64327797
LCE2A	-3.216408864	2.272415155	-4.271878388	1.87E-04	5.66E-04	-0.007240078
HEPHL1	3.216311723	5.215465461	3.988242254	4.07E-04	0.001130978	-0.688987765
MUCL1	-3.215549757	4.665812776	-7.149881155	6.79E-08	5.69E-07	7.71461834
WNT3	-3.215298448	2.910138085	-8.286077931	3.61E-09	4.51E-08	10.77586788
BCL2L14	3.214184941	2.23835011	4.011386858	3.82E-04	0.001068428	-0.224816579
LCE2C	-3.213029188	3.795328746	-3.615893945	0.00111065	0.002759652	-1.885952425
AHNAK2	-3.210507455	8.632270906	-7.013880754	9.74E-08	7.78E-07	7.418716229
KPRP	-3.209182375	5.082270096	-3.290094815	0.002612174	0.00587237	-2.761624459
HS3ST3A1	3.208877017	1.758860865	5.609749623	4.51E-06	2.14E-05	4.137316825
DOCK2	3.208654373	6.905270158	12.95181562	1.18E-13	1.35E-11	21.14210135
LAT2	3.204633055	4.733910327	11.74320119	1.33E-12	8.44E-11	18.8096667
FCMR	3.204140079	2.589773971	8.365911741	2.95E-09	3.85E-08	11.25817187
PDZRN4	-3.20387659	-0.442799732	-4.64358955	6.68E-05	2.28E-04	1.398047516
BORCS7-ASMT	-3.20262162	0.831666303	-11.01522968	6.19E-12	2.57E-10	17.29665669
WDFY4	3.201492779	6.077132875	9.170310295	4.12E-10	7.25E-09	12.9790603
STAC2	-3.199866969	1.465198907	-14.12366949	1.31E-14	3.20E-12	23.37954518
SCML4	3.199014662	2.869080801	6.527651982	3.61E-07	2.39E-06	6.516951151
FCN1	3.194070679	4.347155182	5.735479328	3.18E-06	1.59E-05	4.217328414
CD1A	-3.193810786	2.075664128	-5.468052452	6.69E-06	3.02E-05	3.30926266
EFCAB1	-3.192805842	0.139903578	-15.25699467	1.77E-15	8.21E-13	25.18832855
C3orf52	-3.191120098	3.400041391	-11.11209671	5.02E-12	2.15E-10	17.37490719
LIPE	-3.189118416	3.316880358	-9.155486944	4.27E-10	7.48E-09	12.89850408
TP53AIP1	-3.188959827	1.721130852	-8.876169873	8.38E-10	1.33E-08	12.34013115
NAT8B	3.187770947	-1.610949395	4.290242244	1.78E-04	5.42E-04	0.816626427
FZD2	3.187064203	2.046797791	6.490341803	3.99E-07	2.61E-06	6.486661163
PQLC2L	-3.186445263	-0.718292012	-6.052375276	1.32E-06	7.38E-06	5.257473169
OAS3	3.182733892	6.482374895	8.191966012	4.57E-09	5.52E-08	10.50258653
MUC1	3.182545323	2.335182411	4.444214732	1.16E-04	3.71E-04	0.895990772
LGALS9	3.180960659	5.027189955	9.384411	2.47E-10	4.66E-09	13.57718384
SLC6A12	3.180054996	2.187258531	5.255379465	1.21E-05	5.09E-05	3.12383057
KLRB1	3.179599628	2.196777603	6.293362022	6.83E-07	4.15E-06	5.958951271
SVEP1	-3.178897474	5.518554923	-6.687431323	2.34E-07	1.65E-06	6.45815052
DOK2	3.17712231	4.497806181	8.446583042	2.41E-09	3.25E-08	11.31962717
CTSC	3.176658796	8.869973021	10.42829735	2.24E-11	7.15E-10	15.81583227
CHIT1	3.174649101	2.585970644	1.994078237	0.055523666	0.087350316	-4.865555875
TCEA3	-3.172395257	2.933269921	-10.19150249	3.82E-11	1.08E-09	15.35677078
IL11	3.172371446	1.871425209	2.35932247	0.025181453	0.043722538	-4.074052004
TRAC	3.172341058	5.433083472	9.54368991	1.70E-10	3.44E-09	13.91866509
TBC1D3K	-3.16884395	-1.177392842	-2.931530615	0.006481691	0.013188936	-2.85982335
VWA2	-3.164627403	1.041475666	-14.1170543	1.32E-14	3.20E-12	23.35202534
CTSB	3.164196249	10.66429562	15.76838947	7.47E-16	5.12E-13	26.21444633
F10	-3.163665008	1.491986303	-7.251200928	5.19E-08	4.53E-07	8.229409351
CPXM1	3.160871322	5.224565589	6.447640664	4.48E-07	2.88E-06	6.063766009
ITK	3.160716216	5.177332574	7.81974026	1.18E-08	1.25E-07	9.683300925
APOL3	3.160184007	6.722401144	8.524290646	1.99E-09	2.77E-08	11.33416815
AC015688.3	3.159951075	1.648436496	7.194449284	6.03E-08	5.13E-07	8.335511688
SPTSSB	-3.157431336	3.767390945	-5.518723935	5.81E-06	2.67E-05	3.292610322
EGF	-3.157428557	-0.581799993	-7.662190809	1.77E-08	1.77E-07	9.491686316
FOSL1	3.157039863	1.460870338	3.415415648	0.001885398	0.004397503	-1.647290498
ADAM28	3.155905217	4.713645336	8.815461017	9.72E-10	1.51E-08	12.23245898
AMOT	-3.150896915	2.303264125	-11.46523551	2.37E-12	1.24E-10	18.18757105
TMC8	3.149965883	4.676584012	6.785157421	1.80E-07	1.32E-06	7.012452386
SNCG	-3.149684079	1.349601477	-9.644291859	1.34E-10	2.86E-09	14.20591234
C1orf162	3.149349876	3.817925526	6.050273413	1.33E-06	7.42E-06	5.12587252
CLEC2D	3.148775818	5.358637255	7.563209835	2.29E-08	2.21E-07	9.010491767
SYN2	-3.147678606	-0.644268906	-10.81837673	9.49E-12	3.59E-10	16.85233145
WAS	3.145359983	3.568177596	7.593591174	2.12E-08	2.07E-07	9.253360746
CXCR5	3.144299949	1.867410551	5.370935595	8.77E-06	3.81E-05	3.473326822
NETO2	3.142112361	3.695153935	9.714080383	1.14E-10	2.51E-09	14.41842972
ALX4	-3.140166087	-0.070057173	-10.62113757	1.46E-11	5.25E-10	16.45207078
NCF4	3.1399035	4.443008439	10.12414652	4.45E-11	1.21E-09	15.31961112
RAB33A	3.139294948	0.879606887	10.03368313	5.47E-11	1.40E-09	14.95632545
NGEF	-3.139057204	1.725912651	-8.200455378	4.47E-09	5.43E-08	10.66217074
GCH1	3.138664263	5.759186813	7.436853433	3.19E-08	2.95E-07	8.63060476
CYP3A4	-3.137958281	-0.972131673	-9.662783921	1.29E-10	2.77E-09	14.30967256
XG	-3.137413256	3.495921364	-9.842800847	8.48E-11	2.00E-09	14.51906213
WNT16	-3.13567698	2.731482653	-5.322288597	1.00E-05	4.31E-05	2.836067003
ZNF204P	-3.135302273	0.916411334	-12.91675815	1.26E-13	1.39E-11	21.13526252
DNAJC5B	3.133296654	0.240963819	5.502347373	6.08E-06	2.77E-05	3.931059027
PLA1A	3.13153862	1.412813245	6.23340653	8.05E-07	4.78E-06	5.827294901
MB21D1	3.128106028	4.476866159	9.376010466	2.52E-10	4.73E-09	13.59050458
NLRC4	3.127881323	2.762961775	8.294181853	3.53E-09	4.45E-08	11.06634253
TLR1	3.126255227	5.854536804	11.69718306	1.46E-12	8.99E-11	18.66412595
KIAA0319	-3.124006037	-0.700885782	-9.579095912	1.56E-10	3.24E-09	14.12510959
HLA-DQB1	3.120388087	7.839486864	8.70006503	1.29E-09	1.91E-08	11.72850481
MYO1F	3.118584454	6.113612932	10.09243446	4.78E-11	1.26E-09	15.13957845
TRPM1	-3.117971828	1.255595173	-8.220677274	4.25E-09	5.21E-08	10.75801957
IFITM1	3.117898908	7.479415476	15.31355804	1.61E-15	7.89E-13	25.44017703
TMEM158	3.114860409	2.771321188	4.133648301	2.74E-04	7.94E-04	0.015844156
RP11-322D14.1	3.113101842	-0.698280264	4.681282534	6.01E-05	2.08E-04	1.798789845
VIT	-3.109292922	1.575733569	-7.909757903	9.36E-09	1.03E-07	9.94089537
FAM167B	3.107982432	-0.709693448	7.049775414	8.85E-08	7.15E-07	7.887573205
TIFAB	3.107455653	3.303633413	5.379553164	8.57E-06	3.73E-05	3.326673643
IFIT2	3.106693692	6.193704692	7.233289964	5.44E-08	4.71E-07	8.032285243
TLR9	3.105867846	-0.908623382	3.004483663	0.005404625	0.011229034	-2.350996404
KIAA0408	-3.104834915	1.257577537	-10.11393713	4.56E-11	1.22E-09	15.29652671
RELT	3.104177575	4.865646908	9.301253392	3.01E-10	5.54E-09	13.38505318
GIMAP5	3.101473762	5.903195168	9.349880961	2.69E-10	5.00E-09	13.40953946
SCIMP	3.099822738	4.033345048	6.159910079	9.85E-07	5.69E-06	5.394860395
TACC2	-3.099771404	4.919285497	-11.8990318	9.62E-13	6.57E-11	18.99137865
SLC46A2	-3.098369753	2.031173848	-8.749246136	1.14E-09	1.72E-08	12.00631353
FCGR3B	3.098166751	4.586061778	5.469148398	6.67E-06	3.01E-05	3.429930122
EBI3	3.097167279	0.776022553	4.660471978	6.37E-05	2.19E-04	1.652124626
IGSF9	-3.097151524	1.656878281	-11.53137571	2.06E-12	1.12E-10	18.35725096
PCLO	-3.096845036	2.037628118	-7.556116269	2.33E-08	2.25E-07	8.982618489
PRIMA1	-3.095488713	-1.298636279	-8.967125216	6.72E-10	1.11E-08	12.6948551
ALDH1L1	-3.092635127	1.418706693	-11.2996239	3.37E-12	1.61E-10	17.88248866
PTPN22	3.091897262	4.907440745	9.807342864	9.20E-11	2.12E-09	14.5814532
NAP1L2	-3.091318734	0.822010755	-10.59479272	1.55E-11	5.47E-10	16.38961695
GMFG	3.090848997	5.021678517	11.17875856	4.35E-12	1.94E-10	17.61192487
TCIRG1	3.08982788	6.203227345	9.800625938	9.34E-11	2.14E-09	14.44127547
GALNT16	-3.088546043	2.7180366	-6.84419229	1.53E-07	1.16E-06	7.020310457
KLHL6	3.087796422	5.254494274	9.721661069	1.12E-10	2.48E-09	14.35124302
PTGS2	3.087726572	5.427226794	3.066735139	0.004622054	0.009777422	-3.06811597
ABCA4	-3.086640091	-0.124420907	-6.616935547	2.83E-07	1.94E-06	6.730373905
CLDN1	-3.084739435	6.308489076	-6.529498277	3.59E-07	2.38E-06	6.033107478
IL20	3.082746305	-1.217399855	3.757155179	7.61E-04	0.001969758	-0.53876865
MYBPC3	3.082066623	0.044308121	5.064913296	2.06E-05	8.14E-05	2.778404827
ACVR1C	-3.081846932	1.443863019	-8.34977181	3.07E-09	3.98E-08	11.06651083
ARHGAP4	3.079605348	5.362965969	9.627848141	1.40E-10	2.94E-09	14.10777915
AKR1C1	-3.07724863	4.048921912	-8.503872524	2.09E-09	2.90E-08	11.24940631
SKAP1	3.076314746	2.846405481	7.346401768	4.04E-08	3.63E-07	8.665739258
ALPL	3.075631401	3.166293283	5.311413372	1.04E-05	4.42E-05	3.158084405
PSMB10	3.074678692	6.359025771	12.91231545	1.27E-13	1.39E-11	21.07640567
CR1L	3.074541635	-0.933966024	5.782689501	2.79E-06	1.41E-05	4.666314472
SLC2A12	-3.074279612	1.981755283	-11.24958224	3.74E-12	1.73E-10	17.74936773
AZGP1	-3.07188401	5.756008497	-4.125442141	2.80E-04	8.09E-04	-0.60292475
PSTPIP1	3.071748809	4.387268381	6.623726345	2.78E-07	1.91E-06	6.595432057
IL23R	3.071234952	0.208397935	5.600339614	4.63E-06	2.19E-05	4.192574346
PCDH20	-3.066597926	-0.145357937	-4.920170593	3.09E-05	1.16E-04	2.114051304
FOXN1	-3.065100672	1.580168757	-7.628469785	1.93E-08	1.91E-07	9.212052921
IGSF6	3.064215574	5.949911462	12.07520845	6.71E-13	5.06E-11	19.42638429
EPB41L4B	-3.064035019	3.358857135	-10.10487597	4.65E-11	1.24E-09	15.13343323
NEFL	-3.060920797	-0.61102675	-4.569708444	8.20E-05	2.73E-04	1.205609306
CSRNP3	-3.059543138	1.994234736	-6.971916649	1.09E-07	8.59E-07	7.439053496
TRAF1	3.058998047	5.432175364	8.163259815	4.91E-09	5.89E-08	10.53523287
WNT11	-3.057971835	0.675186393	-9.715407119	1.14E-10	2.51E-09	14.41666357
C16orf54	3.054708077	3.888871947	9.898797004	7.45E-11	1.80E-09	14.83552111
EVI2A	3.053956452	5.161289482	12.04756486	7.10E-13	5.31E-11	19.41887567
CD83	3.053239456	5.260961298	8.305930162	3.43E-09	4.36E-08	10.9063705
FER1L4	3.051462453	2.827858795	4.294782446	1.76E-04	5.36E-04	0.437025658
PLAC9	-3.049670842	2.673399393	-8.742255818	1.16E-09	1.75E-08	11.93546444
NRG2	-3.046916528	0.240385949	-13.22319192	7.00E-14	9.26E-12	21.66471844
RBBP8NL	-3.044903211	-0.655132789	-8.557839283	1.83E-09	2.58E-08	11.72364473
SEL1L3	3.044687521	6.174364857	14.90224684	3.27E-15	1.21E-12	24.74896918
PRELP	-3.042060619	3.121596716	-11.1665498	4.47E-12	1.97E-10	17.50768134
MSANTD3-TMEFF1	3.041687237	0.042445631	5.00911823	2.41E-05	9.30E-05	2.632951725
PLA2G2D	3.041140758	0.985127472	3.732774794	8.13E-04	0.00209167	-0.79211004
KRT7	-3.035786804	2.369263401	-7.707080275	1.58E-08	1.60E-07	9.342015533
SEMA3B	-3.035126225	1.486705041	-9.798345201	9.39E-11	2.15E-09	14.5549548
FCAR	3.034724586	3.333058938	3.895834886	5.24E-04	0.001415121	-0.711253224
BST2	3.033476046	5.1486808	8.075757963	6.13E-09	7.15E-08	10.33586909
CPNE7	3.032412792	1.269409449	5.185412103	1.47E-05	6.04E-05	3.024882537
RP11-371A22.1	-3.031925829	1.667804781	-5.966055194	1.68E-06	9.10E-06	4.738009635
DRAM1	3.031025365	6.411192941	14.2169308	1.11E-14	2.92E-12	23.52691155
ADCY5	-3.02998109	1.105996699	-11.76882848	1.26E-12	8.16E-11	18.86827194
PDK4	-3.029586289	3.308511991	-5.128656866	1.73E-05	6.96E-05	2.246258892
PREX1	3.029313735	7.006859339	13.72458896	2.72E-14	4.93E-12	22.60820132
FDPSP3	3.028953737	-1.311619886	3.808046894	6.64E-04	0.001743558	-0.407639511
EAF2	3.028609285	2.072208434	9.822919979	8.88E-11	2.07E-09	14.65546747
ALOX5	3.028096935	5.292639881	8.649252653	1.46E-09	2.12E-08	11.76146515
SPI1	3.027971678	4.69878428	8.692656154	1.31E-09	1.93E-08	11.92567829
EDIL3	-3.026687783	3.099987253	-5.1049246	1.84E-05	7.39E-05	2.19878993
ITGB7	3.02553538	4.780413619	8.162600931	4.92E-09	5.90E-08	10.58334202
WSCD2	-3.025176283	-1.097357775	-7.925336505	9.00E-09	9.94E-08	10.17507252
OTX1	-3.024527206	-0.6781032	-7.711602531	1.56E-08	1.59E-07	9.627561302
C11orf52	-3.024322997	-0.346021054	-9.53310423	1.74E-10	3.50E-09	14.02420126
ZNF711	-3.023279595	2.531659918	-9.893658705	7.54E-11	1.82E-09	14.70344075
MCOLN2	3.02247721	4.437662617	5.845104236	2.35E-06	1.22E-05	4.462773182
PRG4	-3.021521179	0.493441123	-5.019066826	2.34E-05	9.08E-05	2.283353623
ATP13A4	-3.021320332	3.230529603	-7.074208935	8.30E-08	6.76E-07	7.594622557
TMEM246	-3.020952922	2.806668366	-10.21636821	3.61E-11	1.03E-09	15.4225795
AKNA	3.020485771	6.69320995	11.67435373	1.53E-12	9.22E-11	18.56143259
TNFRSF9	3.019149355	3.956209077	5.605547733	4.56E-06	2.16E-05	3.865980549
FERMT3	3.0176017	5.408524489	9.960446838	6.47E-11	1.60E-09	14.88383495
CD74	3.015001909	10.82020551	13.19648322	7.37E-14	9.45E-12	21.61562457
VAV1	3.014856416	5.167691616	9.255534591	3.36E-10	6.12E-09	13.2467284
OSCAR	3.013948846	2.634498626	6.816120965	1.65E-07	1.23E-06	7.284032504
SPHK1	3.013882682	5.271120318	8.371241918	2.91E-09	3.81E-08	11.05977413
SPTBN2	-3.010987683	6.231092624	-6.389423438	5.25E-07	3.31E-06	5.647556448
NR4A3	3.010718486	3.249437269	3.678611603	9.40E-04	0.002379985	-1.246215139
LMO3	-3.010162084	-0.123341399	-8.697651345	1.30E-09	1.91E-08	12.04625557
TMEM56	-3.009116094	2.53188732	-8.860569682	8.71E-10	1.37E-08	12.2446953
RP11-255H23.2	-3.008742173	2.054522704	-15.15344046	2.12E-15	8.82E-13	25.18649163
HLA-DMA	3.008403907	6.548422027	11.19820482	4.18E-12	1.87E-10	17.55576896
SULF1	3.008269756	7.138790961	9.546076434	1.69E-10	3.43E-09	13.79336696
LTB	3.007476067	3.252969748	7.476405838	2.87E-08	2.69E-07	8.965429631
AKR1C3	-3.007250575	3.433963442	-7.410271712	3.42E-08	3.14E-07	8.472030547
EFHC2	-3.003791258	0.619155885	-9.143635555	4.39E-10	7.67E-09	13.08275266
CD84	3.002347127	6.377635539	11.21879669	4.00E-12	1.83E-10	17.60845632
VCAM1	2.998521239	6.573371507	11.75112749	1.31E-12	8.36E-11	18.72837248
LAIR1	2.994250521	6.270068198	8.184534032	4.66E-09	5.61E-08	10.49297444
AIF1	2.994144031	5.392127527	9.02830549	5.80E-10	9.79E-09	12.66668988
CCL14	-2.993876846	1.01589003	-4.917076337	3.12E-05	1.17E-04	1.937611923
ARHGAP40	-2.993384636	0.989478146	-7.119523341	7.35E-08	6.11E-07	7.948200489
HOXC13	-2.993112692	0.40499087	-7.100473978	7.74E-08	6.39E-07	7.959512615
SAMD9	2.992311381	7.030588333	12.46594041	3.06E-13	2.76E-11	20.17418103
LONRF2	-2.98771084	1.338743815	-15.28525043	1.69E-15	8.04E-13	25.38107062
ZNF704	-2.986885876	4.459607532	-8.537184684	1.93E-09	2.69E-08	11.31406426
BIRC3	2.986149573	6.676662156	8.542279294	1.90E-09	2.66E-08	11.37211781
GFRA1	-2.984553744	3.412559977	-6.507274736	3.81E-07	2.51E-06	6.047258199
CARD18	-2.981870921	0.326992491	-5.312535462	1.03E-05	4.41E-05	3.120746403
OAS1	2.981818855	5.69030543	10.82917853	9.27E-12	3.53E-10	16.80176727
RASSF4	2.978563991	6.310721449	8.677475742	1.36E-09	1.99E-08	11.74072776
RGS16	2.977707839	4.062929511	10.37190021	2.55E-11	7.79E-10	15.8919459
STOX2	-2.977591592	2.783702794	-11.35493789	2.99E-12	1.48E-10	17.9310238
STAR	-2.975226446	1.152178821	-11.23265886	3.88E-12	1.78E-10	17.75294554
PSMB9	2.973643185	5.404552201	8.593000457	1.68E-09	2.39E-08	11.61348202
PCED1B	2.97222408	2.694034052	8.951069192	6.99E-10	1.15E-08	12.66295233
CMYA5	-2.970608176	2.297191627	-13.87131591	2.08E-14	4.12E-12	22.9226896
IL20RB	-2.970286531	5.13622146	-6.919015198	1.26E-07	9.73E-07	7.084868642
CTTNBP2	-2.967744043	0.731652189	-8.705119575	1.27E-09	1.88E-08	12.01159981
CCDC88B	2.964637945	4.997416512	8.111283232	5.61E-09	6.61E-08	10.426535
HLA-F	2.963162594	7.539340723	12.41190623	3.41E-13	2.96E-11	20.05153715
TAP1	2.962256991	8.479161424	12.03252416	7.32E-13	5.40E-11	19.27169269
EPPK1	-2.960675919	7.146838884	-5.526649998	5.68E-06	2.62E-05	3.279993289
PIK3CG	2.960628508	5.614849733	12.52232855	2.74E-13	2.54E-11	20.34334008
PTPRT	-2.959773221	-0.379678628	-9.914107984	7.19E-11	1.75E-09	14.88977753
TMEM132B	-2.958794997	1.327132555	-10.1066524	4.63E-11	1.24E-09	15.27950076
GPR68	2.958095009	4.912748	12.98936414	1.10E-13	1.29E-11	21.27772847
TSPAN32	2.956066001	2.152104089	6.974711015	1.08E-07	8.53E-07	7.734568361
FAM78A	2.955385706	4.475072179	10.22562034	3.54E-11	1.02E-09	15.54933226
NOS1	-2.954921464	3.116053125	-11.96747515	8.36E-13	5.98E-11	19.19412971
COTL1	2.95467442	6.861319193	12.32219522	4.08E-13	3.33E-11	19.88861878
WNT2B	-2.953829214	3.22521915	-16.02663322	4.87E-16	4.06E-13	26.64662689
CYP24A1	2.951167639	1.88693383	3.284174853	0.002652456	0.005950885	-2.047997228
TNFAIP3	2.950229106	7.067912014	7.521753024	2.55E-08	2.43E-07	8.734671353
CD28	2.947423692	4.486513742	8.990126519	6.36E-10	1.06E-08	12.66522339
MFAP3L	-2.94529292	4.286906819	-6.688268209	2.33E-07	1.64E-06	6.483229228
UNC13A	2.944612262	0.390603978	3.741389487	7.94E-04	0.002047339	-0.713165255
PCDHGA2	-2.944371651	-0.296673535	-12.23505839	4.86E-13	3.73E-11	19.74231992
HNRNPA1P33	-2.943985289	-0.392712439	-6.599084691	2.97E-07	2.03E-06	6.710937491
PITPNM3	-2.943692711	3.3007884	-9.8935715	7.54E-11	1.82E-09	14.64938733
GPRC5C	-2.942705929	2.835851438	-13.56355768	3.68E-14	5.89E-12	22.33897536
PSME2	2.941944557	7.311679896	12.80227629	1.58E-13	1.64E-11	20.83190935
NCKAP1L	2.941363369	7.241755783	11.55296777	1.97E-12	1.09E-10	18.2816861
FKBP11	2.93900376	4.412570676	7.427618808	3.26E-08	3.01E-07	8.728764535
C15orf48	2.938632277	5.685201743	4.723301225	5.35E-05	1.88E-04	1.222123471
LILRA2	2.938308241	2.842787644	5.649503302	4.04E-06	1.95E-05	4.116550836
PHYHD1	-2.937314808	2.458252542	-10.50034366	1.91E-11	6.31E-10	16.08626568
PCDHGA7	-2.93663799	-0.707091951	-10.92313087	7.55E-12	3.03E-10	17.05876056
GSTM5	-2.935490991	0.950634828	-8.334613392	3.19E-09	4.09E-08	11.08266091
PCDHGB1	-2.933860139	-1.251307956	-10.16206377	4.09E-11	1.14E-09	15.39517968
FCER1A	-2.932979712	2.520039236	-5.057743637	2.10E-05	8.27E-05	2.125909482
ABCA10	-2.92922783	2.562208888	-9.619506929	1.42E-10	2.99E-09	14.06525427
LY86	2.929140002	2.859763182	5.800578089	2.66E-06	1.35E-05	4.534595875
RP11-958N24.2	2.927104891	-0.601062818	1.556313906	0.130370493	0.183467679	-5.150202746
ALOX5AP	2.926813648	4.600580471	7.412393785	3.40E-08	3.12E-07	8.658190631
PLA2G2A	-2.92484714	0.710833054	-4.0774907	3.19E-04	9.11E-04	-0.288524052
SLC26A7	-2.924799335	-1.574524726	-5.511526449	5.93E-06	2.71E-05	3.8885712
SERPINB3	2.924791543	6.504006481	3.676090904	9.46E-04	0.002393892	-1.687729808
BIN2	2.924094591	4.66016605	10.53805944	1.76E-11	5.96E-10	16.23198078
SLURP1	-2.923602296	4.123772045	-2.928224642	0.006535018	0.01328609	-3.601612783
5-Sep	-2.922386402	3.813793201	-8.38720075	2.80E-09	3.69E-08	10.96875556
MFAP4	-2.922304587	4.163714356	-5.037281048	2.23E-05	8.68E-05	1.928298745
GPSM3	2.922295638	4.180649576	10.46726063	2.06E-11	6.69E-10	16.09578269
TMIGD3	2.919248215	0.114582768	4.263139543	1.92E-04	5.78E-04	0.654190331
MLANA	-2.917894584	3.735505793	-7.739093898	1.45E-08	1.50E-07	9.312578612
TNF	2.917443588	3.031046704	5.002355914	2.46E-05	9.46E-05	2.318778209
IGFL2	-2.914517025	2.535108987	-9.379973468	2.50E-10	4.70E-09	13.49584544
FHAD1	2.914274545	2.422380039	7.165585125	6.51E-08	5.49E-07	8.219427343
SMIM10L2A	-2.91413877	0.396696873	-16.58719505	1.96E-16	2.33E-13	27.31418648
TMEM176A	2.913255955	4.846841757	8.716573833	1.24E-09	1.84E-08	11.95877578
FMNL1	2.91286145	5.753030267	8.37973861	2.85E-09	3.74E-08	11.03415793
TYR	-2.908604292	2.926625448	-5.835803761	2.41E-06	1.25E-05	4.244103297
CFB	2.907370733	6.198383729	7.445364365	3.12E-08	2.90E-07	8.579448534
MTRNR2L1	-2.904034673	4.935864624	-3.880477981	5.46E-04	0.001466439	-1.25628578
PKHD1	-2.903816747	-0.112585691	-11.96067769	8.48E-13	6.04E-11	19.21963349
LMOD1	-2.903414382	3.40823899	-7.119582476	7.35E-08	6.11E-07	7.702818462
IMPDH1P10	2.903266266	0.518718442	3.448581529	0.001728427	0.004084213	-1.459326787
DMXL2	2.90279888	7.565707372	11.95657047	8.55E-13	6.07E-11	19.12243483
CD1D	2.900695603	1.304696732	5.157098331	1.59E-05	6.48E-05	2.934945492
CNTN4	-2.900495333	0.339388398	-4.971490859	2.68E-05	1.02E-04	2.197401429
HCLS1	2.899442195	6.074777029	11.5600683	1.94E-12	1.08E-10	18.34687671
SLC45A2	-2.897431168	-1.105920925	-7.213866946	5.73E-08	4.91E-07	8.368123355
ADAM12	2.895063673	5.490319008	4.863956432	3.61E-05	1.33E-04	1.603954728
JAML	2.892961674	5.332330034	7.910282752	9.35E-09	1.03E-07	9.878481715
BMP4	-2.892371991	1.526215454	-8.751167879	1.14E-09	1.72E-08	12.05930964
TBXAS1	2.890534387	4.657180999	8.57494838	1.76E-09	2.48E-08	11.61703647
LL0XNC01-131B10.2	-2.889584077	-0.34246357	-5.561926618	5.15E-06	2.41E-05	3.895108643
CDH12	-2.889354595	-0.734098312	-10.11863098	4.51E-11	1.22E-09	15.33270067
KRT16P3	2.888349261	0.47669989	2.999096609	0.005477963	0.011360162	-2.528915738
CD36	-2.885338911	6.348191553	-4.717711092	5.43E-05	1.91E-04	1.014037923
C5AR1	2.884580011	4.534803883	9.740569811	1.07E-10	2.41E-09	14.43301024
FCRL5	2.883174168	4.299614996	5.569599162	5.04E-06	2.36E-05	3.730059028
HLA-DRB1	2.880498374	9.580661385	9.195221893	3.88E-10	6.90E-09	12.94421865
PSG4	-2.877847936	0.493670196	-5.37284992	8.73E-06	3.79E-05	3.270316525
ZNF732	-2.877310896	-0.80774147	-9.534898373	1.74E-10	3.49E-09	14.02012463
UNC93A	-2.876565765	1.979850913	-4.375736301	1.40E-04	4.40E-04	0.316602315
ABCA8	-2.875777379	3.838143578	-8.985018691	6.44E-10	1.07E-08	12.45189425
PLCB2	2.874796587	4.590548057	9.304306026	2.99E-10	5.51E-09	13.39889305
PRKAA2	-2.874174478	1.437207219	-14.09276747	1.38E-14	3.26E-12	23.32017992
GGT6	-2.873677018	3.632539132	-8.449914139	2.39E-09	3.24E-08	11.13812694
NRXN1	-2.872768504	0.577408723	-10.31306629	2.91E-11	8.65E-10	15.77622937
IFI44	2.872199074	5.262941053	10.05118635	5.26E-11	1.36E-09	15.08747969
ISM1	-2.870657833	1.542980693	-7.671988808	1.73E-08	1.73E-07	9.334548187
SELE	2.86949293	3.707278339	4.741828651	5.08E-05	1.80E-04	1.509207033
PTPN21	-2.869466275	4.591585471	-11.91545687	9.31E-13	6.46E-11	19.02957318
APOBR	2.869105674	3.166759925	5.363129767	8.97E-06	3.89E-05	3.275168658
COCH	-2.868913078	1.921886604	-9.701845673	1.17E-10	2.57E-09	14.30408492
HES5	-2.868785152	0.428808879	-8.295278553	3.52E-09	4.45E-08	11.02755898
LRRN1	-2.868200005	0.439120319	-8.736612257	1.18E-09	1.77E-08	12.12197018
CEMIP	2.86785208	6.333563357	7.760374729	1.37E-08	1.42E-07	9.394159851
ADORA1	-2.867714497	-0.144296777	-10.92310645	7.55E-12	3.03E-10	17.09190229
DSP	-2.867393686	10.9677892	-4.969831574	2.69E-05	1.02E-04	1.905439366
SYNGR3	2.867325909	1.091723641	5.345010621	9.43E-06	4.07E-05	3.443439078
LHX2	-2.867093906	-0.834650425	-7.591593944	2.13E-08	2.08E-07	9.328012682
RBP7	-2.866274348	1.345162667	-10.68223653	1.28E-11	4.63E-10	16.56256207
BTLA	2.866187625	2.437741069	7.986810251	7.69E-09	8.69E-08	10.3165585
PPP1R16B	2.860481368	5.95969422	8.883128023	8.24E-10	1.31E-08	12.27135723
IL17RE	-2.86008745	2.558193319	-12.88301298	1.35E-13	1.45E-11	21.05124108
SYDE2	-2.859463225	1.870965591	-15.6483339	9.13E-16	5.64E-13	26.0100571
FAM20A	2.859181218	5.475560074	12.7649941	1.70E-13	1.72E-11	20.82567064
HNRNPA1P27	-2.856521233	-1.714003418	-6.784612354	1.80E-07	1.32E-06	7.279699669
CD6	2.856501343	4.585846468	6.964059366	1.11E-07	8.74E-07	7.482256145
SLC12A3	2.855397513	0.792058228	5.431685743	7.41E-06	3.29E-05	3.703391401
RP11-497H16.7	2.854606037	1.855951816	3.896396032	5.23E-04	0.001413199	-0.517333412
TNNC1	-2.85433705	-1.492609224	-9.779799548	9.81E-11	2.23E-09	14.53174674
LHFPL2	2.850145858	7.207213488	14.96159431	2.95E-15	1.12E-12	24.83138808
ARHGEF26	-2.850026172	2.651657086	-13.64977051	3.13E-14	5.38E-12	22.50595539
MNDA	2.848701217	5.475536655	10.19588419	3.78E-11	1.07E-09	15.41218837
WISP2	-2.843499093	4.759351991	-2.938934097	0.006363759	0.012977489	-3.608209024
MTURN	-2.839500325	4.956721332	-11.72040183	1.39E-12	8.78E-11	18.6163301
TAP2	2.839232445	6.968123931	10.23242387	3.48E-11	1.01E-09	15.38954876
MS4A14	2.838897309	1.812625475	5.120219009	1.77E-05	7.11E-05	2.775953813
GATA3	-2.837589402	3.466743038	-12.37229332	3.69E-13	3.10E-11	20.00253857
CA3	-2.837035064	-1.226907414	-8.821341839	9.58E-10	1.49E-08	12.35278433
SPAG4	2.837027025	1.05536999	4.5851607	7.86E-05	2.63E-04	1.423855425
TMPRSS11E	-2.836879415	0.753958168	-7.288977554	4.70E-08	4.14E-07	8.432411889
1-Mar	2.836680754	6.451694306	10.03366052	5.47E-11	1.40E-09	14.97021905
CIDEA	-2.83520592	1.086442641	-5.461239761	6.82E-06	3.07E-05	3.429319286
TIMP1	2.833741849	7.606913021	11.66949846	1.55E-12	9.27E-11	18.51929581
FGF22	-2.830460328	0.702418033	-7.095659686	7.84E-08	6.45E-07	7.916713072
ADIRF	-2.829716119	5.11947458	-9.375301217	2.53E-10	4.73E-09	13.35308669
TNFSF13	2.82891689	4.878283388	7.271982468	4.91E-08	4.31E-07	8.269104483
PANK1	-2.828359381	2.671739415	-12.50126859	2.85E-13	2.61E-11	20.29576287
PLA2R1	-2.828120079	5.088401437	-8.965917077	6.74E-10	1.11E-08	12.36079107
GLYAT	-2.827959242	0.060598122	-7.209106703	5.80E-08	4.96E-07	8.290254348
SERPINB1	2.82443835	7.314736078	9.560632083	1.63E-10	3.35E-09	13.82004008
PGGHG	2.822512135	4.612712578	6.470898399	4.21E-07	2.73E-06	6.133839555
NUP210	2.822383789	5.517003906	8.359186173	3.00E-09	3.90E-08	11.00593522
RUBCNL	2.822199331	4.23413866	11.89563613	9.69E-13	6.59E-11	19.12637031
PTPRN	2.821557745	-1.625279648	2.378350386	0.024122823	0.042094957	-3.637720199
SERPINA9	-2.815481633	-1.594852768	-4.837303786	3.89E-05	1.42E-04	2.064669393
CASS4	2.815280099	3.358615682	5.539963354	5.48E-06	2.54E-05	3.752087136
GABRB2	-2.813840531	-1.620750947	-4.940115698	2.92E-05	1.10E-04	2.335223145
SLC12A2	-2.813776577	6.45341103	-13.49125284	4.21E-14	6.38E-12	22.1472355
ERBB3	-2.812729964	5.363042159	-6.200097601	8.82E-07	5.18E-06	5.120691601
PMEL	-2.812410232	4.675924039	-5.526988383	5.68E-06	2.62E-05	3.268102262
RP11-566K11.2	-2.810260044	-2.672295776	-2.760023868	0.009865545	0.019097375	-3.036653478
ORAI2	2.809269336	5.932748428	12.83079663	1.49E-13	1.56E-11	20.92583575
GREM1	2.804320529	6.692546808	6.996489931	1.02E-07	8.11E-07	7.348084548
GUCA1A	2.803356723	-1.210522677	3.685894004	9.21E-04	0.002340492	-0.721446913
SERHL2	-2.803124288	1.860808677	-8.751498948	1.14E-09	1.72E-08	12.03631934
MPEG1	2.802812918	7.463934595	11.53112988	2.06E-12	1.12E-10	18.22965703
CALN1	-2.802238491	1.092580225	-6.354172079	5.78E-07	3.59E-06	5.887219795
PPP1R14C	-2.801042768	4.231022142	-6.703732444	2.24E-07	1.59E-06	6.527428209
FABP5P7	-2.801000787	0.276555535	-1.871475898	0.071294478	0.108633306	-5.256928405
USH1G	-2.80098836	0.06774071	-6.066637874	1.27E-06	7.13E-06	5.222757761
EFNB3	-2.800712268	-0.401635328	-9.386922834	2.46E-10	4.64E-09	13.68692251
ZNF415P1	2.799411315	-1.004096334	4.558366936	8.47E-05	2.81E-04	1.478931975
CLEC4C	2.799298685	0.278735955	4.523822143	9.32E-05	3.06E-04	1.314574121
MSH5-SAPCD1	-2.798648412	1.530393208	-12.86422721	1.40E-13	1.49E-11	21.04047377
LYVE1	-2.79805237	3.813842556	-7.41977264	3.33E-08	3.07E-07	8.470447964
MX1	2.79743484	7.303476894	8.508029638	2.07E-09	2.87E-08	11.24571952
ULBP2	2.79596315	0.110068633	4.856540084	3.69E-05	1.35E-04	2.213514384
HOPX	-2.79510724	7.439585854	-5.312101854	1.03E-05	4.42E-05	2.689587094
MISP3	-2.795039722	0.34910988	-14.34454435	8.78E-15	2.54E-12	23.67266302
SERTAD4	-2.794211534	2.929085273	-5.834531501	2.42E-06	1.25E-05	4.245657139
EVI2B	2.794027375	4.747787276	9.960849732	6.46E-11	1.60E-09	14.93301266
DLK2	-2.79376597	0.847958377	-11.51700169	2.13E-12	1.15E-10	18.35332074
FFAR3	2.792961654	-1.659538974	2.181516327	0.037310228	0.061728346	-4.001311815
SERPINB7	-2.792858853	5.693379673	-6.411584151	4.95E-07	3.14E-06	5.69975544
SAMHD1	2.792702965	8.140845046	12.52184792	2.74E-13	2.54E-11	20.26243911
GPR183	2.791183038	4.858231339	11.73692035	1.34E-12	8.52E-11	18.78562997
SPN	2.7891914	5.580075548	8.061988827	6.35E-09	7.37E-08	10.23188076
RAX	2.789144803	-1.05982866	2.494733378	0.018484871	0.033374906	-3.441422517
ANO1	-2.786812552	4.503044809	-8.995905013	6.27E-10	1.05E-08	12.44742697
GRAP2	2.785739381	3.731519503	6.526242068	3.62E-07	2.40E-06	6.376847694
TREM2	2.785490876	1.759732482	3.237960426	0.002988076	0.006602531	-2.160829857
PLSCR1	2.785388596	6.532339473	11.00252067	6.36E-12	2.62E-10	17.1230733
ARHGEF37	-2.784739689	4.792790831	-7.116526533	7.41E-08	6.15E-07	7.619839151
SPRR2F	2.783410062	-0.545291426	2.482273062	0.019024661	0.034219749	-3.554635046
ARHGAP45	2.783330905	6.401217277	9.980617728	6.18E-11	1.54E-09	14.82964408
SLC27A2	2.782576501	3.081402794	3.277335851	0.002699734	0.006038258	-2.258557576
NFKBIE	2.779540457	4.119252312	7.08549414	8.05E-08	6.59E-07	7.864480387
SFTPD	-2.779153273	-0.39811187	-5.530462972	5.62E-06	2.59E-05	3.812987542
CGNL1	-2.778989293	4.450125465	-10.14132626	4.28E-11	1.18E-09	15.1630452
SAT1	2.777052701	8.748800746	11.1193364	4.95E-12	2.14E-10	17.34214555
DLX5	-2.775891572	0.573999774	-6.483297468	4.07E-07	2.65E-06	6.308820388
KLK6	2.774059607	4.269398737	2.662737756	0.012460336	0.023519254	-3.869177161
LAP3	2.771676065	8.572816449	10.95161229	7.10E-12	2.87E-10	16.97470028
KCNJ18	-2.771487706	-0.001699357	-4.750571839	4.96E-05	1.76E-04	1.64262886
ADCYAP1	2.771347565	-0.20431647	3.657267035	9.95E-04	0.00250402	-0.893521097
HIST1H2BB	2.771344162	-1.853266858	1.724376158	0.095176954	0.139562159	-4.75050112
ANGPTL7	-2.770701397	0.862653471	-6.019209386	1.45E-06	8.00E-06	5.005149069
ANKRD44	2.769854588	4.556956859	6.498780148	3.90E-07	2.56E-06	6.250371897
SCD	-2.768851015	7.91710195	-8.089382017	5.93E-09	6.94E-08	10.20390413
MAOA	-2.768471908	4.584659218	-8.873148934	8.44E-10	1.34E-08	12.14405184
ADGRF4	-2.768456998	3.797879785	-6.909647868	1.29E-07	9.95E-07	7.11049559
TRHDE	-2.766394064	0.659538199	-7.389465874	3.61E-08	3.29E-07	8.703195628
SLC6A2	-2.766046709	-0.093285765	-7.753176354	1.40E-08	1.45E-07	9.703324242
IRF7	2.765530807	5.108394218	8.588247885	1.70E-09	2.41E-08	11.60369308
KIT	-2.764701157	4.657068038	-10.09915292	4.71E-11	1.25E-09	15.05998794
ELL3	-2.764550115	1.876889824	-9.694529248	1.20E-10	2.61E-09	14.29135301
ADGRE2	2.764511132	5.33525782	6.504262122	3.84E-07	2.52E-06	6.153490212
HGF	2.764417398	5.042748622	7.121985966	7.31E-08	6.09E-07	7.843053469
LIPH	-2.764161443	2.149912418	-8.63653495	1.51E-09	2.17E-08	11.72682314
DES	-2.76399412	3.233247272	-3.690566714	9.10E-04	0.002314593	-1.644460856
VIPR1	-2.761363428	2.664203053	-8.60816191	1.62E-09	2.31E-08	11.60869409
CPNE5	2.760927101	2.368214764	5.991466942	1.57E-06	8.55E-06	5.083360593
TCN2	2.760881789	5.467883493	10.54143676	1.75E-11	5.94E-10	16.17046541
HBA1	-2.760401165	4.623813384	-4.112541205	2.90E-04	8.35E-04	-0.629525632
OSR1	-2.757479118	1.037842709	-6.048714672	1.34E-06	7.45E-06	5.06380235
CAPNS2	-2.757345577	3.711588825	-5.672736028	3.79E-06	1.85E-05	3.724699592
ACSL5	2.757087491	5.314110614	9.445236263	2.14E-10	4.17E-09	13.66504946
CLECL1	2.756588094	0.29720306	5.731863561	3.21E-06	1.60E-05	4.531553918
STX11	2.753303956	5.028532198	7.240207513	5.34E-08	4.64E-07	8.155487063
SLCO2B1	2.752421577	6.469047439	8.177484828	4.74E-09	5.69E-08	10.44663526
SIGLEC1	2.751692837	5.597481282	5.829974503	2.45E-06	1.26E-05	4.244699692
PDZD2	-2.751666026	4.844614948	-11.37876828	2.85E-12	1.43E-10	17.89460355
CD163	2.751088185	7.934855633	10.88467429	8.21E-12	3.21E-10	16.82675879
SOX8	-2.750768065	-0.183876869	-11.57521291	1.88E-12	1.06E-10	18.43722457
FAM150B	-2.750194086	-0.683567988	-7.638132256	1.89E-08	1.87E-07	9.447349054
TCN1	2.750107642	2.46899134	2.357759449	0.025270266	0.043849331	-4.238772147
HBA2	-2.74965342	6.03439854	-3.6356097	0.001053843	0.002635397	-1.900668818
ODF3B	2.747765139	4.73978086	8.637009595	1.51E-09	2.17E-08	11.75766702
STOX1	-2.746970681	0.145792968	-7.093031967	7.89E-08	6.48E-07	7.980499033
LCE1F	-2.745655164	0.187728834	-4.238728729	2.05E-04	6.15E-04	0.206117792
KCNIP2	-2.744104605	0.622048266	-6.232828305	8.06E-07	4.78E-06	5.621883579
C2orf82	-2.742937886	-0.038359169	-10.2595869	3.28E-11	9.55E-10	15.66203307
GRHL2	-2.742812089	4.263140911	-8.430085234	2.52E-09	3.37E-08	11.05261643
RNF213	2.742006945	10.05001094	9.380071868	2.50E-10	4.70E-09	13.40010144
SOX10	-2.741917211	0.857768194	-9.530723341	1.75E-10	3.50E-09	13.9827369
MEST	-2.741764317	2.875214974	-9.650683861	1.32E-10	2.82E-09	14.11324179
C15orf59	-2.739038859	2.411559995	-8.712987514	1.25E-09	1.85E-08	11.89204909
PDE8B	-2.734928181	2.266128573	-8.771001784	1.08E-09	1.64E-08	12.04707817
SLC6A9	-2.732897584	3.22916905	-11.88291061	9.95E-13	6.68E-11	19.01578077
SOX6	-2.73243737	2.711299056	-13.26299986	6.49E-14	8.86E-12	21.7780575
UBE2L6	2.729198828	6.448387052	12.18758585	5.35E-13	4.07E-11	19.62261493
NEBL	-2.728170893	5.317750456	-6.82779253	1.60E-07	1.20E-06	6.8330177
GLS2	-2.726923888	-0.753257048	-8.966847456	6.73E-10	1.11E-08	12.70342556
EMX2	-2.726531891	1.380480878	-11.61635559	1.73E-12	1.01E-10	18.55020831
GIPC2	-2.726040589	2.07044491	-8.293452503	3.54E-09	4.45E-08	10.87646913
MMP13	2.725537187	1.710138092	2.284539896	0.029763741	0.050634212	-4.26239826
ARHGAP30	2.725165082	6.485596341	12.41764869	3.37E-13	2.96E-11	20.08257779
ZNF727	-2.723413683	-1.010784495	-7.122190069	7.30E-08	6.08E-07	8.132494186
MAP4K1	2.722813798	3.795636626	6.236389993	7.98E-07	4.74E-06	5.597611564
CMKLR1	2.722745348	5.943815579	8.970409221	6.67E-10	1.10E-08	12.46129481
GPT	-2.722483826	1.191369084	-11.34524213	3.06E-12	1.49E-10	17.99008026
C1orf115	-2.722267361	2.975781842	-10.8292237	9.27E-12	3.53E-10	16.78493081
LCE3C	2.721732035	-2.597862276	1.378596572	0.178455016	0.240125381	-5.185100796
KIAA1211L	-2.721184749	-0.787347784	-5.433148788	7.38E-06	3.28E-05	3.594838252
SLC25A27	-2.720685931	0.789107614	-11.35856701	2.97E-12	1.47E-10	18.0243489
SPOCD1	2.719825567	2.020967181	3.838923831	6.11E-04	0.001617407	-0.699020622
CXorf21	2.719773798	2.743827598	8.032179704	6.85E-09	7.88E-08	10.40582541
MAPK10	-2.718997199	0.309117657	-7.141352992	6.94E-08	5.81E-07	8.099716871
FAP	2.718333381	5.762468214	7.164561154	6.53E-08	5.50E-07	7.850662436
SH3BGRL2	-2.716580027	3.748124205	-7.539947486	2.43E-08	2.33E-07	8.792128332
PIK3CD	2.713894369	5.60915681	8.939831166	7.18E-10	1.17E-08	12.4252963
IDO2	2.71354887	2.572813406	4.056873564	3.38E-04	9.57E-04	-0.193615731
PYDC1	-2.712935515	0.110327074	-3.483543412	0.001576649	0.003766466	-1.733870778
SYBU	-2.712534626	2.280044014	-11.45799565	2.41E-12	1.26E-10	18.17928694
KCNJ15	2.708739761	5.012256374	8.289930823	3.57E-09	4.48E-08	10.87000821
PPARG	-2.706985981	3.019670564	-9.231376876	3.56E-10	6.43E-09	13.10833504
SLC39A8	2.705877402	7.633131734	7.966264436	8.11E-09	9.10E-08	9.861130618
MYRIP	-2.70576048	0.852257224	-9.847499314	8.39E-11	1.99E-09	14.71831005
SYNM	-2.704387824	4.233673672	-9.468830592	2.03E-10	3.96E-09	13.59899879
SLC17A9	2.704101407	3.099680365	6.71132035	2.19E-07	1.56E-06	6.942620442
STXBP6	-2.704070482	2.091612976	-8.129003749	5.36E-09	6.37E-08	10.45669782
RP11-201K10.3	2.703398201	-1.057451679	1.598097367	0.120751493	0.171846595	-5.030100317
TYRO3	-2.703122733	4.579367085	-8.699693437	1.29E-09	1.91E-08	11.71478318
MME	2.701209286	7.434252578	10.02352995	5.60E-11	1.43E-09	14.89351765
ANTXRLP1	2.699976849	-0.850656076	5.229416015	1.30E-05	5.43E-05	3.228175137
CAMSAP3	-2.699882598	2.954284526	-7.664297597	1.76E-08	1.76E-07	9.180391246
APOBEC3B	2.699362007	1.47488709	2.608854785	0.014158238	0.026392286	-3.545912753
FAM182B	-2.698216906	0.658751901	-10.35553424	2.64E-11	7.98E-10	15.86912147
CCL2	2.697837415	5.563350963	7.634548395	1.90E-08	1.88E-07	9.12902591
LAMP3	2.696485242	5.163442718	5.383076929	8.48E-06	3.70E-05	3.071718605
ARID5A	2.69544763	5.196593485	10.51045381	1.87E-11	6.22E-10	16.12159598
RP11-231C18.3	2.695439405	1.815603416	1.743550754	0.091723529	0.13514036	-5.31800133
BHLHA15	2.694497396	0.060718887	4.064452936	3.31E-04	9.40E-04	0.13021492
DLG2	-2.6941733	2.439652791	-6.167341188	9.65E-07	5.59E-06	5.212366185
MYH11	-2.69384617	4.786173888	-7.858876723	1.07E-08	1.14E-07	9.573713238
FGD3	2.693671874	4.971394855	10.11657166	4.53E-11	1.22E-09	15.24836362
HERC6	2.691229113	5.506201622	6.145272157	1.03E-06	5.91E-06	5.119064045
PEG3	-2.688255203	2.154014537	-9.80378702	9.28E-11	2.14E-09	14.52674279
KRT17	2.687549322	10.10309745	5.473092227	6.60E-06	2.98E-05	3.153566722
SLC6A17	-2.685065177	1.342571269	-10.19234957	3.81E-11	1.08E-09	15.4741941
RXRG	-2.683422121	-0.922575353	-9.822308484	8.89E-11	2.07E-09	14.66016106
SMTNL1	2.680580142	-0.646698132	3.768091624	7.39E-04	0.001918044	-0.567796869
PALMD	-2.680436303	5.321502009	-9.87796447	7.82E-11	1.87E-09	14.53719909
TJP3	-2.680235195	1.064026471	-9.728137386	1.11E-10	2.45E-09	14.43317297
CACNA1H	-2.679195835	2.701449481	-11.58520142	1.84E-12	1.05E-10	18.42294378
POU2F2	2.678191325	3.009573297	6.98078603	1.06E-07	8.41E-07	7.668969072
CHST9	-2.677817329	-0.530820949	-8.415797136	2.61E-09	3.47E-08	11.37797078
NDP	2.67751168	0.989248394	3.561422454	0.001283501	0.003140903	-1.24373524
GBP2	2.675881878	8.601598131	12.02672838	7.41E-13	5.44E-11	19.25836288
CASKIN1	-2.675310086	-1.230834227	-8.422216132	2.57E-09	3.42E-08	11.39670572
FPGT-TNNI3K	-2.673199762	1.408333979	-9.45948754	2.07E-10	4.03E-09	13.78227689
KLC3	-2.67314994	3.926142516	-7.769459685	1.34E-08	1.39E-07	9.379548304
MFSD4A	-2.669409216	2.336071926	-13.54596048	3.80E-14	5.98E-12	22.32211082
ARPC1B	2.667769642	7.411596904	19.97537373	1.30E-18	1.90E-14	32.52892507
OLFM2	-2.66642968	3.253316054	-9.090858981	4.99E-10	8.54E-09	12.74881658
TUFT1	-2.666317361	5.394769214	-7.070661385	8.37E-08	6.81E-07	7.486786445
RGS6	-2.664722154	-0.500562807	-10.41358129	2.32E-11	7.31E-10	15.98373059
SCARF1	2.662329934	4.925694758	6.789291587	1.78E-07	1.31E-06	6.949204166
WISP1	2.66064776	4.283937356	4.877187268	3.48E-05	1.29E-04	1.785097879
SORBS2	-2.660251327	2.523641941	-9.98289526	6.14E-11	1.54E-09	14.91799912
TRANK1	2.65989018	6.23418701	9.854614976	8.25E-11	1.96E-09	14.53854942
RNASE6	2.658210273	4.193323902	5.87130168	2.18E-06	1.15E-05	4.532983492
GIMAP4	2.658068738	6.392725815	9.423434814	2.26E-10	4.34E-09	13.52196233
AC090094.1	-2.657275251	-0.088021453	-1.547232501	0.132541827	0.186099043	-5.685742545
GPR141	2.65638061	2.13550925	5.50739845	6.00E-06	2.74E-05	3.810825662
BCL2L10	-2.653971066	-0.190107769	-4.885533713	3.40E-05	1.26E-04	2.028080352
MYO7A	2.650283521	4.091509768	5.907185501	1.98E-06	1.05E-05	4.644500182
SCN4A	-2.649910211	-1.554069056	-4.341552815	1.54E-04	4.78E-04	0.740795864
GIMAP1-GIMAP5	2.649066829	4.321904469	6.325648139	6.25E-07	3.84E-06	5.759166572
LST1	2.647561539	4.148919683	7.05514225	8.73E-08	7.06E-07	7.762482181
TNNT3	-2.645520589	-0.403480923	-6.33313907	6.13E-07	3.77E-06	6.00890063
LIPM	-2.644696234	2.349759335	-7.121291914	7.32E-08	6.09E-07	7.806409949
CTD-2370N5.3	2.644291249	2.495468312	5.725952599	3.27E-06	1.62E-05	4.352221046
PTPRJ	2.643960049	7.234203939	10.11476528	4.55E-11	1.22E-09	15.11155808
PON3	-2.64391477	0.651263963	-11.26102898	3.65E-12	1.70E-10	17.82020471
BCAT1	2.643618817	6.971588719	10.05833806	5.17E-11	1.34E-09	14.98513957
FCGBP	-2.642187807	5.62811102	-3.874642053	5.54E-04	0.001487396	-1.277622398
PARP9	2.641783999	6.955924253	13.89768301	1.98E-14	3.97E-12	22.92260715
CTSZ	2.64100323	7.896325488	11.80332181	1.17E-12	7.69E-11	18.7939895
TPPP	-2.639146861	2.112401768	-9.348635977	2.69E-10	5.01E-09	13.46010437
HSPA2	-2.637952966	4.645076393	-8.272582164	3.73E-09	4.64E-08	10.63911035
KRT6B	2.6372486	9.845908913	4.761682465	4.81E-05	1.71E-04	1.170986471
UPK3BL	2.636191133	1.548159356	1.072283366	0.292345813	0.366918435	-6.109139802
LGALS7	-2.62997301	6.273838522	-3.420649616	0.001859743	0.004345571	-2.444851606
KRT16P2	2.628773775	-0.806710481	2.87590264	0.007436193	0.014914448	-2.691614891
CAPN14	-2.627866891	-0.545698176	-7.90952854	9.37E-09	1.03E-07	10.12321835
LIPG	2.627812418	4.590072035	5.263112341	1.19E-05	4.99E-05	2.813902807
MT2A	2.627649385	6.809157237	7.517372004	2.58E-08	2.46E-07	8.714684498
FCGR2C	2.627475305	5.415207537	7.168662626	6.46E-08	5.45E-07	7.911445891
IL23A	2.62739839	-0.003569968	5.144647203	1.65E-05	6.68E-05	2.978692672
CNKSR2	-2.627011528	0.958212878	-9.219038699	3.67E-10	6.59E-09	13.24725225
AGR2	-2.626916622	0.358853363	-5.049281715	2.15E-05	8.45E-05	2.431485958
ARRB2	2.626465582	5.5245302	10.05111311	5.26E-11	1.36E-09	15.04351834
SCN4B	-2.626313888	1.533885464	-6.113288532	1.12E-06	6.39E-06	5.179553253
BPIFC	-2.623467361	2.620210478	-4.089880863	3.09E-04	8.83E-04	-0.526565181
PNPLA3	-2.622326274	1.709938477	-13.21258462	7.14E-14	9.34E-12	21.70402609
C11orf21	2.621303533	2.362366775	5.638456577	4.16E-06	2.00E-05	4.122272342
ZG16B	-2.621215141	1.294391095	-6.370165125	5.54E-07	3.46E-06	5.918577514
APOC1	2.62113146	4.173303606	3.763150001	7.49E-04	0.001941284	-1.206623242
TTYH3	2.61918077	5.885889349	11.9190245	9.24E-13	6.44E-11	19.0910812
SLC25A48	-2.619114636	-0.135329103	-6.93782612	1.19E-07	9.30E-07	7.597458605
DYSF	2.617458843	5.509077674	8.493602127	2.15E-09	2.96E-08	11.33185583
C4orf50	2.617439454	-0.83543924	4.581700949	7.93E-05	2.66E-04	1.526994334
GLIPR1	2.617352809	6.258927587	10.12329428	4.46E-11	1.21E-09	15.17449343
AC007325.4	-2.617178137	1.171723131	-3.957030501	4.43E-04	0.001220271	-0.631985349
PATL2	2.615756275	2.301572891	5.668728208	3.83E-06	1.86E-05	4.208841865
GPR17	-2.615604837	-1.04776494	-6.703004437	2.24E-07	1.59E-06	7.041271453
AC069368.3	2.615019438	-1.101135206	2.763608054	0.009780372	0.018958927	-2.924407433
RAB31	2.614189145	7.73994375	13.60591895	3.40E-14	5.66E-12	22.36689311
NAMPT	2.611342784	8.917282402	8.771555659	1.08E-09	1.64E-08	11.89557363
GABRR2	2.610542344	-1.088514821	4.275258377	1.85E-04	5.61E-04	0.748707539
PHOSPHO1	2.608662574	1.569538149	7.096157273	7.83E-08	6.45E-07	8.070721649
TMPRSS2	-2.608083777	0.810570686	-10.02921971	5.53E-11	1.41E-09	15.13825656
PIK3R2	-2.607701721	1.832188373	-8.551364338	1.86E-09	2.61E-08	11.54889548
RP11-403I13.9	2.607189404	-0.872228899	4.013466685	3.80E-04	0.001063454	0.070885693
AC093616.4	2.607134881	1.908353994	4.651814037	6.53E-05	2.24E-04	1.478938486
GSN	-2.606568466	7.182245857	-8.245913702	3.99E-09	4.93E-08	10.57815586
MYH15	-2.603575857	0.046229031	-8.399061767	2.72E-09	3.59E-08	11.32073894
DMKN	-2.602216686	8.637996477	-3.414091115	0.001891945	0.004411538	-2.385217503
NLRC5	2.602160969	7.295940887	11.13291583	4.80E-12	2.10E-10	17.3773385
LY96	2.599951684	2.76104369	8.323174153	3.29E-09	4.20E-08	11.12292408
PADI1	-2.59674758	0.945780185	-4.380167657	1.39E-04	4.35E-04	0.486104895
APBA2	2.596134391	4.060018482	8.199332718	4.49E-09	5.44E-08	10.71721566
KCNMA1	2.595940721	4.991216726	5.637113952	4.18E-06	2.01E-05	3.789493706
PHGDH	-2.595352296	4.384943389	-8.780502604	1.06E-09	1.62E-08	11.92147296
CD180	2.594751174	2.975563882	6.477154531	4.14E-07	2.69E-06	6.330844719
HPGDS	-2.594548984	0.782016666	-6.882270644	1.38E-07	1.06E-06	7.35468527
CNTNAP3	-2.594038512	2.461037993	-9.697732477	1.19E-10	2.59E-09	14.2598741
FN1	2.593989801	10.90145035	8.306025513	3.43E-09	4.36E-08	10.78174585
NTRK3	-2.593185267	2.149620532	-12.86184952	1.40E-13	1.49E-11	21.0255319
GBP3	2.59091187	6.156251362	14.05220062	1.49E-14	3.36E-12	23.22765698
IL15	2.589636037	3.982474334	7.717923695	1.53E-08	1.57E-07	9.506947068
CH17-224D4.2	2.588281182	-2.940763561	1.188136465	0.244321832	0.314508213	-5.396169746
IFIH1	2.58488558	6.304593216	7.440787624	3.15E-08	2.92E-07	8.544440013
SLC2A4	-2.584559063	1.480419129	-11.28261946	3.49E-12	1.65E-10	17.85302591
NAMPTP1	2.584358733	4.350467299	2.051635537	0.049237752	0.078651012	-5.093427448
PTPRZ1	-2.583754004	5.006053101	-6.493905207	3.95E-07	2.59E-06	5.927376397
LINGO3	2.579077621	0.628855392	7.248444194	5.23E-08	4.56E-07	8.476798078
CDC42BPG	-2.578073621	3.855741788	-7.471451724	2.91E-08	2.72E-07	8.604108512
BLM	2.578019658	3.649384877	8.338986068	3.16E-09	4.05E-08	11.11245538
TNFSF14	2.576604602	2.846838558	6.429549267	4.71E-07	3.01E-06	6.20192612
MILR1	2.576555442	3.0318061	7.597532469	2.10E-08	2.06E-07	9.279773103
NR3C2	-2.575181905	3.021981375	-13.32336818	5.78E-14	8.24E-12	21.88304165
CD4	2.572566232	6.493243779	10.18508279	3.88E-11	1.08E-09	15.29018607
ADAMTS14	2.570770569	2.382803334	4.113746247	2.89E-04	8.33E-04	0.008492423
ARG1	-2.567589733	4.963348864	-3.113192848	0.00410962	0.008780361	-3.201299918
MLKL	2.566542285	4.71617965	10.60703269	1.51E-11	5.39E-10	16.36903216
DMRTA1	-2.566088076	0.258067097	-6.587820093	3.06E-07	2.08E-06	6.62999319
BID	2.565727375	5.252620388	9.838141855	8.57E-11	2.02E-09	14.57140577
JPH2	-2.564582557	1.06915062	-7.992001721	7.59E-09	8.60E-08	10.22282298
PCDH9	-2.563241806	3.49455346	-7.347595767	4.03E-08	3.62E-07	8.304911073
NPL	2.562615669	5.308493604	10.24472001	3.39E-11	9.86E-10	15.50981541
MTCO1P40	-2.562501626	1.609364816	-1.69283065	0.101096464	0.147270329	-5.7213014
CECR6	2.562185063	1.248858879	5.789569507	2.74E-06	1.39E-05	4.634148917
TTC3P1	-2.561630534	2.449152528	-12.34175385	3.92E-13	3.25E-11	19.99160417
CATSPER1	2.561579279	0.064734821	7.022963038	9.51E-08	7.62E-07	7.888500144
CTNNBIP1	-2.561361107	6.542609834	-5.455714653	6.93E-06	3.11E-05	3.061061226
MAP6	-2.558630542	1.342854573	-11.21240585	4.05E-12	1.84E-10	17.70448885
DKK2	-2.558534989	2.130729752	-6.576612359	3.16E-07	2.13E-06	6.366622671
OCLN	-2.558430133	4.605064103	-8.691624927	1.32E-09	1.93E-08	11.69299117
TNFRSF14	2.557518324	6.088520619	10.1011307	4.69E-11	1.25E-09	15.1166062
ZNF804A	2.557486809	0.38338038	6.695632012	2.29E-07	1.62E-06	7.057911936
AANAT	2.556828714	-0.838963679	4.767560452	4.73E-05	1.69E-04	2.013679166
LVRN	-2.555863727	1.653285246	-5.915226616	1.93E-06	1.03E-05	4.618580938
EGFR	-2.555748425	7.094565695	-7.896897284	9.68E-09	1.06E-07	9.681183726
PROM1	-2.555510815	0.683430699	-5.795078212	2.70E-06	1.37E-05	4.431575223
BBOX1	-2.554700637	4.089358319	-5.44484795	7.14E-06	3.19E-05	3.065350917
SLCO5A1	2.551247495	2.361966507	6.698359827	2.27E-07	1.61E-06	6.974569706
BMS1P7	-2.54864226	0.003478822	-3.012640883	0.005295346	0.011023978	-2.819842211
NXPH4	-2.547917141	-0.661976042	-6.768893187	1.88E-07	1.37E-06	7.189113605
HVCN1	2.547509051	4.169314747	6.219550656	8.36E-07	4.94E-06	5.493969958
C6orf223	2.546650333	-0.105162915	3.603593798	0.001147587	0.002841262	-1.038098404
XAF1	2.546169792	6.472005465	8.884098754	8.22E-10	1.31E-08	12.20933638
KRT23	-2.545922416	5.632395864	-4.39909902	1.32E-04	4.15E-04	0.129530731
C4A	2.54588391	3.975588009	5.411738824	7.83E-06	3.44E-05	3.285258853
APOL6	2.543876433	8.521140062	10.4175295	2.30E-11	7.27E-10	15.78558183
SUSD3	2.543818958	2.637043212	7.864443781	1.05E-08	1.13E-07	9.989571918
PTPRF	-2.542819225	6.816418404	-6.191532309	9.03E-07	5.28E-06	5.105736301
ITGAM	2.542153193	5.685096833	6.682060452	2.37E-07	1.67E-06	6.551123493
AC013264.1	2.540270922	5.882321759	9.132634692	4.51E-10	7.84E-09	12.85697755
CLEC9A	2.538050923	0.957744453	4.415012076	1.26E-04	3.99E-04	0.963695676
NOV	-2.537661305	3.466013535	-6.260471617	7.47E-07	4.49E-06	5.371606808
XK	-2.536772533	0.455191876	-8.471963234	2.27E-09	3.10E-08	11.47489524
SUSD2	-2.536133101	2.300566283	-9.009164938	6.07E-10	1.02E-08	12.63131047
CD40	2.535413576	5.078588013	7.903508903	9.52E-09	1.04E-07	9.867361785
PKP1	-2.534127178	8.867964362	-4.491056511	1.02E-04	3.31E-04	0.46997008
NFIB	-2.533753022	6.236507824	-9.752123789	1.05E-10	2.35E-09	14.24357438
C4orf48	2.532254036	0.417299037	7.726989566	1.50E-08	1.54E-07	9.670738376
SLC29A4	-2.531291925	2.448149641	-8.345082061	3.11E-09	4.01E-08	10.97720219
UNC5A	2.529589287	0.555571629	5.18090593	1.49E-05	6.11E-05	3.035428257
B3GALT5	-2.529243329	1.263599325	-11.33298729	3.14E-12	1.52E-10	17.96385013
RNASE2	2.528654801	0.249091585	3.992647979	4.02E-04	0.001118763	-0.078938598
KLRG1	2.52676015	2.182515477	4.789576185	4.45E-05	1.59E-04	1.81901465
NABP1	2.525958812	6.971307547	12.90766372	1.28E-13	1.39E-11	21.03653484
NRTN	-2.525241029	-1.397886277	-6.581714627	3.11E-07	2.11E-06	6.738022701
CHL1	-2.524474306	5.396566972	-5.332143033	9.78E-06	4.20E-05	2.7087363
MT1F	2.524258631	2.086586607	4.755119906	4.90E-05	1.73E-04	1.731589633
FIGN	-2.524106384	1.033313775	-9.193129721	3.90E-10	6.92E-09	13.18123229
GRIP1	-2.523856718	2.487973353	-10.19676267	3.78E-11	1.07E-09	15.40675084
SLC5A9	-2.519466408	-0.621696651	-7.265591665	5.00E-08	4.38E-07	8.485292001
ATP2B2	-2.517091411	-1.352165535	-5.992396133	1.56E-06	8.53E-06	5.166259718
ALOXE3	-2.514748279	2.460521515	-5.689901902	3.61E-06	1.78E-05	3.894111114
FASN	-2.514736032	6.672425648	-17.29111423	6.46E-17	1.08E-13	28.64818648
FSD1	2.51435906	0.119851629	5.39448714	8.22E-06	3.59E-05	3.635695011
PIFO	-2.513524835	-0.336074446	-7.402510723	3.49E-08	3.19E-07	8.822893472
AXIN2	-2.513090671	3.610157703	-8.142292797	5.18E-09	6.18E-08	10.36173366
NNMT	2.512981975	6.904517773	7.726281382	1.50E-08	1.54E-07	9.245917151
LY6G6C	-2.512831019	2.541247381	-3.673382616	9.53E-04	0.002408355	-1.612599832
PLA2G4F	-2.512495367	4.721505445	-4.335391619	1.57E-04	4.86E-04	-0.030511922
TLR7	2.511573518	4.03377057	5.888125474	2.08E-06	1.10E-05	4.592154439
CRNN	-2.510987301	-0.497865286	-3.435783907	0.001787441	0.004199591	-1.75016576
NCR3	2.509694007	-0.131164873	4.546844353	8.74E-05	2.90E-04	1.395993935
TMEM163	2.509413339	0.993345951	4.941266368	2.91E-05	1.10E-04	2.363245572
TOR4A	2.509407837	3.832272025	9.198748295	3.85E-10	6.88E-09	13.1829118
PSAT1	-2.50738905	3.649692877	-9.099625471	4.88E-10	8.41E-09	12.74436452
FAM216B	2.506244276	-0.598806845	3.648705877	0.00101768	0.002555095	-0.883715338
SNAI3	2.505710474	1.142020203	8.245828197	3.99E-09	4.93E-08	10.96082223
TNFSF8	2.50481514	2.760142917	9.806915582	9.21E-11	2.12E-09	14.64762499
SEMA3D	-2.50456184	2.554992231	-7.341640362	4.09E-08	3.67E-07	8.376185258
TNFAIP8L2	2.504127745	3.00622649	5.972009876	1.65E-06	8.97E-06	4.93736984
ICAM3	2.502885592	5.002189232	9.95099118	6.61E-11	1.63E-09	14.86162642
TNC	2.502079239	9.296833071	8.595770656	1.67E-09	2.37E-08	11.46574524
ERMN	2.502076133	1.251165003	5.881719136	2.12E-06	1.12E-05	4.88665035
RXFP1	2.502001904	-0.009039585	4.110649079	2.92E-04	8.39E-04	0.242851266
SPNS3	2.501352966	0.558400977	7.149270682	6.80E-08	5.70E-07	8.223332607
B2M	2.500899738	12.25080418	13.07059393	9.38E-14	1.12E-11	21.40032046
NCF2	2.500850155	6.791174822	9.828633644	8.76E-11	2.05E-09	14.45296642
SLC20A1	2.500029315	6.065948908	11.70628772	1.43E-12	8.94E-11	18.63876203
PCDHB7	-2.49946103	-1.103871438	-6.358066838	5.72E-07	3.55E-06	6.133357204
VAMP5	2.499222376	3.917982082	7.096303885	7.82E-08	6.45E-07	7.883916787
RAI2	-2.498828036	1.435161872	-11.00261025	6.36E-12	2.62E-10	17.25530628
KLF5	-2.497955659	6.43460822	-4.795864027	4.37E-05	1.57E-04	1.224708547
DSC3	-2.497762847	9.335586164	-4.02203409	3.71E-04	0.001041161	-0.775762899
CLEC1B	2.497726728	0.009456251	5.317182439	1.02E-05	4.36E-05	3.428265316
HLA-B	2.496757674	11.49441959	11.88856753	9.83E-13	6.66E-11	19.02592843
FAT2	-2.495679025	6.782638196	-5.854844115	2.28E-06	1.19E-05	4.17366619
PAPPA2	-2.493300825	0.350831568	-6.166561592	9.67E-07	5.60E-06	5.484040546
AR	-2.492739918	3.692455519	-10.38124553	2.49E-11	7.65E-10	15.74541209
C1orf228	2.491048134	1.035563633	5.111648342	1.81E-05	7.26E-05	2.808242892
KCNA1	-2.487301851	-1.04694759	-5.390707436	8.30E-06	3.63E-05	3.524802503
MPP7	-2.487139835	5.879256083	-5.962483912	1.70E-06	9.19E-06	4.459142437
IL17D	-2.487101954	0.548719324	-8.215660054	4.31E-09	5.26E-08	10.828213
CDKN2A	2.486624337	0.264295139	5.84081223	2.38E-06	1.23E-05	4.809649705
SOX5	-2.486533519	2.70694343	-15.18616323	2.00E-15	8.78E-13	25.24465596
NKPD1	-2.48603297	2.640032849	-5.274322792	1.15E-05	4.86E-05	2.72241353
FMNL3	2.486019993	6.485173902	13.98642738	1.68E-14	3.69E-12	23.0930809
CNTNAP3P2	-2.48466968	-0.285006507	-5.486459169	6.36E-06	2.88E-05	3.69967799
CXCL16	2.483499797	6.031686323	8.889210037	8.12E-10	1.30E-08	12.24961655
HAVCR1	2.481659417	-0.715552395	3.360823545	0.002174179	0.004994168	-1.570962025
NDNF	-2.481391847	0.987553627	-11.99978593	7.83E-13	5.71E-11	19.33833848
HBEGF	2.480305716	4.523789138	4.900220988	3.27E-05	1.22E-04	1.803082704
PARP12	2.478607892	6.085457396	9.71437346	1.14E-10	2.51E-09	14.22309513
MGP	-2.478557208	5.390561329	-6.520162279	3.68E-07	2.44E-06	5.993945722
DOCK8	2.478122735	7.200704772	8.874115873	8.42E-10	1.33E-08	12.14929321
BTN3A1	2.476847339	6.315067683	12.39612595	3.52E-13	3.02E-11	20.04284586
EVPL	-2.476718072	5.868514882	-5.300093116	1.07E-05	4.55E-05	2.618903485
SLC7A11	2.474654141	5.595211172	5.186357374	1.47E-05	6.03E-05	2.455646592
C1orf54	2.472992714	3.693581145	7.490727249	2.77E-08	2.61E-07	8.948333475
TRPV2	2.47227767	5.201681014	9.631507803	1.38E-10	2.92E-09	14.09071469
FOXP2	-2.46942616	3.143889137	-11.20764535	4.09E-12	1.84E-10	17.59969463
BRINP1	2.466512661	0.30604629	3.49651761	0.001523674	0.003653528	-1.365260087
PTGER4	2.465951579	5.861715826	8.460704304	2.33E-09	3.17E-08	11.19809606
RARRES1	2.465344214	4.089000358	6.098376405	1.17E-06	6.62E-06	5.174445134
ANKRD18B	-2.464820146	0.588823162	-14.34128995	8.83E-15	2.54E-12	23.6821403
CPVL	2.464114517	6.917784653	6.910660901	1.28E-07	9.93E-07	7.087374215
CAPN6	-2.464006595	-1.067627508	-5.5928133	4.73E-06	2.22E-05	4.066572179
IL36B	-2.461729001	-1.239664897	-5.086022518	1.94E-05	7.74E-05	2.71266266
KLK14	-2.461295876	-1.257062402	-5.045243215	2.18E-05	8.53E-05	2.600364943
PDE4B	2.460210334	6.616608384	6.900181956	1.32E-07	1.02E-06	7.073736909
RANBP3L	-2.459888746	-0.420638574	-3.481822189	0.00158381	0.003780862	-1.628204103
TMEM139	-2.458827577	-0.019424964	-10.26123714	3.26E-11	9.55E-10	15.66433475
IL1A	2.457516948	3.184054589	1.91569135	0.065209108	0.100695865	-5.192243617
AL034550.1	2.457342969	2.138358568	6.075604429	1.24E-06	6.99E-06	5.337820908
BDNF	-2.456860324	0.264306937	-8.879145084	8.32E-10	1.32E-08	12.47746331
KCNN3	2.456627169	2.773310267	4.163301487	2.52E-04	7.39E-04	0.050429168
AOC3	-2.456140929	4.210671756	-7.441196077	3.15E-08	2.92E-07	8.503663661
TMEM189-UBE2V1	2.455051738	2.584795667	3.445378747	0.001743017	0.004110866	-1.835407192
MGAT4A	2.454916576	6.580463542	10.57552549	1.62E-11	5.64E-10	16.16859354
GLDC	2.454403011	2.371750011	2.840983064	0.00810151	0.016055616	-3.222499063
MMP19	2.45306649	4.069616512	7.569636587	2.25E-08	2.18E-07	9.098235835
PTHLH	2.452137218	2.450293674	2.374696855	0.024322888	0.042399679	-4.231921085
PCDHGB3	-2.451989637	-0.168683602	-9.600290554	1.49E-10	3.10E-09	14.17839641
HELZ2	2.451484396	6.559725098	8.087069739	5.96E-09	6.97E-08	10.19285578
TMEM132A	2.451461108	4.544251079	5.833078609	2.43E-06	1.26E-05	4.37094496
RELB	2.451400165	4.67683543	8.340934717	3.14E-09	4.04E-08	11.0088092
IRX3	-2.449752489	2.55319092	-6.479991381	4.10E-07	2.67E-06	6.063040638
GPR55	2.449213432	0.942855136	8.009543419	7.26E-09	8.28E-08	10.38427144
FOXP3	2.449075313	0.851966634	4.075313214	3.21E-04	9.16E-04	0.070187052
COL4A5	-2.448806724	4.191777657	-7.057619634	8.67E-08	7.02E-07	7.484144768
HSPA6	2.448010531	4.45268636	8.46398327	2.31E-09	3.15E-08	11.33651035
RTEL1-TNFRSF6B	2.447845624	4.504385248	7.24548307	5.27E-08	4.59E-07	8.213276842
KCNK5	-2.444966383	3.285763767	-10.22914734	3.51E-11	1.01E-09	15.42756404
MS4A4A	2.444157065	4.839163368	5.416007802	7.74E-06	3.41E-05	3.162619019
PACRG	-2.442033009	-0.840254787	-7.616527348	1.99E-08	1.96E-07	9.398475629
MAPT	-2.44202544	2.287635164	-15.58336394	1.02E-15	5.66E-13	25.91080228
RP11-756A22.7	2.440296663	-0.500247098	5.40188188	8.05E-06	3.53E-05	3.67383262
RSPO1	-2.440058611	1.424762208	-10.0435101	5.35E-11	1.38E-09	15.13587223
SOX9	-2.440042713	2.923997737	-6.241368045	7.88E-07	4.69E-06	5.372625237
TDRD9	2.43984982	1.039501521	4.989845667	2.54E-05	9.76E-05	2.4887495
ZDHHC11	-2.439610432	-0.136151091	-7.975029681	7.93E-09	8.91E-08	10.27280063
CNGA1	-2.439119609	0.854365597	-12.26488226	4.58E-13	3.61E-11	19.86284171
PITPNM1	2.438891952	4.925167683	9.574943723	1.58E-10	3.26E-09	13.99480104
STC1	2.4385011	3.483730928	2.683595186	0.011855532	0.02249487	-3.735206034
MAGI1	-2.436615164	4.261778459	-10.6783474	1.29E-11	4.66E-10	16.38291678
SH3TC1	2.435823878	5.276186912	9.30247929	3.01E-10	5.53E-09	13.30240193
HSPA12A	-2.43561531	3.146464475	-9.599823069	1.49E-10	3.10E-09	13.97787881
RFX8	2.435592907	0.781852313	6.122349263	1.09E-06	6.24E-06	5.546998755
ZBED2	2.434559999	2.873400383	3.723888116	8.32E-04	0.002133564	-1.139270775
C6orf15	-2.434203148	-0.507100322	-5.725685852	3.27E-06	1.62E-05	4.369148176
MTCO1P12	-2.432450924	3.916144417	-1.753899827	0.089904019	0.132894312	-5.943995952
SP140L	2.430003613	4.347006239	8.343165848	3.13E-09	4.02E-08	11.05240952
AC026348.1	-2.429978538	1.839573302	-11.34575765	3.05E-12	1.49E-10	17.97278969
ADRA1A	-2.429251184	0.56251737	-7.581710121	2.18E-08	2.12E-07	9.225398955
IL34	-2.427283015	3.350032894	-11.66132117	1.57E-12	9.36E-11	18.55041696
NSG1	-2.426860827	4.664781666	-5.155079708	1.60E-05	6.51E-05	2.230567198
DDX60L	2.426665654	6.556371842	7.300361241	4.56E-08	4.04E-07	8.145213849
BEX2	-2.425377368	1.379514467	-10.3553638	2.64E-11	7.98E-10	15.84390036
IRF4	2.425124838	5.811553349	7.252710804	5.17E-08	4.52E-07	8.071797638
CCDC71L	2.424699392	5.414493547	9.997734083	5.94E-11	1.50E-09	14.92710122
IL22RA1	-2.424221329	2.839140854	-6.282567725	7.04E-07	4.26E-06	5.493222041
GLIPR2	2.423724428	5.738171274	11.56322071	1.93E-12	1.08E-10	18.34321379
VSIG4	2.422743928	5.560507177	4.113698993	2.89E-04	8.33E-04	-0.508169748
TMEM35B	2.422638153	2.82857362	5.611893612	4.48E-06	2.13E-05	3.998101053
ATF5	2.422577962	4.546962278	6.717952221	2.15E-07	1.54E-06	6.78253645
CCL19	2.422530759	3.433677857	3.134255429	0.003895582	0.008372436	-2.672683868
SH3RF2	-2.422463264	4.851262089	-5.729110149	3.24E-06	1.61E-05	3.820730804
GSTT1	-2.421548409	2.565043468	-5.358965115	9.07E-06	3.93E-05	2.970316753
ARHGAP25	2.420777982	5.342386654	10.44548422	2.16E-11	6.94E-10	15.94851923
TGFBR3	-2.420106338	5.829478792	-8.382103046	2.84E-09	3.73E-08	10.90156324
CNTNAP3B	-2.419411276	3.287698851	-8.433838675	2.49E-09	3.34E-08	11.12875513
HLA-C	2.418408128	10.46601913	13.71976939	2.75E-14	4.93E-12	22.60292704
EDA	-2.417359535	1.194703893	-10.06889824	5.05E-11	1.31E-09	15.20793435
CARD16	2.415237058	4.047246737	9.743211635	1.07E-10	2.40E-09	14.45046028
HLA-A	2.41471869	10.8868839	16.27606531	3.24E-16	3.42E-13	27.05092835
PPL	-2.413051614	7.277098887	-4.463412872	1.10E-04	3.54E-04	0.329598694
SLC2A5	2.410656166	4.918601092	6.962497365	1.12E-07	8.77E-07	7.398405188
TMEM159	-2.409647337	4.912704019	-10.45102197	2.13E-11	6.89E-10	15.85444962
PRSS12	-2.409194414	2.992145078	-7.117831872	7.39E-08	6.13E-07	7.739500857
EPHA7	-2.409030758	-0.444737656	-7.556567374	2.33E-08	2.25E-07	9.230060939
ADGRE5	2.409013169	6.310776913	6.903089189	1.31E-07	1.01E-06	7.093661563
GIMAP2	2.408738415	4.369456569	7.67828726	1.70E-08	1.70E-07	9.352845446
PARD3B	-2.4065108	3.756195818	-9.267724534	3.26E-10	5.97E-09	13.1445601
FAM167A	-2.404776984	3.302461581	-10.85572396	8.75E-12	3.37E-10	16.82592374
BNIPL	-2.403251498	5.046795968	-4.867480628	3.58E-05	1.32E-04	1.422075402
BCAS1	-2.401638738	0.082361065	-6.971956712	1.09E-07	8.59E-07	7.671016668
GHR	-2.399966701	3.229812399	-10.88652819	8.18E-12	3.21E-10	16.89919632
MCHR1	2.399589323	0.834979033	5.055788415	2.12E-05	8.31E-05	2.676054502
RP13-93L13.2	2.398890667	-0.045596288	4.578945467	8.00E-05	2.67E-04	1.470568703
CRLF2	2.398641876	0.548357855	3.691170334	9.09E-04	0.002311211	-0.907515497
XKRX	-2.398636133	3.505812941	-4.523294065	9.33E-05	3.06E-04	0.560491493
CYP4B1	-2.398185141	1.225443944	-9.543776955	1.70E-10	3.44E-09	13.99930856
CLEC4A	2.397572808	3.524078272	6.268735444	7.31E-07	4.40E-06	5.690788043
VOPP1	2.396754964	7.092577462	13.50483517	4.11E-14	6.34E-12	22.17925494
FGD2	2.396456922	5.596897302	7.670728115	1.73E-08	1.73E-07	9.192101691
GPLD1	-2.396242668	2.671508952	-11.33986263	3.09E-12	1.50E-10	17.91343912
PAX3	-2.395967155	0.135390641	-6.773656023	1.85E-07	1.35E-06	7.144571547
TMIGD2	2.394582544	0.309385187	4.364925805	1.45E-04	4.51E-04	0.870407903
IL3RA	2.39331644	4.041027861	4.757905324	4.86E-05	1.72E-04	1.473092371
WFDC5	-2.393002932	3.625190831	-4.560578627	8.41E-05	2.80E-04	0.652484221
AL513122.2	-2.392469339	6.365887612	-2.541819586	0.016569893	0.030371454	-4.518291358
WIPF1	2.389264401	6.867820259	11.90193647	9.57E-13	6.56E-11	19.01048407
CCDC80	-2.388299286	7.611080017	-4.172680497	2.46E-04	7.22E-04	-0.448537428
ACP5	2.386646058	6.593964458	10.7655584	1.06E-11	3.97E-10	16.58370869
GUCY1B2	2.382652594	-1.277575812	3.724576852	8.31E-04	0.00213061	-0.645150463
TMEM71	2.382629265	3.038752414	7.219506994	5.64E-08	4.85E-07	8.278974521
CTNNA3	-2.381646826	-0.946815322	-4.944022781	2.89E-05	1.09E-04	2.294719952
DTX3L	2.381232211	7.33431451	13.96380195	1.75E-14	3.74E-12	23.03470736
HEPACAM	-2.377722765	0.779403243	-6.373474288	5.49E-07	3.43E-06	5.998064753
CDR1	-2.376185596	3.490304116	-7.153380211	6.72E-08	5.65E-07	7.791800362
CHMP4C	-2.375362049	3.295239067	-6.786149957	1.79E-07	1.32E-06	6.822287664
FFAR2	2.374465135	3.674599339	2.677500986	0.012029355	0.02278836	-3.777641582
NIPAL1	-2.374119001	5.026944891	-6.828076145	1.60E-07	1.20E-06	6.834990847
CSMD1	-2.373390369	0.4354578	-5.493787693	6.23E-06	2.83E-05	3.650004565
SCG5	2.37320224	0.941593624	3.586907818	0.001199606	0.002954252	-1.210802273
RP11-96O20.4	2.371803604	3.24809042	6.092420685	1.19E-06	6.71E-06	5.267008219
HLA-DOB	2.370662169	2.239393628	9.390048162	2.44E-10	4.62E-09	13.69339503
NPR3	-2.369346868	3.709639206	-7.020461784	9.57E-08	7.67E-07	7.417504226
LNX1	-2.36907202	4.216073063	-6.016141958	1.46E-06	8.06E-06	4.643207289
CCL15-CCL14	-2.36860815	1.180218374	-4.29405356	1.76E-04	5.37E-04	0.253422062
CHAD	-2.366748854	-0.46525774	-10.79198462	1.01E-11	3.78E-10	16.78776132
TAPBP	2.3639704	8.153134581	10.33644328	2.76E-11	8.27E-10	15.59828922
ALOX15	-2.363380499	-0.2374938	-5.820051074	2.52E-06	1.29E-05	4.606768836
LGR4	-2.36270684	5.250227322	-6.791798455	1.77E-07	1.30E-06	6.732681112
ADCY2	-2.362182555	2.018174783	-11.23084859	3.90E-12	1.78E-10	17.72107576
AL078584.1	2.36039266	3.845474039	7.294605804	4.63E-08	4.09E-07	8.402050768
RASSF10	-2.359280398	2.067452711	-7.389689547	3.60E-08	3.29E-07	8.556602497
DHCR24	-2.356442293	7.004666384	-7.233011971	5.45E-08	4.71E-07	7.932522143
TNFSF12-TNFSF13	2.353533177	3.001278348	7.164021804	6.54E-08	5.50E-07	8.128064553
EMILIN2	2.353406192	6.330255928	10.61271395	1.49E-11	5.33E-10	16.25259213
CRABP1	-2.351271635	-0.334013737	-5.795898995	2.69E-06	1.37E-05	4.552641661
PLEKHO2	2.350739542	6.543819437	10.5127611	1.86E-11	6.21E-10	16.02294254
MS4A6A	2.349369869	6.500472743	5.33545675	9.69E-06	4.17E-05	2.761177016
PARD3	-2.348252544	5.765499679	-6.752676896	1.96E-07	1.42E-06	6.624344713
BOC	-2.346876273	4.789160929	-13.18448505	7.54E-14	9.59E-12	21.56026698
PTGER3	-2.346806832	5.083571662	-4.646856471	6.62E-05	2.27E-04	0.810581747
RNF180	-2.346732738	3.0201274	-10.22219194	3.57E-11	1.02E-09	15.43277028
PTPRO	2.346259114	3.014075421	6.135384505	1.05E-06	6.05E-06	5.375951977
CKMT2	-2.345367847	0.568839637	-12.66985066	2.04E-13	2.00E-11	20.63458542
UNC13D	2.345144495	4.815970733	7.233612111	5.44E-08	4.71E-07	8.126881042
MSC	2.344105981	3.897434134	6.851822505	1.50E-07	1.14E-06	7.214301305
ATP2C2	-2.344063504	3.100303018	-7.92813638	8.93E-09	9.89E-08	9.855983707
BMP8A	2.343674583	0.51329766	5.231729199	1.29E-05	5.40E-05	3.168631196
HSPA7	2.34281009	4.298247804	6.038816784	1.37E-06	7.63E-06	4.960710937
TLR4	2.34269234	6.684971792	9.4673955	2.03E-10	3.96E-09	13.59899254
PTPRE	2.342586588	6.592180092	9.65834872	1.30E-10	2.79E-09	14.05910756
NR1H3	2.340811289	5.153612123	5.388562886	8.35E-06	3.65E-05	3.050647225
ARHGAP15	2.33887416	4.958925866	8.208449158	4.38E-09	5.35E-08	10.6539703
NYNRIN	-2.337420799	4.131880142	-8.379817983	2.85E-09	3.74E-08	10.93251509
SEMA6B	2.337283188	4.17569438	6.800914994	1.72E-07	1.28E-06	7.047279333
ENDOU	-2.336977504	3.342053909	-6.556411273	3.34E-07	2.24E-06	6.194320476
DOCK10	2.334872794	6.854717819	13.61365779	3.35E-14	5.64E-12	22.38963428
TNFAIP2	2.331994088	7.742548778	8.613702585	1.60E-09	2.28E-08	11.49469969
DHFRP1	2.331783965	-0.645261655	2.540370316	0.016625995	0.030460885	-3.458748192
SELENBP1	-2.329965302	3.794600038	-9.096395926	4.92E-10	8.45E-09	12.72847112
ZNRF3	-2.329462382	3.336226982	-12.43704372	3.24E-13	2.89E-11	20.14161394
HR	-2.328836482	5.01244448	-6.555566829	3.34E-07	2.24E-06	6.094855384
PLCXD3	-2.327621984	0.206920471	-8.467713152	2.29E-09	3.12E-08	11.484287
MATK	2.325448421	3.283954415	5.034489857	2.24E-05	8.75E-05	2.319233749
CNNM1	-2.325289181	0.045274234	-9.674536894	1.25E-10	2.71E-09	14.3480498
ENTPD1	2.324253009	6.370821389	13.59845273	3.45E-14	5.69E-12	22.36912184
MTND1P23	-2.322642381	1.505072429	-4.229329474	2.10E-04	6.29E-04	0.061766432
CAMK1G	2.322607136	-0.679339992	3.221323452	0.003118586	0.006857268	-1.934822817
GRIA4	-2.321057322	-0.238162369	-9.492290319	1.92E-10	3.77E-09	13.93029353
SLC14A1	-2.320726859	2.10726548	-10.19166879	3.82E-11	1.08E-09	15.43258571
ENAM	2.319848437	-0.23532438	4.872203359	3.53E-05	1.30E-04	2.244115079
PPP1R9A	-2.319048493	1.704775018	-7.773000389	1.33E-08	1.38E-07	9.606003857
EFS	-2.318059925	3.646046043	-8.84481683	9.05E-10	1.41E-08	12.12313829
ELF5	-2.31782983	1.693148999	-5.88609923	2.10E-06	1.10E-05	4.548048386
MX2	2.317205691	5.861839924	9.281826216	3.16E-10	5.78E-09	13.2041581
PROK2	2.315673321	-0.143706261	3.086733128	0.004394426	0.009329058	-2.302154137
GSDMD	2.315112982	5.847044496	12.49182268	2.91E-13	2.65E-11	20.24282249
IGFL1	2.313012934	0.776150325	1.631988081	0.113385365	0.1628516	-5.327636406
C9orf152	-2.312755477	-0.998090785	-6.200484708	8.81E-07	5.17E-06	5.708352591
ANPEP	2.312392552	6.260940855	6.072342603	1.25E-06	7.04E-06	4.822326929
NEGR1	-2.312384773	5.200300751	-5.521801465	5.76E-06	2.65E-05	3.236349833
ACP2	2.311234662	5.703108801	9.733389039	1.09E-10	2.43E-09	14.28291517
RP11-8H2.1	2.310541793	-0.474865241	3.533209706	0.001383014	0.00335682	-1.192116376
ARHGAP20	-2.310435054	2.96783561	-8.449479009	2.40E-09	3.24E-08	11.19619338
IL27RA	2.309934362	4.112879673	7.723027032	1.51E-08	1.55E-07	9.480665462
OVOL2	-2.309093827	-0.102524935	-5.743115817	3.11E-06	1.56E-05	4.393652306
RAPGEF4	-2.308494692	3.857564723	-11.76033222	1.28E-12	8.25E-11	18.73292698
CYP4F22	-2.305586183	3.319079115	-4.813554476	4.16E-05	1.51E-04	1.37818072
HHIP	-2.303232463	0.149388794	-5.474500086	6.57E-06	2.97E-05	3.630642463
INPP5D	2.302143511	6.029128996	9.52516869	1.78E-10	3.54E-09	13.7642879
STUM	-2.30032053	1.285566027	-6.826354257	1.61E-07	1.21E-06	7.162997686
MDGA2	-2.297167361	-1.304259931	-6.726378495	2.11E-07	1.51E-06	7.119791557
FGFBP2	-2.296942252	1.773097277	-6.325132562	6.26E-07	3.85E-06	5.741298134
GRAP	2.296820638	2.853716897	6.106319005	1.14E-06	6.49E-06	5.300432276
THEM5	-2.295914213	2.860525156	-8.280828449	3.65E-09	4.57E-08	10.78031504
NRXN2	2.294662741	2.102062563	6.847814382	1.52E-07	1.15E-06	7.371630974
FAM160A1	-2.29412473	4.514247248	-5.901010063	2.01E-06	1.07E-05	4.30942338
PITPNC1	2.294121793	4.692852479	13.10877661	8.71E-14	1.09E-11	21.50298465
COL4A4	2.293024463	4.14374992	3.917999864	4.93E-04	0.001342138	-0.819185393
SNCA	-2.292385638	2.766380224	-9.194813226	3.89E-10	6.90E-09	13.04774775
PTGER2	2.292273476	3.137064362	5.94694929	1.77E-06	9.55E-06	4.8369637
APOBEC3F	2.29221998	2.163976633	6.625225796	2.77E-07	1.91E-06	6.786182734
BHMT2	-2.291932557	1.527555087	-6.599059775	2.97E-07	2.03E-06	6.515377108
PM20D1	-2.291866653	-0.199691678	-3.263682024	0.002796555	0.00622328	-2.208407229
ITIH5	-2.291685857	5.091184218	-7.012917078	9.77E-08	7.79E-07	7.331241759
LRRC17	-2.290700138	0.685358284	-3.654757944	0.001001379	0.002518562	-1.344084788
DPYD	2.289728094	7.033067774	10.22429218	3.55E-11	1.02E-09	15.35286112
TGM5	-2.289596205	3.13113689	-5.443281351	7.17E-06	3.20E-05	3.144082415
HOXC10	-2.288365841	1.484405271	-7.170747677	6.42E-08	5.42E-07	8.054077345
METTL7B	2.288061968	-0.449897849	3.238920302	0.002980708	0.006588872	-1.907046286
RP11-152F13.13	-2.287204497	-0.718525115	-4.704332462	5.64E-05	1.97E-04	1.618452179
ALDH3A2	-2.285951313	6.727015952	-11.11991774	4.94E-12	2.14E-10	17.33469069
SCNN1D	2.285668721	1.995407162	3.145341543	0.003787242	0.008165919	-2.458815375
CA9	-2.285457208	0.270196246	-4.740603677	5.10E-05	1.80E-04	1.600395577
KRT19	-2.285020348	3.700688363	-4.804386023	4.27E-05	1.54E-04	1.319027354
CNTN1	-2.284821991	4.213838116	-3.787426815	7.02E-04	0.001831629	-1.469830234
PCDHGB5	-2.284681015	1.578121017	-11.54479712	2.01E-12	1.10E-10	18.40128985
FMO2	-2.284266901	3.520928364	-3.296380133	0.00257005	0.005787039	-2.666631935
CRLF1	-2.283906523	1.898523537	-7.239973561	5.35E-08	4.64E-07	8.183003977
KLF4	-2.283880353	6.237835206	-5.694813208	3.56E-06	1.75E-05	3.716674962
MACROD2	-2.282354438	2.070198442	-11.46998678	2.35E-12	1.24E-10	18.22647949
GABRG3	-2.281248058	0.288579373	-8.202017919	4.46E-09	5.41E-08	10.81863264
ADAMTS2	2.280972498	7.273065568	8.446349561	2.42E-09	3.25E-08	11.07915966
KCNAB2	2.280820637	5.448292208	8.48431361	2.20E-09	3.01E-08	11.27524402
GMIP	2.280590234	4.852461934	8.982461907	6.48E-10	1.08E-08	12.56195102
GRIK3	-2.278735617	-0.702180432	-5.441286057	7.21E-06	3.22E-05	3.637225173
HBB	-2.277202096	7.697626694	-3.194014827	0.003344729	0.007303473	-2.975775332
GPR35	2.276422625	1.527102113	5.39017272	8.32E-06	3.63E-05	3.505825255
TLDC2	2.274867185	1.620152751	5.784689053	2.77E-06	1.41E-05	4.575593109
EPHX2	-2.274247036	3.533617943	-10.07473287	4.98E-11	1.30E-09	15.05776484
PLAU	2.274066865	6.84957327	8.738633613	1.17E-09	1.76E-08	11.82330416
ZNF469	2.273951257	4.050140206	6.239390617	7.92E-07	4.71E-06	5.528371912
ST3GAL1	2.272719605	6.620558942	9.875094322	7.87E-11	1.88E-09	14.55798568
SCO2	2.271713042	5.179647069	8.37946823	2.85E-09	3.74E-08	11.03689969
GNAL	-2.270813769	4.041160208	-6.776032383	1.84E-07	1.35E-06	6.73619422
TRIM63	-2.270630942	-0.477133077	-5.717614438	3.34E-06	1.66E-05	4.352518851
RHOV	-2.26958552	3.741461777	-5.392651397	8.26E-06	3.61E-05	2.946532839
FAM92B	2.269520659	-0.350110287	3.673488769	9.53E-04	0.002408038	-0.850736219
CCR4	2.268448541	3.809235701	7.595898295	2.10E-08	2.06E-07	9.179594011
RPLP1	-2.267431854	7.184711929	-8.599769745	1.65E-09	2.35E-08	11.46566232
IL17RD	-2.267191794	3.013318021	-10.50853196	1.88E-11	6.23E-10	16.07609818
FLT3	2.265904621	3.047425985	7.421755693	3.31E-08	3.05E-07	8.806103883
TFCP2L1	-2.26539742	4.609243761	-7.586887968	2.15E-08	2.10E-07	8.869108956
C5orf56	2.264098494	4.377114031	5.694086668	3.57E-06	1.76E-05	4.004382583
RP11-96C23.11	-2.263411297	0.209708142	-9.621986288	1.42E-10	2.97E-09	14.22577156
CTC-554D6.1	2.261502176	-1.617574397	1.50638916	0.142673905	0.198224304	-5.136593568
RASGRF1	2.260731688	0.488511701	4.2503973	1.99E-04	5.97E-04	0.553976496
RHPN2	-2.257766332	2.10367866	-9.704049139	1.17E-10	2.56E-09	14.31685536
HAND2	-2.255143621	0.154309553	-5.882439848	2.12E-06	1.11E-05	4.741049597
TRIM29	-2.255038319	7.820870159	-4.041001025	3.53E-04	9.95E-04	-0.797426995
SLC2A3P1	-2.25377399	-0.596455796	-1.439225815	0.16068532	0.219674772	-5.763638854
PROB1	2.253310895	2.466427676	10.07223562	5.01E-11	1.31E-09	15.24627656
CAP2	-2.251673882	1.221203898	-7.174321768	6.36E-08	5.37E-07	8.099412328
TPRG1	-2.251164899	4.378749808	-9.610633901	1.45E-10	3.04E-09	13.92993312
WNT7B	-2.250197568	1.90761085	-5.900944272	2.01E-06	1.07E-05	4.559129981
AC008522.1	-2.248220695	1.664354538	-5.387875868	8.37E-06	3.65E-05	3.196114214
FAM153B	-2.247400085	1.543579906	-9.393421377	2.42E-10	4.60E-09	13.63154795
CD33	2.246036819	3.449433071	5.504567453	6.04E-06	2.76E-05	3.583445953
IFI35	2.245471539	4.482865557	6.714462174	2.17E-07	1.55E-06	6.76429048
RP11-903H12.5	-2.244322872	2.639954556	-8.105575717	5.69E-09	6.69E-08	10.3567809
EMILIN1	2.244032827	5.79582409	7.493247922	2.75E-08	2.60E-07	8.690594024
RP11-163O19.8	-2.242027504	-1.131445238	-8.89680366	7.97E-10	1.28E-08	12.52403399
GLIS3	2.241843108	3.769298134	6.524544154	3.64E-07	2.41E-06	6.359698695
DENND3	2.240732044	5.654771457	6.375432254	5.46E-07	3.42E-06	5.714064061
SBSN	-2.239814875	7.357753261	-3.326423934	0.002377555	0.005400294	-2.662674743
ZNF267	2.239525183	6.183528775	9.945341766	6.70E-11	1.64E-09	14.74428586
PCDHB5	-2.238778519	-1.136044531	-5.273947427	1.15E-05	4.86E-05	3.218883336
SP110	2.236917182	5.588543715	9.572666139	1.59E-10	3.27E-09	13.91215545
PCDHB10	-2.236816002	-0.737995114	-4.704890993	5.63E-05	1.97E-04	1.622485537
MRAP2	-2.236706361	-0.243193189	-7.394915734	3.56E-08	3.25E-07	8.805304876
PALM	-2.236057914	3.370398592	-11.30493116	3.33E-12	1.60E-10	17.79604104
FAXC	-2.235753952	0.757833157	-8.852355255	8.88E-10	1.39E-08	12.39348058
SH2B2	2.235712312	1.812043276	6.479862608	4.11E-07	2.67E-06	6.417576314
RUNX2	2.235491897	4.410838296	5.0021362	2.46E-05	9.47E-05	2.081386021
TMEM100	-2.23254074	0.130055234	-5.890984136	2.07E-06	1.09E-05	4.764036685
PLEKHA1	-2.231522524	6.171238195	-10.87732751	8.34E-12	3.23E-10	16.79799298
RYR2	-2.231180618	1.407242585	-5.621926298	4.36E-06	2.08E-05	3.869483083
PCDHB12	-2.231033483	-0.777151814	-7.987498787	7.68E-09	8.68E-08	10.32938022
MT1G	2.230337617	1.903732607	3.01700969	0.005237685	0.010914845	-2.745502502
[truncated: 14,666 more rows]
