# Supplementary material for: Identification of molecular mechanisms causing skin lesions of cutaneous leishmaniasis using weighted gene coexpression network analysis (WGCNA)
Source: Sci Rep. 2023 Jun 17;13:9836. doi: 10.1038/s41598-023-35868-0 (PMC10276835; doi:10.1038/s41598-023-35868-0)
Supplement: Supplementary file 21 — Supplementary Information 21. [file 41598_2023_35868_MOESM21_ESM.csv]

geneID	H01	H02	H03	H04	H05	H06	H07	C01	C02	C03	C04	C05	C06	C07	C08	C09	C10	C11	C12	C13	C14	C15	C16	C17	C18	C19	C20	C21
A1BG	2.330944966	2.500607721	1.90213327	2.53912604	2.506818815	2.388324303	1.755563976	3.761451227	3.065249093	2.82393873	2.895743839	3.028721175	3.608253353	2.29548428	4.016975246	3.004729308	3.893360508	3.5379483	3.590487294	3.114963807	3.574478349	3.12726519	3.162655372	2.310597325	3.163084131	3.188749561	2.830924986	5.110945982
A2ML1	8.409893178	7.991812976	7.945319776	7.664907491	7.666742627	6.811166894	7.49664521	5.680399842	4.765980406	7.953117956	2.858838946	5.94073381	6.557777606	7.204581677	7.810472001	6.718249222	3.812522585	4.189851201	2.817537847	5.646297854	6.202924178	6.46701037	5.847163953	7.012650483	6.171862766	6.719463117	9.11065965	8.00074289
A2MP1	-0.515021965	0.247433793	-0.216618913	-1.031863406	-1.145359998	-0.222963272	0.484515532	2.07819712	2.929284292	0.214695882	0.839628588	0.498335652	0.612849153	0.702204597	-0.29866712	1.830660201	1.712720645	1.803874592	1.491816024	1.331835842	0.812619132	-0.652425212	0.997518744	1.602584911	1.123654158	1.254376419	0.505963688	0.318058263
AACS	6.066901786	5.992097135	5.899879093	5.844849385	6.271530802	5.967597367	6.009655602	4.920664647	5.807830036	5.094774097	4.401974505	5.098051049	5.432675392	5.001487704	4.731669396	5.262386579	4.726173661	4.555876105	4.456433288	4.645119194	4.432057985	4.841717922	4.747406303	5.28713897	5.553186071	4.925845522	5.243449279	4.534043712
AADAC	3.802521067	3.184975709	3.395593166	3.914104397	4.381138727	2.360929696	2.147204185	-4.169759214	-6.014824198	-2.424307773	-4.994285595	-3.799846175	-0.472093061	2.842991662	2.196826353	1.298547858	-3.436011479	0.342513304	-1.168299449	-0.443268215	-3.595023928	-5.627261723	-0.088560928	1.071988406	-4.49747395	-5.333989407	0.828130583	2.419866935
AADACL2	6.828098731	6.987072568	6.077258816	6.689058737	6.101901341	5.552390115	6.117266011	-1.287945923	-4.105020679	3.356844607	-3.741879507	0.359018771	3.478997517	6.107831321	5.134175362	4.173012583	-6.098150086	2.837891663	1.941440359	3.489106858	0.017375276	-0.246962073	2.510137565	4.062625852	0.171939288	1.12359605	4.972809325	4.762145602
AADAT	0.87074147	1.237200654	1.000794922	0.86216581	0.159085942	0.826414066	1.91249217	-0.918611431	-0.141492135	-0.54033699	0.884800167	-0.360599291	-0.348246063	0.91828994	0.385859351	-0.048698886	1.046656894	-0.698913285	0.040170863	0.558197663	0.05171814	-0.289349161	0.398042599	0.436620454	-0.829068882	-0.541965461	-1.241257389	2.293703776
AAED1	3.851192931	4.655391214	4.190256472	4.595116687	5.072309198	4.488293193	4.19215516	5.571963998	4.192031233	5.177618831	6.04254071	4.885958734	4.893041308	5.339500487	5.671565251	4.985225072	5.079775661	5.366436167	5.426647166	5.328154268	5.25529786	5.233174945	5.187799268	4.99194551	4.614218868	4.7358828	5.057466281	5.514916081
AAK1	5.696391207	5.517693711	6.01010323	5.63676992	5.310128228	5.785138606	5.735751445	7.056118141	7.499443106	6.952589234	6.829504516	7.033121067	6.9614981	5.957516304	5.806257163	6.971615301	6.544923465	6.465354708	6.371084244	6.569348874	6.498840167	7.028217611	6.48320903	6.758102523	7.049283337	7.135291056	6.462490546	5.885748729
AAMDC	3.523777699	4.184408986	4.128120522	4.124130376	3.924290308	3.059605751	3.519244482	2.103821388	2.373249501	1.83804549	2.126632705	2.134634571	2.272564332	2.498461358	2.867469148	2.220797635	2.548842619	2.708777121	2.700386746	2.33653485	2.434379957	2.225709293	2.173649556	2.647839619	2.056764804	2.18360941	1.611023601	3.394925894
AANAT	-2.806091145	-3.095379105	-2.310664838	-2.504191849	-2.259487318	-3.414645734	-2.478453864	0.181133245	1.532459737	-0.491577022	-1.375177223	-0.39180929	-0.408934109	-1.773098037	-1.773785364	-0.175957405	-0.938898543	0.386416149	0.3239507	0.398996479	0.458345484	0.020383355	0.139012137	0.554054704	1.177635182	0.103260991	-0.465785985	-2.102694343
AARD	2.505048399	1.351007354	2.32786546	1.914063988	2.435023276	1.567995859	1.442454483	0.216116988	1.242126564	0.384942099	0.393656867	0.993333205	-0.281739213	0.640183238	0.734823232	0.294783428	-0.202700022	-0.339475647	-0.273699351	-0.064541058	-0.120035467	0.675456163	1.045315889	0.924004384	0.983784724	-0.457062335	-0.395664462	0.735624129
AB019441.29	1.210669369	1.759341886	0.726561279	1.229716708	1.324688152	1.40848063	1.227979432	-0.156045973	-0.876259285	0.350574398	-0.669704976	-0.566607159	-0.665704508	0.994657706	0.627022761	0.25582726	0.294953742	0.698686018	0.379744852	0.093170111	0.067979821	-0.112404739	0.124476791	0.332170654	-0.737846703	-0.366205614	0.97996161	0.816418458
ABC13-48559800H2.1	-1.037543643	0.277506412	-1.003280604	-0.228187288	2.183955447	-6.561537296	-0.895695443	0.837552966	0.300517146	0.572375889	-0.093930857	0.862886463	1.011257426	0.078550656	0.740730124	0.537997332	0.209968706	0.332981654	0.127240957	0.122365203	-0.171608661	0.731263061	0.541644034	0.032917915	0.540603161	1.115549255	0.413384034	0.068606522
ABC7-42404400C24.1	1.468998305	1.948452654	2.093262653	3.036691991	2.446830117	3.355910196	3.083777386	-0.069904832	1.379364385	1.006219274	1.287631094	0.658272021	1.482529015	1.972491321	1.765893972	2.759162405	1.992192439	1.181461301	0.803055102	1.332710699	1.120736509	0.111977595	1.751304181	3.02692615	0.966706276	1.343415079	0.519118941	1.877294901
ABCA1	7.24554203	7.823054714	7.751786818	7.615704939	7.492293867	7.803915915	7.426617472	9.193845228	9.273665416	8.979158882	8.456894447	8.72358574	8.856566932	8.604971488	8.441321942	8.821888999	8.548893247	9.174521417	8.955558783	9.275283033	9.169648317	9.268582973	8.89722981	8.775656003	9.000188058	9.059046242	8.672641452	7.691991052
ABCA10	4.462202395	4.468426872	6.314404176	4.210074758	2.913194691	4.483367317	4.99668524	1.905948803	1.308314047	1.248870879	1.66088103	1.546793905	0.906903391	2.640423209	2.398509007	2.375588401	3.058474109	2.616820921	2.504414401	0.938930163	1.422664854	0.48252847	1.423211387	3.655470196	2.301516625	2.359647884	1.834295245	1.303286496
ABCA11P	2.768995665	2.339077739	2.790980071	2.63284133	2.172958109	2.078408495	2.765144996	1.177817018	1.125731146	0.636902188	1.523999656	0.829315004	0.980962151	0.40023216	0.57433473	1.489616731	1.453486342	1.803789663	1.06838636	1.069681342	1.193459706	0.306816342	0.383003555	1.732506532	1.670897763	0.739920927	0.55575467	2.310258245
ABCA12	8.388916237	7.596213557	7.685516273	7.406000608	7.839751146	8.123125591	7.909234684	5.241793054	3.618457132	7.440453889	1.335818566	4.801886897	6.650606954	7.144908585	7.108333775	6.918470761	3.009258152	5.010071992	4.463314638	6.46113972	4.485740826	5.829155028	6.05317471	6.931137304	5.85659917	6.090604488	8.281414646	6.952771978
ABCA2	3.796507141	4.644086998	4.232004781	4.692289352	5.876783509	4.759765551	4.104125985	5.562448297	7.127669286	5.743476534	5.478735364	5.110102068	6.005385458	4.942822216	5.076595715	5.997038389	5.500715802	6.110699254	5.855080068	5.279993925	4.984639993	5.935550849	5.372015189	5.101922246	6.327117257	5.535331556	4.591488935	4.795052368
ABCA3	3.64739122	3.814367844	4.118935973	4.138812085	3.86756059	3.817787324	3.627501734	2.065730397	2.469975583	2.481648456	2.160384338	1.994497506	2.473973542	3.102658194	2.329284825	2.565005114	2.571501725	2.436290262	2.464804454	2.287339468	2.301291002	2.609297456	2.356817232	2.804257982	3.138898119	2.206045427	2.277048538	2.340108135
ABCA4	2.553475039	1.333206185	2.109803898	0.262997882	1.651099457	2.635891427	4.446241917	0.698048675	-3.956172329	-0.280943459	-2.222868212	-0.337411891	-0.836013211	-0.491914209	-2.134904202	1.027546218	-2.465418128	0.682632009	-2.562504262	-1.206757757	-0.702864608	-1.922602845	-0.483885632	-1.783160528	-1.581924966	0.264835013	1.229465757	0.590317355
ABCA5	6.603501896	6.646771998	7.615081652	6.788649306	5.866946431	6.383531323	6.578050554	5.340546887	5.434040967	5.394737309	5.27835584	4.81520868	5.03403498	5.326028071	5.227423662	6.043885989	5.239125596	5.912690563	5.926284531	4.649234969	4.898846879	4.470528156	4.871525602	5.96629395	5.913846499	5.861149001	5.998443561	4.899099262
ABCA6	4.836718413	6.280653532	6.981612264	5.974453184	5.671804918	6.304403827	5.996274553	4.05362078	3.800516797	3.403911776	4.627591384	3.864189511	3.783538197	6.028345389	3.621106416	4.712603652	4.596133131	5.330876664	4.535308324	4.20142927	4.304211378	3.756443413	5.116381	4.972213836	4.152446789	4.222237583	3.642214203	4.688181943
ABCA7	4.105125287	3.787857409	3.336933297	3.919766895	4.633991923	3.733059798	3.577916561	5.399736168	6.060777717	5.089874806	4.369943334	4.960940229	5.181190065	4.363264617	4.565381426	5.320466173	4.89666621	4.558180903	4.976485454	4.664283809	4.808229085	4.510855587	4.613534821	4.765187976	5.847045794	4.822286333	4.073423233	3.867351564
ABCA8	5.113214054	5.85701682	6.358873495	6.648314532	5.721570615	6.065069257	6.006811781	2.232723585	2.802234636	2.125315049	2.283821528	2.217180298	1.981699568	5.664930737	2.625444257	3.865103859	4.133404599	3.061187948	3.053779525	3.947323365	2.945900748	2.159307415	4.130283109	4.741319166	2.851223875	2.704854143	2.656456032	3.5136562
ABCA9	4.166129562	5.173250875	6.071151955	5.401314675	5.490442105	5.330545639	5.447137362	3.817102358	4.441548071	3.600472834	3.816521626	3.545010566	3.974069964	4.380535525	3.016292136	4.542149199	3.752127349	4.086764983	3.658315762	3.968053428	3.375119462	3.408270595	4.349461778	4.666368142	4.07693604	3.503154703	3.169095314	3.093018112
ABCC1	5.208311768	4.954369027	4.935956086	5.353210884	5.820527637	5.597989589	4.846627865	6.650228378	7.734548319	6.349291615	6.616868177	6.820542832	6.478514051	5.980627349	6.033781002	6.204463455	6.073534196	5.933164661	5.823202976	6.273307677	6.212503126	7.124646285	6.19105595	6.109251633	6.450512374	6.570646505	6.027334635	5.531439046
ABCC6	1.642378166	2.562042316	3.744018542	2.731742092	1.594560241	1.175002063	1.298482614	0.943068711	1.947167894	0.227195482	0.721370356	0.873324424	0.534464464	0.918137441	0.711193928	1.238396618	1.618817711	1.440545787	1.087246221	0.929978456	0.661647207	0.584245779	0.762466253	1.395845541	1.118678831	1.311373902	0.318126016	0.081052989
ABCD1	2.291248558	2.841240343	2.694942139	2.454842951	2.867961032	2.133953583	2.550411168	3.740807143	5.097901336	4.188862455	3.540826787	4.039563553	4.663929024	3.052231341	3.863493549	4.161349845	4.140809719	4.121333153	4.47089871	4.317039116	4.126869997	4.817005446	4.430856241	3.860203783	4.404341644	4.296331696	3.456773331	3.121368535
ABCD3	7.187018661	7.023453284	7.084440108	6.78578971	6.072739854	6.887592643	6.887158569	5.416831942	4.931504851	5.60457095	5.460446955	5.09248288	5.322223263	6.45226168	6.048060626	5.649157354	5.657196967	5.493696361	5.420023366	5.597537835	5.38896111	5.007840306	5.427793268	5.974868544	5.005295057	5.274013677	6.119384588	6.230439697
ABCG1	4.992109165	4.97819338	4.657667757	4.649151801	5.314945073	4.832397476	4.659198007	5.556809617	6.328302643	6.413959066	6.206655875	5.825508287	6.207759757	5.683136654	6.382891147	6.281670651	5.77594421	6.217248935	6.532969188	6.277896563	6.566871159	6.496362358	6.070686643	5.957355458	5.745004566	6.423413447	6.229024305	5.135669993
ABCG2	2.223900129	2.983422645	1.295467183	1.373057087	0.7716133	2.742997852	1.506236821	-0.029712636	-0.095194831	0.483754958	0.236028568	1.752626045	1.183636294	2.358467569	2.538777899	1.164864797	2.026215604	0.4806447	1.43445005	0.943330403	-0.372205955	0.235690228	0.364105062	1.527306959	0.878944547	-0.225163985	0.761794381	3.200370067
ABCG4	-1.583513047	-2.896833465	-3.815244195	-3.401661717	-2.259487318	-0.39841752	-3.271742711	-1.507834804	-2.264395436	1.232477155	-3.210484456	-0.645079679	0.566330993	-1.344762671	0.693623722	-0.113652861	-1.502141915	-1.340026141	-1.831832356	0.072810033	-1.15815389	0.542011849	0.223547572	0.081667204	-0.744947081	0.805526161	2.104368881	0.988010525
ABHD12B	4.834246248	4.600999354	4.612902122	3.902608454	4.612959636	4.561159931	4.60192587	2.208105964	2.872113572	2.265751203	1.445251556	2.70933714	2.649985511	3.491486582	2.980455872	2.605272776	1.520221303	1.84575199	1.6151067	2.925912001	1.747850085	1.676406537	1.983773484	2.963731105	2.255437856	2.719217851	3.391434327	3.108302738
ABHD15	3.254005047	3.71214523	4.061497956	4.209463428	4.280358896	3.689733681	3.271419284	4.14883127	4.554663997	4.231966922	4.702291649	4.17818987	4.558908227	4.315404246	4.72021194	4.690902421	4.699284084	4.666292973	4.87794399	4.661522736	4.545982785	4.734227425	4.807577106	4.46052585	4.562925974	4.167032468	4.056172826	4.269657666
ABHD16A	4.343821226	4.631380401	4.449346246	4.793004771	4.462211898	4.703375551	4.181535553	5.372461439	5.797115534	5.540308704	5.648912665	5.872804739	5.885652844	5.415736338	5.899318932	5.90463272	5.697504857	6.155819219	6.089857707	5.722532095	5.902430478	5.780616318	6.112093512	5.608833516	6.010779569	5.576117626	5.670738304	4.950233018
ABHD16B	-0.465458027	-0.08445207	-0.683662085	0.04272852	0.709431733	0.871904465	-0.043651976	1.298667908	2.326489454	1.764431072	1.032826384	0.993298815	1.962236527	0.93019056	2.014441064	1.890581272	1.967826421	2.216286146	1.689218865	1.425852783	1.298066695	1.754004573	1.870708908	1.2918163	2.012154848	1.352481029	1.772163289	1.230805302
ABHD2	5.638480413	5.993393617	5.670203283	6.021036459	5.962027806	6.467411956	5.686492402	7.017347376	7.111858558	6.539880018	7.392565939	6.977612044	6.888678304	6.577542282	7.051400345	6.874646535	6.809446554	6.217258476	6.94697291	7.486156679	6.889250747	7.564635934	7.203482655	6.759646297	6.746009721	7.145850272	5.86757396	6.697496561
ABHD3	2.672785573	3.009530882	3.369361015	3.175931505	2.346569824	2.691049084	3.137406303	4.773446883	4.945940787	4.564445478	5.741057588	4.836778283	4.65645955	3.495261398	4.039978174	4.722979306	4.485992133	5.035942486	4.984146701	4.689957132	4.865013705	4.439689165	4.768144235	4.396081602	4.969559697	4.709736699	4.010169822	3.708053588
ABHD5	6.199569416	5.970888284	5.741052709	5.676392494	5.932720575	5.890097583	6.401630343	4.720773499	4.246194993	5.739298102	4.263496435	4.104313526	4.728952037	5.458456354	5.764125248	4.960826156	4.27186423	4.673557055	4.771938171	4.899439553	4.891048696	4.446556746	4.764525596	5.216434207	4.597214738	5.216839523	6.266956639	5.429074716
ABHD6	4.671045465	4.522646816	4.804110447	5.145482537	5.584394719	4.654996279	4.504637196	3.0636941	4.457447874	3.070014258	3.261020148	3.279504881	3.63917712	4.540914231	4.468375846	3.678056744	3.331236391	3.303903584	3.689193691	3.264035493	3.530977229	3.320693319	3.875669354	3.737349083	3.761933275	2.912949953	3.637302652	3.731072964
ABI3	1.416133171	1.966735348	0.639856926	1.072503315	-0.310978466	1.913668492	1.189616491	4.213890528	5.334031194	4.488579414	5.15833192	5.075887045	4.963322875	3.528947877	4.653849849	4.851175301	4.867457201	4.903490037	5.076988481	4.794481763	4.775902452	4.952552409	4.829774345	4.470459654	4.719744465	4.78237431	3.788981461	2.985805787
ABL2	5.642553723	5.80022369	5.711011301	5.331809856	6.080818032	5.953277576	5.805396551	8.09864169	7.860630173	7.43783935	7.037099285	7.568208103	7.325645535	6.898857041	7.215967627	6.97453941	7.064367363	7.410920791	6.800876062	7.35659984	7.754001143	8.058332497	7.332676193	6.746962832	7.962939507	7.32341136	6.974601884	7.1184751
ABLIM1	9.297882958	8.996555673	8.832052491	8.969505411	8.147748932	8.559162315	9.007898931	6.968746159	6.702602098	7.82781384	5.930707024	6.564287407	7.298384817	8.40669639	7.744002741	7.468682709	6.583660309	6.309073083	6.515764599	7.244019864	6.720849853	7.024398856	6.901441798	7.586178532	6.942516	7.245631103	8.700784102	7.766794681
ABLIM2	2.915778346	3.623829252	3.475726719	3.4910453	2.435597891	4.044145305	3.326423032	2.275074804	2.017071663	2.6991447	0.825428944	1.537821231	3.008984665	3.04996964	2.490334454	1.893733349	2.624221711	1.99664841	1.739086966	2.496341305	2.004587068	2.618257838	2.357423056	3.362300955	2.338354584	1.513678587	3.62848541	1.917843379
ABLIM3	3.559906963	4.409550918	5.782461878	4.35918411	4.592976725	4.036303134	4.253876765	3.445591819	3.418396304	4.025906263	2.870211984	3.812646348	3.89969026	3.372062177	2.536995581	2.522559716	4.130852223	2.837728452	2.72144875	3.271618715	3.688976336	4.102824276	2.80340799	3.683817021	4.045323014	3.623701406	4.057065492	3.934110274
ABO	1.73634349	2.236671521	2.749433181	1.92080162	2.1352184	2.31416798	1.907665012	1.32929313	2.242480488	1.005683738	1.559001134	1.165394629	1.267418602	1.029946848	-0.362132653	1.965561968	0.611818862	1.183884359	0.245026543	1.447661303	0.953755847	1.309333914	0.684383272	1.818369622	2.342951031	1.533696864	0.928892978	-0.480526916
ABRACL	4.106619416	3.840388483	3.570678701	4.174745969	3.121345416	3.671429639	3.977604266	4.895386656	4.120612473	5.030973659	5.699391926	4.367973911	5.034814421	4.988501303	4.670983948	4.612291424	4.360220124	5.247443572	5.239692346	5.077854105	4.988256809	4.608351531	4.81093518	4.491787805	4.324228936	4.387859588	4.87180514	4.347355097
AC005338.1	3.470936787	5.361119648	5.005507318	5.633013393	5.469559772	3.671088202	4.266938239	2.243128089	-6.014824198	1.65392248	2.699474266	0.493594168	0.448897249	4.370066559	0.872725223	2.360291652	-6.098149234	2.285122405	1.440760739	3.014283315	2.736391147	3.418174513	3.486981451	2.474152112	-6.67848048	2.627513342	3.185027138	2.513593932
AC007192.4	3.311074341	4.122140168	3.465896407	4.266801671	4.471561276	3.637322876	1.806474511	5.533174416	5.219326964	5.968299058	6.357281841	5.979076256	6.315679208	5.859071464	5.886206425	5.642067297	5.120571485	5.500908779	5.503332339	5.928415272	5.333320742	5.545289331	5.868531428	5.47414281	5.164947096	5.460840933	5.78734485	5.100551347
AC007325.2	4.638728489	4.369836216	4.37975653	4.66684209	4.465281568	4.074734856	4.339390734	-1.723019964	-2.347615784	0.254012317	-2.824264663	-0.039420823	2.249520776	2.597445049	1.956845914	-7.014186164	-3.256650883	-2.493979164	-0.940679351	0.232479486	-2.287063289	-2.937611818	0.043590516	2.908104622	-1.804056541	0.304351017	0.830132809	-0.228160016
AC007325.4	3.82096013	3.597141781	2.047609128	4.313593886	-1.657722905	3.269231764	3.670461148	0.729857935	0.383790646	0.380162389	1.827149692	-6.806360225	0.751818071	2.649042002	2.28016812	0.211689039	1.319537957	-0.423678581	0.221500601	1.346613613	0.812496073	-0.743420911	1.34071568	2.056336367	-0.051100174	1.441172281	1.709394523	2.31008765
AC008522.1	3.827848103	3.851961613	3.839232664	3.837144816	0.326861041	2.867300224	3.607463396	1.398037806	-2.905502735	1.402529076	1.277095181	2.200542495	1.110164777	2.330700074	1.995511066	1.596318854	1.399707426	0.726716867	1.279687511	1.41991937	1.278597686	2.352664769	0.850331779	1.836830276	1.724011982	1.315765873	-2.449898241	2.304383328
AC008810.1	0.294258103	-0.214737597	0.929909563	-0.75809171	-2.259487318	0.666579493	0.190102457	-3.041904043	0.825893594	-0.882176631	-4.994285595	-0.13444863	-1.80045124	-4.806589268	-1.81529689	-0.379599283	0.234882726	-0.87030371	-0.268761518	-1.042961198	-0.613235095	0.24998904	-0.864635606	-0.681441905	-0.890008151	-1.025321782	-1.540443316	-0.727824059
AC011330.5	2.890340219	2.686100256	2.423254982	2.51392722	0.309464326	2.836022078	3.088853241	-0.574245585	2.205344669	1.735368513	1.121102098	1.050908448	2.158540578	1.013389352	-0.21905548	0.238052809	0.941634024	0.219108034	1.004306179	2.531766038	1.994888511	1.577957343	1.761539894	2.404460414	2.577291197	2.311602685	-4.019704523	1.648970264
AC011933.2	0.738395831	4.09340157	4.546969011	-0.407228067	4.52985442	3.739713826	1.591819758	3.473540044	2.575758976	4.282898073	5.276323559	4.913518192	4.2621044	4.60937837	4.503558015	4.187688807	3.360684745	4.606074172	3.782425554	4.792490679	4.305360936	3.783767013	3.721536038	4.31360473	3.377070096	4.085822194	4.660003786	4.489305096
AC012066.1	-2.831179802	-2.129269178	-1.40473986	-2.351039503	-2.259487318	-1.640579953	-2.608002159	-0.694234599	1.115556992	-0.935369618	-0.452879761	0.245875812	-0.291268605	-1.950612745	-1.493437631	0.286227497	-0.036860953	-0.730054426	-0.802443692	0.975765148	-0.062806657	-0.212293183	0.330466882	0.535132008	1.022495506	0.169181875	-1.192540023	-3.076290562
AC013264.1	3.495527674	4.60032925	3.956414459	4.451603142	3.44986933	3.714488605	3.92605661	6.7111755	6.657332622	6.473304838	7.253550945	6.23196036	6.452581046	6.115459965	5.217236206	7.188910037	6.144944158	7.132165103	6.783441874	7.099123171	6.93806798	6.553025663	6.870793678	6.553671085	6.856259135	6.821755873	6.213718206	4.842242731
AC013444.1	-3.724341496	-4.462728568	-2.365769333	-5.223995956	-2.259487318	-2.686690614	-4.487019392	1.522074851	2.725695014	1.029222432	0.893094094	-0.293917832	0.241056179	-0.907314756	-0.968964395	0.713816716	-0.036860953	0.187160001	0.855367365	0.59771706	0.983188046	1.766361863	0.387438706	-0.578560811	1.008756373	1.641067299	1.035077232	-3.614108432
AC015688.3	-0.773954468	0.207855772	-0.41334346	-1.225601716	-0.09675867	-0.218990182	-2.410680835	2.799639625	2.131652685	2.546352584	3.027643381	2.634728631	2.865272744	2.046982725	2.237710499	2.058921834	2.61799246	1.838119413	1.870397012	3.278359489	3.078351195	3.119313258	3.401878762	2.179490898	2.372471026	2.697447518	0.749716412	1.535253299
AC023908.1	2.376181355	3.772380904	2.998980523	3.517597263	-2.259487318	3.783825531	3.405964782	6.09960425	4.533049559	4.678779987	5.399963155	4.61849727	4.390833402	4.709428204	5.878067352	4.649813755	5.682727501	4.981214499	5.098694645	4.806653589	5.266874776	5.995340135	4.626172537	4.123144157	4.396309207	5.048334879	4.264934107	5.990621224
AC026348.1	3.655458054	3.480891435	4.28265111	3.213092686	2.547114913	3.687619719	3.943470424	1.852014026	0.926164953	0.159609139	1.178468623	1.368059153	0.930213082	1.503428661	0.459869313	2.145500644	1.912001223	1.090794803	0.472423134	1.511039488	1.333130351	0.609431605	1.81061976	2.28921309	1.788484265	0.712975074	0.889192105	1.755121613
AC067945.3	-3.724341496	-3.31735281	-2.912786363	-5.223995956	-2.259487318	-2.506390683	-2.897887238	0.262691454	2.071014378	0.49909233	-0.234758087	0.155529574	0.577736857	-1.082581474	-0.829369563	0.964266308	0.158305952	0.811064286	0.154004723	0.776806001	0.166988662	0.032446406	0.687597031	1.268068769	1.177903409	0.317958039	-0.977225591	-3.614108432
AC069368.3	-6.532696457	-6.843737561	-0.1264277	0.882234068	-0.956074457	-3.187532803	-1.935304769	0.724408077	1.793694325	0.638454827	-2.981437132	-1.665583532	0.048972093	-1.461599513	-0.420650372	-0.442353465	-0.011893162	-0.545591951	-0.87110965	-0.799348272	-0.287399567	-0.650593916	0.678855858	0.401418328	-0.01535892	0.920548449	-5.870652969	-1.315025621
AC079325.6	-4.946956088	-5.209374485	-6.595449859	-2.854813533	-2.259487318	-4.267031606	-3.74755056	0.291546207	0.404577432	0.152490682	-0.466114621	0.326692208	-0.339764564	-0.20316944	-0.920916256	-2.920193942	-0.079275141	-2.760353467	-1.429931887	-1.25183873	-0.083716463	0.40860234	-1.602539455	-1.889412574	1.022495506	1.51293849	-1.749597314	-3.324972601
AC084219.2	1.968407707	2.133283068	1.701532357	1.733509448	1.833490626	1.962428677	1.105276975	0.502894832	-1.609163814	-1.890094846	1.197146271	-0.144010706	0.426867673	0.490289917	1.829484325	1.233520784	1.835256293	1.56227802	1.672030847	1.229943414	1.128276889	0.28819592	1.757248005	-0.202331545	-1.878559581	-1.058013478	0.630024321	2.011280028
AC093616.4	-2.373307943	0.275227919	0.910325717	-0.255872827	0.659207754	0.748589702	0.107852222	3.446849188	2.549181651	2.951239603	2.743254435	2.424320554	2.200787666	0.294803856	1.731474723	2.541303973	2.724555387	3.718812551	2.955094984	1.429416276	3.247213817	3.20078415	2.727152257	0.924441144	3.22138634	3.412703472	1.487787585	3.42932568
AC093724.2	-0.152500446	0.121967848	1.035652147	1.592725797	2.105222217	1.070162751	1.780881422	2.159233222	1.949076851	0.962640574	2.043160139	1.796597301	1.908567362	0.211401735	2.962493308	1.901296024	2.630250731	2.66814881	2.491239169	2.169134924	2.439728539	2.634842586	1.982267744	2.060386038	1.425137106	1.862817312	1.031304358	3.615904104
AC233755.2	-6.532696457	-6.843737561	-6.595449859	-5.223995956	-2.259487318	-6.561537296	-4.487019392	1.769537372	-1.303433618	1.231140938	-0.345803654	2.632330548	1.996337591	-6.084824856	-0.535859651	2.094916134	5.878371819	-6.191984253	2.202087577	0.431937192	1.260265111	-0.538113532	1.981791732	-1.532339191	1.780566834	1.997364613	0.640351191	0.744516977
AC240274.1	4.965133721	5.459671264	5.160421057	5.53268576	6.312994774	5.174047246	5.945944669	3.838522684	3.184841677	3.548636985	4.199099977	3.90775445	3.824977946	5.35677823	4.066736762	4.860827081	5.336326732	4.032822564	3.896254728	4.316344304	4.423981379	4.780138783	4.754288802	5.032944501	3.315155796	3.798931477	3.788879575	6.175827222
AC241585.1	1.338174645	1.161760469	2.263552973	1.082103826	0.643621199	1.726129695	1.208347885	2.36426224	3.798763283	1.827121213	2.743137592	2.518439969	1.640509173	1.811480642	2.802803395	3.529531446	3.522147977	3.669894306	3.178776403	2.698349408	2.779740351	2.796407079	2.820900074	3.252517925	3.062285022	2.388565439	1.309037876	1.402851185
AC245100.1	0.089445787	0.061039478	0.702666451	0.398753592	1.296869278	1.120142747	0.800086189	1.60035887	2.945313071	1.734090006	1.746828056	1.825175471	2.176167722	1.19885587	2.518391111	2.774136435	2.457109026	2.965474562	2.667726646	2.275987343	2.509253753	2.289252364	2.398621093	2.573818889	2.755067158	2.156068072	1.532261455	1.135163777
ACACA	6.701708346	6.740746821	7.054738408	6.004303162	7.474678342	6.900938296	6.799800851	5.42779989	5.834229818	5.938061012	5.12232246	6.11310377	5.854384853	6.245359134	5.888676564	6.238435867	5.66190389	5.505928717	5.417938704	5.955462482	5.613454564	5.773795322	5.705196582	5.966307326	5.788664752	5.678241203	6.474324607	6.33224561
ACACB	5.081622542	5.970713889	6.690855867	6.002086357	6.338613609	5.059734387	5.141279283	4.568602534	5.172423761	3.913060262	4.184199386	3.986081741	4.184336898	3.974079894	3.957415551	4.487505369	4.919303208	3.626611639	3.681723495	3.81052796	4.256194017	3.958970362	3.829205385	4.693371988	4.316090641	4.140251873	2.928638984	4.097126286
ACAD9	6.23177528	6.091171767	6.022525679	6.050335574	6.092813594	6.270968531	6.009290843	4.866275478	5.317294759	5.005839572	4.721322345	5.102593689	5.242237863	5.554469614	5.305086308	5.304765154	4.689522077	4.658520347	4.638300221	5.098833571	4.667878246	5.060299317	5.101450141	5.534098825	5.020774601	5.083576238	5.617278099	5.304035979
ACADL	2.587344551	2.60218008	3.548528389	2.890042417	0.354535421	1.964489082	2.659447942	-1.192298422	-0.545359857	-1.411529671	-1.291994514	-1.69800437	-1.879744672	-0.561660083	-2.408592098	-1.362166309	-1.97465344	-2.134969821	-2.884826935	-1.814641681	-1.716674671	-2.408759171	-1.542167231	-0.178796406	-1.142091125	-1.472358823	-0.064081832	-2.535720614
ACADSB	6.559246897	6.452382903	6.31017043	6.027610688	5.717995838	6.205924068	6.539608098	4.881050326	4.592281607	5.084932442	5.710948414	4.393404046	4.778435915	5.117111057	3.870173327	4.551343345	4.40301277	4.073879649	4.233959093	4.529356922	4.309896191	4.415806742	4.408385031	5.277339911	4.256770747	5.191280121	4.843933993	4.373312104
ACAN	2.317261494	0.721619226	0.509540067	-0.302330257	2.713530557	1.666171203	3.393771631	3.21027278	3.329692203	2.336526722	2.063149331	2.509678447	1.715410142	2.265733641	2.075935694	2.41531112	4.086358378	1.736134028	2.337114067	1.948999995	3.246276442	4.47680353	1.292148016	3.142883974	2.575016058	3.924564089	2.034341904	2.984263646
ACAP1	3.319141035	3.89739059	3.966753367	3.511564398	2.198505469	4.12312815	3.583128071	5.566958925	6.786945276	5.334022916	5.965424147	5.447035272	5.660093368	4.259768062	6.171855049	6.309209318	6.304561288	6.633387725	6.903546572	5.464870799	5.974388486	6.142221585	5.999022362	5.69592164	6.494842092	6.050573809	4.809987812	4.960876967
ACAP3	5.625065726	5.952470895	5.619197448	6.096962805	6.65042685	5.463491699	5.441388809	4.577431343	5.249058927	4.662769865	4.907401429	4.81709653	5.582140881	4.794302408	5.026417713	5.394572504	4.868709679	4.345513886	4.356280638	4.577703695	4.590866735	4.812365001	4.503137789	4.963123549	5.034142736	4.936329688	4.899360614	5.502350189
ACAT1	6.30438533	6.305062283	6.295978981	6.851134844	5.624668635	5.918444655	6.157939496	4.911315429	4.442400115	4.801313517	5.730405616	4.747832058	4.250271935	5.487271846	5.577064811	5.185932857	5.026180407	5.526445636	5.458435204	5.36180316	5.236558336	4.534394616	5.143437129	5.201443121	4.712135426	4.811193857	5.163927583	5.570238554
ACE	3.131691546	3.740877144	3.323221081	4.167657202	5.18352021	3.780327371	3.720594293	3.872228545	4.591229927	4.215593707	4.753709206	4.41699386	4.165514744	5.555473533	5.379243331	4.499303202	4.917375686	4.28725398	3.880697943	5.319888846	5.043401539	5.560321658	5.639100757	5.246425666	4.935157592	4.493961585	4.017783858	4.77237745
ACER1	5.1556635	4.789923516	4.433705315	4.295729179	4.171161288	4.28718028	4.604606835	-1.209603704	-1.156332278	2.905560108	-2.598959131	0.03766636	2.46724014	3.687839862	3.377433244	2.612208863	-2.857132764	0.236596257	0.285825387	1.972173757	0.15908283	0.110708269	1.673395351	3.142999113	0.122617578	1.911481854	3.354725547	3.529112372
ACER2	3.409516608	2.989548662	2.850876473	3.474934464	2.875861596	2.86971806	3.375110324	1.164713714	0.815394886	1.842294786	1.45342078	2.015312308	2.47805461	2.025309782	1.892011926	1.696637302	0.931084925	0.623164187	1.495880885	1.588206991	1.451283823	1.087668744	1.468494412	2.038146849	1.36207201	0.939129309	1.727069663	1.378897019
ACER3	4.537108335	5.031604849	5.246742193	4.568847817	3.930049413	4.988117374	5.16984073	5.933868003	5.321562153	5.676251001	6.370788773	6.397688928	5.441905669	5.804779801	5.675254258	5.516505509	5.758142552	5.561741082	5.396404538	5.925627341	5.941877675	5.881786535	5.921667845	5.225899182	5.534620249	5.795708257	6.096167881	5.697917055
ACHE	-0.953498307	-0.877416225	-0.817661838	-1.264110595	-2.259487318	-0.031916127	-2.050842838	0.644439943	1.296225292	0.861928758	0.030694222	0.37674161	1.232971406	-0.110338494	0.618052826	1.227431402	0.072158623	0.21286714	0.42857273	0.306008105	0.341759513	1.083727722	0.558593737	0.371407962	1.893942521	0.871312405	-0.815762377	-3.225087006
ACOD1	-4.919630593	-5.181600885	-6.595449859	-5.223995956	-0.796738397	-3.748673045	-3.714746121	6.38428687	5.450284954	3.768981319	2.719617057	4.943718399	6.400501809	0.61061358	1.071964678	2.548664084	3.219161862	6.442862118	5.251463055	4.09070155	4.727729308	4.536858627	4.137821402	2.933688134	6.880191257	3.695865793	2.158497984	-4.427836911
ACOT1	2.477018312	3.078573737	2.317657556	3.016368739	4.453155031	1.658185329	3.871452899	0.666341499	0.097376399	0.696525824	2.086269276	0.327581725	0.257562151	1.718530705	1.583100748	1.526260518	2.411141927	1.778847002	1.825538719	1.670654443	1.384940998	2.21083501	1.226173877	1.107942077	0.30179164	1.088432374	0.794202637	1.822916965
ACOT7	3.820108827	3.617831532	2.838437787	2.925791297	3.650170582	3.570500371	3.817064678	4.346154505	4.277591975	5.066939889	4.45260692	5.386420904	5.131829516	4.446368712	4.828461478	4.397944812	3.991462562	4.015359308	4.413071838	4.669429887	4.316154582	5.062663122	4.82606622	3.811646894	4.589203625	4.584858544	4.810863746	4.044871314
ACOT9	4.431245316	4.824169847	4.656580381	4.800776941	5.397897803	4.709222295	4.572164168	6.426546702	6.431913744	6.378164342	6.198148973	6.145029426	6.298438861	5.60305819	5.724140877	5.599220523	5.81560262	6.2311748	6.303837244	5.890531681	6.579299107	6.353830268	6.001387977	5.523626019	6.206621275	6.269013689	5.895290424	5.608822858
ACOX1	7.863595403	7.814865341	8.201908183	7.952740678	7.500621923	7.956883622	7.554338913	6.226666346	6.449772868	6.911819712	6.315618186	6.502419147	6.548358507	7.456335515	7.244220032	7.004081667	6.908047672	6.910509522	6.837895229	7.018045589	6.589769961	6.982493069	7.145433842	7.21368391	6.702456204	6.716643955	7.279549401	7.18425052
ACOX2	1.377344497	1.986640484	2.780617422	2.688917341	3.268940332	1.766564122	2.27942585	-0.389488098	0.331526714	-0.033382126	-0.011995743	0.269209673	0.492458392	1.806404517	1.009787666	0.358462575	1.422073961	0.574045654	0.119757041	0.740870923	0.635486537	0.578113663	1.278357659	1.204855696	-0.352260544	-0.419957581	0.074969956	2.342762717
ACOXL	0.013233792	-0.331351531	0.675074377	-0.034372379	0.928790875	-0.190305302	-0.229572635	2.869300847	3.068635079	1.728608189	1.839756447	1.908902022	2.11575634	1.000733497	1.125215572	1.725336665	1.528281736	1.759757236	1.567198436	1.277217736	1.567051588	1.063307071	1.698620414	0.868153365	1.889358021	2.154296316	1.012368379	1.249522681
ACP2	3.535438653	4.080563765	4.107616805	3.838651473	4.326209626	4.094434834	3.967720035	5.956919366	6.694386344	5.928018336	6.541334329	6.129592278	6.557971158	5.34043222	6.23914738	6.362386067	6.17319017	6.553500163	6.852405966	6.814541519	6.523559936	6.879374103	6.953294127	6.01715727	6.146781458	6.636249498	5.439889177	4.996280374
ACP5	4.816279762	4.763289464	4.186171286	4.909247252	5.662706076	4.994540009	4.789167062	6.445695625	6.632321379	7.376717371	7.881342955	7.174497889	6.992761543	6.829341226	8.160501431	7.321184878	6.638118092	6.892922596	7.066964571	7.284789417	7.074887741	7.793506411	8.070500098	6.662120433	6.234978283	7.70773312	7.199460405	7.069258434
ACP6	5.226208575	4.65641111	4.100597208	4.485943621	4.413250858	4.244276132	4.73090595	3.219688937	2.330127545	2.990151954	1.595231834	2.999708879	2.831130602	3.213790745	3.318228974	2.660083852	3.128107989	2.487544916	2.830165517	3.060775591	3.061977239	2.223655252	3.028759743	3.44359262	2.485723539	2.528988164	2.922141147	3.929809615
ACPP	6.467515781	5.980189719	6.044903984	5.734012591	5.823592946	6.470777831	5.905559006	2.469099407	3.024233352	4.392406242	3.716627564	3.198254439	4.461346551	5.7484722	5.506464221	4.784508672	3.398852877	3.71997306	3.837303959	4.441371194	3.513664213	3.060817762	4.61848345	5.681017194	3.116197229	3.899722911	5.579491686	5.626931537
ACRBP	-0.156671267	-0.318224691	0.279091544	-0.229089114	-2.259487318	0.394531396	-1.753535098	-1.058372283	1.206691433	-0.37453212	0.685822208	1.176829563	0.373749929	0.881068536	1.318228027	1.355941624	1.781091134	1.067887295	2.129038226	1.91632279	1.023879394	1.685094318	2.546445371	1.906571379	1.362832059	1.259802548	0.098668265	-0.697219701
ACRC	0.774607588	0.763351057	1.037435732	1.175550392	-2.259487318	0.543024783	-0.158865717	1.716745927	2.272196308	0.895337615	0.668474191	1.19816997	1.675182666	0.39153277	1.234053578	1.643807931	1.481164651	1.851175086	1.973423447	1.211220849	1.53878243	0.787298993	1.517461112	2.003596917	2.637832178	1.035266879	1.207986058	0.754904372
ACSBG1	4.531996461	3.699346956	3.414529738	3.604641533	4.425360102	4.898100361	5.711745749	1.55392442	3.186267933	2.571081758	1.604629185	2.535851233	2.451207728	2.62614507	3.209033744	3.180089555	1.87795546	2.183429282	1.820591356	2.377266089	1.975602926	2.148559733	2.233085009	3.149300715	3.387478397	2.4460814	3.108319962	3.536153127
ACSF2	4.557885143	4.619638655	4.748262438	4.751705929	3.775539218	4.222690801	4.38932793	3.120094225	4.408976344	3.418041237	3.487482046	3.520567454	3.376294758	3.47679285	3.56314684	4.227351038	3.622322777	3.47843499	3.986854742	3.957696761	3.718025934	3.627693359	4.16968192	4.01665502	3.048941805	3.634752269	2.805103167	3.045037031
ACSL4	6.273640452	6.173585486	6.364684901	6.402827567	6.102016208	6.71784829	5.977221934	7.823351762	7.828906532	7.548617473	7.950680491	7.875066721	7.51614175	7.567520086	8.021790149	7.525181881	7.983332178	7.753655973	8.175507137	7.939460954	8.095221505	7.925621736	7.998465282	7.655829558	7.516359736	8.106296672	7.346550769	7.429018714
ACSL5	2.121566551	3.505199843	3.061128031	3.479857041	3.616028289	3.693676085	3.545311177	6.648531888	6.253576463	6.027830917	6.40428905	6.115816035	6.391174358	5.52774807	5.778895948	6.035790195	5.979944895	5.84639127	6.122934268	6.350896859	6.337509194	6.267235908	6.422723874	5.63211826	6.15348249	6.244730066	5.149642686	4.081067473
ACSL6	0.326692067	0.558937653	0.908199302	0.33495216	2.511707835	1.016029177	0.962398893	3.005331853	3.126385833	2.164174276	3.377473659	2.791502212	2.290948611	2.709260829	2.680016827	3.111110445	2.428281177	3.585386275	3.711799306	3.449679381	2.694579169	2.199529595	3.38025996	3.189165257	4.029001938	2.618090015	1.667918882	1.392082863
ACSM3	2.977988011	2.030694815	2.802596241	2.334923641	2.816603202	2.520786311	4.029833976	1.965016308	2.212734518	1.585217621	2.441191932	2.102124449	1.849127747	1.610970817	1.757257719	2.709660752	2.089623644	2.187069954	1.673279662	1.87067262	1.941660583	1.502859959	1.617059285	2.491536813	2.097739459	2.178274163	1.259860828	1.844444051
ACSM5	0.868126338	2.783869709	3.56050847	3.431744176	2.244538002	1.104526712	1.885719946	-1.414193215	-0.716138371	-0.473834942	0.554077432	-0.181514923	-0.358371636	1.651570564	2.285809794	0.304338344	0.313709818	0.840294546	1.009695818	0.569738819	-0.289488465	-0.325654479	1.136129672	2.434255952	0.33155317	-0.222572074	0.298494638	1.411170817
ACSS2	5.991755526	6.558918587	6.143423555	6.548397818	6.357705333	5.420053219	6.060787691	4.374098611	4.947838351	5.180119752	5.043161646	4.731199016	4.703592164	5.425609948	4.980665877	4.86733356	4.902868793	4.325268601	4.465886532	5.181230391	4.776332443	4.809625721	5.106204574	5.118134905	4.677838224	4.92579514	5.016395617	4.52992687
ACSS3	4.047737385	4.753071946	5.090696713	5.069540449	4.872825105	3.676937057	4.533028849	2.785064508	2.514717131	2.974411722	3.305181526	2.640141954	2.244678259	3.719196021	3.004704672	3.276797504	3.445102894	3.129024898	2.674687617	3.073534013	3.174610209	3.205857728	2.892938463	3.240887451	2.281206392	2.56083323	2.755358788	4.352333621
ACTA1	-0.381060913	1.086548028	-0.218793035	-1.534836997	1.106121236	0.169285869	0.596807484	-2.523730508	-3.352653223	-2.262536351	-1.701495753	-2.815029429	-3.08256651	0.970572039	-2.982543075	0.382624494	0.431936075	-3.958908025	-3.783481765	-1.11813769	-3.317100561	-2.995380887	-1.21940088	1.88968469	-2.020661907	-3.194962059	-1.663103725	-2.953425246
ACTB	10.74101582	10.93774395	10.44202178	10.58648836	10.65492706	11.41699522	10.99297662	12.40536959	12.38219264	12.48753052	12.16142375	12.74053977	12.71844498	11.86417121	12.23042722	11.90764403	12.26083742	12.0605054	12.41976703	12.07103781	12.26447001	13.02136593	12.47189825	12.01218845	12.3878219	12.68820689	12.17692368	12.08923614
ACTG1P10	1.454513354	1.226219651	1.868263776	1.55822031	0.721032802	1.330596403	1.212586172	0.71423927	1.490772534	0.093303679	-0.454464189	-0.127010236	-0.046753073	-0.108927445	-0.16299121	1.129408114	0.123132179	0.255784115	-0.244083907	0.27554042	0.186874367	-0.258762566	-0.015942096	0.909884773	0.22294177	0.025735481	0.053475196	-0.154107087
ACTG2	4.695223733	4.45364929	4.377811537	4.293516262	3.598511012	4.822831502	5.143556482	2.323379838	1.804183198	0.550661877	1.592744476	2.797952309	-0.234139569	4.604076289	3.033283308	3.126434299	5.392616411	0.62252041	1.446002503	3.071681098	2.333151242	4.145530979	2.507987908	5.115536517	1.9374392	1.918289152	2.260010536	6.543402515
ACTN1	6.628261601	6.715868596	6.640912254	6.27585305	6.683677046	7.227731782	7.038281868	8.429299213	8.113482512	8.177740205	7.703236661	9.177498127	8.860458349	6.930656789	7.074852638	6.747149796	7.630073676	6.83020191	6.340195716	7.523304758	7.390075699	8.88007604	7.193622987	6.843545902	7.981062323	8.195003206	8.038040196	7.598669003
ACTR3	7.761407327	8.082973258	7.507202968	7.86030454	8.179643005	7.940174195	7.798926245	8.926040462	8.477583128	9.097989535	9.031910708	8.854651814	8.861301588	8.983659762	8.879087619	8.64150552	8.827993072	9.104810229	9.068629799	9.175844842	9.199943231	8.875946511	9.037157797	8.364482199	9.050177072	8.988344535	9.241787028	8.880322693
ACTR3B	3.455667363	2.567459313	3.407759752	3.889537811	2.029073325	3.32430433	2.853495853	2.320610032	2.596646003	2.171152892	2.641971702	2.165767054	1.983105248	2.448810401	2.385659668	2.381002095	2.507281316	2.490451703	2.09345264	2.184930237	2.185324816	2.136582771	1.876176833	2.599249667	2.792070718	1.93192839	1.955539161	3.141278263
ACTR3C	1.8576809	1.204237117	2.246233411	1.326749149	2.29717722	3.51798747	2.205377467	2.358311308	2.606719418	3.535471312	2.881592543	2.63489515	3.011209573	3.222400683	3.605637841	3.332105625	2.752629081	3.209944618	3.375589561	3.469853878	3.048606554	3.100599612	3.508238518	3.44145345	3.27789102	2.959598826	3.545379842	2.911660913
ACVR1C	2.965756457	4.724651115	4.979695098	5.261231896	4.494773677	2.193326391	2.272251247	2.018108852	-0.033536413	1.037938456	0.248815431	1.005013508	0.398040535	1.656658705	0.433656649	-0.308258795	1.086248713	0.132699204	0.118248882	-0.173674046	0.789251553	0.057614806	-0.113142552	2.144294849	0.772282251	1.117433912	0.222166178	0.926617983
ACVR2A	6.213552298	6.140641502	6.141396131	6.084971285	6.188064362	5.707489044	6.17452905	3.517035575	3.052741867	3.918183394	4.027921965	3.553664685	3.845344996	4.997240181	4.948655342	4.527346502	4.472158935	4.299291286	4.273454787	4.477165847	4.056551297	3.755965699	4.260213879	5.127830093	3.804203862	3.445367984	4.181134749	5.833598567
ACVRL1	4.190704592	5.249797214	4.914582626	5.461718101	6.193430826	5.502061546	5.14247299	6.032022885	6.411441919	5.872964982	6.675461667	6.077535382	6.078349554	6.174440808	6.477073838	6.243993919	6.552450142	7.040084787	6.492275132	6.480400669	6.840274628	6.856954333	6.48617131	5.914491753	6.500628072	6.36063668	5.682184695	6.823160218
AD000671.6	-0.150149248	0.896394262	-0.347195333	1.188089275	1.833046213	1.318052117	0.602236548	3.539042657	4.193104257	3.744761464	3.957836945	3.792220548	3.998738432	3.236574385	4.354504094	3.972919685	4.046340271	4.362146386	4.696762267	4.095052421	3.97649741	4.241690482	4.559930979	3.836899614	3.779737511	3.966210837	2.555976744	2.450340179
ADA	1.655750196	2.777830072	3.01509283	3.140638236	2.477486824	2.686399861	2.4399475	4.497037102	4.458019264	4.117866647	4.668588827	4.615756827	4.263785679	4.263407696	3.849194403	4.143914777	4.580681944	4.336737542	4.689792338	4.482500763	4.373400915	4.354580727	5.010594691	3.766666841	4.414331496	4.326488226	3.282425349	4.503518919
ADAD2	2.60654833	2.090547946	1.82589714	2.338862619	-1.131861327	2.468558043	2.571195222	-3.368558371	-2.328126115	-0.944363061	-4.994285595	-2.007440214	-0.196537527	0.178618665	-0.151732447	-0.056198998	-1.314196442	-2.123346148	-0.908794407	-1.007228928	-2.079472314	-1.858469769	-2.222935321	1.099757533	-0.456138761	-0.764670564	0.944153555	0.884736581
ADAM10	6.90736946	6.729888121	6.69858524	6.697311755	6.661005806	6.73201342	7.006496997	8.010344728	7.375486738	7.913198606	7.923982136	7.82565931	7.714177326	7.716187437	7.132023217	7.5176959	7.423799881	7.381578016	7.467427901	8.044543755	7.77410402	7.873741505	7.761798015	7.101444882	7.384041767	7.944511615	8.085331789	7.451037195
ADAM12	1.81704072	3.413942313	4.921516673	3.203977408	3.770754094	3.445222393	2.826721536	5.641614655	5.200774706	5.257975931	5.783376824	5.449686188	4.977200232	5.040302437	7.084082465	5.615045083	7.91668441	6.12367991	6.824863376	6.445231226	6.743966313	7.383485238	6.852017088	5.681949705	4.910877662	6.165157556	5.363409231	9.868376842
ADAM15	7.474763704	7.4753638	7.244248914	7.229639798	8.15642743	7.362158389	7.531039908	5.639428546	6.531262326	6.507224289	6.003057715	6.576460139	6.536892917	7.286150304	6.790376412	6.721895728	6.571471325	5.92287495	5.871905632	6.522217844	6.40119746	6.628564703	6.374838328	7.343130935	6.099496177	6.315268826	7.092203452	7.130889676
ADAM19	2.521430448	2.505425552	3.135942051	3.171427819	1.698995578	4.010753684	2.718674385	7.678610786	8.001824571	7.088900622	6.820696583	8.152066358	7.469317179	5.844803517	6.083145724	6.408958812	6.743684669	6.741723136	6.875387189	6.499862961	7.179903944	7.603723279	6.786517816	6.047521597	8.21797179	7.553917465	6.106615047	6.372144513
ADAM1B	0.027941265	-0.417622409	0.992685647	-0.023310646	-0.115583977	-0.001399325	-0.301388985	-0.28170016	0.697665567	-0.906159344	-0.664935224	-1.30612034	-0.714224854	-1.275387808	-2.162013934	0.117922034	-1.103371004	0.031187847	-0.792516903	-1.318880455	-0.681915802	-1.214570948	-0.967868554	-0.304373261	0.227064333	-0.752296865	-0.800951928	-1.621876065
ADAM22	3.459869763	4.141459807	4.295219907	4.391253502	3.929433802	2.813423591	3.974378144	1.815135875	2.589114189	1.835039941	1.099368556	1.402720185	1.332733592	3.62979929	0.43052097	2.187239483	2.76224529	2.072488085	2.986983934	1.942109727	1.933813999	2.038087121	1.616468589	2.74097459	2.050563334	2.142043187	0.988647894	1.66471066
ADAM28	1.869552533	2.643769885	2.744280805	2.762141264	2.256411842	1.989007093	2.156344933	5.264361032	5.42077828	5.19651769	6.23521852	4.996795465	4.601665305	4.032293675	6.052687086	6.540705713	5.947563483	5.550758602	6.182545831	6.157112367	5.827489013	5.131281712	6.086870771	5.574566025	5.173242033	5.898558781	4.80426538	4.885284288
ADAM33	2.928501171	4.968538815	4.472390967	4.898733896	5.008615231	4.44317955	4.371694166	2.094362429	2.612470671	3.258227203	2.783238106	2.412156326	3.055694075	4.627827638	4.124090908	3.407282423	4.055059952	3.187066233	3.893706143	3.814255072	3.377159419	3.68472678	4.444149971	3.458590557	2.116689438	2.790784661	2.096834916	4.387821415
ADAM8	1.808939049	2.085588332	1.798512042	2.658918958	1.666962222	3.122230725	2.329495879	6.841445407	8.132388601	7.159742732	6.06662905	7.02873821	7.064777335	5.165751182	6.162015714	6.21811636	6.563913589	6.640409006	6.977482785	5.911995679	7.124364474	7.326679329	6.329562653	5.690469286	7.446730463	7.539563724	6.302851953	3.624679059
ADAMDEC1	0.048329939	1.774831805	-1.573086508	0.425295073	-0.698117951	0.606852231	-0.786282717	6.377290106	6.438519717	7.629701888	9.325113423	6.679463877	5.98337124	6.483338789	8.975867343	8.411311315	7.204368575	7.82977266	8.605035778	8.436314864	8.039556843	7.443110619	8.589037066	6.875821672	6.669756478	8.157088938	6.400818494	6.201613278
ADAMTS1	5.146618672	5.424015086	5.010885025	4.585904764	5.27513674	5.731755805	5.748665162	6.692476154	6.22732693	5.57119574	5.667843574	6.666150989	5.897097157	5.981948077	6.093858268	7.128388605	6.278142118	5.708025084	5.998993427	6.049180883	6.740783273	7.367025517	5.651672741	6.309616127	7.017354106	6.282177996	5.364301746	6.050482054
ADAMTS12	3.927653528	4.822491032	5.907195181	4.83234972	3.390131768	4.023261502	4.362224525	5.554374626	5.355059775	5.294834776	5.838716008	5.593412778	5.020533699	5.089978705	6.244472781	5.231189949	6.51470428	5.102798469	5.295014536	5.383508467	6.079741091	6.446194517	5.625507281	4.976168961	5.237819567	5.530389421	4.822841244	7.917863982
ADAMTS14	1.189100383	0.647946671	0.820792802	-0.411668334	-2.259487318	1.095939022	0.274423563	2.73476535	3.905753751	2.666848843	2.377595321	3.487049104	2.890580465	1.398668706	2.796499152	2.051265008	4.077756498	3.00925158	2.588396597	2.867452636	4.051482548	3.862632867	2.821699378	1.446108973	4.108626612	3.48775248	2.995282298	5.735978392
ADAMTS15	3.364801368	4.28972991	4.039035452	2.806147881	2.804019763	3.965413431	4.834370349	-0.099877039	0.664799846	0.216270523	1.032826384	3.647439508	2.213972794	5.012579063	2.074932977	2.587065975	2.578537373	0.519161233	0.292785351	2.030981306	1.051902056	1.631009051	3.443903775	2.216234698	1.525369591	0.143429508	2.535594619	2.529104472
ADAMTS17	2.954216822	3.148503508	3.252081294	2.550095166	3.381986991	2.898971008	2.931028614	0.707761353	0.774425107	2.075366977	0.918224315	0.808687143	1.627047617	2.850855614	3.410469624	2.05183608	1.996515499	1.703907873	2.135774659	1.544319535	1.655958771	2.074593885	1.516129909	2.347443433	0.729650634	1.305879861	1.958124915	2.933332452
ADAMTS2	4.338992338	5.447590176	6.044873936	6.008062366	5.935301319	5.810626647	5.573151764	7.665940155	7.594118896	7.009471745	7.79582392	7.52117324	7.025526678	7.394719442	7.930218809	7.911427645	8.199425247	8.012770174	8.104893544	8.193866225	8.3014285	8.792943385	8.574387728	7.428669989	7.514309971	7.40653689	6.627265143	9.482320043
ADAMTS4	1.80446678	2.591525324	2.481612873	1.483964846	1.497223588	4.085448288	2.053907286	7.3715672	7.974201351	7.674230471	5.507822372	8.099805861	8.056806158	5.787510839	6.137235554	6.605256409	7.18042207	7.602889265	6.773332792	6.767282742	8.007786767	8.47246909	6.624822949	6.683567065	9.44852417	7.370346939	7.131766497	5.623893463
ADAMTS6	0.902950504	1.911270182	1.725317557	1.23111815	0.37516021	1.62140151	1.488954879	2.808124761	2.913951379	1.939417585	2.835908732	3.312635075	2.738226802	2.103757882	2.060603139	2.143325503	2.825151908	3.329547808	2.101384363	2.70011943	2.956128795	2.879209062	2.051719161	2.644727138	3.289048492	2.524967919	0.939989245	5.464972193
ADAMTS7	0.806762934	1.790709096	1.95516469	2.148562107	2.096620794	2.045147684	1.554269761	2.653692807	3.841846313	3.047831991	2.608310881	3.228397722	3.193360892	2.158895478	3.058257775	2.679965741	3.605687623	2.593478706	3.038821285	2.348014735	3.129823922	3.936455095	3.048082352	3.141295891	4.106908801	3.193337958	2.84623741	4.086732615
ADAMTSL2	-0.087760137	0.217633431	0.736538489	-0.069804481	-2.259487318	0.420699885	0.677101154	1.059488201	1.08878088	0.703670236	0.434036674	1.21609653	0.970209089	1.218052437	2.533233287	0.685831865	2.453195929	1.088200392	1.480883199	1.003456678	1.546625607	1.68327049	1.416491062	1.299304909	1.406993463	1.395494625	1.800004342	3.302592627
ADAMTSL4	2.908398644	3.499765036	4.138602235	4.025606517	5.355259366	4.416882579	3.991791288	5.07648544	6.599178269	5.902751138	4.057229029	5.791078658	5.294094995	5.00748401	4.214169024	4.828695959	5.013113234	4.921921733	4.709021405	5.00772174	5.132764184	5.604979055	4.893897078	4.949738731	6.191096061	5.804168217	5.340127268	3.255048004
ADAP1	1.61997369	2.615158075	1.476919979	1.158674081	1.029524645	2.979292847	1.773047402	3.968478845	4.371960267	3.383598213	3.067546845	3.319509884	3.676995498	3.345905222	3.831193294	4.111084906	4.286600521	4.657386151	4.649670555	3.43636094	3.813781371	3.668000931	4.13471876	3.633862717	3.615943791	3.899937805	2.924903851	2.836034602
ADAP2	3.576546438	4.293948718	3.729560181	4.191743773	6.630250212	4.840418734	3.728858346	4.866914082	5.20420536	6.250771079	5.643921674	5.279029137	5.738105357	6.529383533	6.598264926	5.992457234	6.195602424	6.575892468	6.474357355	6.552459026	6.167544945	5.928664616	6.126917474	6.418303377	5.354070707	5.607600458	6.642627339	5.751474226
ADAR	7.846131718	7.719496736	7.694695348	7.451125262	8.265130734	7.956907911	7.706833913	9.237885618	9.412684044	9.268949905	9.019681703	9.193902612	9.452866868	8.532616811	8.289410382	8.865681721	8.716078739	8.766879999	8.824515197	8.880911672	8.945487561	9.355725048	8.946582398	8.87384636	9.43239686	9.362626086	8.950043476	8.191415816
ADCY2	3.526548185	3.656263341	4.14189738	3.783537121	2.64719827	4.165133613	3.824262606	1.637684743	2.331852717	1.276475265	1.689697678	1.541633559	1.56127608	2.621319869	-0.442217365	1.808957159	1.281589735	1.098023176	1.038530303	1.280310762	1.622573897	1.192302068	1.326586857	2.093268169	2.253295973	1.553524316	1.007135528	0.990232932
ADCY3	5.030857492	5.38475529	4.618975693	5.239621397	4.8835404	5.82726944	5.452143212	6.15086339	6.656119983	6.060421212	6.098273949	6.433006628	6.600974667	6.206834041	6.584898717	6.150895494	6.839111241	5.855405065	6.126691743	6.198088665	6.044209681	6.785558971	6.573237829	6.097601795	5.556091217	6.26746371	5.828204017	6.397579181
ADCY5	2.519933388	3.981839398	4.023162576	3.702512224	3.611814977	2.848935366	3.202984808	0.063343449	-0.544083448	0.08791442	-0.625318746	0.09644141	0.484550042	0.998163298	-0.201603688	0.863020577	2.461426259	0.63164306	-0.572127003	0.530660681	-0.306390199	1.003358817	-0.044696827	1.269241397	-0.089752284	0.041505237	-0.506934356	1.436362744
ADCY6	4.970945654	5.897865306	6.470688773	5.625362422	5.788785273	5.449728866	5.286291761	3.633175423	3.369076723	3.080814741	3.241014819	3.855620154	3.626043776	4.23673175	3.895189557	3.560297791	4.55837539	3.700423444	2.84580347	3.691088146	3.893521833	4.217355639	3.508510297	3.860518484	3.964693538	3.901956666	3.021575605	5.428388677
ADCY7	5.266996877	6.004656364	5.21810374	5.912412527	6.655448677	6.372326606	5.043222554	6.9298603	8.189116302	6.832814248	6.998568311	7.29721253	7.527423099	6.99098226	7.152298186	7.79258198	7.669599127	7.78346993	7.833839086	7.584010056	7.411238836	7.568638622	7.661251699	7.467350584	7.631166025	7.164092457	6.949979977	7.167837786
ADCY8	4.371829768	2.592540022	3.183737548	2.117010088	2.828591536	3.733783579	1.806720331	-6.366121265	-6.014824198	-4.969417522	-1.574670962	-3.993463633	-3.794110717	-0.726352416	-0.75003951	-5.316650837	-2.726282144	-5.126470746	-4.767489252	-5.6295996	-5.491358159	-5.501211323	-2.024749071	-1.019847656	-3.281545359	-6.802848635	-5.870652969	-3.369104904
ADCY9	5.205962468	6.338337403	5.104426409	6.520237512	6.54466983	5.22635197	4.449644983	7.011214255	6.009078879	7.314029023	6.799564403	5.68967061	6.252562249	7.314182432	6.689424073	5.974342437	6.137348588	6.01441362	6.116472007	6.445503421	6.391306995	5.983142161	5.403086537	5.959224257	6.381719818	5.876114456	6.917422746	6.91204914
ADCYAP1	-3.397642395	-1.919625984	-0.805633462	-0.681781927	1.717499564	-3.245531479	-6.084563649	-0.387677241	0.69230985	1.266071605	-0.065871264	-0.114702919	-1.078796408	1.318095644	3.114397011	-1.284292881	1.75829005	-0.782312348	-0.037554735	0.641300762	0.218824679	-0.435757933	0.976942046	0.562718604	-0.579622263	-0.277576522	1.40342483	1.788207617
ADGRA3	4.92175056	4.490730231	5.188726791	4.779912417	5.21137696	4.910343317	5.366289255	3.515844816	3.994033587	2.92834286	3.627066835	4.110943388	3.719544325	3.971890083	4.081388042	4.1224533	3.810187045	3.572620024	3.388501227	3.822734444	3.733069882	3.673263458	3.697919588	4.017617048	3.619916482	3.129602307	3.746282518	4.932061344
ADGRB2	1.782519903	1.54576185	1.22642623	1.342800767	2.228999988	1.448259193	1.517029165	1.092419917	0.505514838	0.410050309	-0.291313438	-0.039989744	-0.186048843	0.245585997	1.006670073	-0.924874072	1.302305087	-0.129675049	-0.01739717	-0.768325148	0.171288011	0.276101274	-0.4894965	0.431971579	-0.072498516	0.215310942	-1.359831862	3.238842204
ADGRB3	0.59515933	1.433079415	2.254284481	1.819916803	0.261045129	0.658879436	1.429612726	-0.398694239	0.852909402	-0.797143505	0.802509168	-0.315016308	-1.131128321	0.949949346	-1.305492045	-0.02176769	0.810698072	-1.512967847	-1.111045634	0.30862641	-0.055049943	-0.843165628	0.064910409	1.183649341	-0.520612142	-0.064429405	0.420694678	0.9753192
ADGRE1	-2.371284371	-1.161404832	-1.829780966	1.216811801	1.232539145	-1.063234428	-0.895856762	3.222836026	3.759988917	3.308515844	2.646407734	2.460533004	2.771513922	1.139635895	1.945333499	2.33145674	3.065675725	3.599885189	3.238177707	3.368013687	3.538505775	2.851040626	2.565541959	2.246927693	3.258099295	3.898846136	1.963483741	1.021872486
ADGRE2	2.889211458	3.287115891	3.454456092	3.371748492	2.234097164	3.800628585	3.166010274	6.483553963	7.23266356	6.039680747	6.28589751	6.615218254	6.752668409	4.918809853	5.098696677	5.792077269	6.016209754	6.126380771	5.754884864	6.48999802	6.351775406	6.625985291	6.142178686	5.447753364	6.95387233	6.874110686	5.853942326	3.327593269
ADGRE4P	0.284173989	0.781275402	0.675944005	0.716660806	-2.259487318	0.341718035	-0.046353252	0.482764185	2.596678401	1.182507774	2.561998517	0.83766744	1.191591889	0.342304609	0.794946036	2.445333465	0.822508077	2.783202161	1.660747817	2.430309463	1.225920526	1.342604002	1.956265449	2.509750365	-0.039072031	1.721047845	1.349466585	-0.214837758
ADGRE5	3.862032017	4.68583229	4.143445165	4.797445345	4.940688885	4.687169189	4.741379706	7.465873361	8.150837789	6.994610024	7.293400347	7.553624183	7.53942279	6.487128437	5.564520353	7.105106089	6.738687551	6.958634591	6.569899387	7.130350919	6.980332022	7.43325728	6.965478577	6.619662825	7.766427145	7.383342862	5.744857129	4.398307305
ADGRF2	3.621403716	3.088869809	3.489915498	3.210645603	1.230079726	2.646146053	3.233549455	-1.926912285	-0.776643273	1.115618561	-2.592565105	-2.189103747	-0.061370628	1.287156011	0.863690395	-0.322350463	-2.487117559	-1.088026531	-1.025126419	-1.076741999	-1.849015322	-2.045175745	-0.788639394	0.812726998	-1.042529101	-0.471148916	0.225211911	0.998840467
ADGRF4	6.383980684	5.90093119	5.833833065	6.019630486	5.870022299	5.492953396	6.154757519	2.393287471	1.356414187	4.315191382	-0.13646273	3.04808062	4.282179395	4.75013828	4.552379395	3.631345221	0.563685333	2.129553546	2.062335011	3.13805845	2.23186929	2.728723919	2.997153618	4.415618667	3.207736258	3.512899588	5.192751778	4.311586657
ADGRG1	6.05449287	5.62005025	5.563475963	5.530815007	6.397451487	5.788231761	6.01770417	4.812726499	5.375832265	5.009911247	4.474657434	5.092345565	5.903566241	4.647342776	4.295978382	4.794061892	4.22275441	4.03108859	4.4652001	4.445347777	3.806039111	4.973654465	4.398827785	4.886611451	4.966007632	4.687404816	4.842010183	4.563963731
ADGRG3	-2.47778712	-2.506038411	-1.363304711	-0.09511212	2.031213779	-1.22806299	-0.590110045	3.591720373	4.099291619	1.770842383	1.470221906	2.727359855	2.382865267	-0.604227898	0.637143807	0.433895821	2.670770871	0.62322537	1.61605578	1.415705835	3.549468808	3.676140704	1.892083181	0.966399392	4.141630076	4.577154843	2.301664741	-0.294909958
ADGRG5	-2.515285424	-0.604409903	-2.008607684	-1.351565888	1.119702912	0.68309751	-0.413464112	3.633951481	4.436396762	3.181499232	3.111575223	3.50252021	3.691980472	1.764310976	2.17746186	3.098531048	2.822994886	3.314697294	4.240953204	2.51166166	3.035133318	3.278769934	2.995049217	2.255731319	3.929690875	2.743154105	1.801159256	1.351133412
ADGRG6	5.910633946	6.019945331	6.357127293	6.217121881	5.96438774	6.187511004	6.515129839	4.642468954	3.325861467	5.477672048	2.662574399	4.768861119	5.3862389	5.34884239	4.265686338	4.885736171	3.190548661	3.885375495	3.849709034	4.415271087	4.335948384	4.419050278	4.830704249	5.745329457	4.833831561	4.945498407	6.056757446	4.499681372
ADGRL3	5.462045852	5.597929069	5.300843874	5.433790215	5.310611517	5.706435102	7.002265925	0.268702627	0.72509529	-0.099646676	1.64585273	-0.250369386	1.141548135	3.587348569	1.928163586	3.721806555	2.799647161	0.993098839	1.152485932	2.710201864	0.380141674	0.366963749	2.101812367	3.69056535	0.785696201	0.770478183	2.092473533	3.779724929
ADH1A	0.419626613	2.695422695	3.593088299	3.729163086	1.337643505	1.912530749	1.623123896	-6.366121265	-6.014824198	-5.861679648	-4.994285595	-3.885933702	-3.077089198	0.053882229	-1.763097225	-2.747157904	-0.060172682	-1.821589184	-2.503955357	-2.289740227	-1.505497105	-4.984066177	-1.397871286	1.407762493	-2.011396422	-2.692086764	-2.629334787	-1.127485646
ADH1B	7.438362251	9.703853668	9.84330608	9.955359409	9.818922898	7.991065499	8.012811375	-0.660852523	0.032953262	-1.401123956	-0.479649819	-0.248862321	-0.140468549	6.14710307	1.941526905	0.592865314	6.177248783	4.777389533	3.356559591	0.323088921	4.226554101	-1.359299097	4.071054055	7.315920316	0.067486958	-0.37053929	-0.76580205	1.577836004
ADHFE1	1.459201383	1.971902052	2.902352034	2.23300779	1.360828112	1.682761072	1.37087625	1.345497332	1.14136321	0.488511643	1.198574991	1.325753017	0.751831244	-0.220652701	0.536839359	1.843528139	1.362830373	1.088338581	0.814756298	1.269663328	1.035581295	0.928048545	0.925300038	1.080689249	0.851554022	1.507708275	0.358537307	-0.052511377
ADIPOQ	6.510360774	7.985053531	9.206566429	9.076554817	6.917224027	6.08490937	6.724853315	0.605651295	1.610813768	0.367876016	0.701436229	0.942907052	0.78119196	4.636725471	0.814609824	0.808781083	5.564542375	3.063663897	2.335108134	-0.012308161	3.45492914	-0.026822926	1.667506267	5.681252727	0.858428027	0.195430675	-0.189040468	-0.887722446
ADIRF	6.581578785	7.631182633	8.198440867	8.276568161	7.08893908	6.510617173	6.461578171	4.256460032	3.174321015	5.70828513	3.329803949	4.385195128	4.836461401	5.55053366	4.9035452	3.612320055	4.68819322	3.941657329	4.067166307	3.288296546	4.707357317	4.78985265	3.975803096	5.285371951	4.167979965	4.065643721	5.111203439	4.750932247
ADK	6.348726715	5.667554639	6.236665954	5.942254852	5.607584707	5.519404831	5.677708385	4.641073454	3.921786684	5.731720448	4.695285735	5.209996273	5.346419737	5.695829628	4.894055966	4.515358378	4.278085301	3.994241144	4.060654558	4.771721336	4.628392214	4.616109939	4.395423993	4.925731719	4.629944219	5.141383231	5.643250177	5.244506835
ADM	3.943351195	4.367063331	5.033021454	5.254445836	6.14950698	4.975468038	4.515016314	7.727766063	6.943800008	7.979281972	6.326200567	6.844325562	6.346696401	5.557161463	6.445645786	4.886423545	6.639775415	6.592875722	6.045212121	5.498711035	7.54848603	6.938131072	5.774452178	5.400743341	6.46985661	7.795969367	7.772690541	5.804616353
ADM2	0.368073251	-0.496114835	0.209777329	-0.231636468	1.032538256	0.578205845	0.28944953	1.99529206	2.229409559	1.088056464	0.922098436	2.225501308	1.992497116	-0.30695889	1.49857338	1.048384415	0.460068872	1.08898021	0.704110096	0.479264041	1.027156358	1.081970941	0.449133516	0.578775091	1.625550488	0.99213474	0.356514896	0.582990037
ADM5	0.192526071	1.000515935	0.800910506	0.928319359	0.709431733	0.897825969	7.80E-05	-0.890666972	-0.302972364	-0.288133375	-0.234758087	-1.160409945	0.044840481	0.61819315	0.018059355	0.026379012	0.766295564	0.117637037	0.203879573	-0.068351995	-0.262892815	-0.732088194	-0.437131744	0.612605053	-0.657494998	-0.314500964	0.186839371	0.008507481
ADORA1	2.477766338	1.870106464	2.004711918	2.015735504	1.53600009	2.089231704	1.629792298	-1.483382568	-1.962016938	-2.025119225	-0.87888505	-0.444034559	-1.611347332	-0.187082775	0.15785513	-1.051052662	0.86418153	-1.126304122	-0.931882905	-0.655669293	-1.356204056	-1.226805519	-0.249461265	1.069394038	-1.934995782	-1.04487443	-1.431220482	-0.154745801
ADORA2A	-2.11534304	-0.648714379	-0.340675409	-2.094909327	0.901158621	-0.445956423	-1.555486527	4.510296373	4.727181508	3.308044229	3.848767347	3.820040668	3.797331658	1.199968048	3.314256932	3.647725421	3.892020522	4.334391129	4.313976991	2.931665278	4.287940723	4.06261437	2.993456715	2.721299135	4.357517382	4.660903751	3.353426864	2.250035854
ADORA2B	3.390970887	3.313189921	3.143987371	3.507427286	2.051379658	3.519861684	3.3123077	1.533528718	1.662883842	1.79590997	1.367745965	2.486465659	2.551117836	3.461244829	3.180657943	2.271431844	1.458495479	1.944925454	1.674525688	2.698856919	1.834041639	1.499763847	2.282810316	2.664191607	0.962057665	1.111540698	2.793303769	2.319294909
ADORA3	-2.813885573	-1.288127984	-0.634250358	-0.224611592	1.258674189	-0.071154486	-0.502951886	-4.196691196	-0.229892759	1.359007892	1.359115849	0.169900651	1.101202641	1.63327054	2.706117348	1.458170732	2.241079068	2.827874943	1.495943112	2.173557614	0.953475786	0.269629344	2.601602811	2.389978617	0.094811953	0.244333661	0.782511559	3.270737242
ADPGK	4.969584373	5.008935814	4.960766542	4.909095165	4.854233927	5.342751742	4.918068737	6.759693013	6.931662132	6.57997204	6.840165943	6.737470053	6.701639959	6.120903497	6.766192896	6.840570894	6.860285781	7.160214784	7.209099824	7.001850592	7.210544189	6.797099017	6.951329809	6.374159468	6.861385853	6.942280454	6.207184922	5.85835655
ADPRH	1.983835542	2.923823696	2.799367238	2.886729516	2.952845749	3.002741796	3.1357703	4.296865838	4.182529172	4.304576062	4.658326611	4.101570108	4.429137241	4.360302449	4.120978307	4.107221948	4.707430363	3.951359515	4.319718168	4.254274183	4.760509396	4.790439352	4.676492592	4.091964562	4.490349378	4.772689973	4.353069682	4.015869987
ADPRHL1	3.014206486	3.697079501	2.840709989	2.650887877	5.035054497	3.155918074	3.245613463	1.032634124	1.895532968	1.608759794	1.761022242	1.331663117	1.255027407	2.014275647	2.03788368	1.441397058	0.978633208	0.68560226	0.655001806	0.76580548	0.958084026	1.412302595	1.44454043	1.946566732	1.258609928	1.497798673	1.678902788	2.755608569
ADRA1A	1.645860587	1.785567318	4.736699221	2.492752285	1.748358743	1.811108955	2.00047394	0.03757566	1.236918152	-0.245565161	0.626054305	0.014644059	0.462997079	-0.67847538	-0.860201423	0.465132472	0.029355795	-0.185176704	-0.628218985	-0.32865922	-0.198524996	-0.508015424	0.371872367	0.853348402	0.622948448	1.85E-04	-0.473987806	-1.084541634
ADRA2A	3.174101179	4.760612881	4.729031014	4.564386855	3.705499107	3.321510511	3.935658018	1.381524689	-0.08044431	2.30517541	0.893094094	2.640374323	1.451593781	3.509695683	2.737679197	3.210702211	4.234405918	2.594457358	3.018060814	2.959846282	2.363262236	3.427227304	2.586446684	3.007978387	2.229119591	0.578483425	1.939639836	3.944407014
ADRA2C	1.452810432	1.350816184	0.440053416	1.610069914	1.100711313	2.22163068	1.779386039	-1.081220729	-0.718456978	-1.866284091	-0.174908117	-1.54723499	-1.826424077	0.473750561	-0.406918609	-1.083365548	1.010493094	-0.364046602	0.05127764	-0.238887473	-0.045263039	-0.408965931	-0.764587113	1.317243281	-0.366604395	-0.675532332	-0.15064457	0.136485752
ADRB1	-0.081887618	0.784081882	1.577121695	1.521166262	0.994028132	0.200957247	0.586336781	-1.494752774	-0.187496816	-0.68003997	0.102378757	-1.090979374	-0.134988589	0.769158415	-0.784908389	0.117828599	0.580238915	-1.14175411	-0.659146903	-0.142566291	-0.621455804	-0.167222095	-1.677862441	0.605654314	-0.694163538	-0.767026658	-1.418754358	-1.491545037
ADSSL1	3.181066519	3.178844126	2.700483332	2.42302851	2.616070673	2.165182496	2.175753427	1.207781546	1.22970504	1.406645126	0.74248905	0.570399949	1.112066084	1.955352044	1.186953308	1.219953476	1.178671236	0.495352384	0.843526188	0.798988334	1.480712073	0.749825753	0.847858018	1.698665121	0.672189792	1.162572581	2.058743673	2.189736945
AEBP1	5.116372448	6.483840563	6.140874819	6.624640324	8.080269748	6.990535524	7.085225217	7.989848189	7.928571317	7.413279297	7.876170784	8.659731059	8.14894831	6.988512408	7.788789842	7.797171595	8.29611126	7.910137495	7.489792189	8.031342916	8.285854655	8.936509118	7.832721993	7.67705668	7.964527325	7.430735596	7.016072301	9.070582977
AEN	4.017426147	3.292829124	3.355166633	3.320123737	5.220051546	4.439081121	3.355654432	4.665707126	4.56226163	5.158559845	4.468752598	4.889007753	5.06570301	5.238400025	5.302290169	5.007829568	4.842395013	5.183770626	5.191453418	4.781114581	4.71152776	4.871039809	5.008427521	4.804675396	4.983043247	4.935880604	5.354772226	5.638397439
AF011889.5	4.164194913	4.2705394	4.076326972	4.37177393	3.980481939	4.741662363	3.783547642	5.11001884	5.968173346	4.973172097	5.285851521	4.864860647	5.381730638	3.981637377	4.879770226	5.259349372	4.815184078	5.31038023	5.40515862	5.154649493	5.132593569	5.371708911	5.220040738	4.797696825	5.543578911	5.007236501	4.816818578	4.576777337
AFDN	8.024579817	7.298019393	7.951450955	7.43339993	7.734112294	7.669185592	8.070785366	6.393073683	6.343568058	7.197006753	5.073170033	6.575871866	6.826729358	6.448822799	6.539563332	6.232580415	6.134739258	5.655032808	5.58299912	6.073252992	6.003084483	6.777117953	6.099078577	6.618776582	6.867824395	6.776035364	7.480849147	6.361651709
AFMID	4.369552293	4.135709667	4.050784777	4.332177409	4.492396451	4.033903621	4.394107399	2.400693022	2.56285763	2.423188745	2.856907521	3.225187366	2.891495213	3.846096865	2.869664026	3.222707341	3.07366775	1.917728398	2.628630219	3.40155393	3.320951206	2.972931148	3.492633788	3.171205451	2.785496968	3.069012951	2.786127792	3.8481332
AGAP12P	0.87387206	0.572522761	1.919015231	1.515947713	0.480327994	0.87452486	1.34364504	-1.639470199	-1.992333526	-0.81019187	-4.994285595	0.543699061	-2.084143157	-0.495500613	-1.29825437	-1.540182704	-0.349185345	-1.257094068	-0.712894162	-0.118327853	-0.820868785	-1.186717287	-0.780440373	2.074439274	-1.035713714	1.547806675	0.762682014	-0.709885773
AGAP2	2.801992296	2.935492683	2.304978334	2.721065265	3.608413437	3.688846787	2.966357361	4.913843574	5.657635875	4.637380962	5.045458395	4.916123075	5.076734604	4.246253868	4.950072732	5.389391569	5.05049721	4.803872159	5.133366443	4.778899476	4.910860006	5.258347919	4.927931662	4.841894717	5.43575316	4.892708762	4.330501547	4.459203276
AGBL4	1.003921921	1.132940068	1.468348393	1.993261463	0.542024611	0.047039207	1.355345414	0.241694473	0.779040717	-0.301660652	-0.195517082	-0.383241907	-0.047311038	-0.493341212	-1.287577352	0.077920753	-0.937861548	-0.5897161	-0.697662877	-0.281796289	-1.116195036	-0.361571178	-0.653908425	0.055901236	0.665004306	-0.415275144	-1.384387028	-1.008076592
AGBL5	4.545938514	4.654668972	4.574408342	4.499261922	4.57226677	4.559528784	4.618950149	3.720681655	3.461330934	3.30311188	2.929847352	3.046422678	3.301398162	3.957197079	3.835759506	3.320112794	3.310450413	3.250304993	3.39172723	3.123029042	3.277466876	3.27082742	3.133813292	3.715347031	3.427671845	3.163281941	3.322110581	4.248449609
AGER	-0.107772461	0.553705508	0.668316755	0.564389095	0.795395962	0.479044097	0.408277276	2.037374176	3.036994114	1.097677166	1.266180864	1.688554045	1.871955457	0.558332937	1.140264801	1.698958913	1.245132397	1.431553852	0.953565606	1.750588844	1.44735279	1.753320093	1.388115513	1.606579684	2.455656522	1.827320039	0.360095581	0.057088446
AGL	6.4131324	6.483427391	6.671516529	6.446682637	5.598574489	6.417695075	6.485344721	5.304355088	4.951088589	5.327256618	6.34747963	5.593010164	5.455760822	6.055150918	5.247283106	5.560095176	5.213996278	5.252389857	5.553559299	5.70105845	5.419206554	5.296870642	5.636447366	5.495394282	5.323495611	5.215097836	5.665043801	5.650514442
AGMAT	0.331940143	-0.072338217	0.9276942	-0.392467259	0.435809547	0.917683341	0.274516226	2.535753943	2.778102118	1.853787748	2.486842311	2.369746355	2.243354833	1.330145331	1.944137243	2.284120399	2.074598171	3.100533855	2.656535355	2.07257908	2.384131419	2.282962659	2.295041528	1.881515341	2.972253696	2.538965497	1.466747794	1.575583713
AGPAT2	5.25865847	6.067073688	6.351440571	6.454903844	5.380914524	5.150194477	5.12024026	4.493637029	4.763266106	4.705042626	4.855326418	4.833796465	5.078268055	4.820740722	5.135904864	4.707792562	4.961486086	4.929595476	4.894743121	4.861079531	5.151118411	5.231918176	5.191129977	4.93503702	4.380995055	4.944690671	5.077260608	4.880750798
AGPAT3	5.928141112	5.955879598	5.602997268	5.708055981	6.587353012	5.995490354	5.856320891	6.480100527	7.267397788	6.821917477	6.816335268	6.580080611	7.066583118	6.553266772	6.891763569	7.061591191	6.628358013	7.168658506	7.099339975	6.919756793	7.026270079	7.213007566	7.310316737	6.804759441	6.963482053	7.134262327	6.98304013	6.057603463
AGPAT4	2.541147695	3.073245121	3.357281135	2.502918578	2.000316287	3.282615234	3.487817866	4.673068536	5.357271723	3.993841923	3.416181903	4.499328052	4.157578308	4.022066163	3.921725749	3.833471948	4.707870711	4.686197553	4.406374024	4.351076736	4.75330928	4.637682783	3.858389162	3.911577773	4.987099046	4.531751639	4.297591712	4.836173261
AGR2	3.012221316	2.96293334	0.909454912	1.76963638	-0.511536893	4.026748201	2.27754713	-0.323692775	-0.37328219	-0.710833656	-1.069248838	1.706732873	1.335836303	1.679316461	1.016774966	1.390319318	-2.209614105	-0.254365312	-2.931265749	1.275038403	-1.713769611	-1.700299869	0.116003818	-0.759223093	0.848641786	-1.599178006	1.948015399	-2.071016338
AGT	-0.698660257	2.033713854	-0.999611725	0.81119862	3.582066325	2.302020826	7.80E-05	-4.781525042	-1.707527542	-2.271117447	-1.082897541	-2.924662737	0.382297279	-0.153387379	-0.312963307	-2.149507316	1.837094522	-0.936399588	-2.081129829	-3.771567841	-2.538146665	-1.27426276	0.824369813	-0.811718545	-0.970395588	-2.733886133	-2.137259131	0.526924593
AGTR1	2.718821388	4.074625495	3.181054175	4.736529822	4.005855902	3.599547181	4.175457485	1.134208104	-0.614331462	0.684917234	1.220147953	0.192349457	-0.354646125	3.355007523	2.534708575	1.850307595	2.820228879	3.11981823	2.691112227	2.162564349	3.027334213	1.945495304	3.18688094	2.640295016	0.322002141	0.506948057	1.40487078	4.871533671
AGTRAP	3.156992951	3.766746512	2.910363371	3.639764851	2.99011951	4.233335882	3.624695394	4.345675859	5.17417914	5.222372807	5.333826184	5.318554709	5.440549738	4.987605723	5.839565994	5.614098781	5.476135359	5.69187838	5.813517414	5.570753181	5.491621914	5.777914398	5.968975843	5.359810533	5.03086721	5.383002682	5.665888085	4.581659704
AHCYL2	6.076598029	5.817423135	5.695866567	5.878546701	6.910926896	5.92206362	5.297398349	4.126552758	3.89566533	3.997501812	4.137781759	4.177619735	4.366160871	4.72628298	4.13344464	4.467407067	4.111447769	3.961202567	3.831698527	3.904597499	3.985373191	4.170377869	4.042481868	4.825354062	3.803008248	3.862138988	4.686515094	4.241060894
AHDC1	4.727831239	4.178917817	4.36807733	4.955427418	4.796491473	4.179519692	4.989298331	3.777009896	4.620905179	4.30182652	2.809694916	4.200174785	4.515533423	3.557326285	2.695670163	3.42543488	4.021227539	2.058316749	2.570398199	3.281569648	3.288889178	4.18500052	3.361367775	3.507136458	4.151415373	3.502648279	3.826827454	3.339153914
AHNAK	13.31845381	13.37102803	13.36415586	13.4974798	14.08620193	13.24095331	13.44373424	11.25485688	11.61757585	11.34323169	11.0358305	11.18333776	11.31176176	12.39582259	11.56963136	11.79972161	11.22101556	10.94166875	11.01777401	11.63113756	11.26404087	12.08649699	12.09723528	12.05354452	11.32701262	11.66333437	11.57865637	11.97528442
AHNAK2	11.45301906	11.00371234	10.95207223	10.9087516	10.65312134	11.00094837	11.375414	7.504037431	7.175993241	8.606408961	5.674413121	7.929009136	8.505038931	9.640417755	7.704590622	8.180859534	6.589548554	6.105798182	6.103740391	7.357847631	7.215578442	8.555387804	8.038340447	9.247102291	7.530856092	8.360233265	9.502551692	8.828792912
AIF1	2.192637096	3.618697434	2.483103246	3.467403091	4.463849127	3.637319526	2.998424505	4.774758637	5.439579293	5.845754894	6.59891605	5.828201445	5.710183316	6.049728038	6.586427012	6.294707746	6.582922264	6.869080874	7.007801345	6.799951172	6.50067484	5.964215069	6.794769696	6.389672189	5.53966474	6.154683703	5.497748329	4.888696087
AIF1L	5.196344475	5.356478491	4.911495232	5.247204638	5.481686381	4.450674298	5.074789722	2.6628553	2.149873065	4.745970412	1.638609332	2.437218053	3.528883084	5.443504119	4.14918013	3.164767922	3.428342925	2.157391893	2.803308825	3.116840121	3.235706328	3.788473623	2.970215979	3.676495162	1.988631139	3.022967993	3.787237936	3.494890415
AIFM3	-0.917149031	-0.408294407	-0.588911327	-0.393471023	-0.203521576	-0.685033822	-0.092180237	-1.062411435	0.856499352	0.215956486	-0.179546783	-0.059856481	0.201464568	0.369129138	0.925418394	0.650495238	1.399837523	1.164334354	1.625038636	0.49692682	0.999389178	0.301704102	1.201436072	1.106280888	0.473766607	-0.823342308	-0.059526817	-0.452969944
AIM1L	4.900900861	4.123580392	4.032955732	4.191256009	5.940348919	4.620798339	4.829153475	2.811026376	4.032599253	5.376915512	2.484679671	3.709926559	4.632151791	3.87125891	4.1383035	3.317813428	3.188245001	2.586526645	1.753664373	3.259492075	3.119689253	4.187904136	3.472329289	3.573179606	3.855680856	4.303451494	5.504097782	3.584544805
AIM2	-1.552321219	-1.426390481	-0.672833218	-0.680684408	-2.259487318	0.285526584	-1.28291461	4.122103717	4.225685013	3.517612721	5.006805927	5.01641723	4.827941804	2.634947328	3.497454154	4.624340956	4.32106312	5.083759431	4.824149921	4.628221401	4.385100331	3.248872601	4.832766277	4.200507169	4.678606203	4.684626267	4.788239689	2.223211111
AIP	3.661239778	4.114735206	3.694368262	4.105020961	5.15782348	4.160573179	4.044516828	4.895881158	4.729535337	4.539709179	5.202885524	4.614267324	4.682260844	4.392319025	5.060798369	4.984471234	5.115391597	5.138418497	5.526330376	4.954479557	5.248264507	4.813321754	5.227774825	4.442447538	4.945127228	4.967183164	4.241856872	5.076256201
AJAP1	0.929420507	1.139386107	0.562937192	-0.018162937	1.697346442	0.569232574	0.884413141	3.060929846	3.630533061	3.01987898	2.349209553	4.036548198	2.801665858	1.196949063	3.158928609	1.794859001	3.471203784	2.624953047	2.188124724	2.610456859	3.164520854	3.634640549	2.462226459	0.86044176	3.20491444	2.840515936	1.794920182	2.641552512
AJUBA	6.781001934	6.244314636	6.185442936	6.677005462	5.934052937	6.343793133	6.764830981	4.951296695	3.274062225	4.72731737	3.566408133	5.804900413	5.403840768	4.80418521	5.112392674	4.124771055	3.920226174	2.513244021	3.14927608	3.693216384	3.681647482	4.547588764	3.745557488	4.330900082	3.862379484	3.47726565	5.463511197	5.250913206
AK7	2.852302348	3.006800777	3.116838757	3.209063264	3.10848172	2.485887712	2.479877348	0.733673675	2.717502466	1.089950176	0.620111464	1.659960054	1.571876539	2.381619776	0.860954288	1.628773138	1.227170077	1.010562712	-0.328045055	0.830118085	0.426707278	0.492958145	0.688298919	2.022165209	1.799845978	0.989001392	1.154824176	0.399479216
AK8	1.392335417	2.025218097	1.597644112	0.947472692	1.38088113	1.741631514	0.864123304	-1.565944871	-2.246293169	-0.636819166	-0.477441835	-2.21762855	-0.407488324	0.641482208	1.292691385	-0.850273764	-0.776601734	-0.1309039	-0.38388259	-1.137851104	-1.666508717	-1.332566381	0.529633681	1.430451353	-1.329896975	-0.730985435	-0.189932312	1.426284104
AK9	3.411750433	3.272237257	3.675111966	3.176765912	2.308984795	3.138938246	3.772154778	2.490517784	2.608499965	2.412655641	2.487280133	2.562789158	2.672548573	3.187546031	2.074930097	2.778821625	2.191818105	2.663312917	2.495602961	2.564874255	2.495870068	2.220484636	2.405392671	2.557743998	2.887062767	2.652566447	2.662554644	2.553304191
AKAP1	5.752860575	5.721068566	5.928692783	5.846943074	5.089417101	5.65624218	5.489805826	3.764622228	4.27423448	4.156774277	3.839597556	4.585863388	4.430726542	4.708031	4.219361834	4.237577022	4.534182318	3.745611529	3.878219957	4.476979344	3.957841663	4.323965448	4.271659962	4.758763779	3.704296853	4.143267967	3.768675564	4.367358238
AKAP2	6.123448815	6.622700776	7.080883534	6.781520114	6.762325319	6.791622712	6.559237729	7.883564946	7.985986318	7.720723029	7.592833206	8.187700824	7.661516521	8.112656607	7.104523074	7.303607567	7.349516742	7.223565295	7.252599652	7.648718249	7.701370343	8.353487311	7.777528131	7.213653428	7.705081114	7.829816919	6.693345806	7.363411119
AKAP5	3.039292161	2.243106611	3.379240647	2.672029205	1.894624522	2.464161602	3.20072289	5.184693319	4.780117871	4.131660067	4.338892977	3.250179612	4.468690456	2.980950815	2.84732971	4.198040996	3.427487963	3.827797124	4.163247326	3.472389343	4.413964398	4.633188724	3.183302555	3.427243985	4.55534128	4.204694028	3.376625012	3.054234426
AKAP6	3.458519824	3.426706293	4.260380448	3.878295036	5.129514498	3.907693194	3.787163703	1.824988423	2.948597473	2.474585055	2.117284462	2.546279495	2.278381949	2.881902209	2.147244574	2.942985731	2.783598501	2.540600741	2.182014044	2.150731509	2.706119574	2.549542833	2.285843789	3.243392122	3.090560307	2.333439465	2.613939928	3.07846954
AKIP1	2.820014388	3.200341175	3.005022178	3.385055479	3.752002189	3.359543455	2.922409238	3.610927967	3.176927262	3.935789131	4.087537216	4.640737218	3.875845631	4.019896678	4.305592705	3.367415728	3.685441114	4.133963293	3.950523982	4.198041975	3.838030171	3.762711948	4.052391566	3.632693946	3.96161361	3.428800018	4.886052999	4.387638922
AKIRIN2	3.338366343	3.311044983	3.492414102	3.463275488	1.696266777	3.432278788	3.328830912	4.981150051	5.190313685	5.092136054	4.758939555	4.954235054	5.116548329	3.822811772	3.670271321	4.339077626	4.063588874	4.405610413	4.344936542	4.540277186	4.565494826	4.777326231	4.391906546	4.097728205	4.820323349	4.844693985	4.648023916	3.574638326
AKNA	3.663041164	4.557609896	4.769368134	4.181192881	4.750501874	4.779316643	4.409485724	7.611468521	8.838398783	7.333146166	7.472504324	7.434797804	7.501863693	6.654799178	7.259600361	7.919203161	7.635571594	7.528616107	7.683337079	7.523629634	7.541776135	7.756034136	7.197303331	7.459144033	7.903088585	7.720617359	6.600603526	5.723858781
AKNAD1	-0.036403086	1.376167544	0.57772053	0.095597227	-1.349893408	0.550820393	-0.027868716	-1.560258076	-0.172742247	-0.444549179	-1.772881444	-0.530361488	-0.429495361	-0.80991426	-1.52900616	-0.55557431	-1.383856816	-1.015771571	-1.701360295	0.038998158	-1.010319556	-2.062467477	-1.062474666	0.225628783	-0.845948247	-0.839279382	-0.315181145	0.646568355
AKR1A1	5.734701274	5.726352073	5.393802408	5.845397894	6.242586123	5.977497605	5.782702095	6.062087011	5.99389198	6.454300859	7.161616726	6.490778497	6.342672302	6.59064776	7.489837158	7.220961566	7.049309721	7.288814279	7.528212972	7.363176335	7.189790592	6.709844343	7.384510984	6.666569036	6.355151013	6.842344483	6.541681703	7.027372472
AKR1B1	3.896903707	4.228169406	4.098529413	4.455833455	5.497351065	4.378773141	4.072369925	6.00265768	5.699456257	5.755954509	7.107565462	6.212101462	5.808251662	5.649152554	6.589042143	6.207414846	6.418179023	6.368751508	6.738037766	6.100085082	6.632463361	6.296025737	6.430909887	5.521250096	5.676740149	6.559216273	5.427403527	6.355607613
AKR1B10	2.383638292	2.12490513	1.505219805	0.899952592	3.432746553	3.218401441	1.35617661	2.032390772	2.049787585	7.926627693	0.353713091	5.235191873	6.562230539	6.974449005	6.969457185	6.636574734	0.67695845	5.672162075	5.329251221	6.713820128	4.828547245	4.616603933	6.213015064	7.223418729	5.193273103	6.615375447	9.446183964	6.596362479
AKR1B15	2.721502206	2.330382145	3.721886842	2.448350022	2.568933389	3.342936174	2.994928575	3.275675923	3.868815978	5.534010822	2.348935584	3.932749579	4.274326892	4.566259599	5.34299413	4.025080027	3.037195421	3.39801602	3.827008221	3.838158529	3.263992134	3.857508451	3.055591225	4.698013959	3.809889553	4.660036007	5.677829165	3.702654821
AKR1C1	5.854912972	6.388659217	7.09526987	7.259710329	7.026894199	5.757548261	5.405674818	1.857561677	2.247531288	2.982949559	2.354385933	3.864133673	2.594396883	5.921704065	4.230418864	3.891781132	3.992114251	2.856141047	3.031315665	2.29600972	2.966184268	3.803170182	4.174085759	4.481039198	1.817429488	1.731280401	3.95225868	3.535252141
AKR1C2	5.912151968	6.483225536	7.862669098	7.858003304	6.187712811	5.842220544	5.584177007	1.035633549	0.726702476	2.228553187	1.02052869	2.999501845	1.652001788	5.724312514	4.062440664	3.055898347	3.403001801	3.003646132	2.070763946	2.465833861	2.765428331	2.926873707	3.647011589	4.521483418	1.498654253	1.345443842	3.809107191	4.700022928
AKR1C3	5.285034359	5.391960598	6.830031514	6.303344066	5.8614437	5.187518934	4.913689187	0.496139577	0.984984806	0.826538193	2.550522879	2.854826942	1.260965653	4.945282869	3.555151856	2.925986183	4.144031869	3.292094955	2.862546711	2.843507005	3.021402149	2.333782742	3.524056902	3.881946329	0.74761845	2.031206785	2.767754677	4.527606496
AL034550.1	0.715889705	0.471849201	-0.652352438	1.175980004	-2.259487318	1.241128102	-0.038487551	3.43334553	4.024188989	2.30283699	2.835476327	2.68006414	2.470282181	2.27977826	1.91359167	3.418324346	3.470809681	2.643897627	2.314467712	2.551819601	2.913717212	3.463883082	2.973011758	3.008427439	3.471126803	2.887264668	2.727819806	1.435386382
AL078584.1	2.508116804	1.895456727	2.570001236	0.391463247	2.726329082	2.626978549	1.646100654	5.277954041	5.231524423	4.53421739	4.826179367	4.415069781	4.332325337	4.142337748	3.553454962	4.303277169	4.657002409	4.478381315	4.989397569	4.230417902	4.841086488	4.597378711	4.230596619	4.470010796	4.280460086	5.107334592	3.605009896	3.2054102
AL135745.1	0.294258103	-0.214737597	0.929909563	-0.75809171	-2.259487318	0.666579493	0.190102457	-3.041904043	0.825893594	-0.882176631	-4.994285595	-0.13444863	-1.80045124	-4.806589268	-1.81529689	-0.379599283	0.234882726	-0.87030371	-0.268761518	-1.042961198	-0.613235095	0.24998904	-0.864635606	-0.681441905	-0.890008151	-1.025321782	-1.540443316	-0.727824059
AL136097.1	1.353074604	-0.460198865	2.211081134	0.306046678	-2.259487318	1.728110194	0.740604793	1.383730841	2.991663471	1.86374778	0.49120761	1.47429644	1.739945049	0.862362159	1.015065996	2.445434233	2.542204896	1.73343636	1.855677763	1.798074334	2.009267704	2.137065291	1.17717043	2.516626415	2.579349974	2.088829441	1.404220613	0.905302458
AL513122.2	9.023644203	9.466274299	9.701095756	9.575299144	-2.152221672	9.815641647	9.782261062	5.031664032	5.792373308	6.42764407	2.432907247	2.579028556	3.591927803	7.433212609	6.699346672	6.770059863	6.641035366	5.807525728	6.593248218	5.573953839	5.35494895	6.371096662	7.400794197	7.088772743	5.378233884	5.840661684	7.130418502	7.094004776
ALAD	6.036232448	5.774214334	5.917641445	5.795482066	6.103625527	5.417803939	6.025508914	3.787449338	4.47625229	3.91830813	4.219483368	4.486165307	4.672684726	5.012193066	4.787089056	4.828616914	4.81701744	4.00528632	4.883082648	4.666469896	4.462434256	4.657226374	4.87810373	4.848683517	4.126891518	4.824145185	4.451732191	5.460517917
ALAS1	5.320941585	5.180706388	5.193157355	5.06919837	4.774402169	5.219341103	5.074600902	5.802563205	5.936646752	6.321354125	6.136455938	5.976228852	5.911555379	5.46164909	6.254671128	5.93529036	5.951850971	6.003548786	6.169420071	6.400811131	6.101204447	6.295272541	6.742341089	5.443771403	6.284461801	6.356069647	6.221660412	5.454597001
ALAS2	1.04521637	1.056570406	0.663406126	2.380112202	-0.349151153	2.693256687	1.244840596	2.599995539	-0.568070868	-0.648076043	0.573888628	2.771459622	0.532314954	-0.977323697	-0.945128303	-2.657731668	-1.744063056	-0.499371574	-3.531892375	0.351759377	-1.793756975	-2.699178951	1.45388193	-1.132622385	1.871492289	0.345803659	-1.425855165	2.24330627
ALDH16A1	4.368239613	4.643637832	3.970115399	4.341378235	5.468507212	4.820491076	4.549414978	5.059002217	5.382845984	5.27355699	4.601760157	5.356368905	5.186978571	5.353042894	5.96172502	5.854184414	5.526049164	5.60715824	5.895620363	5.333602499	5.342837221	5.429330275	5.444618272	5.677311127	5.551212167	5.048817416	5.110191614	5.513864774
ALDH1A3	3.789986047	3.864293413	3.728783949	3.910085914	3.823433981	4.857211486	3.329546263	5.864532348	5.679383873	7.380266895	4.682522447	6.330184169	6.507491755	5.001939357	5.744103765	5.443387053	6.735798447	5.334019202	4.722112807	5.089065947	6.901187332	7.132348963	5.879294524	4.55195187	6.465419693	6.63131151	7.012962587	5.349077293
ALDH1L1	3.652004907	4.019156574	4.832538635	4.796520254	3.113535273	2.769671723	2.746670004	0.408288996	1.395467562	0.124912848	-0.64445013	0.217198909	1.31247617	0.619219402	0.276104169	0.747587714	1.932435598	0.696778846	1.070641778	0.034547758	0.770585109	0.073627621	0.607085341	1.671164852	1.681907661	0.492098428	0.516613094	-0.210601703
ALDH2	8.801282113	8.630347134	8.722072692	8.718535942	7.911981419	8.188480468	8.057305654	4.952992694	6.524324161	6.879405404	8.064695127	6.585630598	6.331611596	7.740376162	8.096621675	7.718093454	7.189563585	6.78376129	7.64572892	8.043396742	7.303060388	7.468042264	8.325471327	7.771395384	6.111005272	7.488850038	7.174055257	6.647957961
ALDH3A1	5.51749235	5.23948126	4.369714556	4.652168475	6.216802813	4.739466406	4.88254549	-2.585731905	-2.520622382	3.313963184	0.655289706	0.071722081	2.773624141	4.042155611	5.283159617	3.560149273	-1.955261997	0.964442763	-0.144562826	2.019112166	-0.571010954	0.382250962	2.053910418	3.675381185	-0.016297477	-0.185948553	3.461272848	3.238928571
ALDH3A2	8.476939386	8.682838367	8.384190231	8.511556001	8.382701734	8.168961338	8.472900398	5.589056779	5.309865363	6.342591135	6.268993302	5.931325154	6.238587603	7.306591506	7.053924124	6.447105729	5.84541986	5.880580999	5.755675648	6.426161225	5.802315345	5.513484213	6.330731839	6.551190205	5.879250269	5.564378679	6.725439059	6.513691162
ALDH3B1	3.404934865	3.664295509	3.131116504	3.038354766	3.810152517	4.334803793	3.332089644	3.664664098	4.40969804	4.086142615	4.721929618	3.740338363	4.127724648	3.463132465	4.78793406	4.447725978	4.712786013	4.49988653	4.699983666	4.491118765	4.275216716	5.037539302	4.982547144	4.848644295	3.968068699	4.775367076	4.530325406	3.995350391
ALDH4A1	4.213730766	4.444983188	5.459949049	4.545562945	5.550416793	4.555501714	4.262143251	2.554550061	2.673198059	3.909617193	2.079028609	3.576409998	4.164255759	4.751274752	4.495235167	4.006981323	3.037164146	2.624890678	2.472180931	3.871733828	2.850245998	3.196310631	3.591115564	4.122253164	2.585103354	3.705370001	4.702700287	4.452594881
ALDH5A1	4.700077284	4.895336556	5.059083561	4.399485765	4.480387997	4.934609534	4.948385558	3.009849399	2.794348384	2.326086594	3.492060985	3.336201879	2.87521297	3.336474848	4.016736608	3.671968666	2.686188408	2.630723148	2.711397358	3.533986293	2.839458018	2.822242987	2.813517408	3.583883329	2.673082485	2.629627022	3.451790503	3.565754168
ALDH6A1	5.51956201	5.863367574	6.021453851	5.841092238	5.900619017	5.398005872	5.646951526	3.575655569	3.62782916	4.182965482	4.212658223	3.889822677	3.856716688	4.84735575	4.83924704	4.661240464	5.005404483	4.554763489	4.508802041	4.749713195	4.148074316	3.986686267	4.856245673	4.694555659	4.057651551	3.991068516	4.096820254	5.110654114
ALDOC	6.459940613	6.588359843	5.642900728	6.661715857	6.435399842	5.563815936	5.939723273	4.09257278	4.091349252	4.071299536	3.975037427	3.989785262	3.588268172	3.989464037	5.007978985	3.883565595	3.962927293	4.489093334	4.442446739	3.770138745	4.046121951	3.645816321	3.959269239	4.543286351	3.807758254	4.320713901	4.141190488	4.221001673
ALK	1.038209182	-0.384822452	1.489457085	0.357164009	1.446084969	0.872156684	0.54526095	0.01962698	1.238572669	-0.759558134	-0.730999993	-0.303796416	0.12108948	-1.167895478	-0.231397235	0.566284772	0.589373763	-0.377977027	-0.971755584	0.069529773	-0.727578997	-1.118656339	-0.356064277	0.109194183	0.325072767	0.106641431	0.212787638	-0.434750512
ALOX12	3.774863797	3.14659982	3.172521992	2.563907922	3.670381208	2.840619733	3.187754909	1.629871044	2.122392656	2.184849582	1.198274841	1.333329972	1.904331844	2.498376721	2.259118764	1.965266111	1.519198528	1.402977461	1.489546339	1.621298862	1.693186809	1.677234316	1.687620223	1.820572647	2.056162735	2.319210074	2.299402667	1.890415612
ALOX12B	5.477555059	5.186825519	5.048260513	4.660343624	5.198427131	5.509093438	4.877122853	2.74071054	1.285184404	5.307266321	-1.089436535	3.318222931	4.995635315	4.863347182	4.462774525	4.721810185	0.982883275	2.381134842	2.071592695	3.520803089	2.528960706	3.720991441	3.808365593	4.824417152	3.53010415	4.680087149	5.566870624	3.765380875
ALOX15	0.434480601	0.390189468	1.444861088	1.715068475	1.760660047	4.287276356	0.979573043	-0.304249103	-1.854978557	-0.616483435	-0.725391023	-0.007316458	-0.805637196	0.465269067	-0.6537832	-0.513263099	-2.245293448	-0.402827655	-2.159036945	-0.301261515	-1.576357581	-0.208044859	-0.33746954	0.140123942	-0.96200806	-2.547326647	-0.725647068	-1.320953107
ALOX15B	3.940497359	2.849990186	4.267719327	3.134802676	2.796265024	4.539630178	5.774773009	1.037294901	1.825502083	2.757321268	2.067842324	3.45983721	2.69383785	1.392170625	2.599098883	2.612312859	1.186317707	0.425402134	0.818202855	2.082445688	1.871893776	2.814067055	2.180942901	1.670279266	1.128354565	2.956369768	2.941836365	0.835386725
ALOX5	2.523744223	2.935472307	3.096421715	3.624138712	2.910471445	3.666033753	2.413129884	5.244367398	6.885418603	5.82846537	6.578988534	6.079903657	5.704160123	5.355924272	6.075178014	6.331320588	6.265951811	6.658287594	6.418321358	6.633847112	6.590807021	6.239492929	6.496040464	5.628019995	6.124571421	6.640933763	5.211488359	4.033016251
ALOX5AP	1.265393346	2.519731385	1.800953851	3.440000818	3.727434712	3.40237061	1.639234185	5.853323699	5.896463483	5.948089653	6.365155392	5.276106733	5.59031826	4.298261571	5.278771229	5.261638191	5.109415479	5.479553397	5.839068661	4.813517665	5.362959824	5.551098895	5.498627769	4.337579099	5.24719635	6.088190145	4.259352396	3.666446386
ALOXE3	4.929429249	4.642414289	4.176870159	3.704213216	4.88895673	4.490449487	4.502740791	1.98958158	-0.274349036	3.715507639	-2.651726684	1.745991696	3.385624007	3.645631917	2.617145049	2.913002933	-1.266246046	0.543174883	0.231844551	2.023349022	0.921276896	2.465048656	2.130432236	2.761893001	2.033029151	2.620932421	3.787697291	2.22068733
ALPK2	0.414191989	1.713461867	1.843962189	1.173310844	2.23590874	2.958296143	3.3920681	4.033977882	3.65986091	2.980749977	3.122654514	3.895328639	1.952057855	2.893739241	5.06847863	3.276472693	4.436420111	3.658360482	3.502657467	3.389119642	4.44830921	3.937731643	2.975884484	2.715187642	3.007713999	3.674298944	2.27225033	5.796054702
ALPL	0.039384349	0.927579531	0.809404326	0.365489189	1.679687691	1.332722636	1.159669023	4.572815192	3.791998101	2.5254611	5.256188785	5.069783791	4.263327225	2.863359413	3.09417985	4.208299268	5.418059037	4.120805671	4.337538311	3.708893766	4.458097343	4.910356777	3.546274022	2.483436546	2.67087926	3.762319477	2.424731745	4.855470512
ALS2CL	6.185336052	6.543059609	5.970583559	6.385940579	5.718253673	5.850032979	5.843608432	4.250429686	4.066437405	5.608435089	3.212461328	4.860061406	5.272089272	5.082910936	5.562581164	4.728967025	3.600262231	3.563825809	3.839784479	4.127080713	4.026424337	4.648525197	4.30416879	5.406045801	4.818540435	4.820083714	6.070534466	4.796249518
ALS2CR11	0.494930081	0.308522948	1.502389627	0.746064007	-0.131723622	0.964847467	1.209139776	-2.296919791	-2.097677424	-1.465835329	0.201506316	-2.186738285	-2.327292775	0.079813393	0.18418844	-0.869529243	0.362131875	-0.39061538	-1.224628401	-0.009556242	-1.218101557	-1.149160772	-0.722201218	-0.720030655	-1.184516031	-2.012215289	-3.535264724	0.604678385
ALX3	1.692467962	1.453505165	1.666115771	1.209178739	2.276307808	1.712551192	1.434010593	0.644560799	1.153760138	0.701722197	-0.902287561	0.584642171	0.749831622	0.705807598	1.06021855	1.031643001	0.424276928	0.347586369	0.490325653	0.622919525	0.44032056	1.173683564	0.78020409	0.773058835	0.99488514	0.543929043	1.153420913	0.948721958
ALX4	2.896828668	1.940378555	2.517174168	1.575762145	2.276307808	1.954941982	2.672316519	-2.279175549	-1.24307242	-1.70064249	-1.530473158	-1.278200957	-1.718152369	1.062472547	-1.721359585	-0.377962956	1.337996365	-0.494090796	-1.429931887	-0.173626968	-0.581859111	-0.917310619	-0.508383163	0.977245922	-1.412775953	-1.149699652	-2.137259131	-0.519048749
AMDHD2	3.117784192	4.407956202	3.88297192	4.431188616	4.36693831	3.761717092	3.318694266	4.227260893	5.089796383	4.47859668	4.179601297	4.294906782	4.419644275	4.0382852	5.052533768	4.98980442	4.698805084	4.991167148	4.978586346	4.706607806	4.734650061	4.363664103	4.796824896	4.724126977	4.353769256	4.984509597	4.118782738	4.84913892
AMIGO1	3.454401276	3.292109329	3.117746926	3.848170448	3.5744565	2.485805384	3.340670949	2.026287181	1.895155822	1.456696523	2.391355684	0.789035014	1.009300697	2.34801847	2.10546963	2.921017801	2.345746018	2.368668963	2.27700646	1.962334728	1.932839828	2.146946554	1.980228292	3.02083278	2.034867358	1.877977507	1.745468547	2.061105872
AMIGO2	2.73983469	3.344424488	2.841205305	3.46233848	2.734982465	2.840694524	3.399637848	4.484750182	3.884604437	3.26824377	4.422050921	5.469368432	4.108321739	3.527704342	3.950728238	3.796889116	3.486096398	4.150944196	4.007122428	3.429422941	3.858951629	3.793760024	3.556720528	3.676455992	3.645345876	3.365862237	3.172120499	4.73408426
AMOT	4.19206606	5.082183273	4.70143034	5.135019915	4.480761158	4.280243744	4.895476095	1.232738325	-0.610472678	1.31665809	1.202108493	1.634478047	0.696046636	3.302976437	1.616740113	1.49095866	2.233075115	0.721033449	0.414086402	1.581837125	1.838232438	1.487457983	1.987908182	2.443326874	0.930825767	1.480718541	0.898396953	3.825083952
AMOTL1	7.699916639	7.677282107	7.210167065	7.519554863	7.435046014	7.660953812	7.793840556	6.407624064	5.915869934	7.176453352	5.544653029	6.988189011	7.033137934	7.211951634	6.175009032	6.334691351	6.111397488	5.164511339	5.086050747	6.271968753	6.094444765	6.960330005	5.665463213	6.300928175	6.209545659	6.588414678	7.568475689	7.232485531
AMOTL2	6.526123611	6.795581142	7.169209439	6.95487383	7.27821438	6.823973915	6.625459463	5.739944759	5.862836498	5.841260074	4.774721719	5.435485325	5.35657847	5.743213427	6.415384156	5.478902206	5.54550078	5.201665316	4.996447256	4.858825145	5.234252125	6.273775673	5.344202064	5.711926328	5.657086838	5.399449378	5.352600914	7.059701636
AMPD2	4.286312718	4.041501614	4.132808242	3.957578532	4.565007302	4.754253374	4.360702679	5.190746907	6.202160998	5.343853695	5.083761989	5.441983922	4.753856143	4.493253612	5.135021991	5.502169147	5.935392606	5.218187917	5.445770608	5.492774001	5.832621568	5.648952716	5.175743937	5.19209142	5.266042028	5.836982517	4.80618421	5.273195374
AMPD3	4.23313292	4.563130843	4.571560054	4.539556133	4.68405587	4.334211538	4.42575827	5.997935478	6.173730248	6.097778665	5.985069686	5.914029818	5.563393289	4.107359197	5.193656512	4.9475172	5.542268338	5.257054676	5.288574991	5.631437717	5.968232394	6.124203348	5.436809702	4.916455628	5.798195988	6.531678564	5.821043785	4.838288467
AMY2B	4.610624394	5.018612663	5.158767109	4.831913115	4.190721143	4.611437355	4.522585273	2.951794178	3.508485597	2.65460424	3.44614755	2.421046051	2.351922779	3.951260937	4.043765918	4.159350451	3.983801336	3.880164982	5.229047483	3.188931888	3.171551821	2.985943407	3.393789206	3.96392726	2.72881802	2.948612112	2.830781593	4.101590318
AMZ1	-0.159825196	-0.425791637	1.654770784	-0.759631509	0.724032802	0.640593977	0.516618924	3.201637309	3.544203678	2.099579247	3.50196163	2.515304803	2.423051642	1.088493502	1.066973654	2.057034222	1.543478961	1.445252899	1.534122579	1.953402623	2.339456956	4.111890069	1.965380467	1.535470686	2.948433081	3.648939764	2.272451655	1.16965223
ANAPC1P1	-1.319189313	-1.569477926	-0.356526001	-2.224145595	-0.319018378	-1.39039085	-0.829936732	0.7587383	1.604397246	0.039416573	0.389151852	0.339493335	0.462294652	-1.698108694	-1.142074039	0.778930773	0.003824451	1.089334882	0.800285766	-0.280611046	-0.111713024	-0.437427941	-0.580916478	0.287429749	1.031499244	0.2215749	-1.224860206	-1.545843053
ANG	3.435043676	3.56501285	3.554528204	3.919238593	3.936573214	3.120616863	3.281978686	2.192138323	1.891176666	1.391470449	1.991970875	2.049249921	0.964777064	2.401810399	2.040041232	1.895864719	2.218912766	1.475815607	2.230789451	1.78251728	2.625559368	1.527476224	2.385353845	1.887802732	0.951803844	2.545262032	1.68813401	2.656068981
ANGEL1	3.653792128	3.295950031	4.217429879	3.45189652	4.808991778	4.021294927	3.861162465	4.617395684	5.62046935	4.665895152	5.635975409	4.71134491	4.688358963	3.786335421	4.860531573	5.462091065	4.979699854	5.024165575	5.118996777	5.156168177	5.29334653	5.279212699	5.554956561	4.736925025	5.309195572	5.330895344	4.487641705	4.440149481
ANGPT2	3.449780635	3.968150192	4.124484582	3.914002148	3.117333749	4.714078879	4.477305447	5.277473833	4.708636652	5.235985667	4.559468713	4.892673641	4.325336131	4.308218877	5.346836043	4.382946684	5.309634335	5.563977164	5.213699085	4.981972655	5.517586061	5.25138376	4.55358454	4.479624188	5.498926436	5.320697483	4.936907601	6.169426986
ANGPT4	0.050230176	0.461311633	2.314256705	0.405667812	0.609348128	0.461943397	0.140654264	0.260157401	0.871622301	-0.717183789	-0.290518808	-0.196528546	-0.472461052	-0.80485738	-1.136514444	-0.184587537	-0.559158445	-0.59514025	-1.14365945	-0.552101163	-0.726528528	-0.708399079	-0.740419964	-0.038924973	0.42146058	-0.261438279	-1.075696113	-0.329006937
ANGPTL1	3.899562708	5.418939077	4.267150207	5.580211078	6.110668482	5.020381614	4.885141784	1.886411029	1.801415441	1.948285389	2.39019005	1.529402341	1.399312596	5.926527447	3.464221088	3.614161613	4.408037427	3.549743619	2.769707634	2.120164758	2.897644666	2.493803788	3.726255364	3.789611749	2.277971517	1.496786133	1.145864505	4.302908204
ANGPTL2	4.784639707	6.064690193	6.519339411	6.422331954	6.393087131	6.312768166	6.428614507	7.020527378	6.523161202	6.7615061	7.226525536	6.781783037	6.936197355	7.953228829	7.084503147	7.087567129	7.238437121	7.368314606	7.042230464	7.092583385	7.179921166	7.918705266	7.65182624	6.993776558	7.14368178	6.784984988	6.159466581	8.087859804
ANGPTL4	2.511265073	3.052791558	4.506526226	3.950793743	3.520251983	4.370237396	2.899785499	4.877982298	4.641944731	5.568588985	3.499606315	5.992400893	5.318670193	4.579260713	4.257342874	3.959770986	4.882182649	4.717642811	3.490304413	3.851207462	5.31524034	4.732225776	4.064694015	4.929406588	5.625834315	5.726533687	5.73513906	2.631110562
ANGPTL5	2.928297547	3.932207742	2.941320142	5.091413158	5.101916455	4.350790616	3.698996322	-5.047499098	-6.014824198	-4.514230307	-0.657355366	-4.830274241	-3.513650508	4.14599294	-2.723655524	-0.793072249	-1.81132308	-0.134517076	-4.011258204	0.065027443	-2.849726978	-2.213984664	0.456048262	0.211614632	-3.6132162	-4.016578582	-4.530225397	-3.382091182
ANGPTL7	4.573484367	1.615740926	1.350342063	1.493536202	3.409919356	2.46683347	5.933180943	-0.065888764	1.373795837	-0.28077227	-0.027768491	-0.688193998	0.172750988	2.251624615	-0.397164092	0.722460824	0.179741292	-0.423107364	0.334435426	-0.418587055	-0.471757641	-0.160927882	1.253091247	0.862914537	0.037248391	-0.138529208	-0.964363321	0.160256804
ANK1	1.299340343	2.235011985	1.47440617	1.734999493	-1.333236006	1.230636565	0.31902078	2.499615742	2.309274331	2.029756203	3.188827467	2.41812057	2.350014568	1.385831386	2.067641845	2.970466599	2.252143581	2.45481774	2.321080199	2.079517071	1.894094358	2.905629351	2.569292106	1.774577178	2.682052514	2.956561271	1.637928671	0.738377333
ANK2	5.546920773	6.749873032	6.207082951	6.95642231	7.80094689	6.980855035	6.801644635	3.123428938	3.475454381	3.487438341	4.068020059	2.66015729	3.891812465	8.082872421	5.728630489	6.208436867	5.493574593	4.812299539	5.013029135	5.531351081	4.347695696	4.549144919	6.371182336	6.091249233	2.9900589	3.119227008	3.18481516	4.787445007
ANK3	7.586806458	6.648259605	7.664945053	6.350293379	6.68792208	6.82848622	7.164383304	5.032773978	5.260639894	6.08766007	5.017376436	4.60947405	5.058231214	5.62618476	5.228993791	5.67364586	3.8758247	5.119364942	4.629504566	5.420353761	5.357773361	5.291668864	4.607128981	6.62295149	5.336900937	5.522660421	6.482225098	5.217626128
ANKDD1B	-0.178336997	0.520288107	0.459133685	0.194607882	-2.259487318	-0.235642965	0.178032478	-0.748402666	-1.273705195	-1.644046723	-0.644776787	-1.603979447	-1.116867036	-0.853148241	-1.261915558	-1.838703617	-0.032450272	-0.237596053	-0.885853491	0.070849009	-1.017056277	-1.026708594	-1.253806484	-1.276146087	0.008377401	-2.232882188	-1.708587589	-1.157114294
ANKFN1	2.582986081	2.555334783	2.696044756	2.845019487	2.152170823	2.610334893	2.552466147	-1.758388442	-6.014824198	-2.703116534	-2.195235754	-2.36372518	-1.8301376	0.650059636	-2.731679406	-2.429061102	-3.276836035	-1.342778754	-3.272922421	-2.124522067	-4.005830012	-3.274943856	-2.136391016	-0.914439919	-1.755204547	-4.37131918	-5.870652969	-0.515929198
ANKH	6.821990784	6.820042042	6.424339414	6.757082735	6.612797794	6.84883931	6.459054204	5.360718647	5.662853138	5.068502642	5.356383119	5.648500952	5.622706041	6.70754791	6.631276631	5.791587663	5.499867246	5.335007544	5.139863043	5.602104633	5.145408656	5.711783212	5.329080137	5.781971152	5.260769373	5.145071995	5.946656311	7.581543375
ANKK1	2.102260442	0.701419707	1.332969781	2.015140196	1.673177354	1.667107919	0.429705639	-1.937419787	-0.423042719	-0.134431286	-2.751616596	-0.220943407	-0.442994136	1.465168659	-0.083276668	0.27221307	-1.388009709	-1.194089204	-2.051232553	-0.992327765	-1.503602255	-1.656375437	-1.029953077	0.24140295	-0.749207741	-0.621880703	0.800767576	-0.351575651
ANKRD13B	1.426642598	1.547181286	1.69033599	2.612049525	1.191316625	2.073924784	1.567616022	0.085949191	0.843476362	0.685706948	0.56857729	1.108634366	1.133539062	0.896893782	0.675854254	0.313560148	1.009854857	-0.912779089	-0.18417202	0.215517137	-1.237199653	1.290512536	1.206901264	0.912767707	-0.112579907	0.595822839	0.257832153	1.51090741
ANKRD13D	4.368719405	4.213767041	4.48094833	4.396316403	5.084428175	4.566390218	4.20244635	5.135549119	6.376406798	5.341515322	5.309812447	4.889884886	5.191156851	4.160234465	5.418311019	5.882243659	5.672834781	5.799662391	5.904587185	5.238109771	5.335476231	5.240563767	5.267936158	5.535806157	5.795263381	5.254474883	5.211785887	4.622604058
ANKRD18A	2.922500341	2.631259433	3.35020183	2.191713194	0.224985116	2.592921523	2.14059605	-0.703996811	0.835900709	-0.245889044	0.172982247	-1.143076251	-1.270068208	0.772984198	-1.681634578	0.131884641	-0.806377983	-1.610967476	-1.027696107	-0.495930821	-0.199300853	-1.059114838	-1.415643517	0.5288469	-0.126072926	-0.613945321	-0.606886218	-2.606256172
ANKRD18B	2.290566706	2.396199448	2.920546999	2.0854848	1.911364653	2.507788061	2.616441753	-0.214447364	0.159421378	0.245849028	-0.937601537	-0.08469212	0.451686881	0.093307242	-0.308893954	0.969362244	-0.043831685	-0.184377069	-0.489074386	-0.558243605	-0.418546271	-0.634723066	-0.299901649	0.569339454	0.327030723	0.495528906	0.439083999	0.182378957
ANKRD20A3	0.756902336	1.4529138	3.192346023	1.157195663	2.481527541	1.953265191	1.584141383	0.45134762	1.549947068	0.471727204	2.18167405	-0.326934225	-0.061093891	-0.270071241	1.296500087	1.213814362	0.684019986	1.07210125	0.858595361	0.634538089	0.486811644	-0.497560098	0.106639429	1.54886329	1.346583645	-0.14190229	0.305923276	-1.026794986
ANKRD20A8P	0.333914669	0.1355582	3.011432139	0.775886893	0.305915321	1.243335722	1.396944794	-0.177637521	1.27098334	0.419094072	0.211805552	-0.454630312	-0.802034742	-0.793220776	-1.376476954	1.243368862	-0.470164176	-0.244989369	-0.228200898	-0.35150918	0.574851697	-0.343527953	0.567227761	1.508230637	0.888096145	-0.665588041	-0.192319282	-2.489051709
ANKRD22	5.398497012	5.167829021	4.960683983	4.989912319	4.225520871	4.772780754	5.200253702	6.246212932	6.394893218	6.659223911	6.476828609	6.264657605	6.856412229	5.715542689	5.805155884	6.202464504	6.148186119	7.360899959	7.230538402	6.834880485	6.72738093	6.067105552	6.962482304	6.423469397	6.588451053	6.13447477	6.474910869	3.52590283
ANKRD26	4.983037431	5.076978081	5.52105695	4.781597461	3.562543929	4.764546901	5.011611056	4.512567873	4.219609773	3.745857172	4.536852167	4.182074496	3.979116376	4.208849384	3.728837603	4.609048499	3.76630398	4.209022193	4.327845536	3.998133405	4.014590352	3.757632001	3.991616731	4.374729928	4.536329207	4.076161839	4.229733599	4.341177366
ANKRD31	0.338558634	0.646909507	0.565058764	0.118495374	0.354319379	0.090674631	0.083966329	1.797970461	0.315864132	4.058242562	-0.597634924	1.299685242	1.48179695	0.705541424	1.883237595	1.510051273	-0.859701599	1.70342718	1.589254857	0.238475848	1.907336985	2.306085643	1.382215172	2.243502796	1.494672951	2.824779259	4.433148611	1.853949136
ANKRD33B	5.209346305	5.877689358	5.159030436	5.837164639	5.618311717	4.831152879	5.506283566	4.280707322	4.310202959	3.844835877	3.409983795	3.985651609	3.559648719	4.497350073	2.73701495	3.396091174	3.295266306	3.172580568	3.172869088	3.521400974	3.732398843	4.02232778	3.66319613	3.860729823	4.102963519	4.349115596	3.165408009	4.524441752
ANKRD35	6.44064143	5.746820054	6.123626489	6.516634462	5.989940765	5.21394122	6.120560593	0.139474109	-0.451959547	3.467277634	0.234842476	1.15938982	3.490925868	5.043163403	3.64342361	3.666343618	1.317794502	0.851591945	0.761213338	2.682189314	1.149735682	1.594161013	2.738698284	3.865190379	0.744906922	2.327772943	3.202194766	4.139087546
ANKRD36BP2	3.528330587	3.394796098	4.338684205	3.322310778	2.033390277	3.596081947	4.025676564	6.507675658	5.634322426	5.208518491	4.972330369	5.313482455	4.950963338	3.376901664	5.341572619	5.079185866	4.815608714	4.93230366	5.258345901	4.118740976	5.181359104	3.472893008	4.413560444	3.899087261	4.855263311	5.093331702	4.16257589	5.393715696
ANKRD44	2.690302695	2.603728829	3.184137047	-0.684478039	1.259504786	3.572224845	3.146797992	5.074304437	6.464139111	4.81804532	5.314137789	5.064847679	4.533958422	3.899509486	5.547105828	5.653939583	6.129973445	5.582355675	6.177341104	5.245445447	5.562022421	5.329696926	5.538009775	5.615922199	5.498851142	5.878791721	4.549574269	4.344602105
ANKRD46	4.673010716	4.81696082	4.733486062	5.01909542	4.853895434	4.519658743	4.448140379	3.569134752	3.02425276	3.63533816	3.534976664	3.597348386	3.440724014	3.776701603	4.291530756	3.41525092	3.400675725	3.951390658	3.747051917	3.47567333	3.503389667	2.755811464	3.561786824	4.136355076	3.568872949	3.470610793	4.063926183	4.149934581
ANKRD50	6.645031179	6.984714404	6.87745107	6.738997007	6.087754272	6.492912618	7.318119355	5.451249327	5.105845502	5.800872169	5.256847793	5.276854932	5.269777735	6.285270438	5.643199078	5.580922993	6.308656836	5.426713502	5.233419898	5.839757018	5.962465736	6.1088926	5.647548748	5.91270687	5.141983896	5.570250611	6.438856087	7.100684525
ANKS1B	2.453117784	2.786852913	3.280626421	2.672687179	3.336568662	2.601426502	2.502022404	0.33245865	1.299603203	0.804064418	1.104967136	1.412357075	0.799001751	2.21382108	1.064178159	1.373682196	1.825430698	0.430835534	0.335122848	1.060684879	1.107345095	0.836432023	0.661173315	1.871455171	1.04438892	1.296530415	0.6983343	1.332693997
ANO1	7.23982349	6.018793015	6.411623533	6.622977398	6.713937505	6.485619729	6.763082588	3.873252554	2.958983112	3.486512741	3.761195954	5.187991948	4.903537605	5.432128663	2.787608296	3.597141865	4.128534445	2.579619744	2.726182396	2.902702929	3.241127448	4.992939315	3.219532883	4.237624524	3.235506165	4.164651409	3.419739828	4.992883568
ANO2	1.701308082	2.225870884	3.275252312	2.811333244	2.22615628	1.923499432	2.320315096	0.903852196	0.095064145	0.429701882	1.041123639	0.892616882	0.326426701	0.834297945	0.82379255	1.217670254	1.628370065	1.219259182	0.641634456	0.09148099	1.032285887	0.975271765	0.343772155	1.704529486	0.694903267	1.161395166	0.764140884	2.037875195
ANO3	1.635785789	3.088172727	4.665158627	3.09761584	1.443095888	2.027752724	1.653300354	-2.050377466	0.250435173	-0.514066171	-1.659921863	-1.553073746	-0.494925757	-2.271725254	-4.452091328	-4.1388746	-1.615705411	-0.627879597	-1.760844944	-0.884873456	0.316162774	-0.74691742	-2.344563341	-0.383776795	-1.540693794	-0.750050138	0.018173802	-1.628123136
ANO5	2.117477617	1.606554701	2.740661595	1.425986839	1.556590578	0.637410286	0.411950258	-0.161002091	-0.232826581	-0.410814873	0.07953248	0.620884223	0.733753758	0.561183431	0.416885861	2.288093802	-0.32346183	1.337994954	0.435241291	1.683820194	1.235206141	0.064614408	1.131657373	0.642384362	0.008312482	0.846207582	-1.038038272	-0.869432557
ANO7L1	0.601357255	1.10504553	-0.059944427	-0.400194019	2.074649208	0.301680131	0.32902705	-1.596265553	-3.356536636	-0.020655418	-2.831918023	-0.731139096	0.531930852	-0.023970648	0.484559428	-0.100737983	-0.934712817	-0.481472754	-0.195357596	-0.932166209	-1.22404375	-0.545017133	-0.155107152	-0.079009844	-0.68634536	-0.37631406	1.354239274	0.399597447
ANO8	4.357344289	4.291643103	3.820500361	3.89917828	4.975416116	4.13262479	3.961687808	2.795662133	3.948607081	3.448527884	2.115555738	3.451078944	3.689299514	3.66260566	3.395635753	3.477545533	3.05266983	2.47291333	2.460212189	3.262948344	2.938725318	3.316315558	2.956393292	3.322700773	3.201950598	2.982207474	3.666387724	3.294988813
ANPEP	3.387667275	4.703461141	3.937270871	4.207837951	5.428724072	5.708518175	4.767454121	7.791257874	7.550244946	7.179127466	6.770949247	7.873013827	7.862315611	6.551131884	5.65681905	6.116503188	6.392501332	6.738502813	6.104187431	6.955098991	6.193544534	8.008174623	6.735038478	6.475054964	7.894429755	7.230989728	6.477171885	4.609352706
ANTXR2	4.846497105	5.844725065	5.804434393	6.657168894	6.708967766	5.891544856	5.607675603	7.37833407	6.932794418	6.975404412	7.02205569	7.111002703	6.426239745	6.732120527	6.41646756	6.262894052	6.93709107	6.491767632	6.78952448	6.760787782	7.081430883	7.229472192	6.846661204	6.382986532	6.978405348	7.190422037	6.158460301	6.960482082
ANTXRLP1	-3.724341496	-2.249813115	-3.44263878	-1.710984512	-2.259487318	-2.070824507	-4.487019392	-0.940393182	1.644391364	-1.384550395	-0.466114621	-0.683238707	0.008018022	-0.831065423	0.181041744	0.917352362	0.424276928	0.347586369	0.684361546	-0.130871823	-0.772392335	-0.073684422	-0.182837742	-0.62227492	0.632343163	-0.002158995	-0.881926918	-1.741123032
ANXA1	7.944601713	8.934975257	8.484708902	9.098169959	8.646276942	8.259680543	7.869358562	10.11399074	9.139839551	10.84187052	8.786662388	9.607503111	9.754185564	9.563086011	9.83547869	8.277501186	9.246517829	9.17472331	9.260237464	8.936581369	9.971683277	10.56918146	9.242581954	8.360689935	9.985066684	9.666895702	11.46766364	8.731588039
ANXA2R	-0.795099444	0.716578198	0.584395192	0.901813055	-0.515097892	1.37898937	0.680240999	2.711918563	3.280233529	2.249709881	3.389945625	2.628052727	2.44263001	1.54184702	2.70824506	3.136996672	2.817951324	3.77253933	3.644895956	2.419130058	2.978133294	2.927759654	2.423964752	2.477152801	2.914124305	2.767760297	2.075028371	1.68674868
ANXA4	6.617619289	7.038128302	6.214930643	6.665383844	7.105115449	6.42537093	6.827241893	5.520383876	4.886774677	5.793179875	5.629642559	6.063519726	6.575931839	6.963387282	4.854572107	5.481836502	5.021960191	4.376069073	4.102408947	6.539356764	6.064277005	5.87056145	6.199775034	5.275152541	5.245774791	5.93195255	5.781057017	6.537753019
ANXA8	7.850172675	6.790240887	7.679062003	7.894176907	6.647070348	8.157790899	7.32192555	6.357086986	5.35060144	7.459722306	4.456512289	7.040753524	7.500475389	6.733709864	5.78810633	6.230736622	4.667602377	4.89656511	4.98466569	5.03132836	5.77671839	6.659082477	5.759120304	7.572747673	6.555324782	6.673349144	8.20567837	7.137035912
ANXA8L1	7.545470496	7.77658523	7.162920641	7.034905286	7.089834581	7.358848251	6.838555657	5.04436303	4.405601671	5.881384441	2.712167536	6.670341806	6.700861664	6.308643128	6.891785328	5.659847965	4.760465036	4.435889063	4.682139776	5.35608325	4.204726	5.764077587	5.983583369	5.476661046	4.984632961	5.964960645	7.243632972	6.476913322
ANXA9	5.661228712	4.921606608	4.642111715	4.478044637	5.287709961	4.349751908	4.695303916	1.296022223	-0.110880714	4.302644288	-0.626842786	1.776075527	3.515266887	4.794149781	5.160116543	3.776398389	0.163811161	2.630741586	2.529194466	3.632172218	1.518734311	1.206357437	3.261574743	4.817212292	1.985083765	2.55388262	5.188667909	4.520061905
AOAH	1.195363976	2.76696225	1.864881152	2.039901547	3.537598513	2.766899064	1.628196301	4.984801635	7.321674604	5.978011471	6.897111258	6.057624148	5.94360596	5.77249762	6.228276983	7.11408129	6.963826257	6.782862103	7.134909645	7.063556772	6.376991354	6.081412681	6.746584505	6.690428897	6.260945817	6.212672988	5.362753422	4.410394825
AOC3	5.049301015	6.465855198	7.184810615	7.107668439	6.468557995	5.168816761	5.189651895	3.244796764	3.784493945	2.447023403	2.460992294	3.309181931	2.521069801	4.491676514	3.872735456	3.34599956	5.308308841	3.088068394	3.368788878	3.364830064	4.071004807	4.239880326	3.786992833	4.753418048	2.839639221	3.216511343	2.908307056	4.840427771
AP000295.9	1.238356454	0.960521986	1.413980451	1.917906319	-0.058437111	0.849839318	1.536436031	2.94583085	1.937705238	2.924963903	3.930308947	3.380828384	3.019572081	2.371551172	1.566649223	1.780440503	2.293480561	2.612441864	2.627761839	3.194079237	3.023748043	2.413556053	2.549656228	1.2305766	2.505610663	2.694368443	2.505454797	2.49439007
AP003419.11	1.731257976	2.581627809	1.511364136	1.954401478	-2.259487318	1.857068789	1.833191381	2.674120081	2.070080866	1.948818607	2.890430274	3.400704168	2.885763826	2.415714682	3.115099736	2.940660488	2.880194894	3.086167076	3.302948173	3.371201063	2.886812547	2.50660387	3.263498911	2.213424769	2.749244331	3.088844996	1.769244279	3.04387646
AP1M2	5.124657698	4.54886525	4.407766737	4.188452251	3.277424005	4.370944134	4.408988649	1.96209864	1.701513846	3.846609735	0.971818695	3.191948024	3.448167265	3.720901815	3.125983093	3.058209993	1.182194674	0.672933111	1.114925161	2.819590036	1.928294437	2.785347762	2.50216196	3.239831493	2.514701627	3.04817803	4.697732388	2.61717808
AP1S2	4.217297514	5.598619573	4.898860358	5.868860893	5.687992176	4.710812536	5.084937343	5.872865181	5.423067738	5.998999274	6.864711944	5.584205004	5.913938216	6.467715985	6.089914416	6.495646505	5.921913094	6.637561681	6.49002052	6.853527115	6.299420642	5.739147758	6.588729809	5.875530098	6.17515511	5.330041607	5.983461065	5.279807907
AP3D1	5.920126263	6.120791592	5.871222874	5.975691232	6.09766651	6.338804469	6.136857434	7.286888741	7.393080598	7.254020278	6.561549032	7.368498629	7.384008137	6.422248646	6.891340381	6.845271789	6.748251637	6.772874055	6.872358192	6.810695049	6.756151964	7.293384786	6.94466808	6.694981444	7.247429937	7.125369531	7.168194179	6.544753554
AP5B1	4.978325818	4.7094134	4.577256174	4.741165613	5.329456573	4.984069289	4.765534937	5.878920442	6.372863718	5.991860589	5.275768382	5.572290574	6.338648953	4.865080667	5.610321811	5.476439623	5.491683929	5.583880758	5.832750974	5.637004635	6.066292252	6.304325414	6.034228088	5.415957125	5.994225555	6.273202695	5.541932495	4.550924671
APBA1	4.088952984	3.59511061	4.026223	3.94855887	4.538665121	3.909788266	3.6731844	2.965791923	3.056493063	2.151289217	2.87319004	2.112701893	2.261677497	2.794368492	2.559792733	2.524825358	2.463963879	1.699451072	2.860005651	1.948035391	1.961525909	2.615470741	2.994706351	2.248314344	2.359954509	2.450537268	2.664191724	3.137882936
APBA2	2.248086394	2.294328161	1.533763304	1.443444671	3.618389966	2.2629722	2.077261493	5.143861965	5.204865334	4.150514115	5.21499597	4.66010168	4.543464575	2.894870541	4.93168502	5.303678225	4.819767508	4.790336847	5.038094118	4.298074899	4.98585334	5.375056083	4.062478573	4.205895742	4.851289066	4.312156535	4.69271401	4.722517165
APBB1IP	2.279600087	3.631867401	4.370559575	4.163732052	2.862890534	3.377302803	3.194983552	5.401569054	5.53933817	5.064859728	5.983731651	5.38977964	5.50952107	4.491758849	4.269372774	5.324168224	5.241107171	5.14767228	5.052637023	5.57302108	5.186280967	5.346626997	5.415665498	5.127148985	5.413076111	5.453872417	4.214038665	3.698159129
APBB2	5.812616429	6.04636157	6.727761898	6.114842293	6.268091864	5.992370116	6.154546232	4.835205109	4.567996573	4.867087847	5.282028854	5.351184093	5.143012918	5.374229991	5.240067491	5.158707512	5.651627931	4.396762654	4.634955894	4.961778515	4.781225952	5.202878125	5.137889841	5.211494618	5.015264758	4.705561874	4.85502078	7.096309641
APCDD1	7.885828812	7.69448923	7.602249007	7.485809996	7.1141411	8.191687202	7.962192307	5.105308738	4.974493257	5.779804869	5.149759345	5.609704019	6.431157918	7.28329927	6.72153225	5.623941463	4.813872623	5.289917321	5.911977071	5.779263687	5.783416256	6.005402345	6.03401453	6.120743489	5.004063237	5.913793548	6.570794612	7.755031069
APELA	0.988432874	-0.727387992	1.821766747	-0.690839927	1.452479891	1.280011398	0.936043468	1.854301383	2.814318408	1.472859469	0.757142916	1.798162033	2.138653056	2.41398706	2.483108261	3.261438236	2.124330698	0.88403927	0.920269117	1.672603609	1.060856508	1.539493459	0.753545575	1.751960021	2.258451117	1.541098252	1.513515838	1.627204829
APH1B	3.739760218	3.945144729	3.865619729	3.643012512	3.009172727	3.638914315	3.7639562	5.138699286	5.203605758	5.030740547	5.913562503	4.165398797	5.06297121	4.494837075	5.25434978	4.907632899	4.906208537	5.563932597	5.723475592	4.798959377	5.551272698	5.258535349	5.309717111	4.588657198	4.811619165	4.838700957	5.101371012	4.786683114
APLF	4.892988119	4.957049915	4.950871055	5.176276056	4.31504279	4.528615302	4.847601894	3.578444479	2.986769744	3.529994737	3.734062785	3.146751834	3.497847743	4.141360748	3.772852557	3.654819891	3.272404317	3.515118672	3.495060806	3.465597455	3.404927039	2.999742538	3.501270346	3.90648556	3.497632713	3.383288736	4.05871469	4.345867252
APOBEC3A	-0.752046717	0.300997805	-7.72E-04	1.026722558	0.275427294	1.749818336	-1.068040424	6.252702704	7.335284747	7.531244596	6.032961158	6.208656865	7.273797241	4.69767294	5.40136381	5.891086818	5.287098931	7.012396396	5.440631672	5.193089008	7.239778001	7.531688942	6.6740016	3.58016393	7.311145212	6.535840385	5.799378474	-0.745640473
APOBEC3B	-0.696059379	0.110411975	-1.165200133	-2.240865658	-0.427073272	-0.438527646	0.914431562	3.608500696	4.308114854	3.376054226	2.98176622	2.831948146	5.236637139	1.027161202	-0.063620366	2.621123044	1.756247602	3.583925772	1.127778998	2.889483517	2.628625165	3.130566936	0.211561547	-1.016944341	1.470997987	3.684187957	0.576931394	-0.731326627
APOBEC3C	3.740710317	4.052257112	3.76900214	3.754031195	3.184210508	3.977308292	4.482985805	5.356706657	5.226962795	4.936793349	5.610675176	5.616406329	6.046887455	4.855812356	3.477005826	4.617617874	4.881771697	4.32902135	4.417021863	5.182370788	4.747346842	5.513392566	5.214436674	4.474696286	5.106729243	5.272291405	4.205593388	3.816735725
APOBEC3D	0.735549769	0.802203137	1.857533926	0.912198614	1.348370501	1.64113495	1.578423883	3.829077422	4.106127743	2.752896842	3.946330303	4.050425554	4.055440073	2.495143252	2.52282572	3.51415151	3.56239729	2.875725971	2.9323959	3.378185305	2.929083347	3.331488143	3.722511129	2.985532322	3.804016638	3.582365744	1.981235026	2.231742875
APOBEC3F	-0.126608058	0.363013065	0.751053734	0.531844076	0.150409561	0.509475045	0.790934689	3.408138015	3.731361378	2.12469579	3.489740541	3.426276086	3.408067279	1.360901485	2.46526815	3.115906722	2.349047358	3.071484123	2.587141619	2.572866002	2.505113699	2.802173405	2.834953028	2.64918587	3.354504919	2.609633616	1.90065453	1.854109992
APOBEC3G	2.341765694	2.988585123	2.592154425	2.241880785	3.203103568	3.231453052	2.633106414	6.87231585	6.713931276	5.840149055	7.012793273	6.390242317	6.708044675	5.263011293	5.88145808	6.354842629	6.293089672	6.648280281	7.177637839	6.313663731	6.291422592	6.612013933	6.556794851	5.809625942	6.358609017	6.236985521	5.36551369	4.483482079
APOBEC3H	-2.293285927	-3.000103795	-2.235335752	-3.692951496	-2.259487318	-4.433630965	-2.818973751	1.549591418	1.763692071	0.89108736	2.073764951	1.536642721	1.751381371	-1.225760107	0.462377263	1.389075265	1.131660369	2.028255735	2.89043273	1.141316199	1.433093926	1.37557012	1.593249803	0.240334433	1.195601422	0.261849934	-0.30083136	-2.370303319
APOBR	0.655550872	0.560700958	0.896531518	1.392087505	1.808554682	1.550365915	0.963024769	4.238350394	5.084936261	3.802553406	3.855911049	4.751114083	4.83626686	3.332824996	2.455371091	3.653597127	3.493087089	3.235124213	3.400739523	4.235178454	3.972058218	4.922506985	4.166307242	3.441221665	4.610898877	4.687050568	3.266622731	1.400740852
APOC1	2.251245609	3.17158097	1.293153329	1.00650713	3.249775974	1.867247212	2.921520497	1.814331345	3.930403329	3.614117228	6.609846409	4.161447728	5.058851561	2.925700899	6.829448998	5.781513585	5.568904936	5.022726928	6.033618576	6.359507959	4.993722926	5.557278685	5.738680717	4.198300875	4.188191668	4.823667145	3.069237126	4.811971633
APOD	7.183262117	7.444743529	7.613220437	7.463594827	7.805948369	7.345090039	7.818484534	3.003541541	3.518757	3.169809221	4.03951876	3.761094562	2.679787357	5.94180116	4.326636606	4.244823676	5.086756586	4.814007032	3.530781496	5.067272604	3.583386925	3.659431932	4.849798365	5.294036495	4.224933952	2.638054692	2.881903273	3.950038456
APOL1	1.674359109	2.765161942	2.350977121	2.153700058	3.110716365	3.074350573	2.456974293	7.992137976	7.716741216	8.223082889	7.861136109	7.90715443	8.519447284	6.980232445	6.758547202	7.62165307	6.74810982	7.997900008	7.442145496	7.594576031	7.736807188	8.139297851	7.922571662	7.52966843	8.27171633	8.058307949	8.116563494	4.133095435
APOL2	3.097395213	4.264210465	3.607093356	3.951190621	4.643467987	4.571379803	3.919233282	7.473380192	7.574489034	7.723886302	7.347855395	7.275584303	7.681024996	7.013730743	6.525125996	7.176037025	6.671875831	7.541348587	7.51179738	7.213202203	7.222510688	7.427101837	7.762274867	7.40596435	7.779724513	7.669942514	7.462321167	5.581676002
APOL3	3.09404487	4.558136754	4.700206189	4.534944136	3.876752243	4.910437683	4.546209304	7.302135396	7.891314258	7.616456519	8.184170377	7.655429449	7.900001253	6.818754234	6.748393572	8.010104911	7.070491244	8.079043027	8.269594233	8.041409967	7.747753664	7.536873113	8.363974317	7.717659291	7.899220523	7.676487484	7.14659257	4.330641462
APOL4	4.315056943	4.107616252	5.224420779	4.532594658	3.266007486	5.009362894	4.854759919	5.344185409	6.647271987	5.457958055	4.098582524	7.099037767	6.477422102	6.106277616	6.122846497	6.072929387	5.871746377	6.076006742	4.512991971	6.976522675	6.889825599	6.951274651	6.750877304	7.068248642	6.71511752	7.113221406	6.029349884	4.31583012
APOL6	5.626751497	7.185958921	7.296938854	7.32052572	6.408683976	6.378549317	6.034321271	9.511576067	9.11662816	9.253284679	9.37845886	9.151779114	9.326422674	9.172601512	8.669537835	9.317819665	8.758781037	9.595675987	9.54148638	9.281156059	9.360509147	9.255663749	9.429758648	9.35075929	9.182169378	9.305346281	9.51974741	6.861030239
APPL1	7.594474549	7.556047706	7.493096118	7.501237702	6.70220596	7.182973769	7.402698506	6.372239508	5.978989941	6.624489512	6.471386587	6.355742898	6.400073121	7.256501539	6.651338939	6.678481296	6.507596689	6.458194068	6.655580661	6.780078756	6.652576261	6.208050231	6.625589042	6.877202697	6.193072641	6.460260445	7.206418365	6.922879294
APPL2	6.864024745	6.341115296	6.775312059	6.535817326	6.823056763	6.492515339	6.779054276	5.504948411	5.650745612	5.840996972	5.105019049	5.257036098	5.23007867	6.262663448	6.266487193	5.700851055	5.413722377	5.310520418	5.215740379	5.82551932	5.232282272	5.439965518	5.472177068	6.223266856	5.41113059	5.521156559	6.451590785	6.326997653
AQP1	6.976706415	8.094809037	7.284179164	8.188373944	7.997853143	8.575291595	7.987686015	4.289102521	4.599437401	5.579145	5.76124008	5.41882553	5.478497325	8.337218628	7.548253885	7.06818828	7.832983631	6.534566518	6.822419186	6.798680048	5.895752066	6.654573675	7.420915628	7.260745905	5.145368837	5.529912901	5.77241406	8.276901114
AQP5	7.022959272	5.420468802	6.187823327	5.346931215	5.072211501	6.450512639	5.250168032	-1.658894862	-6.014824198	0.764024793	0.690322253	1.706570918	-1.703335702	4.217216174	5.884000657	0.765958286	0.348386741	1.998288336	2.077258827	0.50948001	1.224777852	1.407284759	3.090749535	3.203263319	-4.411641358	-1.055629356	3.008744473	4.201113125
AQP7	2.53902953	4.118742854	5.392471481	5.270233552	3.42156906	2.312152424	2.427503743	-2.169782205	-1.11692262	-1.3516891	-2.174523145	-1.804333629	-1.15937185	0.364456915	-2.134809077	-0.97231186	0.548209075	-0.578835492	-1.763133131	-1.074472583	-1.178947206	-1.070669452	-2.367975606	1.433302224	-1.683941477	-1.406845022	-3.084390301	0.236447861
AQP9	6.016789336	5.852951086	5.129983978	4.934828493	4.709048837	5.495368696	5.203133321	7.589166409	7.701127058	6.899937762	6.928684401	7.183618704	7.366040458	4.741827045	5.291096486	5.827147057	6.967140304	7.359350682	6.89345848	7.228117588	8.348167129	7.439023606	7.193434742	5.081626757	7.326704574	8.287894635	6.185870988	2.920266298
AR	5.035283867	6.188116748	6.023239582	6.026771973	4.875042693	5.065081379	5.490052552	3.427271131	2.990880293	2.619333301	2.281896746	2.411409155	3.376281933	4.461291803	2.452617229	4.301632994	3.724476573	3.06660984	2.043910388	3.368404792	3.028099291	3.111552403	3.771420675	3.737227413	2.310433717	2.965095992	2.148804716	3.086515349
ARAP1	5.628173636	6.151614873	6.172992164	6.302301145	7.275958105	6.212766933	5.912532375	7.169468229	8.560906694	7.061144948	6.82596884	7.319541172	7.422918355	6.507612601	6.890977513	7.593715448	7.453257656	7.347377153	7.184463708	7.482332156	7.310564188	7.546645249	7.49792741	6.94514555	7.574508086	7.567743091	6.430143657	6.931503164
AREG	1.903033731	1.554515255	0.106309421	-0.329299195	0.69128766	1.360808668	1.676015712	5.561336982	3.967747994	5.363340744	3.70730868	5.45934346	4.580263535	1.405563088	2.861911952	1.904983147	2.424207785	1.657670951	1.723693566	2.056789449	3.189328756	4.48911201	1.650716415	1.087640798	4.366291778	2.73294952	4.389964098	1.771293148
ARF4	6.271372164	6.179343788	6.316564716	6.424697939	6.530687944	6.658420994	5.909561067	7.217918902	6.69843256	7.033542121	7.251758265	7.34774887	7.117069509	7.3274932	7.741545111	6.664322317	7.457266276	7.402260324	7.390031386	6.961195599	7.248864057	7.155207393	6.994195241	6.572666226	6.999019276	6.950143768	7.1114801	8.417904265
ARFGAP3	5.830867201	5.632865178	5.529905863	5.567905089	5.37654368	5.86319978	5.507635929	7.098751039	6.537766168	6.52807938	6.33013378	6.57683752	6.375083358	6.484217935	6.281626866	6.057072817	6.317354294	6.401465011	6.366954275	6.449301604	6.77159471	6.66764044	6.587312171	5.945055258	6.602667494	6.567654937	6.316519087	6.555492465
ARFGEF3	5.658966601	5.162542729	5.594947695	5.533629036	4.874375723	5.759882823	5.621530983	2.446094832	1.913651986	1.897167117	1.472487541	2.117991293	1.81701055	4.300848602	1.797348502	1.954434337	1.889905483	2.045122416	1.672953298	3.270861385	2.021713254	2.227844915	2.555399891	3.273431973	2.031221686	1.986840203	2.995262232	2.175885714
ARG1	7.486484957	6.378688423	6.934659816	6.924734837	7.76549034	6.584653144	6.964651023	1.827551129	0.733983713	6.134135862	0.581112823	1.807954328	4.155571354	6.797069138	8.36262796	5.470423692	-0.195665104	4.971424072	4.101168565	5.474687242	3.100689366	4.679431105	3.654142485	6.321022351	2.715608106	3.847476919	8.128304463	7.265686098
ARHGAP15	2.951675012	3.328498382	3.869714307	2.977345401	1.894243505	3.438229929	3.029045623	5.668545148	6.35557842	5.398936664	6.045220288	4.986840208	4.7497038	5.032406804	5.375428385	6.152018546	6.114819374	6.347528349	6.243551577	5.459692316	5.815379342	5.250650604	5.496571107	5.981584096	5.890642068	5.650582222	4.820499745	4.524993039
ARHGAP18	4.715334645	5.335750878	5.003616248	5.711010079	5.536251148	5.731003426	5.018465778	6.355008261	6.322891727	6.4507229	7.126341134	6.206624804	6.56223705	6.451863257	7.316804402	6.889792099	7.147622597	7.505726357	7.36505511	7.168173799	7.095481692	6.856233868	6.982168455	6.237673795	6.432671922	6.447742059	6.440137954	6.703180804
ARHGAP20	3.896482407	4.704181468	6.403860752	5.37449109	4.310664252	3.863450306	4.215033267	2.46658212	1.431977706	2.316498008	2.469819675	2.454593308	1.763840059	3.709880368	1.808336866	2.377335967	2.431004789	2.30148858	1.471427496	2.679703022	2.510035172	2.29591699	2.861607541	2.764859615	2.149839012	1.911264378	2.557180952	3.598041911
ARHGAP23	6.85217745	6.39177145	6.358706803	6.163749912	6.380147313	6.48223326	6.897375147	4.897875903	4.806037853	5.119373104	3.952489188	5.516835681	5.95210003	5.157036892	4.357247763	4.572344652	4.438507448	4.073466047	3.278695513	4.621996883	4.862955105	5.594948973	4.37952685	4.698662905	5.109630835	4.591756611	5.880785544	5.013334777
ARHGAP25	3.263931254	3.218198629	3.597802404	3.625187319	3.983051027	3.736648422	3.597670632	6.276698157	6.688416201	6.004683529	6.305113537	5.871001411	5.953686664	5.238017939	5.651544386	6.273876237	5.849421394	5.757572186	6.21681486	6.129893227	6.140492737	6.161732534	6.257774607	5.771771335	6.225108681	6.176558796	5.101948074	4.512210142
ARHGAP26	4.361122978	4.351112553	4.670204879	4.306173594	4.099714251	5.018494007	4.310762473	6.283990411	7.50432621	6.206955456	6.180767987	6.028585246	5.824723924	5.372158034	5.4786466	6.168896768	6.439465389	6.078549952	6.089752327	5.908662746	6.304589085	6.026818621	6.046385127	6.013730092	6.474979952	7.211326695	5.358547744	4.37490902
ARHGAP27	4.927736032	5.008662357	5.051945686	4.707168087	5.096933865	4.847222199	4.932585199	5.257205958	6.644332632	5.536858458	5.405229323	5.768408602	5.822308054	4.921075406	5.847645033	6.117737037	5.892245661	6.055409255	6.307720349	5.823938572	5.661806354	5.919365545	5.942263466	6.218859019	6.226632703	5.813940932	5.503643146	4.681665779
ARHGAP29	7.620406406	7.549731347	7.56853506	7.30793467	6.085156455	7.171933679	7.711362294	5.991270802	5.674279099	6.582003409	5.819674283	5.718939955	5.95645654	6.74813143	5.529709369	5.684605743	5.625271853	5.002680009	5.121775528	5.701631086	5.606068374	5.89303694	5.335376938	6.098004608	5.658637857	5.942039473	6.623076572	6.315436398
ARHGAP30	3.95102441	4.448111484	4.687743708	4.307812693	5.362609074	4.823555523	3.982593057	7.272639125	7.817980362	6.888477369	7.433619548	7.011506839	7.25748617	6.706532051	6.933015837	7.374705209	7.351939313	7.134816603	7.657608352	7.44454285	7.33264602	7.456344218	7.521084716	6.838768734	7.29362651	7.403278541	6.284151226	5.618477995
ARHGAP32	7.122357639	6.677638496	6.933606451	6.485430825	6.555203589	7.088411998	6.844231325	4.68416826	4.30167932	6.137437046	4.062306783	5.057749959	5.846405247	5.90142697	6.20205752	5.395908725	4.657321508	4.580386693	4.312394231	5.212748681	4.862697048	5.470325014	5.112558884	6.180661135	5.27414425	5.739186472	6.979861028	6.506813323
ARHGAP39	1.685977195	2.097079228	2.019581707	1.971199438	1.847715021	2.046981663	2.142495395	-0.202882234	-0.088914363	0.360936701	-0.251269574	1.389652002	0.939536038	1.242064557	1.12370755	0.956022952	0.739647392	-0.453245559	-0.178169438	1.014497134	-0.547527581	0.401939895	-0.335188814	1.337703362	0.246945613	-0.32066702	0.861935715	1.104859588
ARHGAP4	1.920740228	3.457259394	2.893239064	3.47296253	4.166763852	3.525641356	2.646660711	5.784875407	7.053581253	5.651609509	6.260390894	5.751362486	5.822383212	5.212636452	6.117763935	6.671290926	6.760569886	6.8835305	6.924238507	6.256448307	6.370373516	6.090341632	6.192400879	5.974227774	6.343665486	6.069453863	5.075916798	4.812718785
ARHGAP40	3.620742941	3.595026343	3.360809694	2.79018189	3.172924745	3.370700074	2.983722691	-1.02632528	-3.51594578	1.721449143	-1.915387457	0.572552411	1.428030755	1.948180169	1.875680153	0.858779359	-1.603317399	-0.636265593	-1.933001965	0.172499925	-0.586261133	-0.289820986	-0.169604625	1.400465695	0.425686329	1.684501759	2.988218636	1.411165598
ARHGAP45	3.54079397	4.513014927	4.188745162	4.230979503	5.843435369	4.79331195	3.955255179	7.19846003	8.328753502	7.060317662	7.539315895	6.438789127	6.864451334	6.179307163	6.979058883	7.415801904	7.259670908	7.617246036	7.760383247	6.900515095	6.999586751	7.239276827	7.124401636	6.913848505	7.471804995	7.209340331	6.273046981	5.395170884
ARHGAP5	8.376056147	8.396283816	8.242435978	8.429654792	7.841651971	7.909267297	8.16716714	6.896662856	5.948957323	7.506759584	6.595946434	6.892901638	7.080660779	7.903609713	7.137994665	7.014464564	6.530835216	6.837772828	6.689103831	7.222872793	6.964070305	6.765877615	6.970975566	7.364765645	6.943907017	6.746519132	8.12279014	7.598077559
ARHGAP9	1.245209532	1.66087708	2.133619271	2.401443398	1.730004422	3.128829831	1.326027686	5.519802359	6.080245641	4.651263805	5.693017066	5.224607017	5.129306782	4.145412357	4.850139218	5.557050012	5.545570265	5.583679949	5.771313867	5.313550627	5.084343822	5.533751878	5.430702363	5.001453909	5.608447765	5.695931384	4.621017299	3.886664462
ARHGDIB	5.648864097	6.160548423	5.486920586	5.991655861	6.345992302	6.501576998	5.58337529	7.785137857	7.558269752	7.727674128	8.517912958	7.685948012	7.483196525	7.842054429	8.456487989	8.059938322	8.227570567	8.454920793	8.721784674	8.312873937	8.163007596	7.847397089	8.459164412	7.977561586	7.582816635	8.064797257	7.238022873	7.328352977
ARHGEF1	4.495101632	4.974401107	4.665796386	4.784407638	5.665341322	4.986905418	4.657174943	6.861508576	7.941270177	6.592537512	6.731222466	6.782708177	7.228275187	5.839830476	5.906944319	6.901660475	6.673886935	6.715059055	6.608005926	6.548278254	6.607566452	7.035204591	6.406401665	6.244754847	7.379204909	6.88669627	5.792863917	5.361443903
ARHGEF10	5.394157841	5.2730331	6.32653133	5.878694705	6.374728532	5.720085329	5.876863495	4.257146321	4.498483811	3.847497433	3.815641557	4.560608251	4.161870782	4.666706769	3.928158961	4.266449308	5.172566235	3.613000786	3.13746036	4.200223049	4.028278142	4.95055435	4.289594777	4.255210105	4.022198502	3.961252369	3.448981182	5.031267282
ARHGEF11	5.391870105	5.744129554	5.559815771	5.173133446	6.113109449	5.608394881	5.502036206	6.655775954	7.201792776	6.524767628	6.418011763	6.695453733	6.93198494	5.719362177	6.472951761	6.637099341	6.53244673	6.876579648	6.689573628	6.667059083	6.704924534	7.043211007	7.084147774	6.493565242	6.897947449	6.781354418	6.268006763	5.434649235
ARHGEF12	9.424200345	9.137842532	9.338915652	9.11197141	8.852046098	9.123511121	9.22846856	8.046893516	8.00741375	8.394452605	7.786150917	7.802817787	8.144012268	8.663172933	8.149823026	8.194826725	7.743055325	7.505542997	7.561162846	7.946020078	8.034297075	8.31106943	7.839015131	8.332799732	8.031724642	8.262258041	8.751937817	8.78797557
ARHGEF19	4.204255938	4.335705169	3.784283037	3.880822957	4.24886291	4.360466514	4.264099959	2.469746385	2.861159259	2.323444903	2.538074601	2.856107182	3.240908692	3.416445356	3.900207233	3.123164494	3.346539442	2.826352352	3.499808056	2.452134179	2.390159642	2.847141488	3.041573708	3.592251187	2.809613902	2.516993415	3.247414294	4.554046486
ARHGEF2	4.769731444	5.410516747	5.262740559	5.315576866	4.979096475	5.002451522	5.378806496	6.709522557	7.216041557	6.207277173	6.350283924	7.051098479	6.505760337	5.586353445	6.28523297	6.536216901	6.719599258	6.498467014	6.612771808	6.767636745	6.677467516	6.804987422	6.628426979	6.30610831	7.049069116	6.852114824	5.559249955	6.272566319
ARHGEF26	4.68700632	5.294897398	4.648671007	4.933949367	4.499663982	4.086267605	5.164935226	2.027757666	2.596863521	2.327691333	1.715059449	1.603731354	2.212565319	3.194308483	0.537147293	2.246534617	1.879649032	1.870008529	1.156622752	1.8979312	1.689757311	1.064801626	1.51984478	2.918832544	2.309349079	1.500260033	2.333607881	2.328683694
ARHGEF28	6.896284999	6.51661348	7.001188322	6.705325174	6.28154841	6.226481937	6.533759423	5.026985355	4.492819971	4.849468044	3.917866145	5.144335797	4.896325598	4.588143539	4.568267071	3.995626908	4.255250175	3.541549296	3.921641776	3.272782559	4.372119689	4.580763699	3.48889982	5.008401078	4.833035103	4.325451679	5.001438931	4.754584384
ARHGEF33	-0.917684489	0.92651944	1.867135228	1.890322544	-2.259487318	0.433339546	1.525172355	-0.65641047	-0.922592421	-0.41726339	0.027426422	-0.663276847	-0.577394449	0.61739333	-0.013052587	-0.382535969	-0.008222018	-0.381551736	-0.6883548	0.02980155	0.681159622	0.041600578	0.282260112	0.502094118	-1.896534552	-1.565569392	-1.7688548	0.76806525
ARHGEF34P	4.753239858	5.279422469	5.334900006	5.455145632	4.267091288	4.988927038	5.283238762	1.304596694	3.621550885	4.381230742	1.82648417	2.95992408	4.473086384	4.303220551	3.609449277	1.911010662	1.307671409	0.376691692	1.951072423	3.127050837	2.956586951	2.783684658	3.120171105	4.168491213	3.521628798	4.048355999	3.69357709	2.841250467
ARHGEF35	5.563897793	4.67190348	5.212832193	5.451149001	4.658784006	4.435180747	5.421322434	3.885611826	3.239563052	4.06765809	2.920377968	4.419036284	4.62715376	4.870540711	4.179574346	3.387114489	1.640987767	2.580528212	2.60210971	3.836016567	2.43374198	3.75617491	3.167267443	3.54453196	4.127705332	4.293634011	5.205169323	3.297822115
ARHGEF37	7.291306073	6.969489275	6.538243725	6.989341302	7.260855494	6.719544932	6.909360101	2.953814483	2.381781773	5.040786135	1.69891217	4.127326495	5.422770463	5.420287926	5.124727464	4.931988188	2.439057493	3.195083423	3.058501291	4.259343603	3.101623655	3.362982112	4.34725904	5.537639435	4.00285077	4.124293634	5.870290542	5.118682259
ARHGEF38	1.58526207	0.178777485	2.177227478	0.025243595	2.002769092	0.944687669	0.730613692	1.018177275	1.620150172	-0.250993122	-0.338699177	0.518185466	0.896479346	-0.3012675	-1.070131709	0.378912142	0.199535885	-0.185551365	-0.185971976	-0.273464454	0.09264015	-0.558521463	-0.815065325	1.262130727	0.852387849	0.789257502	-1.286217121	-0.245040001
ARHGEF4	6.546713851	6.553909556	6.306955612	6.299956307	6.817626454	6.607072744	6.506042839	3.924087893	3.053322987	5.438758158	2.269405354	4.233214867	5.296366905	5.554822478	5.678391084	4.959849501	2.712442497	3.112828741	3.398461672	4.053906408	3.775468696	4.640947952	3.958954802	5.269874082	3.647058979	4.579278252	6.14419839	5.611397495
ARHGEF5	6.243849281	6.020987108	6.294039584	6.154522443	5.695497037	5.960040127	5.764959191	4.557655267	4.483135203	5.403538549	3.814835674	5.276928506	5.913696732	5.211341644	4.709571007	3.954191277	3.828454536	3.563367222	3.619576406	4.31526772	4.010001219	4.705889148	3.869124214	5.334779136	5.118623172	4.997595828	5.690976574	4.357528134
ARID3A	3.375538336	2.893474896	3.193630084	3.099787241	4.103355193	2.731767004	3.230086247	5.365802674	5.895054965	4.770004307	4.375890038	4.979536374	4.841117623	3.050292036	4.836500332	4.625581222	4.9984596	5.424302373	5.031970724	4.420760094	5.221927721	4.844479281	4.826803718	4.028277778	5.140456785	5.10556389	3.929753988	4.612589833
ARID3B	2.607673148	2.613937389	2.764527927	2.577449023	2.379307972	2.87391702	2.93975847	4.478272878	5.354994197	4.515312428	4.517237549	4.315821514	3.98275336	2.771958394	2.869651724	3.766820021	3.609741895	3.392030672	3.68024624	3.682103098	4.052236083	4.339550169	3.707178407	3.488825203	4.826289778	4.706710103	3.403230156	2.579324955
ARID5A	2.802822106	3.097676488	2.851848044	3.210682664	3.593863958	3.615050476	3.36284932	6.129454724	6.436766843	5.959623962	5.74390838	5.687066908	5.782853043	4.978218119	5.911024341	5.862446337	5.771566987	6.10071018	6.374595048	5.52432613	6.243039116	6.548215313	5.847432621	5.356667682	6.338846106	6.529778022	5.182642982	4.660641687
ARL11	0.808725743	1.141860701	1.583745542	1.560094962	1.678275904	1.825510677	1.436659123	2.786951203	3.751598196	3.425956284	4.301585664	3.413011605	3.320614002	3.170569987	3.514849826	3.647959958	3.66805112	3.610928129	3.545942042	4.260069523	3.98769926	3.418354692	4.199927091	3.414881351	3.372724102	3.956721749	3.073803508	2.578227791
ARL14	-2.624716963	-3.31735281	-6.595449859	-5.223995956	-2.259487318	-1.550450075	-6.084563649	1.298667908	-1.707527542	1.827054609	-4.994285595	-0.325275561	0.469317595	-2.870708403	-0.920916256	-1.581145857	-4.54497101	-1.577501696	-1.829977648	-1.079326735	-0.523557295	0.376717721	-0.881382096	-0.494916191	0.481349329	1.054088035	0.734498375	-1.293812511
ARL2-SNX15	3.110686258	3.285011689	2.861808853	3.295339737	2.380439384	3.044892292	3.456151574	2.028217732	1.285065845	1.734514924	2.593786955	2.500292033	2.258439521	2.109569668	2.25229176	1.73412847	2.052725437	1.448986408	1.516021688	2.4548022	1.981775057	2.156777983	2.287291465	1.948110777	1.536116049	1.940243429	2.096083143	1.7871086
ARL4A	6.177851653	6.500702584	6.049607793	6.604378397	5.783953514	6.106097125	6.257812876	4.730987566	3.49992994	5.361979804	4.034716841	4.150858754	4.927274866	5.753985585	5.68297143	5.235889808	4.292551171	4.929652053	4.686897389	4.981615269	4.324054627	4.463379834	4.776640586	5.364543062	4.24533046	4.778909531	6.131429485	5.385283819
ARL4C	5.606791804	5.541171923	5.018360893	4.772005131	4.989728419	5.034326688	5.788751754	6.807588924	6.884486082	7.40397732	6.925327331	6.871419203	6.871571261	6.435772392	5.799992464	6.268960223	6.295428212	5.912502098	6.561107676	6.389170684	6.513441442	7.572212106	6.158372105	5.891500855	6.513433187	7.247238643	5.932762894	6.813299511
ARL4D	5.117276774	4.653358227	4.350355093	4.432812128	5.261633802	4.120942595	3.20803345	2.37142283	2.240349259	4.981602303	1.350323192	3.748789994	3.637638594	4.846649408	4.68568623	3.346994419	1.882001039	2.328234422	2.515756565	2.775474977	2.874938626	3.393766229	3.378754751	3.845975627	3.902155044	3.727284715	5.427681454	3.339355983
ARL6	3.773622229	3.953045515	4.040234676	3.426450855	2.974582919	3.533995451	3.897690846	2.616364102	2.181212805	1.822298262	3.112518646	2.766654083	2.249220639	3.322911422	2.379925073	2.730684622	2.88666995	2.928036059	3.20516016	3.039240314	2.971510859	2.239893457	2.812930582	2.905917163	2.58752655	2.418705305	2.60550437	3.338694308
ARMC10	5.978388301	6.1681474	5.866013644	6.227578929	6.139204627	6.072784994	5.997726446	4.548881007	3.949362461	5.142701003	5.106432585	5.163372686	5.417482075	5.98795213	5.592181008	5.26799067	5.180242147	5.24188562	5.179329504	5.389297125	4.90342874	4.686353282	5.319461436	5.392758007	4.860622741	4.529457203	5.886279127	5.768707844
ARMC4	-0.094409841	-0.00777815	0.939991498	-0.422457915	-1.284858842	0.142854945	0.506911049	-0.309530536	0.23034428	0.719882537	-0.231401547	-0.648205825	-1.813544523	-1.294328248	-1.213306509	-0.058172095	-1.732842433	-0.946752706	-1.426907063	-0.708571362	-0.67596899	-1.190762953	-0.529594094	0.029829174	-0.138226784	0.169981	-0.150280203	-2.04309166
ARMC9	3.273817013	3.151084907	2.859190664	3.060469672	4.115795472	2.821872428	2.841574009	4.186481568	3.276518623	3.937973028	3.541783761	3.682830316	3.886821764	3.398590961	4.127513485	3.529100804	4.256912032	4.465881545	3.810149392	3.836223997	4.262922824	4.028105695	3.48416644	3.387760499	3.390002634	3.480908241	3.507873539	5.280173682
ARMCX1	4.446464978	4.790529866	4.327070294	5.010844842	4.516880706	4.108891547	4.621632414	2.902446013	2.110399222	3.259559004	3.432583317	2.96767113	3.548854489	4.005039948	3.639896641	3.738420617	3.691589485	3.649343393	3.628779793	3.678907663	3.675507492	3.343104484	3.810659846	3.66687452	2.96488303	2.667362336	3.80702125	4.768041324
ARNT2	2.35921529	2.161471968	2.332881978	1.838098417	2.170410373	0.907759548	1.888404117	4.225775356	4.488262777	3.798922481	3.230467288	3.224077588	4.536628716	2.182113279	2.387517904	2.61000283	2.93659984	3.328583911	3.207942746	2.696529178	3.275969641	3.868923096	2.744687633	2.706977224	4.833595164	4.558196056	2.219695123	2.890790511
ARNTL2	6.002758187	5.552709522	5.711132324	5.742163036	4.440524511	6.140334325	5.533503044	7.457452561	6.919159775	7.781418321	6.50233836	7.323430579	7.386821122	7.024108061	6.598591896	6.339426204	6.336628333	6.452711924	6.675807908	6.617288013	7.096602609	7.246877509	6.70241627	6.57968794	7.223739601	7.166258197	8.271027782	6.077587864
ARPC1B	5.049385436	5.677241028	4.996817842	5.489503401	5.544346447	6.140296095	5.036078711	7.682880992	7.862983494	7.946032526	8.179866026	7.886207486	7.871854858	7.716690472	8.221356578	8.152366722	8.243069487	8.332147878	8.443597601	8.288998065	8.253711619	8.220161822	8.533160581	8.05894449	8.002191239	8.02427451	7.796609158	7.87393874
ARPC3	6.939326062	6.881789751	6.421042578	6.735013795	7.376964382	6.728998232	6.884102218	7.895811597	7.165869171	8.152336058	8.42883523	7.974119108	7.774041306	7.713845333	7.447766873	7.57947826	7.418477926	8.231820704	8.147977957	8.093920363	7.903375809	7.578209609	8.005700182	7.429296816	7.483773813	7.756505837	8.178770923	7.650235918
ARPC4-TTLL3	1.168824309	0.131713245	0.925314607	0.250753607	0.90276924	0.82766814	0.985283393	1.56730372	2.985694444	1.4999277	1.103304516	1.641388454	1.734389541	1.24919724	1.068958942	1.977156019	0.83735815	2.358452736	2.537399823	1.140022289	1.490608186	1.676812653	1.637019038	1.367824808	2.572312824	1.859993083	1.043601251	1.065338692
ARPC5	6.961576182	7.323515044	6.526950463	7.163459898	6.950818774	6.672212163	6.767046236	8.160638743	7.423200392	8.288752502	8.536713536	7.865341238	7.966605043	8.222346205	7.826768138	7.562632797	7.903925366	8.241524815	8.33527323	8.292640254	8.296687565	8.047463394	8.158568719	7.669069977	7.781177905	7.900530024	8.294329806	7.826818232
ARRB2	2.795991998	3.800115399	3.40206264	3.439483144	5.265619573	3.778937368	3.389018302	6.233736274	6.982959142	6.104595468	5.774041969	6.355368136	6.138798687	5.493134129	5.922885567	6.100243923	6.406786089	6.027190957	6.289231259	6.322182321	6.397529952	6.42737887	6.30289468	5.794991719	6.321441625	7.298400689	5.265398222	4.856427507
ARRDC2	3.6511667	4.290455934	3.746462521	3.669194713	4.474528664	4.346278043	3.701012535	5.382153682	5.647789158	5.056194253	5.833093915	5.27058832	5.061096119	4.819459809	5.57702303	5.590021326	5.545756645	5.784800238	5.801291752	5.696168786	6.057481285	5.654019272	5.885358593	4.914501886	5.848084694	6.04553463	4.717913082	4.803866894
ARRDC5	-4.209834971	-2.01802519	-3.153523485	-2.854813533	-2.259487318	-2.686690614	-6.084563649	0.75227431	2.240349259	0.712820382	0.502278775	0.967652382	0.577736857	-0.481652796	0.68103291	1.696637302	0.648763246	1.245185467	1.146444638	0.754173486	0.454893758	0.514956099	0.536486563	0.917439928	1.089294511	0.561309684	-0.706710238	-1.293812511
ARSA	2.798046835	3.283304044	2.521712857	3.275907648	3.683942353	3.548220038	2.99611277	4.508454308	5.236253909	4.332816974	4.176105705	5.013828329	4.920766862	3.632716404	4.580086814	4.62450301	4.549021127	4.341217904	4.526170294	4.326489287	4.306104004	4.643983045	4.358364812	4.163846421	4.722005209	4.377546599	4.146530612	4.329327811
ARSB	3.820459422	4.16210978	3.670826293	4.566218722	4.025307958	4.700154249	4.309058575	5.535466732	5.841217787	5.278792235	6.038143815	5.819685371	5.631069389	5.479846108	5.901538003	5.797307038	6.032025185	5.751649765	5.88798945	6.200319632	6.129619411	6.350002196	6.426406807	5.642273619	5.42680789	6.028401518	5.295181031	6.402088498
ARSF	1.54740435	1.732427532	0.737467522	0.121006801	1.738136419	1.351545215	1.426241102	-1.962190836	-1.332629902	-1.123881994	-2.64936698	-1.9699274	-0.098884619	1.761984814	2.183289787	1.728611921	-2.439061871	-2.298749192	-1.82101831	0.937802604	-2.923277762	-3.197373325	-0.207404941	2.517030738	-2.170920511	-1.767022263	-0.399182644	1.910605278
ARSI	1.994437468	1.361536803	0.462506452	1.86996877	2.667510303	2.202478523	2.233420666	2.681655022	2.970455684	2.721896867	3.208261559	3.700663792	2.821928315	2.619577449	3.076183653	1.57742384	3.608637373	3.136910269	3.115704453	3.2447562	4.177104777	4.600428876	3.02238675	1.835435049	2.15236389	3.392996335	2.569164138	5.091891877
ARSJ	2.608368859	2.285525743	2.877794526	1.366842301	2.55726499	2.900711163	2.59696424	3.710209362	3.27294245	3.18884228	2.843368742	4.15518004	2.534910806	2.801402786	3.898943513	2.995243946	3.767518877	3.265831968	3.351168439	2.968660092	4.07183731	4.010597368	3.106017145	3.222462747	3.180889565	3.38412158	3.070772704	4.591658041
ART4	1.879853555	0.698001447	1.537885609	1.626239518	1.030057581	0.845897622	1.518985745	0.854712583	1.103720484	0.140564181	0.784770135	0.008984288	0.155943581	-0.021774474	2.053308111	0.234686383	1.039041577	-0.01714986	0.942814539	0.708233	0.480025235	0.320017583	0.330008114	1.231534509	0.938398499	0.151156543	-0.466657164	-0.694832283
ARVCF	3.583318285	2.93534192	3.247396238	3.584864413	3.414070213	3.490246865	3.454251614	1.695781249	2.252457935	1.669517693	1.426822848	2.203954481	1.731748885	2.556420071	3.08336193	1.747825721	2.997659047	2.246488004	1.788891975	1.265569265	1.907658439	2.113651211	2.025737489	2.335261606	1.641408996	1.917091861	1.538242095	2.684215365
ASAP1	4.997290041	5.556945848	5.515616592	5.134242782	5.612522463	5.642019375	5.623461003	7.20157903	7.386263815	6.883442886	6.82052467	6.766073219	6.446875767	6.037278498	6.449308495	6.681563176	6.639757401	6.553908537	6.14602062	6.733725158	6.623641974	6.933710682	6.544991334	6.318667968	6.882462521	6.953887249	6.682449386	6.091601507
ASAP2	6.258070451	6.268742691	6.252468	6.672102625	5.858354844	5.912391845	6.183283084	4.930250375	4.733411806	5.159332981	4.058896221	5.701842615	5.239338485	5.659217435	4.087676856	4.598475804	5.012806274	4.346542281	3.99070204	4.985682685	5.277515338	5.507225715	4.944057176	4.399227677	4.997956506	5.103382359	5.150625782	5.109665692
ASAP3	6.064191432	6.142830424	5.919185356	5.966630008	6.197075427	6.319334283	6.024635995	4.065087616	4.975821165	4.499442814	3.955043289	4.139612372	4.633182612	5.381431555	5.704908704	4.730199033	4.975240035	4.620182508	4.21975405	4.783977166	4.320005606	4.519560686	4.93759325	5.339424888	4.317167932	4.021354905	5.171144233	5.939129673
ASB2	1.386878117	0.514320756	0.716644997	0.126572892	-0.881610482	0.839867627	1.459559403	2.899348898	3.206761104	1.992654369	3.245376666	2.734225764	1.968533847	0.796645879	1.692641823	3.635162163	2.492152562	2.46141753	3.266148111	1.865814223	2.756198343	1.75861555	2.729335019	2.343313435	1.998983297	2.237200621	1.346613499	1.636090483
ASCL2	2.465647387	1.268389677	1.550257142	2.200806811	2.378773569	2.169053999	2.186872165	1.968721339	2.870367527	2.893196785	3.381205449	2.552533381	3.560462401	2.254659549	3.217182605	2.954193077	2.906568134	3.753283828	3.727525989	3.121093797	3.13005041	2.453254281	3.862767553	3.043383247	2.579782065	2.667362336	2.676669781	0.648660513
ASF1B	2.241684629	2.207318689	1.251517386	2.006256165	2.856772867	2.383293968	1.886186507	3.464919467	3.783804318	3.397256465	3.397876882	3.860188943	3.657468777	2.592529063	3.292320854	3.002386253	3.134614876	3.155232608	4.080797012	3.072627394	3.464244543	3.701578332	3.373782634	3.304598537	3.389010603	3.791329443	2.983462036	2.163017587
ASL	3.442774686	3.71979496	3.237349051	3.456929231	3.878782914	3.863989073	3.392669784	4.017491292	4.489386503	4.327687147	3.794511623	4.261450287	4.465708116	3.946180827	4.616097854	4.102697884	4.437814073	4.479863584	4.654546556	4.268696839	4.408624228	4.669683903	4.129316809	4.23310946	4.279953813	4.321989032	4.547020248	4.76702612
ASPA	4.415042463	5.397518035	4.878039544	5.087237295	4.205285207	3.664733231	4.279784781	2.612466308	3.60825641	2.636115688	3.029986566	2.356872494	2.839389847	3.675454647	3.456822096	4.185387724	3.291881222	4.339682011	3.177736282	3.570575119	2.894272945	2.723242243	3.954305816	3.913997987	3.310750143	2.7648252	2.688274522	3.724597322
ASPG	2.123392329	3.055643311	1.704189842	2.840261616	3.508142374	2.760950534	2.260140066	-1.30512509	-0.719837311	2.912212755	-1.915049516	0.181862806	2.106909611	2.44792532	2.505529294	1.325029754	-1.314130001	0.440572802	-0.145457687	1.915948243	0.78119515	0.654938143	1.793227535	3.162381941	0.872434928	1.784386261	3.877100289	2.214087716
ASPH	8.246682032	8.282088786	9.629559835	9.116087493	8.783081405	8.161120607	8.002536911	7.357840532	7.056164309	7.228547836	7.136580145	7.351679859	6.716991518	7.680818164	8.105399359	7.274446593	7.939067895	7.395113309	7.556553589	7.345307874	7.186319959	7.717131469	7.479455359	7.749558543	6.933637873	7.4835022	7.195908129	8.675313599
ASPM	5.595589261	4.902549801	4.809164774	4.620351893	4.944660396	5.453009011	5.531017687	6.648528149	6.734854233	5.91688173	6.003732796	6.35086784	6.195180817	5.397091023	4.421728734	5.956587227	5.821497803	6.698098584	6.7706481	5.396551183	6.168125309	5.963596092	5.749763165	6.076499471	6.562289843	6.207259641	6.038126278	4.781794213
ASS1	6.152237459	6.697376294	6.605003134	6.868409965	6.400662554	6.604967077	6.264450322	5.260683075	3.580879426	5.835382145	5.318102905	5.207625518	6.094213687	5.429452831	5.878980114	5.157097948	4.786876784	5.081471677	4.790069658	4.911498734	5.02644899	5.215721269	4.783736958	5.846139142	5.171875029	6.215456873	5.588690914	5.22380224
ASS1P1	-4.946238602	-5.207472105	-4.287352965	-3.593337034	-2.259487318	-1.949731151	-4.486249502	-0.095348394	1.503572814	-0.832374931	-0.895374207	-0.597566205	-0.219599282	-1.280891594	-0.74181791	1.292988923	-0.414907667	-0.439328227	0.211237523	0.348576606	-0.38598364	-0.285195907	-0.21227904	0.301986652	1.351225204	0.4739921	-2.13025398	-2.258405214
ASXL3	1.618118673	0.85682778	2.885658464	2.492618012	-0.268244296	2.012426607	2.369357221	-0.124854907	-2.522429087	-5.15324469	-2.162290207	-1.036711859	-0.195316388	-1.525140629	-0.739673143	-3.336952626	-0.152718898	-0.72844679	0.305030932	-0.657440309	-1.21340246	-4.468871027	-0.405394609	-0.484501756	-3.073077513	-1.296362452	-3.150059417	2.466568716
ATF3	3.016580913	4.269677949	2.741361667	3.364299081	4.072887638	3.146697107	3.017392148	5.093622921	4.69749278	4.765022644	4.200239157	4.860235304	5.337573491	4.111641967	3.689307781	3.778582001	4.095202684	4.446273738	4.208703221	4.434318886	5.076422934	4.737888319	4.99011611	4.674462365	5.066448941	4.828003201	3.467790145	3.06818189
ATF5	2.547536107	2.787303033	2.87389905	2.960450039	3.396707701	2.911097534	2.03098903	5.234365393	5.825784184	4.588393781	5.191192274	4.97663201	5.788339092	4.419370611	4.896042396	5.104321559	4.681317214	5.750164476	5.887377215	5.410299361	5.659961536	5.876534504	6.028827738	4.893206817	4.282065282	5.642305676	4.349754864	3.3207053
ATF7IP2	2.677460185	3.111199768	3.781704182	2.739795055	2.008519412	2.976576821	3.642705392	4.153948093	4.31248616	3.751305236	4.586784785	3.953111787	3.62887245	3.527367786	3.967440604	4.540282407	4.044259624	4.587688211	4.497729854	3.91140135	4.127253911	3.646533996	4.031974387	4.024273575	4.463809136	4.05401945	3.570358197	2.896450177
ATG14	5.789241478	5.824146704	5.836358337	5.766917906	4.829506248	5.250140447	5.766373829	4.898514931	4.819552804	4.829533762	5.14151707	4.516649987	4.81020109	5.06533151	4.677810427	5.04391611	4.631771456	4.78408393	4.881966721	4.984619157	4.825867015	4.524829304	4.711236984	5.300457244	4.653449371	4.794638482	4.960070737	4.996027629
ATG9B	3.415445652	3.072070534	3.149142922	2.334484516	4.452805836	3.495042269	3.462020578	0.329773681	1.400349901	3.321132524	0.030485693	1.216435185	2.730140355	2.403025986	3.278024307	2.804580548	1.241522255	1.283822787	1.122018486	1.506072141	0.905412421	1.402884189	2.31582774	3.209872455	2.658228952	2.705811019	4.422265811	3.02036492
ATL1	4.929080349	4.311784947	4.696066985	4.411061557	4.300025371	4.613525063	4.571926662	2.595861575	2.356407791	2.709379925	3.275019943	2.389191059	2.725220453	3.745306369	3.693642174	2.689483832	3.274363947	2.25986883	3.313346925	2.540107615	2.519206648	2.350057892	2.834681255	3.478492909	2.327453622	2.365747853	2.696629377	4.476484999
ATL2	7.102762245	6.9226091	6.798544365	6.842417556	7.218844897	6.435813484	6.362871738	5.288226767	4.973316637	5.435523573	5.173611126	5.418416788	5.651625769	5.884926463	5.846825172	5.379516453	4.672283784	5.390873736	5.2704976	5.259973206	5.052358156	4.926980057	5.209621642	5.329990157	5.308885073	4.939689536	6.095366523	5.856711054
ATM	6.820017302	7.272100332	7.72147332	7.058696653	7.148819672	7.167957368	7.31621654	8.219417696	8.556293952	7.641370992	8.588571366	8.03997873	7.76075461	7.547189044	7.993794939	8.890542558	8.526928469	8.691304672	8.812195266	8.387516234	8.252234115	7.622422021	8.320419402	8.231778566	8.491170092	7.763808835	7.574371511	7.902197476
ATOH8	1.744057395	3.57901181	3.133546633	3.286963624	3.460645713	3.547809587	3.354874088	0.246426574	0.165445442	0.367416272	0.810539296	0.847806198	1.088095039	2.111681497	0.955838251	0.786014865	2.146883459	1.696253129	1.69606544	1.189840913	1.030590301	0.287779313	1.806417554	2.133361311	1.342638326	0.558506179	0.782784934	1.305814432
ATOX1	4.713377491	4.448985349	4.386689632	4.587435756	5.315855898	4.529537577	4.678266973	5.084455977	5.162880377	5.961190791	6.247615609	5.445243467	5.812787271	5.501748277	5.89176923	5.561416539	5.34365779	5.468559021	5.438256829	6.054027274	5.829126475	5.707264268	6.055040941	5.28601202	5.421581822	5.776968511	5.629879062	5.834569859
ATP13A1	4.391391545	4.138404303	4.313920264	4.149263812	4.722110513	4.989814116	4.022313542	5.826550685	6.450404536	5.493924766	5.429766095	6.018724894	5.920510125	4.792388516	5.426908327	5.967714185	5.333833527	5.646294862	5.488898464	5.486643842	5.261904307	5.645316906	5.480094494	5.493462751	5.91343033	5.66903214	5.534775336	4.188727632
ATP13A2	4.843810397	4.37922508	4.260988016	4.436899518	5.746840386	5.027240451	4.646047888	5.046553527	6.2108639	5.661613274	5.538380797	6.400143112	6.16132596	4.905815085	5.925251789	5.880812421	5.89247034	6.152014995	6.149819626	6.161328991	6.109829646	6.109600105	5.762041399	5.795043184	5.908920762	6.202382507	5.676324175	4.609276592
ATP13A3	6.448086258	6.682251388	7.009658878	7.104447284	6.398159439	6.836545558	6.457465585	9.033092845	8.848510263	8.12830857	7.842561809	8.356504174	8.148191136	7.311076815	7.740600603	7.298108604	8.160948174	7.760173643	7.667408687	8.117797497	8.390483393	8.652909937	7.800907106	7.094687255	8.748538035	8.572613605	8.109202359	7.352185557
ATP13A4	6.067850116	5.510933278	5.885306887	5.208868651	5.130101065	5.349693752	5.488400132	0.355753693	0.633729155	3.606684861	0.063215153	1.522889381	3.101059135	4.196657918	3.491220612	3.643189004	-0.386047978	1.960059634	2.222600232	3.142703811	1.785089433	1.421290443	2.934211796	4.551258469	1.601445977	3.014792771	5.207442057	3.744429432
ATP13A5	3.22532486	2.339496106	2.6108221	1.99987937	3.220083788	2.242229758	2.072789013	-0.892769514	-2.385740295	-2.456884151	-1.53831629	-0.705038073	-0.759253522	0.350010004	0.049355085	-0.571867734	-0.563073933	-0.593196256	-3.019636738	-3.085964727	-2.12944497	-3.118697713	-1.060669494	0.694663864	-1.244815309	-1.939762672	-2.886991537	-1.10804908
ATP1A1	9.197550866	8.240828008	8.577101546	7.764936577	8.094514705	8.820653337	8.70170338	7.647371758	7.75448659	8.002849145	7.693928649	8.618854096	8.607481486	8.013158856	6.476793296	7.382360722	7.215833275	6.537797409	6.580212895	8.032568536	7.387622735	8.278877826	7.438038748	7.77146435	7.590519122	8.399127036	8.000518297	6.662536608
ATP1A2	3.097769222	4.1032752	5.020982178	4.973128675	2.323497798	2.887002501	3.555447681	-1.091331519	-0.046529163	-0.853926865	-1.446591259	-1.042582803	-0.729835487	1.617376856	-1.763810815	-0.621476454	1.085905765	-1.403385547	-1.115900747	-0.932756468	-0.707315812	-0.532480319	-0.75285819	0.76951146	-0.473645091	-1.129829824	-1.12116313	-0.747794993
ATP1A3	-2.745636138	-1.283900847	-0.527994746	-2.089268199	-2.259487318	-0.889972217	-0.526586591	1.025978719	2.004691999	0.841388306	1.165660649	0.874547333	1.963514759	-0.800231271	-0.219540092	0.967112144	0.11013521	0.484175101	0.63138364	-0.052504497	-0.462009495	0.813592833	0.515019872	0.743150085	0.879367617	0.247921073	-0.778242014	-1.03957424
ATP1B1	7.833262014	6.499153276	6.815036604	6.205193365	6.305610521	6.834351962	6.665594503	4.865672122	4.849794988	5.398047415	5.535202667	5.565123836	5.311647409	5.48478914	5.253204049	5.052622532	4.880326739	3.820906364	4.608229724	5.295796916	5.063708708	5.265352417	5.580219033	5.029447531	4.694689866	5.063710993	4.840350647	6.457997586
ATP23	3.023098062	3.113822158	3.251623733	4.311436406	3.292892967	3.060297671	2.978596398	1.768920355	1.619357529	2.244776487	1.064542876	1.926694215	2.238213819	2.139197524	1.954263415	2.038221054	2.297294815	2.454872773	2.506491864	1.81552728	1.859811075	1.642099394	1.655105454	1.297267398	1.978905584	2.08133694	2.211826016	3.072972226
ATP2A3	5.396897589	4.083503887	4.554601423	4.502500637	4.96816802	5.126682591	4.812347502	6.466751794	7.547158517	5.9959765	6.191281268	6.831311749	6.591551471	5.064644173	5.534640339	6.504108684	6.058176029	6.154207324	6.255966321	6.008994567	6.026093708	6.399987852	5.965421228	5.631428116	6.604901773	6.52553457	4.959689839	4.88410307
ATP2B2	1.073697196	0.26810617	0.627673968	-1.327700261	1.687847307	0.657737726	1.385361224	-2.466498183	-2.075684353	-1.839662978	-3.150575546	-0.726160066	-3.383425068	0.026040395	-1.375426301	-2.530483352	-3.970959338	-3.029258636	-2.449859127	-0.587467581	-1.345940987	-1.91180425	-0.352758693	-0.630042874	-0.056991984	-2.369085438	-4.739798772	-3.267515181
ATP2C2	5.50334072	4.809297335	4.853487628	4.322217668	5.878804724	5.018004493	4.135934765	1.768160843	2.587536767	3.18034544	1.449139639	1.375503957	2.834731528	3.424709057	3.664818467	2.36380602	1.720917239	1.203895091	1.310138603	2.211600465	1.961135865	2.248236991	2.108133912	4.135207275	2.357924661	2.458950728	4.440789406	3.481715207
ATP6V0A4	5.564890833	3.571343418	3.809890155	3.362366698	4.981808563	4.711669538	4.192807864	-1.232526717	-3.216502647	-3.542815052	-2.141721238	-0.798199087	-1.19724415	1.975548903	1.824964502	-0.346081176	-0.940685644	0.251503034	-0.497459054	0.293787288	-1.393453982	-2.305202672	1.069835176	1.999334943	0.762893106	-1.626507565	-0.157388981	-0.3703376
ATP6V0B	5.953717169	6.093103883	5.618643899	5.694096382	4.899715662	5.944714603	5.44240517	6.631726377	6.248669927	6.667685923	7.563300677	6.795508505	6.856942871	6.489449391	7.187752206	6.581274695	6.585871096	7.041684791	7.211623584	6.953620245	7.12666412	7.049629198	7.164447703	6.371726515	6.48668683	7.077525205	6.474063199	6.817953268
ATP6V0E1	5.940756654	6.104029248	5.891644329	6.199605997	6.259316518	6.027346455	5.8397456	6.747770614	6.394905242	6.906469741	7.672404855	6.905951127	6.924183366	6.860168548	7.294601293	6.908112553	7.059494537	7.456277989	7.33243145	7.251906428	7.253508021	6.918512867	7.340352008	6.71812856	6.730535265	6.84083775	6.95418337	6.915642307
ATP6V1B1	4.364757358	3.660752311	3.284938072	3.118788203	3.584383149	3.975623051	3.742285319	-0.593029136	-0.35551792	-3.266302038	-0.649346604	-0.327269825	-2.607993591	1.540365399	1.791767803	-0.795522579	0.588565086	-0.21402704	-0.168511208	-0.404362914	-0.190195977	-0.584913871	0.41057684	1.523661101	-3.05445069	-1.225214104	-0.696614354	0.464240164
ATP6V1B2	7.162880738	7.026424402	6.761856646	6.802880167	7.392210582	6.853981612	6.994860963	8.477215595	8.191901269	8.64279784	8.490717809	8.343178663	8.675379181	7.926680664	7.982375902	7.912475387	7.771285013	8.144521253	7.993012204	8.711743288	8.573556475	8.454718972	8.610015239	7.737740452	8.372539173	8.634644218	8.310964511	7.664186445
ATP6V1C2	5.499019707	5.294034096	5.252758084	5.262175079	5.552742006	4.87981118	4.76206427	1.368697136	2.534714146	5.414520383	1.376736575	2.764494793	4.268818544	4.447649284	4.708116565	4.734191646	0.861883465	2.228666495	1.690207774	4.205653722	2.127110403	2.190682965	3.705942523	4.393042807	4.111544464	3.805825361	5.287128455	4.18208709
ATP6V1E2	2.904781266	2.994373315	2.384026188	2.590092266	2.649503524	2.837426975	3.058557021	1.806664717	1.106127247	1.856648437	1.320767076	1.794167865	1.691131655	1.774545159	1.855157344	1.80973325	2.104807651	2.002550106	2.488787122	1.455260346	0.434263149	1.412702102	1.986276407	1.915928104	1.741034083	1.714155274	2.422776614	2.906239294
ATP7A	6.893288296	6.759838755	6.38207123	6.404709023	5.195486963	5.722454472	6.620493334	4.94803989	4.830149156	5.40819565	5.122288969	4.682805483	5.039994628	6.119239059	5.066193638	5.377744823	4.466167532	5.192644184	4.798502682	5.244273005	5.128549108	4.678639194	4.977348656	5.516446648	4.869798865	4.915223916	6.29362795	5.518462902
ATP7B	2.60218504	2.856101744	3.197176826	2.420254658	2.659283171	2.699943728	3.38866733	1.924011762	2.590219657	2.315062308	1.129855917	2.433312706	2.175308771	1.943953219	1.352169014	1.462341484	2.246473286	1.345476611	0.542265	1.179672116	1.395870783	2.122325402	1.339144292	2.147852211	1.666473486	1.704592125	2.06670848	2.85515411
ATP8A1	4.941479332	5.122310051	5.57198074	3.709934104	4.247822698	5.275359069	4.977449561	6.457523429	6.527675413	5.510435772	5.680893867	5.566926298	5.525466572	5.317286586	6.053078753	6.261935516	6.527785434	6.601646634	6.461715874	5.642712252	5.833203954	5.39515702	5.449062871	6.047995896	6.4524005	6.295202113	5.081334385	4.906380615
ATP8B1	2.019686051	1.071853827	1.852161204	1.817489215	1.836110277	1.799641574	2.310507363	0.670150587	1.262515152	0.995559088	-0.055917317	0.86784419	0.756391473	0.406575369	1.195326485	1.316621469	0.824720442	0.932690665	0.205910969	0.832540142	0.45861525	0.592881239	0.783719139	0.984966731	0.910692359	0.812986326	0.421324317	1.248403294
ATP8B2	4.713819265	5.542752299	5.1209475	5.431068067	5.670832934	5.919565842	5.539738495	6.288693857	6.757454702	5.7967843	6.251210553	6.135195156	6.151973367	6.201049743	6.390778912	6.534102783	6.741418015	6.340159393	6.516123903	6.170713212	6.196186614	6.475023078	6.338232981	6.072605597	6.35296303	5.789141798	5.078378846	7.066030726
ATP8B3	0.531518327	0.508336358	1.170538564	-0.098328873	0.69335848	0.513884105	-0.328979364	3.058663473	2.961072677	1.681222461	2.825855454	2.430169424	2.560456352	0.86383666	1.387320007	2.052779203	2.044979009	1.762058105	1.96653519	2.889843053	2.031361457	2.440902447	2.001403321	2.245292377	2.742535398	2.4417327	1.348755653	0.907304339
ATP8B4	3.497316944	4.678498422	4.747488196	5.38277004	3.815887357	3.871284469	3.659210063	5.539137953	5.99013804	5.24790042	4.733510257	4.224863233	4.824953173	4.84868173	4.782662856	5.083190572	5.437401914	5.326316633	5.595191066	4.850432469	5.196411636	5.587831903	4.95890097	5.250710847	6.02587231	4.806764204	4.966074275	4.248713749
ATP9A	6.040193982	6.660579287	6.968726176	7.03592079	6.472890491	6.240653144	6.128834189	5.74975568	5.398694857	6.031490517	4.926041077	4.718638273	5.721187036	5.309850032	4.591202638	4.888598034	4.653758374	4.628507953	4.428608373	4.584271117	4.848063335	5.627729239	5.010365259	5.492587965	5.296585288	5.129951135	6.377226179	4.954403407
ATRNL1	-0.354501644	0.302931388	0.004807939	0.713054238	0.815796747	0.710572728	0.880214994	-1.517744225	-1.890952815	-1.782467207	-2.178960861	-1.187298538	-1.120070984	0.384884914	0.348390784	-0.935469749	-0.84612915	-0.331300238	-1.750794882	-0.429148725	-1.467153773	-1.598753631	-1.211216771	1.433927909	0.13343463	-3.542232444	1.18184043	0.616518032
ATXN1	6.04796983	6.255530129	6.460257917	6.076730681	4.921298951	6.42064578	6.234415657	7.412977091	8.06955884	7.230154007	6.958414643	6.844634878	6.884896021	6.336570586	6.709117688	7.189540034	7.038221795	7.122442238	7.070863735	6.90491682	6.938300059	7.162184343	6.700422497	6.853102193	7.335706536	7.516346174	6.904819275	6.947062042
ATXN2L	4.425349096	4.64596839	4.538078655	4.696521269	4.85493279	4.510404058	4.407326173	6.413428773	6.47255128	5.928464189	5.536047014	6.010332977	6.292891385	4.981966115	4.523782442	5.592428965	5.318093254	5.28998767	5.163118871	5.520598139	5.318255842	6.034881788	5.255977648	5.102603719	6.344312808	5.728973789	5.619592476	4.337184867
AURKA	2.61897603	1.821911277	1.467549458	2.205010239	2.356408283	3.033955646	2.791500953	4.049185457	4.053345064	3.665341772	3.801516407	4.350348097	3.851001759	2.999595912	3.179417192	3.419535377	3.557539659	4.083164652	4.239025757	3.34883771	4.17188755	3.512406931	3.784411979	3.544746749	4.001531122	3.567059538	3.315709426	2.927393099
AURKB	1.783037252	1.904134649	0.740893012	1.122703169	2.295504289	1.868350228	1.604001964	3.43359137	3.449209012	2.884768269	3.358362727	3.338584296	3.232313216	2.544478885	1.867586289	2.670419511	2.392767105	2.992557455	3.64665944	2.371687906	3.139196535	2.995237252	2.18026419	3.133285007	3.395628566	3.22018484	3.084737544	1.808056779
AURKC	-0.799544609	-0.650621544	-0.642197235	-0.655154364	0.061929808	-0.766873363	-2.486136811	0.019745421	-0.52049248	-0.220326371	-0.43859159	-0.10150579	0.555830674	-1.023236782	0.217027859	-0.019341565	-0.812717915	0.936108874	1.417821952	-0.13640713	0.346428021	0.163362802	-0.245515628	-0.43004945	-0.371739743	-0.964179556	1.142635061	-0.878765089
AVPI1	5.155408006	4.635390037	4.576967072	4.436530608	5.178844798	4.37638163	4.372006659	3.303986207	3.463847171	4.702824479	3.309725323	3.645418953	3.971570662	4.467594737	4.703996882	3.812127285	2.625509298	1.922172697	2.475522257	3.612829596	3.579023678	4.243312497	3.068811939	3.556025804	3.157747312	4.158350242	4.235101822	4.342573081
AXIN2	5.6795793	5.144074345	5.558942678	5.350355765	6.365928952	5.465771418	5.619299862	2.061500267	1.789910895	3.361043217	1.792217099	2.434347508	3.094934667	4.013452519	3.691255136	3.339873073	3.277607538	1.768771983	2.266583918	2.977960409	3.191995215	3.121728409	3.32449249	4.04442998	0.647742744	3.353217475	3.163720307	5.183678508
AZGP1	8.523908013	8.075605495	7.873237085	7.562314886	8.426194253	8.273474312	8.069899717	2.864312466	0.341923021	7.086492202	2.52473573	4.50022448	5.27617168	7.536476829	7.934199153	5.664684027	1.832710872	4.447008575	4.829578365	5.412311987	3.809929777	4.400560452	5.146200765	6.746599512	3.283398789	5.49396429	7.864888826	7.367232355
AZGP1P1	2.808023338	2.02593571	2.575470849	2.197779033	2.575615177	3.055459459	2.628449239	-2.918344219	-6.014824198	3.321527714	-4.994285595	-0.177103679	0.997137013	2.66253941	4.00601519	1.741263562	-2.69335651	1.684279553	1.538274974	1.058928075	-1.244264349	0.600967751	1.173719496	2.549279392	-0.092946565	2.089316837	3.638173298	2.770432354
AZIN2	1.164430171	1.991269233	1.984129916	2.168260194	1.973208573	0.821858613	1.499470605	1.651892431	2.722269541	1.488936279	2.406663963	2.02386685	2.405897625	2.667189629	2.416973952	2.965497135	2.703449738	2.08857888	2.909993157	2.643421518	2.577459075	3.077304376	2.804322403	2.239460857	2.338545521	2.375855358	1.114196832	3.127997773
B2M	10.58636842	10.77738085	10.43767164	10.7906652	9.33092141	10.69450747	10.38614774	12.5962316	12.50774777	12.68094756	13.63862432	12.70014812	12.77607502	12.6448494	13.21141775	12.83987566	12.65730188	13.69966817	13.4717276	13.1209096	13.06228061	12.71729258	13.31031229	12.7633714	12.50668614	12.74715683	12.51989766	11.8463323
B3GALT5	3.788568219	2.931254124	3.265350893	1.789647679	4.04189404	3.128507713	3.461874035	0.585331289	1.463503676	0.033856597	-0.030954472	1.594804322	0.996412493	0.893161975	0.400198312	0.794250006	0.304264447	0.537606674	0.04269554	0.183140828	0.860597011	0.664684304	0.463201814	1.728710489	0.918720758	1.146873258	-0.433635305	-0.173739615
B3GNT2	5.03917919	4.956791218	4.659858961	4.585920961	3.893490996	4.688725784	4.885469553	6.477698711	5.703409857	6.435916952	6.424266414	6.141916817	6.344415513	5.510658879	5.805039001	5.686079822	5.62361449	6.450339996	6.173468733	6.174282763	6.463143157	6.053062675	5.879603731	5.685603004	6.352068007	6.021010108	6.17454159	6.048506698
B3GNT3	-1.188260986	-0.808505487	0.609301757	-0.781050118	-0.128446253	0.873583886	1.017656783	2.643885476	1.413121328	4.059994157	0.66853798	2.629835095	3.767422666	1.572060163	1.431892898	2.052293441	0.958696588	0.415618555	0.080072668	1.978235619	0.454781268	2.323344168	1.097995171	1.702538142	3.105308414	1.773987724	4.168581048	1.394183772
B3GNT4	1.863934798	1.748676522	1.849629297	2.305339035	1.428762918	2.844713318	1.234969945	0.447284015	1.968705031	1.028009776	1.051968714	0.596974372	0.943014511	0.40062215	0.40691435	1.261137397	0.139639076	1.080356812	0.704313875	0.554230476	0.540769894	1.022134521	0.443287273	1.795352249	1.404490596	0.810898072	1.152441639	0.28550909
B3GNT7	2.456841882	2.568804639	2.075981573	2.582415544	2.666728149	2.507289038	2.086718774	3.448497382	3.495790866	2.792458736	2.58372334	3.40332104	3.32322691	3.358461584	4.061319014	2.920668585	3.453873533	3.815733502	3.608979594	2.966140737	3.034228659	4.348356847	3.403622346	2.95934403	3.363054657	3.143120187	3.313591825	3.298740956
B4GALNT3	5.78634386	5.023718513	4.993077879	5.105915324	5.698647213	4.992991387	5.471437064	3.170452649	3.19253576	4.922180025	1.175394661	3.762079164	4.500732978	4.683067055	4.411898849	4.028861326	1.730352855	2.609327623	2.200277858	2.986147471	3.056803489	4.243854004	3.296987793	4.107173304	3.458606594	4.248200851	4.85793266	4.073366359
B4GALNT4	0.851489091	1.363150696	1.475461579	0.144827537	-0.319840759	1.018033341	0.685257218	-0.943868761	-2.277996406	-0.643851017	-1.705005173	-1.149252551	1.105057096	-1.157685604	0.325101855	0.481284648	-2.322926837	0.330677385	-1.740956599	-1.907241717	-0.041239807	-0.954489721	-1.253095476	0.287407761	-2.860463704	-1.031872305	-0.007528	0.081926667
B4GALT1	5.414598672	5.464554316	5.129166413	5.380221526	5.917462668	5.634493644	5.34526146	7.959011528	7.744788322	7.870109899	8.12889153	8.382419397	8.251902322	7.020328204	6.311219825	7.252399444	7.144298767	7.428984131	6.96306947	7.668972916	7.924438952	8.40816141	7.418319985	6.712266942	7.953524425	7.901470051	7.758760693	6.868081839
B4GALT5	4.593052818	4.823271121	4.964033951	4.986841687	4.534410743	5.024787078	4.910291347	6.772670413	6.545552754	6.375688061	6.748016476	6.545192915	6.62404727	6.180137032	6.055660498	6.342276486	6.384011409	6.736562192	6.554590115	6.676934324	6.659006823	6.741619657	6.976768894	5.944995063	6.78145655	6.732970351	5.865723429	5.861506321
B4GALT6	3.2790117	3.278169587	2.937911739	3.755706744	1.062026767	2.312721914	3.714305213	1.518862298	1.591448931	1.644758849	2.416892406	1.801474979	2.005590657	2.430078308	1.971532939	0.922039441	1.567708913	0.505668691	0.717289637	1.224644367	1.667729064	1.626129678	1.832108288	1.708272782	0.906781796	0.705171891	2.429229837	1.215490034
B4GAT1	3.881039179	4.005312524	3.795748236	3.997124733	4.673890765	3.756172503	3.799981294	2.450314125	2.257993675	2.547596103	2.445132998	2.779533545	2.768512758	2.984293291	3.692969706	3.00815869	3.363750155	2.949886264	3.187755647	2.792234732	3.043509153	2.792279639	2.69747669	2.900099374	1.820991553	2.567685302	2.561513889	3.827727253
B9D2	0.309102464	0.356140275	0.536961113	1.014341673	1.678757709	0.786320897	0.303690894	1.535595317	1.54621897	0.958360129	2.044325004	1.587916366	1.32972583	1.078547745	1.291269571	1.506189581	1.749486164	1.447442961	1.954363416	1.403024123	1.607256171	1.602195335	1.593335127	1.904280031	1.837435885	1.757830434	0.86322599	1.76448874
BAALC	2.416897236	2.139773338	2.631494102	1.298520703	1.766669662	2.973650508	2.627562803	2.208688459	0.702751229	0.355426891	0.300669542	0.533563641	0.761283264	2.291836937	1.087105239	1.146070929	1.317610985	2.455491673	0.484234549	1.350280647	1.998659149	1.300978756	2.081942092	1.359559439	1.647732789	1.361497617	1.912237224	2.726664169
BAG5	7.021718771	7.011993183	6.760054554	6.901924686	6.562708231	6.775685319	6.747653679	5.952316089	5.246676525	6.292198624	5.880111238	5.753345606	5.771948551	6.881280486	6.474240079	5.897593294	5.847861492	5.615495132	5.937503352	6.041316124	5.734549704	5.875556724	5.799775711	6.091589978	5.525935419	5.846596981	6.358028641	6.245515709
BAIAP2	6.015324326	5.957002258	5.611831589	5.829290334	5.668364395	5.629431758	5.63268038	3.841034994	3.194798301	4.853241976	2.314548409	4.539093609	4.764517166	5.37138534	4.269933143	3.623230756	3.094570594	2.067841093	2.054659337	3.725914961	3.207222207	4.407870167	3.681095526	4.549971215	3.716526331	3.971228427	5.279559872	3.392059297
BAK1	4.41710686	3.930322867	4.41001339	3.997608267	3.919711716	5.024729198	3.837634954	5.317298778	5.662821812	6.123239703	5.466232508	6.162651534	6.244265759	5.091902717	5.6018549	5.404634806	5.193308994	5.404498425	5.788279226	5.831393776	5.892927957	5.8005726	5.906667631	5.357592749	6.081935378	5.977681931	6.157381813	5.23993158
BAMBI	3.215121826	2.14556421	2.63074906	1.911021128	3.009808177	2.504677268	3.601368557	2.129369527	-0.171800835	1.265754971	1.277438465	1.259494343	0.352266883	1.330799865	2.242576136	-0.778341493	0.51278465	0.491785213	-0.208999858	-0.542281278	0.64484698	1.895675982	0.199187685	0.631199341	0.440301655	0.453921976	1.107424453	1.358832786
BANK1	2.054414595	2.244305157	3.157406703	2.836392432	1.583887951	1.585098961	2.195000677	3.474733899	2.932620392	3.621324534	4.082391755	4.093669609	2.40712039	2.788958902	2.072803367	4.190101365	3.309767535	3.523471851	2.707928059	3.459913094	3.438085873	3.82739795	3.575080684	3.117036532	3.553414516	3.582025799	2.034286749	2.00279236
BANP	3.389668903	3.070417306	3.633648126	3.541370855	4.594280721	3.60423746	3.601798328	4.916658454	5.127052014	4.354656077	4.564401329	4.27443757	4.540777565	3.15365658	4.29106294	4.377638634	4.613802069	4.522602772	4.761903406	4.387685388	4.625280387	4.424407693	4.536313089	4.229959459	4.667019352	4.62321936	3.724313161	4.085645046
BARX2	4.662955519	3.010206994	3.48249904	2.225342454	3.802763467	3.733443611	4.707597763	1.499279553	0.596014836	3.013824003	0.587788254	1.523754287	2.622780504	2.743474427	1.393038352	1.30313396	-0.268334788	0.302104107	0.051100868	2.020602341	0.992638373	2.058281128	1.011292591	1.687848196	0.914168915	2.271496054	3.077668614	2.016862626
BASP1	3.628344068	3.937725645	2.387430106	4.698048824	5.268803424	4.816787637	4.244661821	6.184501253	5.738619825	6.330950598	6.237241403	6.309195523	5.677137294	6.918500673	5.978891215	6.079095304	6.219069027	5.727332442	6.152298262	6.129308553	6.379488757	6.327186529	6.522081755	5.579281993	5.596454917	6.102379147	5.42146482	6.037298003
BATF	-1.115994689	-0.040319954	-0.792249681	0.108070288	0.345381621	1.318146323	-0.146081413	4.437152557	4.508207734	3.62325818	4.443994568	3.844819838	4.233167185	2.374442359	4.086630018	4.145879275	4.074322272	4.934510638	4.958278711	3.731138608	4.481506663	4.321972442	4.509880125	3.252274304	4.992090822	4.264426897	2.786989041	1.511400106
BATF2	-0.929340239	-1.264614125	-0.666666785	-0.484200998	-2.259487318	-1.087914415	-1.031878343	5.12922614	4.953731512	5.611639487	4.1565959	5.894907727	6.414074154	3.500713843	3.636015062	4.455464684	4.378617409	4.945681196	5.147571398	4.851323149	4.888022397	5.655086006	5.597925239	5.159448003	5.850447613	5.590378591	4.824250696	-0.592465647
BATF3	-2.717647691	0.064836082	-2.498111894	0.445488224	-2.259487318	1.816442397	-1.304679883	3.085874979	2.735962624	3.070732123	3.366341605	3.061732087	3.326993104	3.025943048	2.283519714	2.236655961	2.680231931	3.369515817	3.341872261	2.883839224	3.126909988	3.269269844	3.163474221	2.480322547	3.507282613	2.856455512	2.462015145	1.732826702
BAX	3.366625128	3.372808585	3.07941486	3.023232484	3.886390984	3.644384289	3.05258011	4.256946952	4.708608506	4.380701533	4.415119992	4.998374971	4.761918117	4.389613906	4.581034137	4.557697996	4.648622126	4.365923058	4.648358425	4.838002726	4.686617814	5.025589152	5.040318597	4.086917542	4.69851129	4.733860245	4.063157471	4.769052203
BBOF1	2.863166921	3.066049522	3.08909525	2.882888539	3.036188476	2.930870289	3.264345569	1.90505528	2.157956687	2.321890871	1.654217806	1.846407193	1.736867452	2.878196988	2.751889031	2.15713346	1.979819076	2.725131748	2.22748284	1.857091719	2.031796062	2.091157202	1.95946907	2.616134468	1.521961364	1.654539101	2.131206874	3.512723734
BBOX1	6.074266844	6.612334564	5.919694768	6.303106071	5.612779696	5.515723969	6.133464409	2.166579652	1.44410195	4.667721259	1.176796482	2.812413417	4.649040808	5.622676928	5.285344296	4.299203346	0.720982081	3.561310162	3.020913607	3.284410364	2.292634723	1.490695104	3.318916183	4.889120789	3.581164549	3.489952673	5.454365834	5.102318403
BBS10	4.413181657	4.972452683	4.515218222	5.081527165	2.804019763	3.995647355	4.778963667	3.189836068	2.415657131	3.485057991	4.251315956	3.627105474	3.647001678	3.786516633	3.018978286	3.940383758	3.607181517	3.724342757	3.690342194	4.024525216	3.587315078	2.911123274	3.810659846	3.720354601	3.536134147	2.876215331	3.537825573	4.201909633
BBS2	6.107316445	6.337742139	6.333782579	6.08491469	6.764751373	5.989639136	5.838573813	4.363458115	4.072654112	4.56468723	5.271600895	4.682249269	4.586495452	5.312933532	5.018699271	5.664618767	4.926571582	5.061446552	5.408327481	5.390130719	4.918894494	4.294790695	5.045553569	5.503678925	4.502812919	4.726355018	4.674432394	5.226643092
BCAM	4.155242865	4.539434416	4.209682006	4.913385768	5.316265412	4.576058331	5.032722963	2.669159695	2.932993109	2.267834891	1.712224614	3.723287878	3.177228912	4.024754267	3.474176463	3.293095824	3.491712746	2.265602266	2.286839778	2.340273114	1.753488895	3.008161391	2.41143062	2.889850575	2.677410931	1.984815732	2.573919468	3.670312422
BCAN	3.161285239	4.229039617	2.397149895	2.948756586	3.834228626	3.290804523	3.554727051	0.289385457	0.268122076	0.116893569	-2.482069257	0.082438148	1.133720752	0.769967816	0.153580899	-0.410630417	-1.104802256	-2.398895259	-2.023974961	-1.632620022	-1.074132521	-1.227076876	-1.556954073	-0.61189521	0.093689695	-1.035224254	-0.521868694	0.476563262
BCAR1	4.702053929	3.966929986	4.413680935	4.045842688	4.605892531	4.905051691	4.457276347	5.499857087	5.502273062	5.502958486	5.087499337	5.759358879	5.510316657	4.816006851	5.47091002	4.642520834	5.502559742	5.093118563	5.027517714	4.639529453	5.409324879	6.1334427	4.676127299	4.887547689	5.465463838	5.198334866	5.322090733	5.778590541
BCAR3	4.797358933	4.609516371	4.610359638	4.361361161	3.971774709	4.933933443	4.97502553	4.404225363	3.141821296	3.105976801	3.285206607	4.234713892	3.786829238	3.080750506	3.520219906	2.61384795	3.999568225	3.372973028	2.546650728	3.068483064	2.965785326	4.12764191	2.877926699	3.54995678	3.260598956	3.752567318	2.507689504	3.849313628
BCAS1	2.575942719	1.763925303	1.569211361	1.785256617	1.822709358	1.67587201	2.337299859	-1.107959611	-1.07075438	0.81930747	-0.855377081	-0.746612636	-0.30729213	1.006155967	0.227686047	-0.706213284	0.032393711	-0.631840705	-1.347743208	0.092276287	-0.58156962	-0.861146678	-1.663359196	-0.042227402	0.021273976	0.611619853	-4.708176488	0.595451701
BCAS4	3.16739298	2.235192642	3.598006899	2.347689962	3.34845852	2.494188144	2.415333847	4.419879592	4.812564099	4.146408964	4.71838346	4.005667616	3.987651941	2.916230403	3.434340673	4.080271743	4.042181932	3.854259364	4.313263242	3.055733971	3.735999795	3.79579965	3.485993938	3.2943003	4.081276807	3.724702858	2.865964793	3.454668462
BCAT1	3.923787659	5.143078852	4.566612462	5.734726741	4.769702999	5.820976959	4.966215875	7.938367285	7.529615731	7.235526156	8.326029935	7.405771984	7.088772975	6.872982872	8.032106737	7.206360923	8.169984338	7.292633917	7.807089572	8.425072563	8.219973442	7.914924058	8.169632458	6.288811012	7.250168459	8.048548048	6.915593961	8.14141615
BCHE	4.546631459	4.670749621	4.227289338	4.851377805	4.560346182	4.311472586	4.162503777	-1.675995455	-1.914410253	0.397885804	0.074860751	-1.199643978	0.756305188	3.688133167	0.717627539	0.619770261	-0.021340582	0.524461788	0.226671888	-0.617333405	0.287912902	-0.488550339	0.321145198	2.019976147	-1.379692701	-0.001286027	1.542847066	2.420874497
BCKDHB	4.720189089	4.695797274	4.779114018	4.662879047	3.977632575	4.472078028	4.607762931	3.004234472	2.743741623	3.277064294	3.285156207	2.940095743	3.06868323	4.018853656	3.854123354	3.515493708	3.622148969	3.040447713	3.804529757	3.167508086	3.079542832	2.89302278	3.229610525	3.891261458	2.959656752	3.211338581	3.526179581	3.987218398
BCL11A	5.335175485	5.279189478	5.136525313	5.148489186	3.947174733	5.024418541	5.220584675	3.29311381	2.887368639	4.350079437	2.659239512	3.966462861	4.75935878	3.966278264	2.647043634	4.018754093	2.829709365	2.728923069	2.685194951	4.0682605	3.295979328	3.774154992	3.545405158	3.863160524	3.573276978	3.731688961	4.394260577	2.648950194
BCL2A1	0.222028336	1.578474811	-0.889062957	1.23227089	0.63440017	0.865849006	-0.04052956	7.1883045	6.939023739	6.765873114	5.829501685	6.63155597	6.465761304	3.897193408	5.123228262	4.806362212	6.055612002	6.889317515	5.831610726	6.224594969	7.249571606	6.507065909	6.192770972	3.704414162	6.429216906	7.585463643	5.795564779	1.966877127
BCL2L10	2.229621595	2.557210888	1.109912687	2.418816169	2.692988736	1.823046164	0.974625322	-2.699930577	-3.792797943	1.048601166	-4.994285595	-0.427157649	0.686247127	1.466910345	0.841539012	0.175529205	-4.56898861	-0.989010915	-1.82120331	-0.550957981	-1.791341546	-2.749805399	-0.338364474	0.49879964	-2.089118807	-0.554597145	2.481572596	1.039121771
BCL2L11	3.94342584	3.743887372	4.641948408	3.914126825	4.219523739	4.423735179	4.3235898	5.765016496	6.350331354	6.019989669	5.565591519	5.802208889	5.581921738	4.760926953	5.090414793	5.599255139	5.281022634	4.955808819	5.311960625	5.570203091	5.690219651	6.032268343	5.428778922	5.144989783	6.214922394	6.477477062	5.228491809	4.178452069
BCL2L14	-0.303923267	-0.985552603	0.558738054	-0.170896435	0.859715502	0.249933518	-0.734206119	2.8067122	4.114521762	2.344923222	3.057596916	3.996356679	3.713827888	1.723484627	2.091980609	3.301393715	2.684424653	3.912667935	3.584052953	3.369879026	3.942623569	3.090583243	3.876467923	3.237729099	4.464128665	3.061520979	2.171260763	-1.346141998
BCL2L2	6.806789573	6.454968938	6.244952786	6.909977341	6.741087132	6.134649286	6.519358764	5.255280446	4.744252285	5.373832314	4.712920965	4.951235803	5.306365916	5.848022787	5.241553501	5.243516166	5.198930158	4.461301944	4.473653275	5.372811813	5.079851787	5.443740415	5.157609964	5.359156128	5.003869126	5.235094144	5.548757155	5.617472642
BCL2L2-PABPN1	4.123277706	3.738118662	4.122145132	4.15669085	2.546043256	3.73209707	4.119727718	2.987382278	2.320736457	3.574428288	1.316266002	3.142968645	2.852545462	3.197676425	3.375416965	2.47862624	2.913086584	1.137232954	2.924394356	2.818165685	2.762140244	2.56040372	3.020017328	2.885180258	2.092120588	3.301916197	2.69925643	3.075317648
BCL3	1.702156579	1.867322751	2.056151675	1.827122226	2.040032933	3.14321151	2.307318725	4.728775081	5.490660795	4.391783828	3.540551776	5.113557359	5.477301995	3.740947202	3.433821784	4.183636949	4.351627556	4.263541868	4.197502176	4.120521376	4.404420147	5.107562069	4.123734131	3.716617623	5.514545533	5.083607337	3.644853068	2.697530696
BCL7A	4.708807223	4.299180736	4.286210104	4.539845767	4.101084635	4.414610052	4.642864203	2.934177642	3.384871769	3.482178953	3.179383541	3.57047539	3.437338332	3.92701302	3.634070787	3.260766035	3.03954306	2.237887602	2.837978918	3.262931567	3.209471279	3.344866743	3.107805833	3.57902695	3.214747613	3.247977488	3.575346406	4.082582434
BCORP1	-0.637686629	-1.297832756	-0.024204769	-1.511264404	-2.259487318	-0.272894291	-0.771951457	0.090101291	3.02919712	1.189486622	2.386751424	1.439713009	-0.059446192	-0.637871041	1.327795248	2.610180428	1.268901063	2.226049854	2.973031248	1.307160925	1.855622919	1.240680653	0.959162473	1.767242158	1.819762579	1.530249747	0.846286832	0.472911636
BDH1	5.41407309	5.313394873	5.230426243	4.840514887	5.783676737	5.133167623	4.759710172	3.680385676	4.044507449	4.834681408	3.060044914	4.078347885	4.632639566	5.015746623	4.960622392	4.626647699	3.214438483	3.777128321	4.064699544	4.370612551	4.054704433	4.399298087	4.349141899	4.53987249	4.240299332	4.920921035	5.690555612	4.234712486
BDNF	2.349830538	1.598497282	2.653303163	2.455884351	1.773366208	1.479038237	2.370583349	-0.488037278	-0.821714598	-1.84279809	-0.269212397	-0.863044436	-0.706533194	0.50167141	1.641451121	-0.409884804	-0.301165718	-1.09849633	-0.85142661	-0.119727191	-0.244910991	0.843548252	-0.600205031	-0.127290667	-1.031048621	-1.175428989	-0.23617665	0.920521909
BEGAIN	0.787010198	0.883630199	0.726974255	-0.659776588	-2.259487318	1.246003739	0.216572794	-0.344641905	-0.245267068	-1.009489467	-0.062189482	-2.021061294	-0.639154499	-1.529423612	-1.375282014	-0.596068619	0.42554086	-1.410155628	-0.085073176	-1.877225358	-0.833745362	0.502990402	0.027561137	-0.119967598	-0.822257575	-1.410118027	-0.674668222	-2.371884723
BEND5	0.849743942	1.622690273	1.452924304	0.737294283	1.245925231	0.671354271	1.060243055	0.344279249	-2.18632795	-0.043862105	-0.996636429	-0.612118528	-1.065793767	1.096877932	0.850636997	0.990320331	0.621535182	1.308721532	0.01643203	-0.33761039	0.557531776	0.452709567	-0.135901333	0.45916607	-0.831980462	0.339762186	0.475596762	1.78689571
BEND7	2.882712467	3.503929938	3.429545054	2.503913769	2.667186072	3.318870134	2.731317686	0.316561597	0.017597233	0.981375364	0.844555624	0.51842419	0.591273944	2.647079834	0.087567137	0.815024782	1.552391745	1.52354245	0.879509818	0.868257677	1.263140774	0.863392125	1.45495658	1.618463961	0.240088119	0.713425251	0.27574535	1.803428207
BEST1	2.810405144	3.308739496	3.260239213	3.080964757	3.368880617	3.172270324	2.910483956	4.447081581	5.074927884	3.960641931	3.803298245	3.82698057	4.138348149	3.482314866	4.083872901	4.082547877	4.444478093	4.343745627	4.253284775	4.339983281	4.518605758	4.420648462	4.426425443	3.816034098	4.652737795	4.905618366	3.630556399	3.844288772
BEST3	1.794804108	0.786622223	1.636614004	1.159125487	0.237549947	1.094532885	1.361959135	0.063687881	0.880845104	-0.355797455	-0.220354669	0.416848947	0.017183639	-0.044741072	-0.624227033	0.685569268	-0.196865498	-0.172603386	-0.404441211	-0.470560897	-0.279183648	-0.115978298	-0.093258294	0.377751392	0.420144775	-0.598820835	-0.080806679	-0.213960849
BET1L	4.062379747	4.534897062	4.405191901	4.410243833	5.145166047	4.499144129	4.02347186	5.16832648	6.118228346	5.36778783	4.705991707	5.284379135	5.273911431	4.584835198	4.809030387	5.006661733	4.899519332	4.937385079	4.781377946	5.019345703	5.247436273	5.43027555	5.123071856	4.988292049	5.668383827	5.675134446	5.032567651	5.039951099
BEX2	3.405005204	3.467995964	2.869674971	2.869342426	3.585764959	2.865368547	3.186512686	0.279469419	-0.685592761	0.720948049	2.173156918	-0.115618757	0.201496192	1.861501179	1.319609677	1.024723596	0.302659179	1.724271124	1.347912854	0.588001493	0.437649254	0.363482748	0.494856585	2.160722717	0.163400235	0.44902148	1.55595334	0.009115798
BEX3	4.93556388	5.219438496	4.825243731	5.275287491	5.183997667	4.47032873	4.868346586	3.200152283	2.7844277	4.158672176	3.708805088	4.009162839	3.874117421	4.734109081	4.762768466	3.696189501	4.309667556	3.941708481	4.148242764	4.04623856	3.912779786	3.79529349	3.695002451	4.379366593	3.404857664	3.439603445	4.973104093	6.135612028
BEX5	0.778965977	1.598206293	0.353744332	0.594961139	0.69150406	-0.248027655	0.48360029	0.242367842	-1.262857551	0.124711919	0.199870277	-0.066385798	-1.047805679	-0.033820213	-2.47624825	-0.259482185	-0.332513654	-1.848338039	-2.244678091	-2.725900754	0.274165019	-3.666719491	-2.076752745	-0.361178201	-0.497165079	-2.086650324	-0.998058696	0.594505253
BFSP1	0.322680247	0.822473449	0.73113342	0.969405818	1.140599597	1.088659755	1.034587559	0.01073245	-6.003756675	0.147789702	-0.836586599	0.138786058	0.327185847	0.469512285	0.054304023	-1.896017709	-0.442053999	-1.297702655	0.025449665	-1.813325047	-0.247275518	-0.050312931	-0.834842659	-0.315049727	-0.424904492	-0.206690753	1.466820194	1.259284613
BGN	4.925510816	4.131620302	3.565080298	4.086853677	5.919028958	5.053207428	5.286812205	6.592321156	6.006313334	5.404125325	6.280980232	6.94786775	6.172105245	4.740799489	6.242230024	4.958359523	6.892255334	5.076175415	5.41081003	5.80986603	6.295121609	7.270324905	5.997541504	5.118835575	6.256363104	5.966184194	4.705212059	7.584576575
BHLHA15	-1.758267185	-2.90292659	-1.304695633	-2.079787657	-2.259487318	-1.470796745	-1.986358165	2.265140498	0.900352665	0.446645108	0.144198377	2.359992615	0.945504043	-1.597754383	1.546179455	0.628157753	1.645791645	1.256316478	2.070910866	0.010312767	1.246110576	-0.9022187	0.568079966	-1.254536359	0.427770896	1.238562803	-0.369620541	1.886551613
BHLHB9	3.65390521	3.488976216	3.399432661	3.602712294	3.038549875	3.009131518	3.632376519	1.779398361	1.673497863	1.506213901	1.549479546	1.806937335	1.950268139	2.575875747	0.649116107	1.835312812	1.796862714	1.012012201	1.375671754	1.819456779	2.2100329	1.338091544	1.995261207	2.182865861	1.424605291	1.80692197	2.203858931	2.590302825
BHMT2	2.036505451	3.597044148	5.213322929	4.391923533	3.994379427	1.935129556	2.100970977	1.322720591	0.251580985	0.436210707	0.911814968	0.713614928	0.37070983	1.73739459	0.760050849	1.219164004	2.009777024	0.70086438	0.678469203	1.042477857	1.046516775	0.783759255	0.949985292	1.724952348	0.740586382	-0.147414124	0.269517471	1.979513094
BICC1	4.459801171	5.521753084	4.906573738	5.213960445	4.84504354	5.734345639	5.594871551	6.754407696	4.99971909	5.75698591	6.532360727	5.674125132	5.336122426	6.675027737	6.223824655	6.443380783	6.52018079	6.264707233	6.084526152	6.330125501	6.386778672	6.816032071	6.34260655	6.145539759	5.741150055	5.739961531	5.425098359	7.054768172
BICD1	2.017373241	2.086326077	2.957750939	1.98113283	2.538182253	2.749384807	3.185455812	4.446884856	4.212058928	3.695137577	4.13144988	4.5334744	3.781782377	2.693435334	3.374232577	4.064157153	3.890758915	3.760744551	3.554004642	3.712236868	3.827459509	4.377411127	3.025945534	4.067096183	4.254843181	3.936393859	2.656454828	4.212447924
BICD2	8.518841428	8.314810463	7.984182849	8.442790471	8.378147974	8.20205153	8.168150088	6.640205783	6.364747838	7.783732643	6.134116084	6.945312219	7.088627844	7.761993315	7.863392896	6.98653179	6.288165561	6.277173886	6.655886338	6.926030351	6.685487033	7.008250975	6.839487775	7.02541836	6.604114641	7.128970424	8.666168909	7.701694144
BICDL1	5.307587688	5.334993434	5.073405646	5.563462318	5.97308446	5.212432919	5.260692427	4.671649766	5.177114307	4.56806378	4.361287111	3.903588532	4.809022763	4.633290889	3.884829316	4.452383031	3.73210324	4.286315683	4.212679395	3.669946575	4.012501293	4.074667609	3.693445549	4.513772777	5.311068928	4.558947362	4.083750365	3.635671332
BICDL2	4.740675785	4.578039014	3.636012894	4.178003216	5.303052861	4.3511587	4.57436692	1.983015672	1.159941808	4.967137911	-0.533499924	2.763751766	3.882633551	4.645336143	5.05583874	3.709703056	0.44398876	2.337112288	2.22492292	3.291591907	2.063485655	3.073919276	3.043003924	4.19084347	2.582978561	3.34793358	5.896936579	4.104792963
BID	3.040227671	3.307340341	2.87087283	3.411172665	4.940638286	3.548499108	3.150042613	5.955646706	5.779554248	6.23052266	6.801259383	5.830253218	5.823119408	5.203135277	5.927830327	5.43087637	5.716746484	6.462147704	6.154048428	5.949973399	6.314584839	6.0845909	6.20129569	4.695679884	5.646408474	6.312400018	5.628228195	4.65627575
BIN2	2.165876746	2.431412396	2.404590649	2.493572778	2.882584412	3.221410425	1.848692518	5.630799373	5.854430292	5.178264005	5.965463016	5.436236733	5.35827113	4.886356291	4.952459507	5.561800773	5.825962581	5.100744445	5.738433708	5.74481768	5.621696819	5.6148927	5.556965255	5.171692605	5.506616065	5.889398765	4.130584269	4.31062348
BIRC3	3.873055067	4.74419192	4.523080431	4.365153453	4.292189063	5.227709937	3.844466121	8.092206913	7.729549238	7.766501178	7.950389933	7.72991881	7.495038954	6.556350536	6.505153774	7.902464539	6.93802079	8.007398284	7.733856095	7.655674365	8.010086357	7.453869046	7.817874648	7.048758227	8.493986396	7.792345023	6.753723352	4.643527908
BIRC5	3.294787706	2.565429064	2.568963661	2.478684406	2.480830588	3.446769451	3.237742786	4.539930608	4.47886653	4.528362671	4.457793656	5.010489822	4.796264766	4.038296333	3.736275228	3.903316329	4.09316837	4.764160767	4.973679	3.575326685	4.469863489	4.249031469	3.882528282	4.568449272	4.221040735	4.382634152	4.830444949	3.726463763
BLK	-3.899617479	-1.726344773	-3.229724604	-2.445461783	0.576288757	-1.937517965	-2.245264142	2.233481669	1.186184941	2.705737603	1.748636861	2.694710772	0.605479047	0.427775503	1.274763835	2.546224636	2.239100701	1.756336485	1.416857763	1.875255749	1.386573845	2.153758601	1.809556011	-0.452121924	1.699261482	1.067009176	0.520661016	1.364664328
BLM	1.562659891	2.349323197	1.347890786	1.565926431	1.089418411	1.632149908	1.982477163	5.006403839	4.52057529	4.298914032	4.852171522	4.132984325	4.289387426	3.315021813	4.41414189	4.331850705	3.985782886	5.3994842	5.164375622	3.990078806	4.565367293	4.173683197	4.187529734	3.865350531	4.78987737	4.296595002	3.554882433	3.518472841
BLMH	7.394302118	6.53679262	6.65490724	6.381829759	7.52088577	6.694413581	7.296816728	4.952928082	4.839727599	5.609433902	4.837670503	4.921969157	6.023908547	7.091190153	6.787102376	5.729714119	4.990250625	5.267061848	5.307757994	6.053766362	5.012593603	5.196152559	5.409840746	5.966661263	5.129943588	5.202933947	6.901434513	7.026554633
BLNK	3.315989067	3.268228336	2.933069069	2.803942397	1.58466381	3.123309297	3.385141046	4.41729406	3.841368723	4.909854559	3.901145001	4.035214005	4.179519502	4.020281628	4.01695031	4.098376524	3.768423823	3.598397501	4.005304179	4.259711366	4.131199909	3.871607625	4.31460302	4.149032851	3.633863159	4.373310665	4.770067865	4.186962854
BMF	3.05432786	3.452390891	3.671116325	3.725156004	4.321820278	3.343957127	3.678488833	5.332128721	6.094252574	5.64023234	5.780691184	5.306179092	4.907472705	4.393751336	5.640049348	5.516663826	5.561019301	4.977741861	5.581231547	5.637370691	5.944843644	5.77523164	5.392652117	5.092597373	4.733942949	6.204542608	4.548905857	5.368683376
BMP1	3.57032308	3.835584558	3.655054036	3.700495855	4.048466322	4.500674586	4.37350366	5.579697289	5.736810495	5.215513645	5.491815935	6.050871105	5.302787633	5.541730619	6.000490043	5.451041441	6.398981333	5.698946702	5.66896756	5.418009244	5.767388996	6.399207668	5.83870149	5.366757317	5.51763966	5.544786808	4.896641726	7.302251997
BMP2K	6.581243801	6.377543456	6.441462595	6.253388134	4.680476884	6.556398208	6.948527128	7.145845253	6.913628571	7.464980895	7.838802931	7.310818254	7.310618252	7.150444922	7.092236751	7.732635838	7.470898138	7.793808316	7.670370373	8.060911481	7.67176718	7.768539107	7.754176375	7.538776554	7.516504622	7.350551247	7.589504698	7.161902672
BMP3	0.113670876	1.310331098	0.818670833	1.172552766	0.101045926	0.149794853	1.925049503	-0.415735462	0.586354695	-1.086133399	-1.218910663	-0.977011104	-0.360668319	-1.298903144	-2.363794834	-0.981327252	-1.185634441	-1.238094905	-1.655966896	-1.690290657	-1.206569972	-1.432633623	-1.730697343	-0.226431036	-0.047420258	-1.22186484	-1.057328448	-1.713402228
BMP4	3.422116261	3.798992946	3.494766668	4.189132223	4.804514789	3.329876811	3.398867425	-0.53386529	-0.436248508	0.654360677	1.086194955	-0.039965493	0.70452636	3.59788071	2.18914821	1.1438991	0.794753956	0.952392285	0.206281205	0.090785735	-0.122841997	-0.527595422	1.345595409	1.739312387	-0.911325627	-0.062068216	1.612847337	2.811697815
BMP7	5.865652078	5.489620948	5.33067838	5.651806751	5.581008673	5.691714925	5.298315084	1.832693405	0.729105043	2.91439166	-0.247537374	1.599413337	2.655829266	3.949551588	3.77384457	3.339093906	-1.185157225	1.791709538	1.668611584	2.135028621	0.731464226	2.438629943	3.032315376	4.327419344	0.788345777	1.726539666	2.361841411	3.84591971
BMP8A	-0.735053799	-0.646786037	-2.198034465	-1.926772585	-0.822593403	-2.096345578	-0.173764219	1.452837455	1.650343907	0.759761962	1.405053186	2.222445328	0.837127036	-1.188586913	1.082431559	0.789792502	2.089625929	1.047946273	0.938495514	0.818538437	1.622659905	1.573036685	0.895563549	-0.324339286	1.464613027	1.08734306	1.173324588	1.573670855
BMPER	0.42572321	1.664966266	2.373349706	1.987815924	1.698279272	1.128611073	1.394833903	0.250503659	0.276803755	-3.832020127	-3.921514296	-1.011094646	-0.037780835	-0.263400915	0.319002251	-0.69677016	2.061421567	-0.942624304	-1.392453002	-0.181874877	-0.015653265	-0.638564742	0.183035335	-0.409917195	-1.258370782	-0.808272031	-0.914080418	1.017332629
BMPR1A	7.508169089	7.081121396	6.804316902	7.222629086	4.68594173	6.535652532	7.321937554	5.213982258	4.730548511	5.724758748	5.41489784	4.977518731	5.527728817	5.953406021	5.808321568	5.755341968	5.319140351	5.272367613	5.652138096	5.581955532	5.221877002	5.47334402	6.067620301	6.327680838	4.909430982	5.516942644	6.089511861	7.042135714
BMPR1APS2	1.975742711	0.873240736	1.663583923	2.282166275	3.05924557	1.700430219	1.391440517	-0.887420313	-6.014824198	-0.575712534	0.132304531	0.628017203	-0.271068378	0.583026885	1.699635367	0.014196359	0.441764662	0.512444795	0.764704991	0.419133676	0.440229739	0.621635247	0.998516044	1.085078804	-1.717330097	0.480553033	-0.225648032	2.201849324
BMPR1B	1.89054181	2.701371081	1.701936061	2.551831505	2.198293737	2.209893768	2.701087012	1.181591412	0.011892136	2.122441534	0.599204324	1.837750996	2.100310377	1.811714037	2.04815394	0.553463592	0.618095002	-0.27079841	0.357732642	1.14140705	0.506731671	1.969651699	0.081810855	2.613996041	0.573896755	1.752256628	3.262965926	3.60470316
BMS1P7	2.577752124	1.599122983	1.496714975	2.585275647	-2.259487318	3.2418263	1.741910584	-1.535617367	-6.014824198	-0.227380855	0.744805651	-6.806360436	-0.929000216	1.769433397	2.266825796	-1.197824446	-0.943678348	1.712510649	0.864273661	-0.121110011	1.03267527	0.645409764	0.48197228	1.654714372	-6.67848048	-0.934964857	1.727615331	1.603296773
BMX	1.476139498	1.67302779	1.890652095	2.790015522	2.840864474	2.231416869	2.361930315	0.646601904	-0.078420877	-0.791519807	0.880639781	0.761274717	-0.635452634	1.076503234	0.176884513	0.789635998	1.86260112	1.110558202	1.233783128	0.178632708	0.914254141	0.397545884	0.350689259	1.649146267	-0.316426546	-0.364596768	0.188865553	1.904022227
BNC2	4.964018928	4.815153356	5.040078209	5.047700633	5.191067426	4.655774277	5.32572711	3.696853194	3.524503711	2.752283297	4.581231863	3.646787349	3.170997453	4.796300986	4.510658065	3.77524326	5.23191479	4.122222032	4.247931928	4.244454529	4.543083199	4.631439112	4.431803639	4.27328148	2.820490825	3.622896347	2.911952458	6.812382955
BNIPL	7.223174793	7.114610003	6.711247353	6.811383477	7.54036458	6.626778958	6.525858738	3.60737633	3.043405067	5.840627511	1.739701259	3.805406074	5.232199421	6.291672272	6.272791439	5.12298847	1.180140696	3.609732858	3.663607194	4.186543465	3.375592116	3.997012917	4.555320807	5.891291176	4.048126665	4.75437139	6.605027269	5.933934799
BOC	6.871332116	6.274821177	6.839255249	6.044237881	7.070643926	6.149637062	6.860181408	4.5767716	3.631712981	3.780883298	3.936602574	4.236107075	4.265333536	4.848596197	4.691858295	4.309638645	3.974180013	4.046083974	4.066918576	3.407341683	3.933779332	4.565309286	4.466140696	4.767142707	4.577084943	3.882857965	3.344986121	4.677067702
BOK	5.006173544	5.506725416	5.70411165	5.958282972	5.530054006	5.04751862	4.900764178	2.765187223	2.620501465	4.234274027	1.929356058	3.659503768	4.437704221	4.336536381	5.061017205	3.463404321	3.924074573	2.909317245	2.834827691	3.405166545	3.29504896	4.069722009	3.408073659	4.023122015	3.548057176	3.343667153	5.014399656	5.335139902
BOLA2	2.889307261	3.574753217	2.476644136	3.084030577	3.990456314	2.962459149	3.17301067	4.218677769	3.63669094	4.032465372	4.481679102	4.143088627	4.449654126	4.052031405	4.314580299	3.932692542	3.625129046	4.447836401	4.304754434	4.060963293	4.089751611	4.138246423	3.591660686	3.95291665	4.012709843	3.847063924	4.26950437	3.640783564
BOLA2B	3.713293659	3.874004235	3.018539754	3.792587324	1.593405415	4.018723154	3.546721535	4.752867749	3.882804479	4.725402234	4.906477308	4.290725823	4.440436311	4.450452037	4.844168472	4.292535152	4.090914151	5.15358848	4.882423214	4.232300762	4.420030709	4.40559738	4.092903646	4.061328152	4.081402899	4.08546253	4.984722765	4.613970361
BORCS7-ASMT	3.15183497	3.425856572	3.742763237	3.206018818	3.246757847	2.967219594	2.789913533	0.414895588	0.374837593	-1.467706366	0.743687292	-0.833519876	-0.202890959	-0.235345515	1.264668393	0.837596295	-1.000495053	-1.346467936	0.168545143	0.944947923	0.922078578	-0.187462957	-0.632988019	1.552190048	-1.937862587	-0.501773371	0.500203068	1.37915462
bP-21201H5.1	1.76260563	0.850450884	3.120732359	0.218294642	0.769773385	1.630659298	1.537004035	-0.064262328	0.46177536	-0.364964171	0.809536572	-0.719441064	-0.861846859	-0.257385376	0.539085461	0.52997378	0.508462783	0.176340827	0.439552916	-0.791715927	0.050310269	-0.067345929	-0.575343032	0.431897377	-0.768605045	-0.086829426	-0.253457487	0.661835193
bP-2189O9.2	0.017930884	1.429047497	4.202427871	1.572373982	-2.259487318	0.076335667	1.647076584	-1.486374746	0.414631722	-0.261973321	0.143227389	-0.865361131	-3.108528429	-1.258715475	-1.256015795	1.441551927	0.163044654	-0.997896078	-0.846814554	-1.044530856	-0.784935069	-1.16106881	-0.085427947	0.983514465	-0.718772227	-2.410040455	-0.625079342	-0.646432748
BPHL	3.971471175	4.548991355	3.947560334	4.315485839	4.378461486	4.127342573	3.650537013	2.32047479	2.713112167	2.591279357	2.003128582	2.981444566	2.909107862	3.163115563	3.486364477	2.896254289	2.730726155	3.086525008	2.994979247	2.683028553	2.648434345	2.111186755	2.90629134	3.176218694	2.231298155	2.342993104	3.271773131	3.561682223
BPIFC	5.235289116	4.80464905	4.440758815	4.291342166	5.26979215	4.462151367	4.697159068	0.607983864	-1.007520389	4.164486322	-1.343163469	1.443225994	3.536318729	4.543057933	4.191571577	3.521948243	-4.873928393	1.090611603	0.685825858	2.737654439	-0.150449643	1.662201874	2.714679759	3.391029581	1.839657067	2.776975836	4.733048432	3.899536431
BRCA2	4.179601221	4.184352218	4.516236485	3.789455002	3.603179018	4.457656348	4.635090956	5.676429896	6.472406396	5.784318806	5.302263319	6.075798232	5.666937798	4.978757498	5.053760553	5.790047166	5.324176766	5.644237927	5.797398165	5.341572483	5.686455688	5.06385106	5.599459407	5.93271374	5.807889127	5.832505239	5.056627915	4.915156679
BRINP1	-1.468576246	-2.446477436	-1.374958382	-1.77316296	-0.093422679	-0.829433478	-1.608275202	-0.205203484	-2.07528971	3.001184154	-1.592440013	0.639787896	0.945769339	1.697489434	0.239662496	1.07949706	-1.001661888	2.263893397	1.033917391	1.269156893	0.116713527	2.540076894	1.572445972	0.758711531	1.312864671	1.333500521	2.907367492	0.326158925
BSND	-1.000022259	-1.263277216	-0.111671334	-1.058891292	-0.81587924	-0.898252093	-0.761425564	0.03899564	1.244716777	-0.390966685	0.577622468	0.220641773	0.144004374	-0.606295199	-0.486396257	0.643446547	-0.396368129	0.030958201	-0.343183595	0.113338547	-0.225318907	-0.20522531	0.162930862	-0.374839336	0.744392795	-0.098784872	0.222985402	-1.104770307
BSPRY	5.195528981	4.702459291	4.515759903	4.63785047	5.139478174	4.67193358	4.566788256	2.173363092	1.712031647	4.185074117	0.483373305	2.376758958	3.443651569	4.229842963	4.178091592	2.97035682	0.753891672	2.038260719	1.839094461	2.303026088	2.717442188	2.824590755	3.063499926	3.684548941	2.80432702	3.288319889	5.08311929	4.050721456
BST1	2.246798029	3.485792911	2.999089757	4.003211048	2.374211242	2.976577582	2.847365708	3.450392914	4.352011412	3.7480672	4.877765418	3.67398614	3.972740304	3.442666868	4.159585092	4.359510563	4.306707957	4.577343611	4.340701751	4.338261615	4.395108794	3.913261043	4.841719731	3.806968166	3.853804907	4.166427522	3.043339023	4.143127134
BST2	1.992788394	3.45941728	3.285129694	3.351283389	2.918523672	2.591573281	2.590784638	5.713581759	5.466490683	6.759337696	6.2684523	6.669756458	6.749241079	5.387600124	5.227565129	5.736828021	5.785620945	4.751641116	5.627266537	6.488842061	6.47335005	6.492999655	6.236642447	5.549348692	6.441235165	6.709104137	5.142030388	4.296627622
BTBD16	2.882284276	2.86109211	2.877083945	2.818579732	3.346139201	3.158391136	3.187118263	-2.282416904	-4.668216679	-1.704017145	-4.994285595	-2.851973004	-1.873593462	0.300641124	0.282537374	-1.221495927	-4.726240622	-2.240965513	-3.267320652	-1.67578284	-1.827690047	-1.495830142	-2.440077457	1.174219779	-2.445179472	-2.339858835	-0.481656014	-0.189379912
BTBD19	0.848046171	1.43523479	1.665621872	1.578248066	2.779090439	1.254830202	1.171812354	3.132075126	4.232510843	2.778858502	2.453552106	3.201559678	3.461216771	1.599569137	2.086626793	2.974104948	2.954400452	3.002856589	2.565956973	2.943597517	2.916540657	2.808138502	2.782623026	2.634013594	4.601867126	3.3108125	2.522579455	2.793412423
BTBD3	6.396735179	5.624543398	6.195916081	6.159652171	7.13341736	6.196911712	6.020123772	4.354572796	4.099558245	4.621000323	4.699344701	4.690044477	4.799578644	5.223405379	5.891655221	4.795260251	4.902979554	4.413131633	4.454275509	4.65443677	4.554190356	4.822394267	4.739815438	5.317343295	4.676558886	4.742920214	5.342671615	6.052964296
BTC	6.203559151	6.997663277	5.312007118	6.37961101	4.509560668	4.820121366	5.597521513	-0.956037977	-2.938223235	-0.073656677	-1.30418248	-0.43948459	0.951073553	1.849504873	-0.39217676	-1.137672986	-0.95089137	-0.307100326	-2.096356781	-0.644922754	-1.469635263	-2.16852536	-0.945214057	0.790488858	-1.159350238	-1.41142795	0.257235759	0.873045329
BTF3	8.51083766	8.684376882	8.173190733	8.57148638	8.393844545	8.354726338	8.361267304	7.443165851	6.463205551	8.033142111	7.688287382	7.6815476	7.762010939	8.174713739	7.818009839	7.209855049	7.095581883	6.558702632	7.156895622	7.558174806	7.447152171	7.374412086	7.460473598	7.669437825	6.950473209	7.556149068	8.302682504	8.220033421
BTK	2.611861888	2.789654244	2.902329813	3.907624258	3.577344985	3.469822927	2.932406932	4.6691691	4.655151852	4.493158747	5.269241493	4.899981734	4.693233393	4.477495952	5.14147392	5.206365914	5.385622662	5.121009538	5.15270937	5.75324292	5.220319077	4.742987202	5.684337377	4.670129088	4.753793394	4.781011679	3.937736418	4.220591077
BTLA	-1.023295067	1.015132907	0.700917639	0.408418698	0.295232601	0.717184041	-0.289634961	2.893206705	3.038608733	3.005965465	4.7182596	3.106333666	2.747763284	2.806891257	3.161424642	3.709180981	3.259882037	3.638718229	3.572406226	3.489914168	3.470010171	2.823244543	3.348426432	3.156627395	2.878645529	3.540160711	1.906984783	2.160139528
BTN2A1	4.05140087	4.292938178	4.187318302	4.286128447	4.762938062	4.239904521	4.011271822	5.561792273	5.615075481	5.05561999	5.343330372	5.207343862	5.041282647	4.858485609	5.018843184	5.329859218	5.367133503	5.21056417	5.453496917	5.104249653	5.470779152	5.311496851	4.952598459	5.121034595	5.239867294	5.54743025	4.551796816	4.920213339
BTN2A2	3.678051804	3.450799921	3.641072792	3.177469335	3.498283492	3.851324872	3.74534559	4.998040595	5.775478591	4.652107403	5.468626648	5.544496921	5.455896122	4.39113467	5.503459746	5.611760182	5.625355501	5.604001767	5.826761406	5.676342673	5.509652222	5.359469433	5.709087104	5.270093173	5.513529217	5.272918821	4.678170647	4.0914521
BTN2A3P	1.150154077	1.757907907	1.52609407	1.62901418	1.837935341	1.689127883	1.958658447	2.72389915	3.360200039	2.397341721	2.753168332	2.587952366	2.257820489	1.792527417	1.654347282	2.803915359	2.807763913	2.467975379	2.722952504	2.659853061	2.608517427	2.076823078	2.528339427	2.816051906	2.979083604	2.549038472	1.757617924	1.960451079
BTN3A1	3.951112206	5.228679387	4.424691332	4.623257438	3.896296297	4.422796844	4.320438197	6.967908811	7.373229874	6.589543307	7.586478648	6.933869009	6.971219756	6.549009876	6.742589504	7.705554899	7.125856851	7.276880715	7.403386489	7.192458212	6.95186109	6.602102823	7.059720935	7.000581042	7.110622849	6.609160152	6.193912412	6.008676172
BTN3A2	4.733250243	5.588196221	4.724693382	4.702181899	6.537517214	4.570131964	4.962373221	6.858042471	7.075009154	6.471501883	7.448677074	7.125672911	6.971872076	7.048867647	6.934314238	7.660245794	7.218516989	6.74206944	7.017303241	7.298895314	7.21706205	6.843011218	7.605711452	6.841306878	7.041912617	6.749851902	6.094278287	6.398307549
BTN3A3	3.21585736	4.417063741	3.726498626	4.25630795	4.77706181	4.320910761	3.877780446	5.708206746	5.678891484	6.056681018	6.355803112	6.620287565	6.590992964	5.91728611	5.593973199	6.119624963	6.008712056	5.473087581	6.089351657	6.764756945	6.1714683	6.129948449	6.286895502	6.085453666	6.358600254	6.173832685	4.957850745	5.40538441
BTNL9	1.644819544	3.222241689	4.333561129	2.783426298	3.036761597	2.578647224	2.780191307	0.904210412	2.542402596	1.666231111	1.557367726	1.702679441	1.497522243	1.564180715	0.698474375	2.319819184	1.739398776	0.558428977	1.129950741	1.175133275	1.078703722	0.673281432	1.190007915	1.807395381	2.066053329	0.837851302	1.073263013	0.786289526
BUB1	3.080260259	2.222144624	2.49373317	2.888862256	3.878072351	3.752896976	3.250873678	5.626501051	5.637097343	5.079066629	4.947279815	5.180466576	4.947498206	4.074099007	3.338516773	4.413757367	4.369167955	5.148060135	5.211207267	4.271477824	4.74534652	4.689521152	4.338346543	4.372836818	5.118504918	5.189135981	4.579422984	3.59050198
BVES	1.993913908	2.432703076	2.459895249	2.312970195	2.723650048	2.478743613	2.969888254	4.354415047	3.385248419	3.589496062	3.901039351	4.010509898	3.401985084	2.40359372	3.340096123	2.613068496	3.59355131	3.961601965	3.497983516	3.588085951	4.201084155	4.089766776	3.449802528	2.591749887	4.087722596	3.591494438	3.239524951	4.202888941
BX004987.1	0.606063225	1.521745999	4.191843085	0.764626014	0.709431733	2.405025184	2.304898958	0.40151865	2.570887712	0.849826897	1.385514051	0.178068815	-0.495874921	-0.992288202	0.631264427	2.098646273	0.952296141	0.597857859	0.855367365	0.478518203	0.627830347	0.293779867	0.935933589	1.98814882	1.36207201	-0.939534572	0.047059468	-0.445997071
BZW1	7.749116609	7.813266723	7.658706136	7.693024929	8.851991002	8.084036468	7.522599912	9.321784118	8.31971287	9.50968355	8.683612844	8.811452612	8.994058164	8.915686555	9.301538526	8.436457407	8.464882311	9.079939091	8.866892022	8.677257258	9.020540491	9.022911781	8.573474458	8.412973195	8.93067133	8.986557285	9.81265236	8.712885284
BZW1P2	4.586603274	4.398137299	4.520886252	4.391234882	0.043989844	5.044364256	4.546909443	6.044871844	4.87225125	6.103235649	5.139063838	5.276319724	5.0960192	5.34957898	6.334437722	4.790139942	5.400096079	5.740681898	5.455196829	5.128909418	5.429157204	5.494077852	5.295374924	4.928872504	5.218620678	5.517453563	6.313606237	5.480198529
BZW2	6.24539806	6.276708886	5.89468325	5.993600479	6.274346574	6.301094534	5.609656694	4.529812991	4.305062247	5.258093675	4.669448694	5.017600035	5.02624245	5.962940773	5.747335316	5.163601696	5.010591997	5.150680153	5.057690415	5.064526261	4.748759978	4.749148726	5.058066167	5.392646228	4.762600974	4.824360758	5.856499424	5.852700186
C10orf128	0.943894693	2.792652592	2.357008279	3.151546846	3.260750484	2.713479095	2.802155321	3.273021327	4.787867101	3.887379048	5.111960958	5.111721333	4.228498781	4.109354366	4.407625253	4.846030051	4.861153423	4.271917268	4.635756878	4.735551388	4.345463214	4.141853808	4.337798722	3.786341585	3.495836461	3.521676562	3.441634297	3.792744664
C10orf54	5.135982689	6.026021021	5.376499445	5.656970297	6.156928884	5.656655065	5.490669433	6.12329129	7.180476489	6.490167528	6.748482678	6.776260169	6.539338197	6.558502358	7.293392913	6.948830701	7.299190744	6.679078563	7.166559388	6.996205713	7.108126588	6.862221959	7.110290515	6.873947783	6.294452778	7.105412956	6.15888688	6.207515863
C10orf55	1.650502813	0.784296878	1.355761803	2.09433816	0.979700271	1.693747278	1.624520395	2.66237136	3.267346754	2.337945659	2.276997039	3.185867146	2.517266803	1.310393942	2.638985767	2.086799976	3.226862633	2.75008863	2.53590616	2.329414851	3.8430497	2.927506103	1.943053258	1.845905895	2.825719054	4.029364732	2.610880862	2.55380707
C10orf67	2.094331734	0.930877007	1.245516499	2.165954837	0.595677421	0.710504995	1.541508447	-0.410729161	1.489652401	0.225839946	-0.803843848	-0.126042739	0.157836806	-0.723163075	-1.144303309	0.302740678	-0.494783042	-0.107909977	-0.763762439	-0.236519976	-0.128803664	0.139038802	-0.059704649	0.021439128	0.799106017	0.193396755	-0.594611681	-1.737508451
C11orf1	4.896286983	4.872483434	4.358223902	4.865431478	3.741453257	4.557547908	4.621585962	2.471149946	1.091797396	2.821679008	3.014411983	2.767237032	2.860724824	3.963448879	3.568852357	3.031145708	2.557324778	3.171883697	3.460224906	3.320527759	2.749639786	2.203942361	3.091932766	3.858018387	2.2778983	2.570050226	3.873282148	3.716803265
C11orf21	0.203036629	0.493546312	0.604153132	1.070480441	-0.236288894	0.474539406	-0.009917298	3.173228191	3.735642507	2.864565523	2.11078735	3.0308353	3.430220117	2.068566033	1.845422124	3.855851624	4.0750482	3.932370396	3.849181156	3.197275095	2.87018481	3.372551926	3.732953748	3.018832245	3.13022727	2.968931277	2.296451817	0.987593253
C11orf45	3.329698407	3.366273597	3.028609415	3.565325721	3.890175473	2.924755945	3.355451538	-0.150414886	-0.054090872	0.717223342	2.217013541	0.785875907	1.344009986	2.278454613	1.92000045	1.869054137	2.52862399	1.785603035	2.075415685	2.40570105	1.433721577	1.383151461	2.831999447	1.570098507	0.085583436	-0.172281992	1.011439104	2.858756964
C11orf49	4.99672435	4.747454963	5.043325531	4.434617086	3.406200017	4.434550933	4.657913474	3.259501031	3.656340474	3.232880982	2.590696265	3.257199307	3.374877828	3.626536623	3.063264257	3.271221787	3.098149134	2.756632691	2.610005673	3.201597452	3.037322008	3.551542905	2.97596254	3.690327037	3.568479584	3.665155818	2.793334596	3.215270455
C11orf52	2.015442626	2.422593155	1.837597353	1.87508104	2.412659255	1.527616296	1.994125634	-2.542793926	-1.578439382	-1.245618003	-3.165919047	-0.841835402	0.305148934	-0.551480854	-0.08309063	-0.428041622	-2.58207283	-3.755707645	-1.188440055	-0.675709823	-1.538616589	-1.894693209	-0.812858981	0.538461967	-1.570000059	-0.522643885	0.327030691	0.033615465
C11orf54	4.885314856	5.018214334	5.45146871	5.533172803	6.414263109	5.373819619	5.01138642	4.988705658	3.99820247	3.312282076	5.112036167	4.289191209	4.007749995	4.868713901	5.0379598	4.366475171	4.929437088	4.329574563	4.976196127	4.384722399	4.237490651	4.415087468	4.922223497	4.280880736	4.276515344	3.83772044	4.181119085	4.757096
C11orf70	1.263802132	2.14650068	1.994795465	2.45340852	-0.0366804	1.18830267	1.468065836	-0.513219602	0.091441795	0.402504194	-0.284818494	-0.266972935	0.062730415	1.341495294	0.508252974	-0.007743623	1.181275142	0.348876509	0.315167016	0.417454367	0.487185828	0.376267943	0.187871642	0.519898718	0.345530033	-0.096854155	0.785526214	1.600614315
C11orf80	4.676109532	4.311045777	4.934845504	4.672847116	4.620067901	4.205599757	4.611752183	3.974565342	3.845900537	3.321310691	2.614891101	3.578215646	3.542161563	3.748011326	3.376487651	3.138929658	2.991739967	2.991131162	2.889849802	2.628172418	2.670115999	2.62755663	2.642981334	3.668659813	3.329353148	3.398389876	4.258963568	3.528244643
C11orf84	2.060839542	1.707893707	1.756329102	1.903907167	0.812739068	1.948801848	1.882566294	3.432584779	3.178074849	2.874640396	2.927429174	3.210095994	2.864500675	2.219219142	3.122207468	2.748867995	3.307052036	3.121962762	3.277587421	2.908618712	3.303273413	3.164590726	3.025316879	2.739463906	3.216746789	3.010792394	2.466445016	3.349009835
C12orf29	6.081286777	5.812981019	5.420695145	5.776244004	3.920972198	5.787905436	5.717809874	4.354154075	3.005043462	5.41914905	4.284547354	4.136229854	4.591008674	5.502806396	5.668673087	4.51146747	3.811474594	4.691138742	4.428701841	4.520841281	4.146325437	4.005558931	4.236121339	4.699683437	4.2320918	3.812488176	6.212064511	5.719697412
C12orf57	6.04657583	6.439748569	5.792838708	6.499499287	6.488948851	6.016573832	5.954723308	5.0476577	4.471181109	4.991451149	5.625778385	5.054314401	4.90246851	5.460421153	6.06497173	5.012326622	5.434580687	5.542902848	5.707614442	5.057115526	5.55880342	5.302142263	5.133841035	5.199170776	4.966730832	4.940495275	5.376674811	6.879151469
C12orf66	4.111803446	4.158545345	3.984611153	3.823406099	3.749016462	3.766616815	3.813999823	3.227576534	3.045596394	3.031179811	3.481379363	3.297979316	3.40548103	3.422223243	2.677611129	3.268894111	2.58897128	3.194410014	2.795072909	3.221053999	2.680048517	2.812366422	2.980366789	3.447763398	3.011913714	3.31906319	2.954729233	2.680006278
C12orf75	3.552050723	3.761247104	3.134735549	3.574393062	3.21334526	3.806648612	4.117647304	5.231470116	4.314107722	5.423359202	5.033414694	4.605865064	5.33339172	4.992779724	5.380975008	5.251422967	4.457531874	5.072077397	5.09934648	5.505857599	4.798402161	4.72918887	4.952037739	5.014746991	4.531346083	4.430327887	6.262704004	6.081682055
C14orf180	1.354869311	4.134831955	4.854418837	4.897328577	3.461074839	0.859765565	1.020245187	-6.366121265	-6.014824198	-7.331202185	-2.635945874	-6.806360436	-4.39254604	-1.567646151	-6.772196729	-7.014186164	-0.52008959	-1.934634446	-3.62661065	-7.253983113	-2.182095524	-7.111655714	-6.800454475	-0.25885966	-6.67848048	-6.802848635	-5.870652969	-6.767812455
C15orf39	3.4080982	3.921936333	3.486188668	4.395370758	3.780864008	3.930615898	3.870353615	5.72568759	6.375343575	5.759666312	4.408937667	5.982096922	5.8991442	4.451281131	4.384563707	4.765547096	5.112254287	4.605494734	4.733525823	4.561497376	4.907811853	5.779675108	4.583706173	4.672382091	5.590285122	5.957780101	4.865722677	3.99530769
C15orf41	3.854606159	3.771315311	3.714926735	2.937875786	4.927159048	3.914461566	3.568998519	2.679652547	3.222125665	3.00623759	2.363085481	2.688070831	3.13374822	2.849567907	3.136579285	3.011556203	2.973608632	3.091388631	2.914309528	2.607173076	2.493447887	2.761001802	2.550126083	2.875376389	3.139954164	2.830249732	3.583119047	3.4030858
C15orf48	3.383622265	4.427670208	2.965596518	2.438044913	2.145689369	4.369085931	3.382133335	7.615176265	6.802982423	7.650995477	7.035916457	7.594126312	7.129876182	5.030703096	5.230971704	5.55923519	6.404325595	6.796933347	6.710069655	6.731403228	7.776349094	7.554242828	6.392852686	4.65382628	7.028449744	7.314790422	6.560587064	2.499993214
C15orf52	4.641889087	3.722403108	4.652517834	4.238397078	4.916843005	3.844912603	4.513747508	2.860646337	3.719784471	2.982055409	2.965142719	3.131224129	3.574672589	3.801630277	3.448129141	3.666485055	3.354389144	2.838823065	2.395118645	3.21119048	2.960754446	3.285112268	3.023059913	3.407387639	3.205220528	3.010327596	3.871265383	3.746147832
C15orf59	4.803668116	4.352314831	4.911566346	4.389557862	4.006821123	4.573244288	3.99956607	0.436917048	0.456194118	1.908339278	1.200051206	-0.25257342	1.716749841	3.370457524	2.531733695	1.765590969	2.284306625	1.235767729	0.944336363	2.114180484	1.84730196	1.847793674	2.78633802	1.913296103	0.737810271	1.126032173	2.042237359	4.474080197
C15orf61	3.209553283	3.22553654	3.239069899	3.51016797	1.878124546	3.176277422	3.156337558	2.332861508	0.975853876	2.115686227	2.822360564	1.5758046	1.645743416	3.006164581	2.709811688	1.906673346	2.189536218	2.36941855	2.182351592	1.905218683	1.727708833	1.545279275	2.128976107	2.615388238	1.452690059	1.584273062	2.255811976	3.330212566
C15orf62	4.257187861	4.060218976	3.825127481	3.865390922	4.022800613	3.984383753	4.102923939	1.522074851	2.139247936	2.771097451	0.987736145	1.205652878	2.742543709	3.509695683	2.636947905	2.510410271	1.655026764	2.351133525	1.507329305	1.908225527	1.56983423	1.631009051	2.103589384	2.941974123	2.156212179	1.888340525	2.916475968	2.781906348
C16orf45	3.342665568	4.021321734	4.188309181	4.07631852	5.502290209	4.74702296	4.276280567	2.966318617	3.477852676	2.693823682	2.351384616	2.26506791	2.020961114	4.05410531	3.112394325	3.00401173	3.413477759	2.961996669	2.806863004	2.730977666	2.752448448	3.15522818	2.845196327	3.266242745	2.368967383	2.823278253	2.345169245	4.623055006
C16orf54	0.914997496	1.904289658	1.396300612	1.928545519	2.176613954	2.056983689	1.165874953	4.921740514	5.158800114	4.194834001	5.030847315	4.782008505	4.614132321	3.829109121	4.772845267	5.082954505	4.753522294	5.292141333	5.433079566	4.555484571	4.699367121	4.387737676	4.75283567	4.523658123	4.770965868	4.683599233	3.481729235	3.623416281
C16orf59	-1.24501006	-0.672076542	-1.023753547	0.396165777	0.302630104	-0.009009634	0.202844228	0.287576783	1.099339321	0.859098384	-0.197953042	1.325987368	0.938112748	-0.115781187	-0.227223254	0.752594481	1.031401162	1.064581188	1.865097639	0.516302066	1.376535914	0.270288214	1.261214388	0.660431258	1.373700843	1.157271016	0.755588772	0.242625114
C16orf86	-0.137367549	0.122929246	0.907448288	1.294337773	0.258579631	0.442126151	-0.193975888	0.209225205	1.234371876	0.561873076	2.227796229	0.524105351	0.532711603	-0.039312418	1.793364853	1.547266037	1.690853515	1.56526987	1.889834742	1.327648998	1.777469866	1.412346281	1.701413609	1.14545209	0.429074983	0.819382262	0.512846067	1.656508472
C17orf62	4.437867723	4.901759742	4.920834466	5.200943359	4.967492714	5.564038929	4.959405913	6.63958093	7.354944959	6.607823036	6.910085859	6.771825576	6.908455781	6.087819361	6.719612324	7.178137307	6.843316461	7.370037531	7.262031712	6.81281106	7.060126306	6.938389127	7.169591112	6.705220799	7.058361746	7.006293472	6.175621285	5.946988824
C17orf96	1.964321984	1.130310136	1.036430822	0.71649967	1.773174377	2.515301022	1.40176792	3.150999421	3.369605049	3.501150785	3.049433274	3.201455181	3.181043657	3.229159835	4.168698362	3.193643049	3.031412011	3.101633949	3.465234186	3.922918717	3.743858655	3.628480848	4.016621724	3.367753613	3.93157979	3.883994706	3.026024792	2.3040722
C17orf97	2.132289322	0.869983664	2.464182968	2.412025575	0.792043873	2.04602561	1.507561917	-0.718841814	0.770832357	0.385964167	1.23955399	1.913254054	-0.597433074	-0.082291331	1.076634159	0.504144697	0.866715324	-0.020652879	0.716168995	-0.066158113	0.093536943	-1.078688603	-0.051134795	0.591862236	0.897811544	0.514029636	-1.144171604	1.035792212
C18orf8	4.376629185	4.305653753	4.467316389	4.475430859	4.22654021	4.255556673	4.060325456	5.748108653	5.53380164	5.448625309	5.527162778	5.053665988	5.254291283	4.537423365	5.293334434	5.264812022	5.147266885	5.239073272	5.434435555	5.339150196	5.407535978	5.133002352	5.312178881	4.942600833	5.336841319	5.222219492	4.794208101	4.444166289
C19orf33	5.241402896	5.524362215	4.682889988	5.240488297	5.206100453	5.272796005	4.53080682	2.88035633	1.861401293	4.797554843	1.230660544	4.054734266	4.073521215	3.714444655	4.844290719	3.167149861	1.707273277	2.586481831	1.89137506	2.900526002	3.116839362	3.867765823	2.949031668	4.375764448	3.161619776	3.481620611	5.474716619	4.574946874
C19orf35	-0.69489921	-0.746387668	-0.209001572	-0.17120452	0.449583717	-0.516614642	-0.771478039	0.79727257	2.367471109	1.536900744	0.386697849	1.38197448	1.759258202	0.388499544	0.346650185	1.047482812	1.383807965	0.386235943	0.697253147	0.367144587	0.651008487	1.306635607	0.676979152	1.174579074	1.317922689	1.86558118	0.245995607	-0.30344034
C19orf38	-1.787332153	0.054800764	-1.111674624	-1.452374514	0.030617699	0.110508898	-1.443062932	2.457303632	3.511744325	2.602083986	3.241576051	3.103994889	3.146414252	2.352834295	3.210901881	3.160796565	3.777823662	3.807683418	4.02635054	3.66563792	3.646174639	3.105843169	3.88463079	3.320248281	3.105778082	3.499500447	2.433929129	1.272601944
C19orf57	1.706975057	1.590930804	0.757768682	0.955452438	2.375321669	1.633622839	1.08406309	0.796498652	1.207697814	1.32996001	0.214921284	0.91110592	1.692261093	0.762495115	0.462294172	0.293290639	0.849820756	-0.665238213	-0.70169285	0.014613184	0.063965514	1.019946019	0.146818372	0.87024083	0.517866318	0.260262211	0.556374526	0.399034069
C19orf66	3.297519683	3.645302598	2.993672365	3.685993163	4.025469545	3.710015321	3.012866307	5.219921239	5.464483321	5.601949362	5.182583408	5.024651286	5.244785943	4.679504556	5.063021606	5.239971546	4.900561589	5.904172696	5.647477003	4.711446029	5.341003171	5.707468664	5.340391446	5.34206095	5.680191928	5.598179045	5.29050189	4.517844504
C1GALT1	4.915913753	5.269143469	5.518957049	5.094473631	4.110295994	5.201411305	4.835477053	6.049510356	5.795322345	6.292925937	6.582332443	6.121528053	6.082798504	5.773414768	5.607443517	6.143735775	5.690527547	6.561618975	6.299363633	5.835813783	5.955996357	5.667242328	6.099682704	6.210524406	6.015621732	5.806583581	6.029483222	5.278281305
C1orf106	5.912220507	5.759188058	5.735740448	5.638891522	6.935666942	5.78736992	5.877284986	4.289597569	4.256039824	5.338103877	2.86976609	5.076234046	5.41940349	4.76060427	4.110268272	4.682603999	3.019478306	3.517743151	2.701898661	3.657206167	3.332935258	4.779941773	3.782577864	4.586799571	4.52986328	4.445528121	6.083954287	4.014269294
C1orf115	4.691868115	5.366397964	5.288039643	5.341597831	4.897475501	4.761117822	4.750441381	1.408118852	0.973268235	1.693373409	1.639840607	1.740348972	1.735255528	4.02949377	3.040373273	2.564493874	3.327682593	1.654053728	2.059547229	2.517764063	2.267445734	2.014452809	2.847695962	3.348067621	1.544541002	1.649217825	2.398516281	3.771401957
C1orf116	6.756184659	6.519611671	6.202005494	6.223580939	5.895875552	6.549652739	6.627760033	4.400651183	3.574500041	5.928326378	2.219096018	5.145637885	6.005222287	5.069165331	5.352542796	4.696221242	2.726594998	2.695470881	3.244432105	4.283641496	3.439492407	5.180352871	4.510444863	4.981333635	4.990440982	5.032276348	6.02445222	4.730738779
C1orf127	-0.994671428	-0.983822434	-0.095206807	-1.091655863	0.700639337	-0.521668608	-1.16118033	0.138045338	1.495644439	-0.517713614	0.229022251	0.202414268	0.322737214	-0.313994688	1.180419013	1.286099924	0.88259207	0.288872166	0.087307672	0.382309489	-0.38868014	-0.196165919	-0.003620131	0.75655991	0.724506719	0.361318458	-0.580302332	0.16699026
C1orf162	0.747286374	1.638251881	1.5366851	1.666912802	0.63219151	2.580951775	0.842082123	2.963730423	4.302742379	3.92131848	5.076515263	4.121016501	4.33286435	4.616075655	5.285842265	5.294996563	5.360928911	5.717688306	5.530297319	5.118432818	5.131056965	4.6443329	5.737497593	5.263425916	4.412414204	3.94310599	3.380885079	3.102385294
C1orf186	1.140636435	1.671449941	1.49331883	1.884976938	2.554962719	2.083113246	1.585577672	3.220059201	2.824217497	2.037307711	2.749258554	3.002394429	2.898071476	2.07303102	2.255105407	2.476581026	2.669139574	2.072704111	2.00547892	2.748883677	2.797451088	2.398933748	2.88416924	2.255132326	2.903729724	2.655728984	2.082694507	2.338788781
C1orf198	6.531107234	6.570239563	6.864298886	6.729665425	6.27983345	6.119756184	6.78449443	5.640490379	4.747420678	5.751821815	5.335869353	5.185896948	5.6179759	5.86359267	5.843779717	5.176828017	6.066820923	4.199763395	4.54649064	4.913313761	5.651712601	6.57957387	5.149272432	5.199213087	4.728517417	5.261189012	5.820168797	6.945431003
C1orf21	7.554848243	7.432740691	7.011349519	7.667356726	5.659415927	6.98368615	7.288253401	5.434684892	4.640023137	6.364851024	4.951613843	5.234323939	6.190908752	7.07431652	5.646130104	5.833646164	4.669750636	5.095766396	5.126498202	5.685460445	5.121717365	5.393786946	5.71968079	6.172839975	5.339373534	5.844307252	6.938595612	6.045618248
C1orf210	2.992130807	2.731909796	2.33917115	2.108872411	3.224976986	2.289783576	2.623919047	0.30942289	0.400253655	2.355508154	-1.724015116	0.728461442	2.057209227	2.114774791	1.416993912	1.09080535	-1.950032045	0.163139061	0.163496083	0.97973718	-0.09865664	1.037545732	0.939998721	2.188158339	0.719691877	1.838480182	2.434639889	0.98817425
C1orf226	2.903961872	2.184846236	2.278142563	1.827802471	1.560746003	1.547495508	2.602384437	-0.433647618	-0.967852357	2.07559181	0.515587186	1.713708942	0.705025259	1.461878135	1.246314952	1.21303765	0.742386517	-1.582304175	-0.721139108	0.452796353	0.733461834	1.023788038	0.12780906	1.548523	1.350052193	2.294598162	3.55345274	0.577866867
C1orf228	-1.775238216	-0.368432231	-0.341791657	-1.594177363	0.342991676	-0.720567035	-0.941373856	1.038538125	2.394866541	1.814927804	1.229534505	1.248426294	1.987221757	0.474287805	1.484910977	1.636390341	1.863029174	3.296393368	2.180586574	2.113481955	2.230486708	1.160786362	2.322425949	1.214716958	2.68132259	1.369503472	1.224068311	-0.571535157
C1orf35	3.7883275	3.610613442	3.395119224	3.822678215	4.405801963	3.566176022	3.445276715	2.345949579	2.849272201	2.894595308	2.514276695	2.651572217	2.58250368	3.332093419	3.417385588	2.905903474	2.95937479	2.862560072	3.09338401	2.955006544	2.525105869	2.45891625	2.763961873	3.135746872	2.561534716	2.599337495	2.732355356	3.001741718
C1orf54	1.697574931	2.296731022	1.510153398	1.884490026	0.226500414	2.249163088	1.925974618	3.187709712	3.8831994	3.941851563	5.427275616	4.269593286	3.54379757	4.342267371	4.87394607	4.685739631	4.892942574	4.969134076	5.173346304	4.86536561	4.770861669	4.094360977	4.473332941	4.277425106	3.858164229	4.134450403	3.724752737	4.24016773
C1orf61	0.175951585	-0.723539053	0.826941254	-0.81579272	0.496430532	0.178430595	0.341804602	1.801890781	2.130839966	0.64434249	0.609754746	2.093350073	1.327517662	-0.237755742	1.648972031	1.415074005	1.455640001	2.004616802	2.296635937	0.570043071	1.072188349	0.521145294	0.840391829	1.192333747	1.830609247	0.781553463	0.047232235	0.078620324
C1orf68	8.259276796	7.714499957	7.34971497	7.475295889	7.742517651	7.180023819	7.681935235	1.767757559	-0.429997688	5.607372526	-2.182799829	2.730815733	3.769223005	6.361659824	6.52189579	3.84527609	-2.055764245	2.542347848	3.107283905	3.672886963	2.191161544	3.367644238	3.294913222	6.042710539	2.326478463	4.128052741	5.968731322	5.72197155
C1orf74	3.62404584	3.469032034	3.409716145	3.230499755	2.474441928	3.742540603	3.245101268	4.691716504	4.289378119	5.620331489	3.743615747	4.666425325	4.898442756	3.509940899	3.906836111	3.590979263	3.859557275	3.626533372	3.616980882	3.551516523	4.443310889	5.607393181	3.674968446	3.724350468	4.874970598	4.484801082	5.389286358	3.424180525
C1QA	3.470530419	5.286907488	5.169225934	5.802145359	6.168494713	5.873680067	4.797315552	5.220731372	7.793556845	7.729695317	9.682156211	8.539601032	7.783463092	8.73750198	9.824889066	9.571387062	9.408384141	9.962311848	10.12337571	9.902277235	9.426450326	8.687095856	9.872393383	9.27957403	8.021120196	8.416583956	7.904900041	7.025611872
C1QB	2.568251615	4.521750766	4.522690892	4.764643652	6.218028244	5.335695894	3.97857172	5.533272915	8.039127678	8.002504377	9.81930691	8.871293291	8.527675519	8.650168675	9.399909825	9.505173057	9.246039442	9.553351853	9.803184734	9.813461701	9.457968256	8.703239655	10.00664774	9.542840019	8.197794772	8.556299617	7.875459562	6.793426278
C1QC	2.827560787	4.520477968	4.177574066	4.865337704	5.776114859	5.343965777	4.168605707	4.617663217	7.184325461	7.076661947	8.237938345	8.211300485	7.618492567	7.761689615	8.388636023	8.257636833	8.522651111	8.441120682	8.803047786	8.799521401	8.343889627	7.8573203	8.867920734	8.755798322	7.15825777	7.764805409	6.632971583	6.282623802
C1QTNF2	0.722471978	1.894917519	0.44544235	2.452905222	1.637320023	1.909251086	1.458427479	-0.207307481	0.674116129	-0.018570068	0.241147794	-0.016846314	0.731105169	1.454182534	0.737062432	0.137469907	0.778904145	0.296981747	0.43869075	0.388080186	0.053814578	0.810590777	0.247953573	1.133815823	-0.282941045	-0.194221557	9.59E-04	1.733578292
C1QTNF3	2.818852037	3.222969864	2.860336144	4.476066435	5.978416959	4.301900172	3.517191582	1.110415856	0.930550581	0.465602484	2.087285517	0.130521893	0.357832844	4.488299927	2.980491901	1.895847271	3.168550276	1.747613761	2.198927055	0.909414516	1.192723646	1.050422288	2.907270051	2.114097122	0.871649329	0.828272325	1.077969147	7.805879412
C1QTNF3-AMACR	2.595357041	3.333286006	2.208811051	3.626382362	-2.188163252	3.009151488	3.11927979	1.697687926	0.207451684	-0.818512765	1.517708367	-0.037183269	-0.535953343	2.522946118	2.994057454	1.640916914	3.231015689	1.009851276	2.362770559	1.07200598	0.668697361	0.558719776	2.112034548	1.547415398	0.717354273	-0.028152015	-5.858352979	5.022728755
C1QTNF5	1.910406232	2.763177969	2.430442311	3.248873807	4.995470885	3.264791401	2.819435592	2.514272184	2.651547202	2.884989999	3.761769847	3.033883534	3.276096069	4.436566817	5.496119821	4.250280556	5.52227905	4.487827702	4.732846271	4.065836944	4.328419975	4.73252575	4.531576335	4.239211887	3.080151891	2.646109429	3.498964737	7.026582218
C1QTNF6	2.908772013	3.095812852	3.573318209	2.545646398	2.655086338	3.52071208	3.100551744	4.288958233	4.830885628	4.115036793	4.875146776	4.860693162	4.538507595	4.333969813	5.141253256	4.77765337	5.635325225	4.288596622	4.740479905	4.714643194	4.975021083	5.761912875	4.94916887	4.523343328	4.777861138	4.415737705	4.189940026	6.98714544
C1QTNF7	2.558385577	3.795756795	4.279992441	4.107589796	5.522133701	3.870728966	3.756832319	-0.738043841	0.49634947	0.72731853	-0.288822689	-0.216417036	0.070484398	1.605077336	-0.566292553	1.226467157	0.362110148	0.985269097	0.765660478	-0.567589898	0.654313006	0.206038926	-0.779198613	1.378504003	-0.278953996	1.471035338	-0.795382237	2.437550825
C1QTNF9B	2.048932358	2.477926675	1.911870806	1.751866826	-0.172308449	2.205192644	1.997416459	-2.869947805	-2.327517353	-3.477566074	-4.994285595	-2.444994691	-2.657922519	0.361157737	-0.532537763	-2.08814495	-2.040851059	-1.828396928	-2.756196791	-1.714767839	-2.431060289	-4.666993281	-2.914424942	-0.502197081	-4.909865465	-4.646437582	-2.102543967	0.336164568
C1R	6.767147495	7.967283235	7.624969139	8.113744012	7.923614799	8.928437633	8.086258134	8.778090799	8.184808614	8.85137723	8.573797083	8.997053422	9.041968479	9.843278807	9.16182859	8.903923449	9.322941068	8.052496757	8.563186428	8.81305819	8.888414494	9.585409328	9.4201199	9.304379612	8.424144522	9.032807385	8.237383254	8.888047513
C1RL	4.388368722	5.03960444	4.943018647	5.003834774	5.455636041	5.493218428	4.301438448	5.37922875	5.681319476	5.350759761	5.954374025	5.579642934	5.801611996	5.644955225	6.293799282	5.865240618	5.985068813	5.662465346	6.061581025	5.664350673	5.572534558	5.998389806	6.192831625	5.98081623	5.61890859	5.93777019	5.518320741	5.199850354
C1S	6.764515333	8.24808104	7.923055299	8.359302874	8.679486676	8.500452146	8.193614035	9.590892911	8.35789263	9.329773151	9.92564639	9.276859632	9.216809125	10.21172296	9.91594422	9.408692602	9.677689377	9.408371612	9.498860766	9.509600686	9.466296466	9.740358143	9.767721907	9.240786317	8.768638506	8.890660414	8.953665931	9.631697258
C2	2.995682144	4.017478628	3.931998122	4.425872789	4.744493473	4.909365664	4.211008656	5.61555227	7.273257226	6.957024421	8.054280081	7.359603066	7.23099567	7.107638222	7.912717929	7.948401902	7.693708427	8.187160333	8.388708262	8.123131846	7.680717539	7.671710509	8.397521311	7.613990413	6.961197713	7.553820134	6.578195998	5.637928709
C20orf24	5.102422805	5.138880814	4.733938773	4.900870323	3.947200447	5.34358503	4.428953845	5.869841708	5.705310816	6.590861368	6.111997101	5.8349398	6.295992464	5.873237412	6.30632282	5.875668861	5.751901782	6.296016653	6.315642057	5.98009752	6.245767151	6.041383965	6.247826531	5.659794827	6.048103031	6.339284606	6.787615813	5.700255696
C22orf23	4.068449725	3.833838053	3.627032817	3.61563364	3.772186313	4.099205692	4.013630364	2.284878726	2.238976486	2.981916736	1.658542558	3.316802073	3.417896292	3.354106476	3.16715155	2.804272543	2.349316163	2.129219461	2.601185333	2.806389593	2.257204944	2.62802443	2.502820138	3.399767387	2.724070774	2.388869166	4.118667288	3.474704225
C22orf29	5.994651692	5.73802164	5.605429327	5.98883361	5.724900453	5.639867148	5.939263834	3.892484192	4.406446598	4.213928443	3.860732748	4.721424687	4.389597392	4.121973152	4.87549951	3.93787495	4.228205124	3.607502164	3.554252217	4.103905627	3.827187017	4.801398782	3.965191522	4.615630862	3.984431161	4.257841583	3.971750032	4.644896548
C22orf39	5.219371801	5.459811746	5.306735408	5.620464321	5.106783175	4.750925831	5.13975358	4.304716225	4.44746299	4.115386965	4.616483437	3.97268631	4.204815862	4.574792965	4.643732972	4.417098514	4.433784899	4.573568335	4.451271467	4.566906289	4.266210615	4.259830283	4.399923033	4.411443879	4.332489642	3.967215414	4.224675522	4.794627109
C2CD2	6.061171579	6.177105721	7.005254891	6.215565623	5.120109099	5.701563646	6.279031011	5.05943102	4.98977564	6.130190627	5.025385495	5.171809514	5.012575157	5.038916027	5.650946802	5.009443577	5.16699049	4.859784001	4.620396189	5.104590573	5.026033744	5.491836794	5.107941884	5.114208914	4.744898074	5.128562988	6.286808961	5.754017937
C2CD4B	-1.078036782	-1.157009842	-0.999611725	0.04272852	-0.117156575	0.216513882	-1.061241237	0.172494004	0.512660255	0.421168649	-0.597379075	0.391053836	0.69069802	-0.511303253	1.303828649	-0.47270485	-0.553991991	1.091972827	-0.25959039	-0.766932821	0.464999686	0.370750552	-0.13446196	0.515095781	0.93413935	-0.916000565	0.163340824	-0.264590176
C2orf15	1.691423112	0.914594411	1.38630093	1.089127617	0.559083438	0.96635485	1.203175771	0.266654722	0.553707478	-0.148202174	-1.900562057	-0.672870596	-0.170383441	0.325979375	-0.215397995	0.28353636	-0.792433066	-0.157355847	0.070628801	-0.028126266	-0.294794541	-1.100645341	-0.437739318	0.707409273	0.074320775	-0.604560211	-0.006415461	-0.447108269
C2orf27A	-0.457142738	-0.088212246	0.673578851	0.653437738	0.50424137	-0.395504894	0.611629849	0.776212221	1.607830568	0.951196249	1.439763939	0.750073336	0.074062114	-0.088054189	1.481037261	1.409714777	1.7522425	2.038942599	1.054595806	0.860765019	1.335223072	1.23123909	1.18956306	1.000436913	1.079130246	0.760728252	0.898415691	2.251473606
C2orf54	5.964924401	5.252846865	4.690316377	5.199807959	5.998182747	5.630878305	5.035247369	2.155698994	1.583217028	4.896557801	-0.575375401	2.51215051	4.240341667	4.994247366	4.906248993	3.521315403	0.126916099	1.858387414	2.337670461	3.103862591	2.534886027	3.894210504	3.288831628	4.253202815	2.962820238	4.358456333	5.684481138	5.097720871
C2orf72	1.993050037	0.790367751	2.69965445	0.494451276	0.630801156	2.1818893	2.513104844	-5.042964222	-2.179243362	-3.455732895	-0.739332123	-1.393909056	-2.339492425	-1.166467266	-2.387337853	-3.304943962	-3.050622541	-1.491010241	-1.603724134	-0.396009719	-1.743038752	-1.26162133	-0.966576813	-1.83446262	-1.827599513	-4.010110523	-0.396966449	-2.534720614
C2orf76	2.910835407	2.993334687	2.794349463	3.142391242	2.677921834	2.473000331	2.683296525	1.538930746	0.630100493	1.545454572	2.102418592	1.462487857	1.654880606	2.435565361	1.821883344	1.388421679	1.579959147	1.776138937	1.639667545	1.992134686	1.641765936	1.033414878	1.786678475	1.439991216	1.2702124	1.344209947	2.094543211	2.663821294
C2orf82	2.423235578	1.574508677	1.544886933	2.08193794	3.204579321	1.769095445	2.093821403	-1.634243178	-1.303709687	-1.67324833	0.243363691	-0.282338241	-0.987162186	0.788073858	-0.156638757	-1.397259056	-0.130685639	0.132476668	-1.321329023	-1.592011426	-0.547637098	-0.82544658	-0.542503423	1.010079426	-1.439033908	-0.399171976	-1.625190888	-2.082506283
C2orf88	4.755300313	4.207610062	4.787096487	3.759810438	2.734472896	4.505168034	4.343538723	3.431123024	2.775840687	2.434469863	3.192382316	3.420301482	2.793519338	4.136742982	2.959045099	3.500674855	3.741123137	2.488645095	3.233615723	2.781694913	3.242162197	2.944298882	2.987538973	3.432546979	3.089242317	3.463345401	2.333736313	3.741181778
C3AR1	0.651805385	2.58122594	1.83649712	3.382737725	2.253845501	3.412131335	2.192233772	5.371404925	6.627020604	5.77239698	6.279461279	6.08236633	5.771576325	5.366295587	5.398645405	5.341452648	6.112240046	5.773425067	6.515975429	6.395672125	6.737111688	6.519549778	7.186427508	5.473631381	6.470147772	7.044803546	4.835606513	4.894084548
C3orf52	6.017855548	5.820204042	6.421489839	5.474053216	5.232876596	5.717067982	5.682090657	2.741699938	1.527101817	3.672646364	1.401734423	2.567810953	2.987568613	4.257293084	3.28991279	3.15919845	1.025614829	1.790404983	1.662776499	1.788793575	1.86857486	2.063849317	2.264287512	4.542254807	2.919098986	2.689533156	3.856552551	2.758813555
C3orf70	4.115842141	3.942769634	3.704844827	3.474777221	3.523143285	3.812565305	4.206638291	2.588903248	2.731206358	2.406198981	2.301829988	2.765428733	2.299238606	3.473255258	2.072874066	2.130772181	3.686680851	2.148691882	2.637813478	2.836730589	2.747152199	3.090581764	2.378703569	3.019459917	2.255312838	2.454441362	3.0468565	4.674861265
C4A	2.080564335	2.344963521	1.902008863	2.054307944	2.907036171	1.451250857	2.185482933	5.0354136	5.446560112	3.717796727	5.296058685	5.791957287	5.135375682	3.111903037	5.108060009	5.161883049	5.458654556	4.185506503	4.459107889	3.486485384	5.13692788	4.836524942	4.610386138	5.012158544	5.116719795	4.009886409	3.663354328	2.610129066
C4B	0.697956041	1.218470048	1.233323273	1.045399122	2.083702556	0.963176629	1.454677164	3.876968373	3.630920506	2.336701386	3.622497979	3.773663045	3.314220852	1.069997151	4.000859641	4.111224088	4.679407027	2.422523943	2.677251484	4.021745373	3.694658886	3.623378797	2.845593912	3.381026553	3.125905201	3.481646945	2.793632764	1.381736381
C4orf19	1.957705554	2.190642469	2.39827087	2.424959766	1.425834489	2.101026194	1.380412423	1.799561009	1.812918319	2.715120317	0.367393528	0.784308404	1.297461994	1.095617829	0.434268841	0.874145988	0.738153139	0.826985145	0.417469629	-0.157326073	1.022293133	1.209830208	0.617346802	1.22924197	1.636676493	1.658078194	2.300727961	0.141273281
C4orf48	-1.236030728	-1.404301513	-3.144084543	-0.202759482	0.363243833	-0.702452813	-2.888632843	0.514002251	0.67509092	0.958262399	1.678986334	1.032389051	1.40467575	0.89356599	1.411813475	0.754613885	1.024437717	1.276493378	1.202965398	0.976222695	1.344494744	1.184848957	1.117588958	0.185732249	0.995663019	0.28597891	0.617828092	1.363736962
C4orf50	-3.69007044	-4.430403246	-1.77731749	-2.822550726	-0.797302706	-2.032675958	-3.226722249	1.299215758	1.122397995	-0.181351206	-0.494102444	0.021203922	0.315480719	-1.607125286	-0.703989783	1.104617478	-0.433608232	0.046000394	0.279359078	-0.121671971	-0.166226179	-0.94366695	0.344777753	-1.370133003	0.70642696	-0.538335094	-0.939646239	-2.354879566
C5	2.927428826	3.45677531	3.485550821	3.253704624	4.816084	2.900902512	2.686551269	1.894168398	3.233575786	1.690783483	1.839930298	2.176361108	1.988577755	2.689971677	2.280773612	3.02484465	2.535755618	2.41075854	1.428722919	2.819936394	1.899292146	1.721995156	3.23466011	3.206994374	2.668577403	1.713552879	2.846943115	2.559394518
C5AR1	2.033413415	2.292622247	2.810546912	2.748275984	2.253639966	2.448348008	1.99071738	5.585109225	6.138298812	5.353045074	5.704942929	5.074281832	5.460939115	4.906594155	5.500583117	5.375419099	5.333537982	4.994850405	5.090542972	5.284016568	5.437657534	6.115802592	5.298410008	4.211805523	5.295838647	5.675720394	4.529071523	4.030477302
C5AR2	2.304628664	2.621329396	3.1008942	2.833828356	3.93804045	3.525631122	2.655068899	3.395764358	4.429177434	3.846442737	4.395920368	3.539893284	3.620692471	4.459182267	5.126965538	4.225851643	4.83802985	4.460382447	4.357174844	4.03579251	4.312224908	4.721344018	4.24537585	4.196493399	3.767360664	4.00210225	4.126970642	2.730403047
C5orf15	5.663436869	5.764752759	5.529451089	5.664301845	4.222517395	5.880378343	5.624885561	6.167311683	5.950129299	6.293855174	6.914315667	6.639239095	6.229343582	6.386061664	7.160294393	6.762806995	6.708494065	7.190079951	7.204233506	6.764882053	6.888866076	6.558787668	7.164185912	6.404932528	6.264302481	6.524289519	6.388576699	6.589990383
C5orf30	3.246601079	3.811987673	3.573656732	4.186628917	3.618927604	3.228391478	3.3776189	2.87057578	1.964291012	2.950561648	2.805193003	2.526404941	2.84430133	3.49414475	3.191856532	2.686439825	2.33591546	2.533654056	3.134807218	2.672824729	2.681550992	1.899624718	2.56300974	2.791107511	2.115806689	2.362703145	2.884972111	3.659972284
C5orf38	0.975773911	0.803960426	0.440174973	1.092904636	2.153906389	1.321610733	0.443835123	-1.019689899	-0.687001066	0.102672374	-0.855744419	-1.054230663	0.338263811	0.593774349	0.835886655	-0.172714991	0.629852443	0.006900888	-1.247026881	-0.379413078	-0.477017282	-1.056787426	-0.795130402	0.669779288	-1.277691624	-0.963607395	0.269653966	1.166776898
C5orf46	5.322094916	4.897183375	4.296239132	4.567343663	3.255972499	4.012143033	4.980460041	-3.591473326	-4.513331044	-3.891305729	-3.431148606	-1.080378137	-3.481240909	1.906276642	2.789661285	-0.024397205	-1.536392752	-2.008672801	-2.626471998	-0.976449538	-1.751788946	-2.711741612	-1.144291672	0.575582043	-5.131859451	-3.395454563	-0.504187862	3.169226652
C5orf56	2.020450964	2.884751344	3.293421389	2.427001365	2.089943318	3.079424751	2.457815006	5.344558858	6.515226133	4.806282618	5.152202348	4.912136134	5.148292608	3.986179735	4.169384006	5.599202618	4.868895522	5.713604681	5.371457591	4.771380829	5.000478653	5.065887954	4.919989415	4.987530621	5.703011609	5.444510248	3.835129429	2.991043126
C6	0.224863949	1.739387452	0.553284509	2.829359309	3.656753138	1.585028442	0.883270294	-5.458419121	-6.014824198	-7.331202185	-2.704832093	-3.204551448	-3.189303994	-0.347911329	-0.981539684	-6.102983502	0.884686887	-1.006808281	-1.103508457	-3.572239328	-3.895032743	-3.496456437	-3.081381617	-1.108307503	-6.67848048	-2.254682075	-5.870652969	-3.31032061
C6orf132	6.305722227	5.924698854	5.381065456	6.076076628	5.984033067	5.890527713	6.239538061	4.819081136	4.138591056	6.562759032	2.776843418	5.496204804	5.67249613	5.479404591	5.417128948	4.42125526	2.953563709	3.596139256	3.687737268	3.902748627	4.64124048	4.923340339	4.379518341	5.426333531	4.936655864	4.919587049	6.980642681	4.98443219
C6orf141	2.65572001	2.466581925	3.002882998	2.357763799	1.762572422	2.624310525	2.130339311	1.758907157	1.854388782	2.006271945	0.577240624	2.394054795	2.438211028	0.821541443	1.53430494	1.565006919	0.794919609	0.942393911	1.176338258	1.250461604	0.507950233	1.157498706	1.007323378	1.238369609	2.16329611	0.965872923	2.584164769	1.453511662
C6orf15	1.295013538	1.300939127	0.992712414	1.173972153	2.944294984	1.475694096	1.19153363	-0.38938207	-3.76397233	-0.020505699	-2.182799829	-2.308622922	-0.133324005	1.526780868	1.560856014	-1.797983346	-3.814446998	-1.828804969	-2.565590643	-0.786065478	-1.690011498	-1.977920223	-2.288235002	-0.201760813	-0.970395588	-1.777519192	0.703793601	0.13294117
C6orf163	1.831080698	1.000732252	2.800699422	0.746580568	0.74930532	1.150631692	1.797367866	0.965656518	1.580425038	-0.00102069	0.615588264	0.257700611	0.862700231	0.625370722	0.17450715	1.110065462	0.554205282	0.821866433	0.510381138	0.851506936	0.461841267	0.399299763	0.587871774	1.590015421	0.927583729	0.874830136	0.756741987	0.189267864
C6orf223	-2.15620294	-2.563973925	-2.259423224	-2.886901106	-0.725302716	-0.363619207	-2.707261479	1.478771546	2.439259533	1.392736005	-0.597983858	1.20399771	1.447322239	0.363823868	-0.162091921	-1.442180141	0.540384183	-0.517231664	0.713890607	0.159950414	1.171730707	1.401828701	0.692769888	-0.518294304	1.473069493	1.936569907	0.036649654	-2.496849595
C6orf25	1.065559247	1.391062848	1.125834487	0.971338747	-0.641986148	1.007330419	1.167992371	0.545126477	0.861639181	0.537290222	0.150259642	0.771296813	0.675835255	0.157600132	-0.626545999	0.35749215	-0.064360656	-0.044208611	0.170115139	0.035894621	-0.310537083	-0.301281378	-0.503409432	0.342842247	1.124348259	0.671291596	0.18426335	-1.04199919
C6orf62	6.674018185	6.801379015	6.790121644	6.94427492	7.729754108	7.196090384	6.915664931	7.911002978	7.786001698	7.909743462	8.344521239	7.97071444	8.342869569	7.730101073	7.783418679	7.913469467	7.857340735	8.388707733	8.298683676	8.108301503	7.9493412	8.054969526	8.036436523	7.934375262	7.955736772	7.915562754	8.160516963	7.793776627
C7	5.393319182	6.455094559	4.561964458	6.357505	7.091237717	5.642148958	5.673328497	-0.017274816	1.249404957	-0.887413309	0.729608726	1.061522748	-0.683227078	3.076633327	1.042111537	0.769100313	4.38176023	2.162139323	1.549947571	1.343588274	1.042111026	-0.075964048	1.639162075	3.606374795	0.161617848	-0.556812686	-1.151058384	1.286026572
C8orf34	2.247103159	2.33589089	3.744654096	2.356892003	2.666317823	2.641937221	2.371393839	1.22503716	2.074792318	1.393631733	0.763941247	1.174744645	1.271724404	1.03504396	0.764611537	1.656383854	1.200506241	1.673164589	0.926728759	1.146353895	1.234418807	0.77318708	1.40538169	1.908584521	1.786790642	1.416020816	0.961352447	0.554356684
C8orf4	1.758485309	2.139487246	1.675363449	1.309919584	0.709431733	1.268437849	2.158207176	5.018652665	3.294649909	4.229452162	4.073918665	4.214448661	4.506186805	4.435421049	3.723523119	3.580523343	4.004967695	3.839480216	3.482738671	3.759241089	4.498225721	4.073456343	3.510749406	3.118344333	4.231308318	3.375948731	3.212070964	4.068025169
C8orf48	0.799379823	1.311627772	0.255813127	0.561666385	1.614226262	0.299212414	1.247033358	-0.38938207	-1.24307242	-0.3962937	0.139678153	-1.878294254	-0.551905541	1.124326743	0.460389999	-0.320816334	0.931084925	0.743436903	-0.285344592	0.137449331	0.236115254	-0.732088194	-0.304389148	0.297756948	-1.412775953	-0.799840778	-0.220995652	1.741452869
C8orf88	2.803703005	2.214391708	2.549795343	1.933687567	1.897899041	1.547830173	2.339622542	1.206559524	-0.291083378	0.800952596	0.860704896	1.200873595	0.260579752	1.1718276	1.189545035	0.581422272	0.765608835	1.375352823	0.880412038	1.023215176	1.434554174	0.572378856	0.907201951	1.944461283	0.615559181	0.341014491	1.788433986	2.136504453
C9orf142	3.122127714	3.097895141	2.916174661	3.206985432	3.278080808	3.691489315	2.799180883	3.38064568	4.086654199	3.64716265	3.800114149	3.568658293	3.722831191	3.686847139	4.392279649	4.261246184	4.247539184	4.364732113	4.85521273	3.831761865	4.095891808	3.818557258	4.200711573	4.077903088	4.041035792	3.882233072	3.588753812	3.658318726
C9orf152	1.098611835	0.728457748	0.505744613	0.133488576	0.10261841	1.092768436	1.293728063	-1.510229159	-0.871776874	-0.73019439	-3.056052529	1.163603999	-1.584726584	-1.093939257	-2.269818787	-3.643168528	-1.927333523	-2.145989736	-2.822253593	-1.658123493	-0.868059529	-0.719659574	-1.928452063	-1.105375991	-0.310989412	0.117301584	-3.034510263	-2.902211956
C9orf172	0.566493759	0.97760271	0.803248575	1.243546594	0.354544102	1.243458099	0.75428146	1.661237385	2.359555217	1.552220316	2.043918857	1.70197909	1.746913586	1.277372694	1.957741094	1.961403304	1.859722498	2.039600754	1.767476573	1.871895619	1.660641615	1.451336083	2.121400358	1.95134441	2.025861808	1.599609328	1.1981677	1.35864924
C9orf3	6.49454905	6.354658848	6.408356531	6.005638477	6.075486636	6.442598653	6.017476532	4.743567832	4.838836894	5.624079809	4.686057466	5.257852796	5.4331707	5.859460864	6.282282084	5.435928666	5.058001026	4.818500716	4.580583513	4.894868753	5.19474196	5.297513403	4.763678237	6.125669188	4.551778062	5.25231724	6.025392651	5.878022301
C9orf47	-0.053297016	-0.627628497	-1.142014874	-1.92487891	-0.875177739	-1.357286132	0.002581272	0.209556293	0.713144037	0.385627713	0.248094892	1.189476936	0.151097358	0.04055603	0.133649013	0.283518651	0.243379716	0.140332263	-0.406516173	0.316914548	0.492799868	1.148942082	0.886778799	-0.743269387	0.998876372	0.840833879	-0.54391697	0.103313026
C9orf66	0.49562681	-0.027845878	1.538588545	1.040869093	1.413949397	0.182154509	0.82042623	2.003179802	3.190017964	2.229714992	2.029212761	2.109146967	1.900341453	1.445660676	1.14303772	2.199165163	1.879441128	2.257357005	2.189402499	2.00281214	2.578355709	1.975918441	2.145849172	2.135807852	2.802797251	2.058081596	1.511982072	0.412570024
C9orf72	4.205694061	4.482603441	4.943404439	4.526327567	3.558971184	4.111126081	4.476904861	5.828474789	6.086047016	5.743266769	6.117068407	5.33554416	5.236055814	5.249052228	5.499756491	5.684865756	5.810945157	6.43206298	6.404113915	5.7937144	6.428692158	5.536050626	5.791748769	5.986855083	5.788272398	6.347054098	5.636208831	4.300344971
CA1	1.054672413	-0.187964206	1.380809792	0.771313592	0.839635697	0.917576782	0.781363141	-0.085723163	-0.610781019	-0.942633941	-1.650917528	-1.261352676	-0.604071448	-1.117549274	-1.040975805	-0.542195001	-1.579206322	-1.323596638	-3.461425053	-1.655147814	-2.150285167	-1.205612987	-0.236989924	-0.068821894	-1.001732937	-1.833699685	-1.259093039	0.565876781
CA11	3.88196503	3.757210479	2.986289741	3.538561251	3.595756365	3.474552243	3.561334539	1.1241905	1.285069925	2.552185214	2.541746	2.074680645	1.838910246	2.497348929	3.123959014	2.607497603	2.849032613	1.748506532	2.714302911	3.291447221	2.707045489	2.410349453	3.430226469	2.838205781	1.322080689	2.761281852	2.023194375	2.062112209
CA13	4.686476981	4.622559272	4.486664658	4.311474659	3.941394064	4.271263839	4.322183115	3.425800228	2.963833746	2.920436198	2.620817085	3.385472812	3.397347628	3.345245278	2.740606463	3.299226324	2.526541806	2.760995898	2.769868978	2.877096967	2.809086103	2.753954416	2.718594371	3.451078789	3.666722747	2.802100206	3.898419055	2.983134779
CA14	2.303395703	2.335984872	1.738065568	1.69278339	2.000753626	2.219943355	2.444629878	1.283129479	2.441815101	1.142576798	0.417824605	0.717327973	1.524245891	1.760208864	0.778797972	1.210858881	0.147361615	0.976318515	0.887781442	0.959705352	0.826649618	1.177117609	0.435426746	1.603308254	1.703364224	0.887358066	0.918239556	0.799100084
CA2	4.930045293	4.582737008	4.446063399	3.410310703	5.410024917	5.228053026	4.497800511	4.873624536	4.32781549	6.739535051	3.666390778	7.093680079	7.287199187	7.009634746	6.349190831	6.2106475	4.680395361	4.094344286	4.294283721	6.724263145	5.133285091	5.347062397	6.08379813	5.390562361	5.780104598	6.655450908	8.009951477	5.913178247
CA3	0.251122157	0.776163301	0.980315436	0.718245058	2.409996051	0.66256181	1.2307918	-3.213592615	-2.945169132	-2.770775951	-2.347377122	-3.007843173	-1.656780615	0.268090205	-2.780798101	-0.703702989	-0.605441492	-0.64061863	-1.639401939	-1.893838489	-2.342358033	-3.388205826	-2.044834735	-0.170410776	-2.084206349	-2.544510938	-1.769059547	-3.101766947
CA6	6.151519775	4.822471417	5.431282324	4.844130431	3.903414912	6.003414366	5.826318215	0.769739047	2.044698903	0.700768036	1.038959774	1.029887879	1.068559737	3.98171264	2.981112137	1.497292681	0.037873848	1.127217709	0.121471342	1.475689897	-0.001194354	0.113618513	0.902455613	1.442839648	1.243338947	0.470827502	0.590026886	1.098088284
CA8	1.0319797	1.034821669	1.123004106	1.306955012	2.440370335	1.570952197	2.058860185	0.553489468	-0.974937691	-0.077262656	-2.212422791	0.870819649	-0.199054047	0.289587708	-2.065560748	-1.161643198	0.06754608	-1.167839459	-0.985811166	0.569375393	0.715810774	-0.351821034	0.148385962	-0.445523393	-0.172153242	-0.817971894	0.794593019	0.919084275
CA9	2.370967403	0.888769684	2.867734984	1.206815506	1.296449805	1.885878522	3.104814657	0.618918142	-0.710960355	-1.059045934	-2.461206314	1.995347702	2.227422787	-1.328580783	-1.170763391	-0.909110248	1.259850205	0.03399836	-3.290652455	-2.521189745	-0.196168625	0.893713146	-1.015706628	-1.000063449	1.281261616	0.424337506	0.992056147	-0.119393354
CAB39L	5.414942648	5.554962426	5.759199879	6.005671538	5.243259735	4.972140449	5.40500873	3.52601241	3.072332852	2.945854094	3.442466063	3.453748507	3.336827578	5.570321718	3.349214503	3.175933587	3.017211076	3.926797274	3.386463693	2.897151421	3.551618423	3.270846124	3.371155883	3.760980864	3.295663094	3.11850972	3.937403038	3.728932048
CABLES1	4.737675338	5.019469161	4.768876149	4.830273261	4.312126575	4.140298673	5.135885159	2.354325518	2.602184232	2.548356385	1.416084432	3.828982346	3.124949802	4.402930047	2.710273869	2.785036185	2.800771557	2.301329391	1.443794788	2.561641183	2.400343662	2.734539604	2.122043073	2.490749637	1.731654762	2.240260931	2.141468762	3.456815642
CABLES2	2.119227636	1.688167998	1.703770165	1.892885798	2.22537216	2.224465856	2.793956366	3.348303136	3.530284735	3.18433741	3.055471133	2.673799047	3.245348822	2.093355034	2.613668469	3.169034425	3.25424141	2.782094217	2.846062088	2.50757114	2.931683851	3.354503818	2.649967634	2.704956833	2.889561462	3.393514934	2.592237576	1.993704252
CABP4	-0.072898492	0.16062661	1.676438224	0.445641489	-0.372591319	0.523059169	0.515380752	1.227693771	2.732365342	1.643542376	1.914380913	1.489720345	1.463030642	1.014596748	1.339091502	1.979854878	2.123817589	2.075239831	1.160947637	1.911636774	1.030972415	1.348519782	1.619730888	1.971010535	1.86361598	1.329069265	0.215661496	0.902335694
CACHD1	4.872165112	5.018117538	5.108443567	5.28500456	5.406414177	5.38438619	5.129403034	3.422956445	2.84338264	3.870357892	2.751620625	3.452662381	4.395152718	4.780157659	3.455423687	4.390319404	3.364711604	3.354917381	2.657858655	3.573243099	3.399602693	3.374240953	4.130428651	4.773229018	3.612236678	3.781842941	4.415412322	3.742917599
CACNA1A	-2.046028807	-0.88630561	-1.69116668	-0.182011285	0.651760869	-0.981756652	-1.293611252	0.139942911	-0.53356701	0.252128117	1.622024762	0.186379073	0.573842309	-1.449547275	-1.92199315	-0.322444485	-0.129754227	1.259306919	-0.377414066	-0.116464602	1.518794557	0.441775423	-0.621832886	-0.594424437	-0.365947456	0.174045183	1.200868422	1.456494586
CACNA1E	-3.211248174	-0.807739995	-1.30813663	-2.219914806	0.014645132	-1.530966714	-0.611528801	2.541690999	3.752085338	1.764690784	3.353224314	3.046092107	2.243441579	-0.324067698	0.569268651	2.93788778	1.865510773	2.004377675	1.860572008	1.826479945	2.388595754	2.481850106	1.640332287	0.487009773	2.694084684	1.997910818	0.853987432	1.707391069
CACNA1H	4.153654379	4.356613906	5.075879525	5.728844209	5.144724311	4.144422678	4.963287304	1.564391704	3.177592824	1.660943514	0.921556636	2.048749789	1.778237638	1.456827321	2.016355712	1.772943535	3.338201389	1.334605955	1.624016935	1.823897399	2.460383099	2.703163293	0.983753035	2.269484926	2.510919724	2.122285498	1.46850581	3.036343419
CACNA1I	-2.417838786	-1.466957806	-0.50115915	-0.462617386	-2.259487318	-1.257793972	-1.874162801	0.718918547	1.326070681	0.558193313	0.383610006	0.055011836	0.15939559	0.73908448	1.175297244	1.133312742	0.029780847	1.084570745	0.212253442	0.549834108	0.724141215	0.137424327	-0.599007308	1.941179747	0.093096319	0.592516573	-0.67938355	-1.224203872
CACNA2D1	4.564903969	6.550801948	6.191924317	5.77316472	3.387570004	5.145482249	4.888264952	4.032301739	3.79042857	4.139982868	4.061952895	3.837897779	4.39191565	4.779156557	3.862296003	4.242945889	3.966152841	4.002035471	3.162505806	4.04300215	4.261629027	4.484174777	4.310618218	5.0446775	4.37220584	4.432845622	5.16977549	4.565943483
CACNA2D2	2.196136203	2.117370717	1.566910752	1.41406704	1.708888302	1.874663165	2.23450798	0.2472091	1.195315282	-0.043242634	0.18556597	0.487476864	1.024610785	0.58155694	0.287648732	0.838908591	0.616907369	1.180345241	1.098923721	0.123974033	0.510979431	0.387575284	0.036367264	0.947666265	1.468403094	0.467608717	-0.824785989	0.001434622
CACNA2D3	0.867467289	0.65366672	1.610795765	0.799193259	2.557142625	0.655014076	1.05445343	-0.791418058	-1.242745427	0.499023669	0.27126523	0.207920413	-0.792892822	0.775099048	1.354896394	0.080619907	1.102663073	-0.426910947	1.221744398	0.655324433	-0.485622368	-0.474533633	-0.402390796	0.520295233	-0.969191597	0.121685114	0.386772235	2.107029311
CACNA2D4	0.552017491	1.956116785	1.294117795	1.154124505	0.107213058	0.965224964	0.874447322	2.944022303	3.294439759	2.497649456	2.575945063	2.250178769	2.328011434	2.468596699	2.791223395	2.956150955	3.680129786	3.426628762	3.536010886	2.911955055	3.331997222	2.898102469	3.305950321	2.988107011	2.900384118	3.13644664	2.208047028	2.950688675
CACNB3	3.81876389	3.620069436	3.439642368	3.62568296	4.792808172	3.414945526	3.816413266	2.270530524	2.707814894	2.805178471	2.596313693	2.749010749	2.421750941	3.224207108	2.526958075	2.988100759	2.735189655	2.244290657	2.311890502	2.809806007	2.075724205	2.447619058	2.519278693	2.151251399	2.505751283	2.50998989	3.000075237	4.118217971
CACNB4	4.18257826	3.236841976	3.945412995	2.783677203	3.318250931	4.161285669	3.939042954	0.363464597	0.500396993	1.765880332	0.812926538	0.699035627	2.670108004	4.754323907	2.066393853	3.487118747	2.567061436	1.973070102	1.62609963	2.290596819	1.31971591	1.305517109	2.903379308	3.789004164	0.019499355	1.003537963	2.488622965	2.987703778
CADM2	1.903015973	1.125380111	3.013128285	1.36234504	2.652184216	0.888767571	1.480784362	-3.575086187	-1.164932415	-0.574208402	-0.053335866	-0.334458499	-1.446258969	-1.389288416	-1.049725136	-1.827643361	-0.132140553	-3.426628122	-1.983996965	-1.821121457	-2.643493171	-1.783874309	-1.061549069	-1.535190457	-3.904257019	-2.251498172	-3.170086342	-2.215118761
CADM4	4.69037805	4.072148946	4.05690999	4.295745827	4.288662152	4.115649076	4.38262007	1.378224437	1.205507058	2.588574095	2.475270647	2.184510419	2.58021101	3.437263831	3.40754209	2.315660966	1.178701644	0.700220501	1.861900612	1.861183668	2.349230425	2.803251549	2.437417828	2.483425112	1.745856895	2.333628225	2.762413427	2.638702935
CALB2	3.541074405	3.819877546	4.886390987	4.514197378	2.509497916	2.664622647	3.106120458	0.926892671	0.713210446	0.48218978	-3.481369355	1.16539492	1.316594375	0.850438655	0.239013048	-1.085560831	0.684836138	-0.258848805	-1.095715165	-0.288333816	0.802016199	1.046148452	0.829580721	1.132559914	0.290836564	-0.385169636	2.223770472	2.131606798
CALCOCO1	7.210332923	7.420206375	7.111552072	7.407768358	7.107498539	7.164976919	7.075984371	5.825819224	5.784896166	6.215835116	5.478987734	5.594844514	5.991340917	6.600035206	6.531582796	6.370475945	6.015962372	5.820355022	6.0416717	5.996872256	5.837871244	5.717374445	6.143095558	6.485437534	5.798223966	6.098044244	6.407019245	6.777162518
CALM3	5.678321532	6.324361771	5.543473274	6.309599949	6.31402549	6.016343559	6.346786122	7.076878095	6.673116801	7.096330255	6.991257982	7.176279395	6.855675504	6.969160852	6.790192309	6.475965627	6.835032679	6.614735243	6.956531384	6.985503801	6.897166757	7.225346406	7.032237351	6.698457928	6.949759351	7.233342622	6.570171605	6.694876283
CALN1	3.460362222	4.246938745	3.203716029	4.176454637	2.950100038	1.998411109	2.609901022	-1.263427703	-0.462816845	-1.270604811	-1.936974066	0.611508233	0.994578825	1.569517496	2.934454381	0.684992636	-2.102935185	-1.165596015	-0.572760903	-0.037021917	0.422701583	1.084678466	1.663247626	1.886525224	0.191614409	-0.343137213	2.506718792	2.551099496
CALR	8.113340657	8.077544772	7.818761733	7.961702812	8.33619415	8.297363098	8.29109343	9.050819491	9.394689197	9.395022899	9.316904063	9.651232316	9.660915107	9.136938188	9.489766578	9.222184566	9.51907242	8.886075903	9.090828822	9.410675771	9.43420822	9.831352404	9.540851597	8.952628307	9.424126908	9.630588506	9.058629267	9.457676688
CALU	6.88866539	7.229303431	7.088214327	7.388642686	7.273082092	7.444492165	7.097300419	8.341778371	7.628470412	8.032326151	8.64444307	8.409927287	7.757575486	8.766424814	8.401393519	7.935606461	8.735139437	8.569591451	8.092130513	8.404265168	8.702282538	8.692945172	8.528429202	7.844235597	7.801249869	8.138668301	7.724983883	9.775622412
CAMK1G	-2.846747709	-4.801074025	-2.629303736	-1.616738386	0.002622862	-1.540886047	-1.939011632	1.653617921	1.329581018	-0.294127775	-1.43653091	1.454229708	0.728313998	-0.982707428	-2.507249907	-2.050131032	-0.113261434	-1.167698747	-1.016605259	-0.468746578	0.278945858	0.767094705	-0.05042757	-2.153626942	0.821660374	1.626286124	0.606209202	-0.675206419
CAMK4	0.397657671	1.409987058	2.605931602	-0.124363005	-0.805520188	2.460608806	1.745742413	5.409965863	5.609672255	5.202742325	5.497303643	4.746365442	4.924425376	3.68199476	4.464515798	5.730420146	4.863266722	5.914713643	6.107779896	5.032067028	5.165145779	5.350994269	5.311210212	5.191156335	5.925305161	5.16950073	3.971357238	3.790056808
CAMKK1	4.265240495	4.350539861	3.695720531	3.724457981	4.03760394	4.029610709	3.765436052	2.573473518	2.511379064	2.287991268	2.16421513	1.997686599	2.393626411	4.556737922	3.213317437	2.451541376	2.569816619	1.724890614	1.860734587	2.466516051	2.113890785	2.236050005	2.392247468	3.227630688	1.88097589	3.291507685	2.768640477	3.773875021
CAMLG	5.564256214	5.931367666	5.362168692	5.84571375	4.75298542	4.884507072	5.201233268	4.542802114	3.688289191	4.87289769	5.122162068	4.181372451	4.75351675	5.397558246	4.482354147	4.544633251	4.186421574	4.479936995	4.569193933	4.683860925	4.815492872	4.226888699	4.513015118	4.819419959	4.252444533	4.46362506	5.117133575	5.406515323
CAMP	-4.209834971	-6.843737561	-5.02330373	-3.599548145	-2.259487318	-2.346141033	-2.366732105	-0.812070172	-1.24307242	-0.745337721	1.20029124	-0.038708307	-0.943302541	-1.645210649	1.229440081	1.07487383	0.796819052	0.316896574	0.704394398	1.745643698	0.539370549	0.45514572	1.291016463	-1.515151021	-1.083574845	0.232918133	-1.081404229	-2.392881661
CAMSAP2	7.488291216	7.064431945	7.360948221	7.141034819	6.573021933	7.171740078	7.471555579	6.577314729	5.498148526	6.656508602	5.869853589	6.506313918	6.231144999	6.98809145	6.384254143	5.910891742	6.153228477	5.531276811	5.641848949	6.10458277	6.14602738	6.742974946	6.360302493	6.345389127	6.123793279	6.349042771	6.756459694	7.02082431
CAMSAP3	5.389322762	5.15057751	5.481254175	4.16817201	4.968643381	4.575202352	5.289695224	1.93390383	1.031712177	4.207897654	1.735219803	1.657181981	3.832997446	2.827969762	3.318766732	2.899758169	0.579101814	0.672416052	0.33068106	1.45991108	2.323134038	2.185292252	1.304841249	2.653422057	3.014071765	3.360500389	4.047457965	2.320862044
CAND2	2.123586876	2.052015808	2.345001987	2.800836705	1.99401157	2.127223136	1.660214781	1.385921208	0.893528467	0.699770705	1.052349218	0.76891682	0.894848525	2.918559246	0.336406964	0.278497314	2.256890841	0.794962879	1.209611307	1.649403618	0.728376792	0.99436868	0.357915292	1.502784137	1.053856715	0.900590172	1.560472653	1.957822429
CANT1	4.784532624	4.518212377	4.373722458	4.88282627	5.546393765	4.8479857	4.756475552	5.524398947	5.755836469	5.805784031	5.250019252	5.982382267	6.137772852	5.293271023	5.552908596	5.470193695	5.567353546	4.995894637	5.300510966	5.197936323	5.313657031	6.045742974	5.620117349	5.224723771	5.912948969	5.541132534	5.831725015	5.399212005
CAP1	8.059441095	8.120666163	7.767230073	8.101561696	8.1015324	8.306896577	8.109926683	9.229241029	8.718475092	9.469029373	9.004703253	9.21308475	8.969254026	8.924465047	9.43220921	8.760703661	9.16973679	9.074993743	9.421771285	9.097518042	9.347038343	9.521063472	9.309250754	8.776798918	8.952934476	9.332011595	9.283658302	9.318265866
CAP2	2.303245395	3.286079436	3.875458166	3.722650232	1.988137586	1.830091812	3.153893966	1.037374644	-1.240773602	1.037234918	-0.150868478	1.487633426	0.237109144	1.357188303	0.653813351	1.272929027	1.968875238	-0.708774531	-0.556347174	0.480592736	0.498660049	1.161587395	0.708684791	1.335872441	0.030165857	-0.113498701	1.458317849	2.078375879
CAPG	6.990191145	6.969417458	6.213860379	6.683018951	7.278101888	6.908005331	6.83893221	7.327582856	7.625116378	8.092991824	8.312069338	7.773125758	7.859549425	7.04234044	8.496346934	8.062365646	7.565216694	7.794299144	8.120659918	8.278384849	8.217193951	8.2275678	8.82394219	7.255983318	7.518327245	8.524191106	7.849206342	7.736380719
CAPN14	2.224385129	0.126297858	1.354698508	0.509285751	1.64582976	2.045170068	2.507095501	-0.381616407	-1.090299083	-1.539239418	-4.994285595	-1.621751343	-0.818467744	-0.285670517	-0.494990115	-0.891178916	-2.172135098	-1.140498564	-1.980500493	-0.326493673	-1.585332778	-1.29694538	-0.763648033	-0.909334336	-1.344842894	-0.516203184	-0.342892114	-1.195985817
CAPN3	4.923888241	5.564509757	4.14207314	4.866612304	3.518524103	4.670970449	4.941952831	2.790018923	3.401402905	2.699874528	3.171716174	3.371685716	3.227857206	3.820876743	3.163809003	3.30240785	3.272562082	2.763839055	2.932700364	2.990490836	2.581985979	2.649075101	3.419285552	3.475376464	3.210872635	3.010596469	2.661356742	3.106213006
CAPN6	1.243251923	0.663957171	0.304340221	0.71649967	1.435572703	0.481175622	0.989409833	-1.722792545	-3.76397233	-2.669886509	-1.820076982	-1.547268652	-0.734371506	1.399142798	-3.146195804	-1.649866459	0.424276928	-1.973039969	-3.011458684	-0.819624812	-1.896488963	-1.176410172	0.286090341	0.453261375	-3.236978539	-2.912044564	-1.749597314	-4.460475009
CAPNS2	5.989334173	6.368166973	5.464438521	6.169643623	5.220833074	5.737544126	5.849769195	1.434231648	1.561559783	4.445275514	-1.530473158	2.175111789	4.028798829	5.01666223	5.119625881	4.096690609	0.749135628	2.535699801	2.341231181	3.181711847	2.263311902	1.684080067	3.276484524	4.664027794	2.527746004	3.343667153	5.283290035	4.926888356
CARD11	0.022947247	0.3074771	0.646071655	0.587885226	0.722033087	1.436884942	0.288149281	5.745134025	6.095518594	5.059401809	5.531878299	5.71681744	5.662649384	3.434065114	4.615288307	5.511820416	4.881644687	5.0882977	5.648898149	5.443089189	5.290286202	5.829673607	5.172658234	4.628397871	6.258510457	5.439614213	3.751745422	3.7676935
CARD14	4.993514733	4.44756899	4.723242746	4.356217938	5.059811006	4.996563759	4.883201405	3.239545152	4.092157609	4.692215259	2.904828045	3.460061848	4.433002095	4.21971602	4.633109327	4.275372965	2.850806242	3.575758307	3.184562017	3.687570352	3.212762233	3.781937309	3.897773226	4.536951911	4.173580054	4.092354543	5.329472257	4.304877237
CARD16	1.708021365	2.573476114	1.855930591	2.773107033	1.746585545	2.356991876	2.467861588	4.739078789	4.433982093	4.708816447	5.040265701	4.969598556	4.372763671	4.348029543	4.343577695	4.522624424	4.811798845	5.229526843	5.109621369	4.934379929	5.151051096	4.494733835	4.92351839	4.36281708	4.927190247	4.793248591	4.250920349	3.373391025
CARD18	2.649507943	2.800807884	1.75781491	1.515975802	3.189247886	3.412825372	3.597938177	-0.793342124	-1.214570712	-0.200669637	-4.994285595	-0.50869798	1.488493043	-0.914882717	1.605724277	1.266372664	-3.86976143	0.684298378	-2.517045135	2.651612213	-1.617359253	-0.775946491	0.055638603	0.518407074	-0.017308937	-4.071970478	1.658126818	1.798839198
CARD19	3.522266379	3.508483738	3.375942857	3.655747072	4.569454043	3.895708111	3.22580843	4.463858066	4.707291705	5.011970079	4.394592329	4.250032294	4.525545597	4.206523731	4.62925918	3.933015021	3.995129571	4.855173376	4.756311276	4.295733097	4.722277743	4.696877645	4.559027447	4.126521692	4.67810523	4.559740003	4.445429908	4.025978738
CARD6	3.279134095	4.076034561	4.055580393	4.304207599	4.260328004	4.617482896	3.842549809	5.025023303	4.694662083	5.292941961	5.159005967	5.165314085	5.583944822	5.118255881	5.406202526	5.337784021	5.250361381	5.15921661	5.104385676	5.522204633	5.166441637	5.026560783	5.56317915	4.883419908	5.502188658	5.262962287	5.90191013	5.67977654
CARD8	4.107428507	4.997996268	4.893676888	4.970851697	4.271710719	4.726278016	4.808675588	5.915179939	6.091501282	5.312229026	6.26172972	5.931959494	5.807970676	5.593649669	5.347827248	6.307384037	5.95571637	6.151281216	5.984103321	6.105125398	5.804490302	5.655933189	5.90477908	5.798349763	6.395461696	5.893103098	4.977125876	5.315457046
CARD9	1.542045671	1.700403298	1.591555054	2.062974719	1.708878882	2.294580602	1.132580164	1.687327513	3.202440311	2.554272123	3.286557896	2.67902437	2.607129422	2.888774253	3.89208082	3.981218405	4.054484478	3.89144648	3.834839531	3.971534963	3.556479526	3.022728191	3.927582673	3.965928355	2.496729058	2.874066711	2.855015644	2.12218523
CARHSP1	3.603204579	4.193414178	3.635595764	4.257713656	4.547863452	4.756454625	4.288820851	5.93979272	5.497790046	7.393155983	4.596881013	6.643654557	7.101494396	5.419582076	6.659881926	5.704659737	5.792159377	5.866923919	6.048382592	5.561333512	6.048251784	6.420546617	5.943051177	6.352461817	6.100001833	6.566362084	8.134892375	6.320342844
CARMIL1	5.682150918	5.383355243	5.794667771	5.349596407	5.810921203	5.530252845	5.882911203	4.497000765	4.575092117	5.127731655	4.553960786	4.933603853	4.587778616	5.042407344	4.324291085	4.344549555	3.951603599	4.295483387	3.763173049	4.550301272	4.496653271	4.411256732	4.277724156	5.135761425	4.064567546	5.029341667	4.990665472	4.687882042
CARMIL2	0.121113836	0.57238025	-0.077535806	-0.691056533	1.129878501	0.992099787	-0.057345555	3.806189727	4.775896949	3.157795702	4.064693491	3.615488282	3.82366029	2.57390221	3.364630424	3.919224972	3.445405425	4.150664867	3.727255886	3.457345061	3.548306307	3.877064195	3.346232677	3.265827695	4.444716049	4.052170845	2.260977283	2.123097219
CASKIN1	0.965164757	0.850348611	0.177661176	2.102062516	0.677081335	0.291036723	0.579146378	-2.921680499	-1.380438556	-1.978016786	-1.548627277	-2.023432476	-1.224759387	-0.05066925	-1.386026051	-1.74951094	-3.831583308	-2.553007618	-3.029209176	-2.735878808	-2.169634542	-3.677832273	-1.801388061	-0.935633822	-2.33897116	-0.836896305	-0.905876899	-1.026786645
CASP1	4.50723129	5.149876338	4.384240397	4.59828396	5.154566603	4.72025467	4.774557628	6.59741801	6.416625982	7.139491402	6.801368853	6.764070049	6.989357142	6.241731328	5.953957223	6.457089454	6.350217238	6.530673745	6.609179784	6.639156797	6.620085553	6.373032354	6.630547502	6.362302434	6.717493375	6.833776765	6.812964642	4.686510536
CASP10	3.743351054	4.236043402	4.624460787	4.086661705	4.484570836	4.392028628	4.105375156	6.274439597	6.585892586	6.128028263	5.931962989	6.302672082	6.37784902	5.560848324	5.42146088	6.269154528	5.944834461	5.919113645	6.065148914	5.950903596	5.869348751	5.712132097	6.391467139	5.844019533	6.541466168	6.081623807	5.737868627	5.272133614
CASP3	5.071415806	4.99406373	4.863570044	5.125696482	4.894278311	4.70139754	5.227677412	6.607898488	5.853254537	6.492373743	6.560431485	5.883493349	5.992806085	5.986708995	6.190219882	5.882197976	6.023267258	6.516601963	6.706330102	6.087379281	6.296216755	5.896269916	5.978996704	5.590165803	5.933631783	6.002251709	6.374545315	6.060566047
CASP4	5.912928292	5.995636058	5.651399115	5.904204758	6.084380779	6.467434839	5.97160855	7.575361835	7.148487458	7.957348555	7.78937473	7.484838319	7.42595166	7.472938333	7.861044119	7.528082407	7.513441664	8.209138588	8.305694788	7.644598782	7.839512355	7.454063735	7.977476535	7.554105452	7.573319327	7.883685269	8.313756572	6.766763952
CASP5	-2.34257163	-4.867323349	-3.583679862	-0.831188737	-2.259487318	-1.723938792	-2.842982202	2.484504822	2.901861412	3.191940389	2.497757732	2.838459035	2.998601279	1.543552554	2.283392297	2.27836982	3.856802555	4.356065354	3.908753458	3.54037576	3.838162611	3.054624373	3.203158119	3.640125816	4.11835752	3.654955881	3.386051719	-1.845552307
CASP7	4.727280157	4.980502346	4.606641916	5.059385488	4.958721233	4.970924618	4.801517155	6.074855135	6.121816287	7.004999776	6.536688195	6.261496928	6.364287772	6.427332819	6.539640796	5.854075775	6.208044061	6.726536131	6.948880413	5.799294384	6.307258707	6.172420037	6.53143902	6.733409704	6.598549949	6.952993272	7.303495911	5.923490831
CASP8	3.976853637	4.098228586	4.280572566	4.056576026	4.989332358	4.651050611	3.8097762	6.133336419	6.779500859	6.071991425	6.399723093	5.713712083	5.85778395	5.370311674	5.928999658	6.369073106	5.820455285	6.588560466	6.546976769	6.025506602	6.034239932	5.853381182	6.124983273	5.960110982	6.308692303	6.106492981	5.650522852	5.096183268
CASP9	1.810597803	1.649339997	2.267218094	2.915778211	2.281102538	2.425413664	2.2415168	3.452915666	4.174679059	3.252853004	3.607036673	3.601445584	3.515717467	3.612130156	3.495442599	3.653313294	3.816080679	3.343270887	3.942098576	3.726621261	3.980184815	3.870273875	4.140392117	3.164561607	3.873170502	3.987683491	3.164298289	3.295775212
CASQ2	1.369332117	2.649598701	2.382500072	3.566017398	2.166004323	1.954941982	3.539723577	-2.458043363	-1.851456599	-4.38078217	-4.994285595	-1.406471116	-2.565988328	1.601176036	-1.493437631	0.341436024	1.461488561	-2.133313305	-2.771521628	-0.173626968	-1.755607877	-1.977920223	-0.545373455	1.834938355	-2.054029739	-2.573543963	-2.668981041	0.269346666
CASS4	0.895669779	1.509207556	1.291822667	1.201996057	0.438327648	1.645230817	1.282330948	4.230865842	4.658102849	4.465396325	4.407126524	4.507014208	3.629397663	2.885907508	3.490281118	4.300431496	4.396679765	3.376581687	4.001431905	3.925983831	5.013879998	5.24556884	3.935122785	2.980162337	4.129513769	6.070498826	3.684746059	2.441960286
CASZ1	6.672099609	6.377601908	6.060005867	6.013938307	6.383730129	6.126590231	6.756920366	3.914613711	4.659356826	6.001658169	3.004399757	3.996780694	5.765578424	5.608626966	4.394481462	5.353720093	3.512461944	4.441686263	3.434080215	4.090563746	3.830303928	4.592344228	3.947879732	5.128729713	4.693056712	4.664049636	6.046947434	4.725295956
CAT	7.690853996	7.871994139	7.944071153	8.002292942	7.190104588	7.006332486	7.191581377	5.019209923	5.051895161	5.6631438	6.036908321	5.242833398	5.388580897	6.965586014	6.773863631	6.254769279	6.382848453	6.027388666	6.109204276	6.343345454	6.093337293	5.522155951	6.347187856	6.531830843	5.485450788	5.346408597	6.268526794	5.865542324
CATIP	0.140748653	-0.322313352	0.953078995	-0.589473965	0.969118802	0.018322782	0.520356375	1.20378973	2.303252844	1.107752537	1.817922063	1.445338607	1.114841843	-0.33735225	0.499187676	1.210560948	0.86007143	1.421208972	0.920054919	0.838931645	1.169283347	0.72871865	0.690630297	0.83298231	1.578632615	1.252091447	0.668260503	0.349104979
CATSPER1	-1.714980984	-1.621892883	-2.831336325	-2.945330699	-2.259487318	-0.922900571	-1.060204991	0.495917828	0.277751958	-0.034518211	0.976713449	0.942240354	0.56671536	-0.388899639	1.019521387	0.867983897	0.804461988	1.721465984	1.381707814	1.399167898	1.224895369	0.851860282	0.970364149	0.131535012	0.799962806	0.874740891	0.281058636	0.004061537
CATSPER2P1	2.38110262	2.208467981	2.360390242	2.615073519	3.14797452	2.976606067	2.151776322	3.044100639	4.058398215	3.359549238	3.207265212	3.668163378	3.486979415	3.017359786	3.885215192	3.492069368	3.596694561	3.530241436	3.4808131	3.259260574	3.054171198	3.217572618	3.637626416	3.56777641	3.343806452	2.817111513	2.774710891	3.269956927
CATSPERB	1.282532491	1.03385095	1.603874127	0.494982298	1.553808248	1.063671243	0.837800375	2.420460543	2.761125222	2.41682477	2.112927404	2.096118184	2.223428436	0.804201963	1.308060421	1.904384761	1.870075738	2.466839725	1.868359806	1.845239457	1.949467611	1.256411857	1.588952504	2.802423074	2.35224193	1.811368231	3.058993899	1.099592044
CAV1	7.830510811	8.908892888	9.005313612	8.991315823	8.34687207	7.996046556	8.152289162	7.844510956	7.358644611	7.114838639	7.294054957	8.825138953	8.131040099	7.82882561	7.865632865	6.778843677	7.605108448	7.159009105	7.052975669	6.718154923	7.353625834	7.710511201	7.002396708	7.745083765	7.379881329	7.142845212	7.798410537	8.418053037
CAV2	6.981121969	7.714805996	7.849933171	7.942394738	6.202977765	6.642367735	6.951966868	6.546793655	5.495965365	6.997653905	5.920410313	6.901875069	6.659050664	7.063011925	6.661806197	5.725643639	5.757626813	5.994089325	5.632750958	5.850609042	6.126020557	6.392206019	5.547600315	6.547010927	6.271778717	6.3116117	7.73516298	6.863931544
CBARP	1.509283205	1.083775197	1.412077574	1.804485817	2.006836764	1.229300246	1.037671503	-1.015698228	-0.566077136	1.591913884	-1.536617526	0.052338528	1.028628571	0.472440457	0.526494761	0.717700436	0.066945723	0.054955054	-0.373925593	0.567952114	-0.122469236	0.873011537	0.616791581	0.319577662	0.278512222	0.674630825	1.521427356	1.16239802
CBFA2T3	0.185916773	1.456627108	0.165608131	0.422814566	2.652626043	1.488376196	1.604774115	2.205651285	2.69711529	1.620788764	1.292757777	2.854208315	2.835238172	2.334232934	1.649169768	2.750636285	2.377077152	1.532701673	2.004906131	2.652054259	1.919257054	2.417878212	2.799237206	2.345548495	2.783788692	1.82022607	1.10020958	1.720010837
CBFB	5.451961736	5.363025232	5.122354565	5.356994605	5.994937967	6.09832177	5.569338175	6.476990022	6.437847793	6.250332637	6.204380069	6.270007791	6.151374057	6.453796595	7.125068483	6.257012552	6.919650876	6.838142317	7.163177674	6.471787667	6.559210573	6.573230799	6.742428584	6.13233898	6.219609657	6.435551966	6.027605056	6.743749638
CBL	5.44808986	5.801730233	5.345890431	5.702906659	5.435363879	6.057717951	5.581212985	7.101345014	7.250422678	6.890240975	7.043756057	6.929579934	6.951474917	6.244638249	6.152400264	6.688402017	6.827242834	6.617107424	6.646299423	6.771831667	6.721319217	7.359200872	6.900427539	6.706732154	7.086490494	6.999259155	6.521602172	5.726367701
CBLB	3.772007131	4.671074683	4.901756018	4.59320025	3.65361013	4.93204163	4.824672042	6.948293483	7.230100797	6.32976813	6.603560308	6.018527741	6.407797114	5.56304488	5.304897878	6.714915121	5.902324831	6.670915802	6.158445609	5.916517012	6.409678364	6.509382507	6.208804665	6.227649821	7.150103885	6.649151718	5.942691346	4.859976339
CBLC	4.471689455	3.894532588	3.607322789	3.773043852	4.128028777	4.369911623	3.902650131	2.721672538	2.276185196	4.443936224	-0.155348685	3.61205343	4.304156451	3.857620276	4.049327018	2.720885342	1.607075994	1.912326704	2.061100002	2.726574253	2.281611897	3.595546266	2.571874684	3.259731987	3.328457742	3.517936456	5.222603273	3.163556742
CBLN3	0.495651796	1.308841659	1.641581748	0.365895119	1.146865228	1.50045325	0.713585877	2.072457982	2.64906935	0.782965995	1.56543451	1.567179837	2.068988706	1.531633251	1.988225709	2.387612595	2.575764731	2.598143548	2.346487134	1.796410938	2.405313939	2.118528815	1.942483108	2.075624949	2.939972858	1.953924118	1.16651924	1.434795734
CBR4	5.176262851	5.283309256	5.651121624	5.20096313	4.465844527	4.971901703	5.425106388	4.340288477	4.210849887	4.169944724	4.334069452	4.191683354	4.238160592	4.388670648	3.544954068	4.399158235	4.359078923	3.877623299	4.038716171	4.357118367	3.89719107	3.806883414	4.172409507	4.752245498	4.276047959	4.311765941	4.168898627	4.183204612
CBS	0.732474087	1.247281867	0.358994259	0.517742312	2.791081838	-0.107008478	-0.00987484	1.22440983	3.26945234	2.309127589	1.618269179	0.609486815	2.213792546	0.248334882	1.01075462	0.257515095	1.679466143	1.773247044	1.157556432	1.694183995	1.895242766	2.052696104	2.580553947	1.01971223	2.730244706	1.991001521	0.208535221	1.280238078
CBX6	5.634696701	5.974079321	5.502274378	5.868205238	6.141302273	5.89994386	5.914104536	6.666024737	7.598779791	6.760572131	6.651855917	6.538576811	6.837761959	6.540797132	6.42152681	6.985849248	6.836857435	6.827422906	6.96192072	6.855650542	6.976746972	7.450239173	7.057071124	6.576614357	6.95094344	6.965601003	5.979799226	6.06448096
CBY1	3.61089331	3.639536192	3.85457188	3.672133975	4.04681247	3.55728145	3.776605219	2.267013386	2.314487752	2.301336259	2.542101013	2.516809285	2.657440578	2.805377596	2.306421951	2.74986912	2.44216297	2.022957548	2.243437566	2.717633813	2.545875603	2.3967013	2.654989407	2.823026917	2.066705186	2.107112275	2.477128731	3.6579051
CC2D2A	3.854840717	4.328175099	4.709411598	4.122533717	5.381429889	4.080241382	4.502046908	3.150112741	3.871311608	2.933660077	2.863673478	2.821759036	2.960911049	3.08544041	3.227025961	3.384480084	3.651981788	3.842729638	2.919909221	3.314741861	3.71713003	2.952223122	3.123568619	4.024044345	3.468347501	3.507442285	2.894864409	4.276212666
CCDC110	0.613560817	0.612133143	0.674521767	0.811298199	1.440729154	0.353023688	1.24671791	-2.38796051	-2.186010745	-0.802374512	-0.945269471	-0.539464449	-1.258393023	-1.251771038	0.480249982	-0.849460321	-0.900181886	-1.145252897	-0.973440685	-0.805604311	-1.026545254	-1.862568548	-0.656891927	-1.134014599	-1.693392637	-1.611281048	-2.053375141	1.339388387
CCDC113	3.686521594	4.799577362	4.195386578	4.135735286	4.550309964	3.732147689	4.870468811	1.134553868	1.742518511	2.529105208	1.200273637	1.59597964	2.120231813	3.996323172	2.888309603	2.133948366	2.371867485	1.65518049	1.449057344	2.499797834	1.394667483	1.424128651	1.598784327	3.292566509	1.220294679	1.867905059	3.218194656	3.315167522
CCDC120	4.138487422	3.690261568	3.642932721	3.33178479	3.38850991	3.893471785	4.105501855	3.052501273	3.011558641	4.291318635	2.07189097	3.350744123	4.163331139	3.35946454	3.078312944	2.915369694	1.768656515	2.185318719	1.485857739	2.392315555	2.053771853	3.483503155	2.458331148	3.272663138	3.100656677	3.489092261	4.375042827	2.828081375
CCDC121	2.585822038	2.915546654	2.567225461	3.189223408	1.224448996	2.184177616	2.973305606	0.954442409	0.737215192	0.424061896	0.806376672	0.879542718	0.922103453	1.048616287	1.200464032	1.460197693	1.626707641	1.450857138	1.325415141	1.339728864	1.051181418	-0.056525407	1.525093441	1.458567275	1.102078907	0.901781504	0.279082176	1.83393614
CCDC129	4.362360698	2.858376466	3.903377814	3.302433762	3.515091687	3.603253662	2.836848035	-0.893536843	-0.863148841	-1.918835629	-0.397293938	-0.766140527	-1.704426142	1.91676183	-0.038873865	-1.02092915	-0.062213742	-0.869300324	-0.867603568	-1.392997172	-1.04489771	-2.060715164	-0.752373566	0.828085534	-1.390935361	-1.541231791	-3.068919241	-2.312905085
CCDC146	4.128326326	4.511432894	4.399792811	4.529515777	4.586060281	4.390131351	4.902636021	2.609604404	3.006533117	2.510642799	3.490924196	1.957842867	2.825055219	2.954089233	2.796568662	3.306347356	2.487407243	2.963486144	3.746289798	2.582967458	2.705124907	2.390753775	2.78050141	2.855863323	1.918677073	2.338735481	2.297322848	2.890532735
CCDC15	3.101479846	3.001789584	3.847397878	2.922351863	2.106980569	3.301438435	3.77680739	2.165230555	2.788494488	1.769757871	2.325645069	2.351556466	2.236672846	2.294924547	1.625323741	2.392380987	2.464601089	2.727410017	2.583628915	2.182324655	2.252100758	1.909589106	2.499698396	2.823265749	2.476634795	2.020038589	2.368813884	2.381858674
CCDC154	-2.337531146	0.636685125	-1.39772397	0.008045614	-2.259487318	-1.582804075	-2.91967242	0.047690324	1.455489132	0.564535745	0.441591883	0.631210372	0.580610303	0.271045905	-0.065186703	0.751005254	0.696974917	1.242006082	1.19850297	0.420618244	1.028166041	0.673436552	0.960923763	-0.300818394	1.795523356	-0.34397605	0.731501649	-0.796298645
CCDC158	1.763127468	0.889536576	1.908826045	1.523744434	0.198452876	1.186862538	1.238043372	0.659824669	1.186278761	-0.010069267	-0.455145792	0.415102955	0.160771174	0.815288105	-0.320348556	0.607893266	0.325294833	-0.052229608	-0.27353635	0.140130774	-0.372333745	0.069482447	-0.628168731	0.402140303	0.8489284	0.095840968	-0.424842524	-0.881553695
CCDC167	0.968309632	1.787973784	0.869206768	1.341995035	2.166004323	1.867725349	1.247033358	3.154930471	2.528997087	2.544493495	2.94715088	2.569682523	3.036541376	2.352668223	2.799932567	2.387202736	2.683738151	3.023008812	3.122252954	2.413299246	2.925518239	2.857263795	2.770783643	1.905902748	2.630006413	2.7301823	2.611995929	3.352214167
CCDC171	3.983006773	3.572115024	4.534844687	3.434941748	3.729598299	3.547576307	4.234423626	2.374466323	2.474279448	1.928883033	2.425145651	2.292287278	2.044682136	3.685675576	2.3577994	3.365219478	2.913401261	2.388347773	2.721956609	2.679580369	2.299780151	2.334093978	2.505616315	3.658138959	2.596085321	2.594223089	2.420554537	3.849727776
CCDC18	3.366384316	2.902354975	3.614070155	1.65870645	3.382118515	3.882767785	2.899599114	4.058284151	4.920849491	3.5043558	3.407002846	4.28636877	3.869285513	3.414945261	5.2910929	4.351849664	4.843572129	4.789757281	5.008844301	3.905899597	4.178585359	4.488649157	5.015398702	4.512462549	4.972689321	4.343115475	2.854584769	4.226761963
CCDC189	-1.775128019	-1.039579322	-1.024871269	-0.722875635	1.694045369	-0.076235013	-1.137191463	0.291429905	1.119136378	0.352661773	0.655589121	0.755646906	0.141691266	-0.320520852	0.90438192	1.012501853	0.839911188	1.196820349	1.58889269	0.313683555	0.985312913	0.584408604	1.113064122	0.229407425	0.44790486	0.349876251	-0.296420301	0.11766272
CCDC3	6.84025885	7.054970355	6.07916211	6.939114671	6.483014446	6.328534138	6.67075288	4.474361505	4.404193173	4.291240373	4.602807026	5.679212486	5.027207688	5.796657516	5.365341401	4.981586067	5.16024388	5.786577555	5.074973506	5.022956687	5.332970585	5.297397964	5.162282033	5.502069173	4.224378207	4.67724527	5.102463076	5.411977895
CCDC34	2.772860182	3.028182533	2.638706722	2.632518402	1.753157062	2.235098133	3.228473036	1.547171409	1.204401902	1.751676098	1.479863965	2.088129318	1.816628156	2.468585804	0.673308975	1.774579401	1.747309931	1.598263362	1.46512215	2.226136823	1.57743927	1.315250288	1.478467563	2.235347062	1.664403169	1.501475772	2.348980031	2.583528107
CCDC65	-1.46095441	-0.883687552	0.104259317	-1.573414881	-2.259487318	-0.226104905	-1.307047896	0.742775606	1.229923466	-0.008001202	1.365783982	0.40283368	0.232269426	-0.28384537	0.970819405	1.019302606	0.900654863	1.62163817	0.99426797	0.178656239	0.520005103	-0.30497686	0.440458253	1.066758265	0.876172026	0.893401679	-0.019749363	0.796465838
CCDC69	4.470868499	5.372065382	6.030046319	5.657952105	4.457705331	4.967335461	5.12775248	6.82188868	6.97017706	6.284795338	6.241949299	6.290334422	6.358513857	5.619824689	6.360126985	6.067373467	5.799952266	6.430155619	6.662377468	6.420357083	6.296418195	6.339076829	6.253482774	6.030360866	6.293092137	6.591921213	5.839834587	5.457331484
CCDC71L	2.919037508	3.771779727	3.710122185	4.033779878	3.731738359	3.809179446	3.368802953	6.703690316	5.538396406	6.09831226	5.811747369	6.033604577	6.432924406	6.140169848	6.127189489	5.690657526	5.594166902	6.621840517	6.244505392	5.477540765	6.245362245	6.673788246	5.714964186	5.33480178	6.453468262	6.400677653	6.177409165	4.74616194
CCDC74A	1.599851881	2.105037948	1.251484983	2.013238933	2.379221578	0.890854295	1.376662117	0.546371845	1.043996732	0.85028155	1.44009384	0.347764577	0.14907856	1.164919211	1.561010167	0.811839865	1.004664619	1.182849843	0.524411603	-0.059952422	1.196674468	-0.37150461	0.363671694	1.328709066	-0.179443287	-0.212339005	0.655602449	2.597038544
CCDC78	-0.205668545	0.54192584	-0.165515167	0.537127491	1.224172023	-0.217646987	-0.636285633	1.690632682	1.782374423	0.737558852	1.216781362	1.454976829	1.033875863	-0.267878648	1.172387139	2.095629636	1.212036512	2.132224823	1.936786909	0.409327361	1.38432046	1.168633503	1.30570333	1.194474719	1.331039377	1.49170288	1.063425205	0.99321097
CCDC80	8.916119073	9.368312488	9.194367323	9.409971906	9.104739654	10.17934235	9.716039979	6.471498415	5.676284208	5.489591061	6.960816699	6.073557304	5.478582437	10.3450736	7.611700889	7.595065914	8.388280449	6.770202595	6.719834332	7.418023462	6.915509118	7.411219839	8.436924033	7.850289395	5.158334265	5.63501266	4.972031478	9.843515549
CCDC85A	2.115925706	3.395843842	3.232361039	3.231267726	2.564158906	2.591514189	3.349982451	-1.843084867	-2.636438104	-0.52075305	-2.668501678	-2.744304071	-1.718152369	2.036077571	0.754740872	-0.112490064	0.69982216	-1.363547445	-0.69358174	0.40777767	-1.115718659	-2.062817045	-0.437131744	0.947652805	-3.237418653	-1.207399309	-0.107730754	1.296142914
CCDC88A	5.578518145	6.098564212	6.373610165	5.948802583	6.02675427	6.322608396	6.085562185	7.340509362	7.344264718	6.704737963	6.882214777	7.102866455	6.888368697	7.147645775	6.686338525	7.141127442	7.2047226	6.705341552	6.876442782	7.567044428	7.077089161	7.059716691	7.683103732	7.094890634	6.885578882	7.078783795	6.474070652	7.035068297
CCDC88B	2.336628646	2.935849962	2.71550053	3.104795862	3.963304044	2.708624723	2.429627016	5.746090128	7.166519671	5.50839825	5.56429193	5.81308036	5.982751097	4.51808547	5.214690575	6.354228745	5.846676931	6.069868672	6.106099436	5.831771466	5.795695886	5.919727075	5.829171177	5.251526565	6.609209407	6.001423625	4.611123276	3.992901801
CCDC88C	3.838888948	3.743983507	4.469181035	3.801725813	4.790980945	4.326929695	4.149883084	6.549047513	7.567139551	6.204724462	6.308066237	6.165209528	6.093415418	5.24901621	5.703912736	6.704607753	6.188270056	6.417377633	6.243459631	5.974516819	5.784907142	6.217624337	5.828893286	6.11236353	6.658893626	6.48520766	5.50625896	4.864802437
CCL14	1.525963132	3.093271532	4.438502532	3.324310371	2.821416911	4.08934035	3.771084071	-1.623320724	-4.173758822	-2.705770538	-3.23985609	0.528794304	0.441755495	3.444411266	1.721296619	2.340146589	1.476234139	1.121131214	1.34078157	2.416255177	0.336721285	-0.026685587	2.182997882	1.770603651	-2.343815201	-1.595849651	-0.554123079	2.523082441
CCL15-CCL14	0.858012908	3.131813499	3.785621368	3.434724555	1.82563579	3.809803591	3.332446803	-1.853769908	-2.126318035	-1.917329979	1.54043123	0.095046966	-0.921462392	3.281013278	1.643849491	2.133551983	1.35766631	0.668034092	1.389246415	2.572987228	0.396537403	0.749799363	2.397358268	1.88448685	-0.68270569	-0.023219004	-2.099521075	2.382373157
CCL18	-1.08615577	-1.931126504	-1.883646123	-0.035084888	1.313826318	2.836070991	-2.075867558	5.894152347	5.006032725	6.367052257	8.045393898	7.17350994	6.30851683	6.435481132	5.409700295	4.647323161	5.517046391	8.59397162	7.454199561	7.216264954	7.426750854	7.898828515	6.834043261	6.260665066	8.192326873	8.263273965	7.478226547	2.231538273
CCL19	0.959565097	2.552424762	0.375339194	0.006859697	1.1947734	4.648469286	0.611674737	3.638626256	4.327473764	3.581888901	4.125861535	3.624518081	4.137041851	5.094841558	5.148084346	5.102212092	4.623143936	4.889534517	4.499337743	4.314056981	4.108297778	3.914598036	5.237773874	5.31391799	3.984565586	3.772596578	2.771982071	-0.416479651
CCL2	3.59189408	3.009162058	3.215076497	4.476786943	2.832518107	4.50650043	2.968310414	7.7228439	5.83914362	6.166834497	6.334118023	6.526573143	7.476440975	5.628043578	5.858333483	5.892478401	5.48173307	7.143299915	6.507953965	5.884013587	6.184138552	6.835040974	6.08384126	5.478967754	7.362739267	6.05469837	5.479759092	5.232582999
CCL20	-2.75321499	-3.396106772	-4.098052431	-3.436327537	-0.908145883	-2.462714371	-4.325193868	3.60559099	1.970933152	2.430798042	0.599375952	3.313544678	0.391227005	-0.187213556	-0.14346966	0.19220966	2.04907176	-0.106871134	-0.220716843	1.247452364	2.045448149	0.779851209	0.499927675	1.606987172	1.325590975	2.746106552	2.252468661	0.216185403
CCL27	5.642381762	5.611440973	5.029656279	5.824482261	5.223583892	5.258196883	5.301374025	-3.073008687	-2.989869089	-1.625470051	-3.182081063	-2.055387327	3.165319354	4.785188278	-1.455540542	1.669127162	-3.358619706	-0.322321003	-2.502141348	1.605291284	-3.888879019	-1.424653937	3.131763461	2.348363771	0.450068439	-3.178790578	-3.867529585	-1.606756361
CCL28	4.368668066	4.377326596	4.332202263	4.329599637	4.278197615	3.950626543	4.223125107	2.753680887	3.47167228	2.653588051	2.737809162	3.038879308	2.993073098	3.139299119	2.921420682	3.151661978	2.359055161	3.045755693	2.970798751	2.742058269	2.919463278	2.597142959	2.520805534	3.453412222	3.034916713	2.625471963	3.256687636	2.861852675
CCL3	-1.734397474	0.118810062	-2.373984591	-0.069743109	-0.589540828	-0.322242595	-2.578882001	7.803823025	6.266652509	6.355519576	5.654249779	5.976106937	6.014490124	3.395775911	4.78620382	4.631477013	5.646037993	6.703372168	6.344302854	5.15168707	6.655609379	6.421114186	6.050382487	3.630727033	6.601930594	6.542900308	5.626502343	2.356302997
CCL3L3	-2.952715826	-1.163692131	-6.595449859	-1.936696453	-2.259487318	-3.803531362	-3.615292654	6.232074057	4.161418987	4.189564289	3.396829147	5.832847239	4.022282334	1.964576158	2.198135619	0.673309694	4.522138025	3.892374012	-5.250005604	2.482194504	3.831731197	5.092334478	1.637244925	0.632507332	4.808114809	6.158272155	3.841440765	1.008202553
CCL4	-2.381687023	-0.064321052	-1.192033314	-1.388658311	-2.259487318	0.302119661	-0.831843872	8.305000004	6.459867666	6.848406802	7.201524629	6.195109316	6.907647632	4.275137053	4.871463153	5.303140346	5.763694987	7.282069504	6.738109398	5.923738845	6.793267536	6.796558786	6.469407457	4.034208556	7.35965058	6.655224995	6.18271383	2.099311668
CCL4L2	-1.962990892	-0.957984762	-4.232624993	-1.052057404	-2.259487318	-1.814126765	-3.755863995	6.208838411	5.129121032	5.537520471	5.422365662	6.186287588	5.42189782	2.987018803	3.430660294	2.479421332	4.778520462	5.71477483	-3.278334445	4.229378646	5.049136122	5.261896559	3.54292494	1.814054907	6.047287995	6.092443354	4.481062616	1.015003115
CCL5	2.104499704	2.707063316	2.528739303	2.549555421	3.602187448	3.085240592	1.665463588	7.983606997	8.124799551	7.428538782	8.385099331	7.703862107	7.769136206	6.190928008	7.405089885	7.801139527	7.352158121	8.185558769	8.80638785	7.096872666	7.17373348	7.578013465	7.887540844	6.607753501	7.539277934	7.484288481	6.486973681	5.24407846
CCL7	-3.228851298	-4.619243962	-6.595449859	-2.237034028	-2.259487318	-1.927628922	-6.084563649	4.499022898	3.157326769	3.675654673	2.075235179	3.011702192	5.015375309	1.09103127	-0.310545384	1.225079108	1.065490933	3.630044647	2.214000712	2.131785052	2.830789879	2.294117641	1.897141396	0.686919373	4.148447794	2.60146228	2.294436267	-3.131450169
CCL8	-1.039702631	0.023513421	-0.014604572	-0.412415127	-0.822593403	1.083752185	-1.021904866	8.148474724	6.664587412	6.413639419	7.21418544	7.00238646	8.296008108	4.905085324	5.861027523	6.470128543	6.046519747	8.078259683	7.953347755	6.77259759	7.027837322	6.69796566	6.594024339	5.833127696	8.213768843	6.212803807	5.151549436	2.856000754
CCM2	4.641198383	4.571363111	4.638898524	4.971181061	4.844785595	5.077290965	4.6647523	5.935162244	5.888622193	6.129135414	5.578397279	5.846309572	5.979459594	5.642929312	5.903981084	5.79380265	5.70613507	5.924378539	5.920907476	5.770910598	5.954407869	6.079294378	5.831522481	5.747800319	5.901049936	6.005193316	6.11053601	6.001243839
CCNA2	3.731902678	3.541938407	2.865554668	3.546308088	3.924588337	3.830768661	4.047409243	5.443116804	4.855310899	5.153850072	5.149370504	5.325724	5.070553425	4.634385584	3.701829215	4.493403685	4.235467748	5.528021431	5.607625768	4.354565898	5.003796601	4.760921161	4.312804535	4.953410742	4.899907002	5.062621708	5.30019902	3.615298368
CCNB1	3.862198195	3.084294838	3.420124494	3.462962526	3.576188624	4.296940907	3.824019962	5.120346416	4.453438663	4.795581617	4.69570396	5.65074806	5.091414089	4.692572197	4.468227228	4.615582456	4.447193182	5.042551083	5.094455911	4.421263615	4.926789769	4.514934671	4.55439147	4.746549703	4.912383926	4.862435073	5.653843308	4.201245109
CCNB1IP1	5.214953366	5.130286933	5.050390124	5.488078984	5.315552936	5.026739253	5.10049941	4.306967469	4.252445033	4.299686212	4.185016147	4.098198454	4.118151345	4.72690126	4.703902364	4.261060827	4.180977514	4.523088267	4.35733573	3.815458453	4.029535697	3.838949472	3.816193061	4.333076763	4.022763378	3.904725636	4.158894907	4.62035256
CCNB2	3.171582859	2.562784782	2.167139166	2.518107247	2.613843413	3.331077797	3.077820109	4.084595146	3.698579501	3.914576939	3.659403342	4.136803753	3.957495909	3.518477343	2.966126501	3.435016411	3.322745704	4.095345978	4.302721234	3.047973038	3.957765984	3.702996757	3.257267126	3.86994611	3.898813135	3.841923781	4.44101022	2.985154808
CCND1	8.672870497	8.426860899	8.18823622	8.59981041	9.090802483	8.183169393	8.598182592	7.091801762	6.834885519	7.175412845	6.924876838	7.741069857	7.460555351	7.838712656	7.132569338	6.784582999	6.790919958	7.047706754	6.692616748	7.115088274	7.640528823	8.040646271	7.534926796	6.879967762	7.411166142	7.394168996	6.817175507	6.673209553
CCND2	6.76728593	7.179942709	7.069412649	7.559603391	7.309837619	6.71751027	6.789532102	8.582278109	8.070166126	8.350408975	7.474266637	8.429006788	8.509669875	7.672406484	7.695128718	8.207068325	7.512222057	7.463166721	7.6136254	7.704014238	7.900879897	7.956230139	7.774472364	6.94476412	8.301493007	8.232735783	8.034358595	6.96093694
CCND3	4.521603029	4.839535607	4.129936894	4.643568693	4.569507659	5.139289629	4.938422292	5.998812868	6.088064377	5.399918727	5.642627123	5.864606481	5.518888534	5.695388729	6.281155916	6.004948144	6.450434111	6.230621411	6.272268773	5.954675581	5.828034221	6.251963002	6.222934641	6.294792899	5.607937811	6.025276204	5.519980524	5.44355003
CCNE1	1.272509736	0.79715525	1.012000718	0.947364662	0.510101333	1.58765591	0.153791028	2.401589824	2.204013625	3.039349903	1.973288667	2.515905975	2.40237345	1.719593594	2.38179222	2.18650712	2.491781286	2.366505952	2.441040304	2.127082057	2.409802541	2.296072668	1.307678096	1.759477062	2.316490716	2.451964598	2.933436031	2.407783025
CCNJL	0.546053148	0.2480653	0.539067273	0.122162001	2.618015664	0.392464572	0.388660112	1.989116875	2.345814964	0.96792584	0.335904865	1.569309525	1.875367178	0.658997701	0.824274466	1.195356718	1.020171443	-0.516058453	0.664705161	1.591844009	1.449813272	2.232463061	0.811237884	1.217793728	1.97887111	1.54899268	0.969633991	1.910969147
CCNK	3.525887338	3.689239009	3.410187344	3.660804262	3.548972544	4.006085967	3.408176557	5.535460805	4.81494166	5.510046053	5.088593972	5.252381103	5.299633584	3.981096623	3.269185567	4.308399297	3.808080637	4.410663782	4.114170265	4.347704393	4.503392827	5.176133603	4.256903515	4.264793478	4.888241468	4.816721448	5.254300443	3.462244015
CCNYL1	4.060018365	3.68270672	4.063847758	3.929639235	3.966368548	3.932393643	4.348528161	5.585128	5.407053654	5.530078229	5.763787841	5.877253239	5.857324866	5.466131675	4.747664478	5.012412846	4.79028632	4.843406157	4.530903669	5.237324708	5.193260309	5.343142734	5.207698125	4.793939179	5.195130867	5.319269627	5.630287093	5.377301537
CCR1	0.363278151	2.68702208	1.873176696	3.273459727	3.132038579	3.438934583	1.481062483	7.524068589	7.406665247	6.63233799	6.851702453	6.945838528	7.53173458	6.491042975	6.513177797	6.607114542	6.632608404	7.553943186	7.346609641	6.955455545	7.483699352	7.10276136	7.409046522	6.333289886	7.246836391	7.207896526	6.402515102	4.696236266
CCR10	-1.993808181	-1.165946105	-1.795214989	-0.606950623	0.613371471	-0.220523737	-0.719731556	0.08544975	-0.315511597	-0.74754313	-0.127719183	0.941545344	0.350415892	-0.495690043	0.496947272	-0.847943695	0.822127206	0.801995438	0.65986903	-0.680967756	0.007236446	-0.440413679	-0.351307497	-1.232832274	0.072153436	-1.362492122	-0.216292335	0.619041188
CCR2	1.294996653	3.155510555	1.688398007	2.373176187	3.05102063	3.333836819	1.816200874	4.225261983	5.551531728	4.907619802	5.926380647	5.870805734	5.563517577	5.856560404	6.103437554	6.03636885	6.682312838	7.137323434	6.387684795	6.350714017	6.432630384	4.941816225	6.679407881	5.978898333	5.888598422	5.008768002	4.931805439	4.24016012
CCR4	1.018783669	1.634767885	1.9770836	1.679384425	2.894924421	3.814279619	2.105896933	4.793348622	4.561978854	4.171052358	4.927335565	4.427730786	4.121174945	3.870789923	4.99663478	4.920801275	4.212165155	4.538799049	4.256405509	4.725134566	4.176309278	3.82354188	4.663810657	4.38668639	4.823075158	4.157784749	3.532114233	3.446805342
CCR5	0.392946057	1.170974675	0.524490549	0.598407472	1.340006586	1.921045912	0.49186366	7.086079335	7.212975794	6.471841366	7.611871346	6.748075307	7.17638165	6.113722608	5.94901547	6.984115019	6.423412822	7.012941472	7.272501299	7.094291564	7.067087562	6.992845944	7.490837874	5.740770723	7.182479065	6.745427687	5.486072043	4.005873892
CCR7	-0.503254049	1.49288283	0.333910088	0.12031065	0.508216509	2.088208091	-0.352370519	6.058620148	5.345590936	4.984366672	4.826737377	5.561656712	4.876106876	3.794698069	3.298886605	4.790637725	4.449256922	4.694731408	4.681358012	4.717836865	5.375059914	5.337722088	4.550347569	4.660135247	5.471446296	5.720720684	4.209288573	2.055530595
CCR8	-2.389439997	-1.815612458	-1.863730129	-1.812711614	-2.259487318	-0.228868294	-0.737691135	1.017685019	0.343387026	0.172012577	0.596844603	1.664108296	1.184119969	0.860041673	0.731263866	1.179892698	0.297359001	-1.471340269	-0.945577285	0.791121743	1.156864823	0.549054459	1.507022979	-0.629952046	0.522463808	0.696667823	-0.62981958	-2.499167185
CCRL2	-1.820386735	0.600625692	0.004266506	0.803998489	0.637130871	0.362913051	-0.486979716	5.338844244	5.131815966	4.305495358	4.732003382	4.278973012	4.812244411	2.501273872	3.899855157	3.992756067	4.276367379	5.208360094	4.823653548	4.386529445	5.248004169	4.731435419	4.941675519	3.034956239	4.412885168	5.098667816	3.621335075	2.149037754
CCSER1	4.11245884	2.907903291	4.616655401	3.502844308	2.178117837	3.700895162	3.728200376	2.039123145	2.910506724	2.511757647	2.738313777	2.541401089	1.83926329	3.784078682	2.897668406	3.872619543	2.930049286	3.647572396	3.322114841	3.166333433	2.919538127	2.583325991	3.376682079	4.181900083	3.268157501	2.612097371	2.531548443	1.187194568
CCT6B	3.030440976	2.934087438	3.028737054	2.83711695	0.849281048	2.215048608	3.058186282	2.239292538	1.470255343	1.661626738	2.489098071	0.827693999	1.652777679	1.534429342	2.219095918	2.141590058	1.803966981	1.816071841	2.520809403	1.546768925	1.349192218	1.531987898	1.080371899	2.236891203	1.167866018	1.717862736	2.072571615	2.40422507
CCT8P1	0.591027119	0.552424573	1.092923197	0.657459879	-2.259487318	0.122253811	0.94966181	-0.841530972	-0.195888645	-1.207087623	-1.48992603	-0.54104663	-0.742255125	-0.062536376	-0.289188812	0.110060761	-0.053338458	-0.419813263	-0.077590754	-0.058976372	-0.082846515	-1.592672239	-0.523562824	0.317469174	-0.482103441	-1.015762416	-0.674913381	-0.132436323
CD109	7.549493019	7.423326345	7.47168535	7.343563074	7.23108341	7.441091337	8.079182224	6.121577118	5.117709285	6.382352011	5.751034362	6.446316049	6.423086355	7.071546209	5.295642366	5.680805673	5.758171344	5.889394127	5.245596747	6.139892323	6.181492869	6.85531112	6.245364485	6.16511018	5.942704889	6.195053436	6.908703788	7.220080163
CD14	3.751489066	5.124112969	4.469637744	5.369132721	6.038658481	6.043376611	4.106077847	7.352033047	8.265938598	7.806705361	8.509236137	8.264658647	8.014729851	7.225515504	8.742155811	8.179671939	8.733853664	8.085681991	8.753532028	8.867089201	8.825221633	8.735783688	8.73078574	7.655781516	7.889224898	9.006011673	7.442502912	7.041350004
CD160	0.746768894	0.117529932	1.522388144	1.101227998	1.431158246	1.180597468	0.794645048	2.302097311	2.885073397	1.869747254	1.560816944	1.333185405	1.774278915	1.64410032	1.74612472	3.700502347	3.442576499	2.250298128	3.644612561	1.785393438	1.914648552	1.969968109	2.301859889	2.122798224	2.019446753	1.410908257	1.355765917	0.656738694
CD163	4.703036737	5.890038049	5.904480085	6.244436083	7.16903596	5.972250805	5.912568426	8.531485754	8.358484372	8.726667273	9.180367835	7.808364197	8.430369391	8.390483625	7.964007333	8.958986445	8.815557516	9.25479132	8.706628059	9.355610545	8.99536397	8.94095948	8.218114485	9.087591977	8.680704911	9.024329475	8.336676766	6.614566858
CD164L2	1.070908269	1.384336532	0.525929208	1.063144041	2.592024621	1.667054149	1.255295689	-1.29292279	-1.698034092	1.095352067	-3.605023247	-0.117885195	0.855143619	0.262208818	2.378671126	0.805943951	-2.043915196	-0.50492184	-0.864932965	-0.5074909	-0.397820123	-0.454600375	0.126650372	1.579005159	-0.519333814	0.420927073	1.895831755	0.926629869
CD177	-2.004621579	-3.428328072	-1.603180574	-5.223995956	-2.259487318	-2.941509944	-2.192738919	-1.047501312	0.27170824	1.161800759	-3.071679264	-0.637320672	4.229658842	-1.280689101	0.541893737	1.8133342	1.348405355	-2.2701874	1.886019435	-2.39328132	-0.183875932	-0.153125712	2.649753415	1.064029268	2.384134721	2.581229769	2.37869955	-2.029073862
CD180	-0.076160462	0.812552172	1.269083101	2.417716071	0.267970953	2.126229456	0.092687179	4.286426249	3.020125511	2.846824092	3.727097889	4.480912895	2.68927307	4.742864137	3.283268912	3.686772946	4.318129407	3.890429008	4.559917768	3.517669081	3.027428842	3.441656183	4.198898283	3.516989678	2.998778277	3.78968509	3.006758683	3.375804211
CD19	-3.70306024	-5.240804417	-3.687838788	-5.223995956	-2.259487318	-2.245749443	-2.649904037	1.397698098	1.680280478	1.682967192	1.376754219	3.127261634	0.624184004	-0.586953315	0.811704354	1.967711156	1.677399402	1.991546891	1.706696102	1.223185833	1.811447438	2.341188031	1.620352693	0.325273639	1.610046816	1.794956165	-1.592479963	1.214415409
CD1A	4.722279141	4.862460347	3.940641783	5.098358999	3.711921847	4.953929105	4.184083536	-0.315997922	-2.92409335	1.135563886	-2.182799829	0.402336136	2.175989611	5.441605525	3.316994292	2.991568576	-1.092235725	-1.697688417	0.732446669	2.130313733	0.649140684	0.877737086	1.761922218	4.277005049	-0.678272852	2.88329677	5.068598384	1.691490305
CD1C	2.224945547	2.829146664	1.998502551	3.039607308	2.346999138	3.554288863	1.827469794	-0.012165032	-0.559760404	-0.219238158	-0.472334063	0.979918423	0.419000503	4.292357053	2.54286111	1.671893552	2.275494951	0.772086803	0.943011757	1.212563908	0.32293329	1.561427636	1.808943887	1.865251333	0.158599001	0.310750575	1.521507637	1.46652444
CD1D	-2.00801856	-0.361709031	-1.40473986	-0.035478352	-0.822593403	-0.291676686	-1.112139267	0.552197062	2.222486374	1.029222432	2.993507137	2.373690679	1.632163396	1.867184724	2.183316274	2.725757514	3.196058061	2.944877088	3.180622717	2.148451768	2.591438533	1.861585167	2.179230592	2.719272426	1.723423948	1.955609068	0.703793601	-0.216024896
CD1E	2.718044093	2.325357801	1.772803564	3.209960051	2.235081747	3.010006049	2.404094326	-2.946668117	-0.562596825	-0.133388538	-2.746384885	0.054003811	0.320297601	2.487144331	2.482966866	1.142704704	1.267661912	-1.867046979	-0.761299368	1.356541685	-0.462112184	0.066908125	1.412451528	0.921628208	-0.577619828	1.422433777	1.948406814	1.673171189
CD2	0.416949984	1.438527757	0.256655249	0.097922395	0.626603187	2.624099269	1.223077115	6.899647796	6.717492498	6.382648419	7.489727569	6.494227269	6.466929358	5.335309197	6.180119964	6.765074699	6.162765896	7.115845089	7.118039481	6.256043668	6.339093451	6.272105029	6.669957116	6.027098622	6.983715991	6.432322662	5.562480226	4.438736057
CD207	5.698190038	5.286025305	4.84420873	5.972440024	4.114751048	5.799910797	5.480674016	-1.974327125	-4.488846045	2.040302561	-0.741793099	0.442930518	2.025822533	5.32726983	3.853530099	4.028233478	-3.331789677	-1.828804969	0.238864299	2.11775416	0.236115254	-0.051824463	-0.0177915	4.696638673	-2.054029739	2.163367827	2.159228926	2.898697011
CD209	0.997407774	3.263943842	1.858271294	3.27910964	5.217232158	4.625356449	2.077179962	3.613038452	4.196166722	4.31997192	4.176659016	5.440834806	4.211001568	5.93756974	4.925612519	4.687190146	5.425815024	4.522435588	4.451369519	5.286539254	5.332455533	4.218690664	4.549607847	5.002696868	4.159528388	5.192023524	5.448824699	2.638897646
CD22	-0.752348822	0.460295726	0.454968143	0.32558589	-2.259487318	0.159538804	0.048246176	2.683655064	2.863936844	2.427999283	2.660304052	3.594897686	1.842635113	0.384929207	2.074913723	3.431091059	2.675518802	2.828621774	1.640735747	2.420106647	2.116635603	2.739959046	1.798704148	1.12137797	2.567281441	2.473718764	1.077324934	1.247161127
CD226	2.023544097	2.111835851	1.913054908	1.416759862	0.164059216	3.35441133	1.302718312	6.176055165	6.462691597	6.292360656	6.797119361	5.553179919	5.526913839	5.672218958	5.792509152	6.445807298	5.817723809	6.395366431	6.881907544	5.787561866	6.30975333	6.089034672	6.035177497	5.891817228	6.333489159	5.999505215	5.016587413	3.935310364
CD244	-0.762087668	-0.650590459	-1.923950189	-0.821444115	0.548919307	0.364366592	-1.600411165	4.850707447	4.840956194	3.796593226	5.008831522	3.301246297	3.790031953	2.08845667	2.689084085	4.225555263	3.649541325	3.486145392	4.854237572	3.183263689	3.686769251	4.291534787	3.56804477	3.2522342	3.936989767	3.798937435	3.396041268	1.417952926
CD247	0.194476021	0.863707628	-0.589135905	0.984034934	0.612684055	1.806399649	-1.026162093	5.757988388	5.617667718	4.923452992	6.154582532	4.980915896	5.166841753	4.246700891	4.683066416	5.09657278	5.327913527	5.476709044	6.046087931	4.701224437	5.226487819	5.619790521	4.897579356	4.606425721	5.635768212	5.063109854	4.377922511	2.825189595
CD27	-0.497030058	0.465256585	0.385171341	-0.289291786	0.625870811	0.640398336	-0.577704277	4.639366176	4.302525083	3.433708113	4.479078246	5.11953736	4.52610493	2.486823085	3.41450634	3.837747117	3.860466086	3.852484091	4.027006534	3.811387086	4.171757749	3.442279162	3.997847459	3.164015166	4.38691335	4.353956362	2.005694631	3.91196334
CD274	0.164053748	1.822466639	1.575437242	0.58488828	3.112695248	2.554344273	0.331253898	7.909351898	7.774954438	7.575147762	7.062929345	7.574580204	7.583201036	5.617581628	5.732120062	6.33164086	6.428087082	7.966253406	7.598202929	6.934505299	7.8123441	7.359147051	7.567081334	6.494856429	8.165695881	7.749988826	6.976217162	2.556175991
CD276	4.787993183	5.158535546	4.863481552	5.204959819	6.73474822	5.472787055	5.63520542	6.327937493	6.286765783	6.272807331	5.788358356	7.10402001	7.199122098	5.836068654	6.236132753	5.635983538	6.179749013	6.175419996	6.168646636	6.279971144	6.455941911	7.337877622	6.437083968	5.629370031	6.262706842	5.961303478	5.922843508	6.730013352
CD28	1.076899306	2.133192843	2.365395759	2.741202305	1.703063911	3.393603022	2.298610809	5.680147719	5.381728536	5.154341639	5.612481352	5.093482031	4.606303023	4.451296729	5.218646826	5.208808648	5.282941023	6.051225747	5.715056793	5.703368573	5.494158601	4.820011502	5.415744876	5.045566328	5.984637689	5.544471132	3.913793701	4.532204352
CD300A	1.297425814	1.855031443	1.69934511	1.849686262	3.158227872	2.294561408	0.185527122	6.096151795	5.500332887	4.993011721	4.874207017	5.304333499	5.495625491	4.203547338	5.00422156	5.243769403	5.56578327	5.937212124	5.852920131	5.08413162	5.912337884	5.403723236	5.505154055	5.356420051	5.639849171	5.69854381	5.010479829	2.837581104
CD300C	-4.946956088	-0.133304105	-1.314685452	-0.309174177	-0.822593403	0.274764364	-1.422624302	2.745856295	3.472714843	2.756511655	2.853249204	2.858842039	2.674361303	3.076220836	2.862837094	2.880187248	3.198675307	2.946355404	2.77524303	3.107376208	2.957212321	3.382860251	3.592957148	2.713842478	3.041211837	2.891784006	2.343293319	0.96879367
CD300E	0.021798823	0.624685755	0.65636104	1.83720332	-0.334188407	2.150184848	-0.061067149	7.544564619	8.096936606	7.234310728	6.125821692	6.621878163	6.843531053	5.954557125	5.339075017	5.293933282	6.309619437	6.433635939	6.498843653	6.470418988	7.433985309	7.521659577	6.330535411	5.137330613	8.109343775	6.968274756	6.258526148	2.142917279
CD300LB	-2.085470291	0.20401267	-0.912539723	0.308829557	-0.873186191	-0.075816401	-1.751459176	0.269092665	1.494460283	0.686299878	0.508835725	1.109260707	0.725345131	1.58148537	1.553850482	1.327181759	2.011250885	0.088774957	0.850845827	1.263387705	1.234848105	1.267313704	1.415565998	0.987700131	0.741222818	2.013245272	0.28787137	1.40383369
CD300LF	-2.915612928	-0.826161999	-2.21651496	-2.180335785	0.796523476	-0.083980527	-2.005499773	4.03307646	4.691708026	4.106064043	5.136580487	4.961174067	4.528475116	1.752336927	4.023706174	4.130817597	4.288540159	4.316733442	4.813897894	4.77819022	5.176447723	4.957827296	4.954948221	3.317969203	4.550962105	5.160532529	3.593384726	1.916320164
CD300LG	2.057488217	4.426391528	4.583679771	3.951516429	2.975318393	2.342028487	2.640392672	-0.638558026	0.392542531	-1.231781703	-0.588222447	-0.343134057	-0.374558131	3.03590115	-0.743695201	0.610727292	2.305340546	0.329277522	0.302780069	-0.019577918	-0.714434207	-0.563887207	1.056676249	1.450605517	-0.022293952	-0.876220193	-0.92796206	0.196262301
CD33	0.72661947	1.865631884	1.291773859	2.578426852	2.274220425	2.40333292	1.590929931	3.315266962	3.392544825	3.743370451	4.933206105	3.477453574	2.126422924	4.358257771	4.372945359	4.221284205	4.674963227	4.530640666	4.878437015	4.403544319	4.23986062	3.598519748	4.824404272	4.317257386	3.445180569	4.41305226	3.601571927	2.985006471
CD34	5.633686967	6.859977526	6.415072259	7.120673763	7.092286119	6.467295273	7.035724727	4.088562127	4.415671288	3.819594953	4.52530985	4.949278358	4.618589835	6.299072909	3.901354439	4.303942267	5.199314179	3.282347547	3.866455404	4.628976722	4.344232742	5.018349496	4.931214496	4.859067639	4.312053379	4.066424596	3.259354003	5.958191229
CD36	6.497970756	9.422893195	10.26633176	10.2019203	8.083202733	7.217850338	7.797056003	4.698979425	3.283851512	5.420683476	4.147890994	4.210272017	5.00899068	7.577034402	8.039755489	6.192891553	6.581380659	6.334608258	5.576504048	5.429899568	5.266546374	4.164370999	5.501226968	7.126860303	4.620513647	3.693383737	7.36372378	8.022770493
CD37	2.759279642	2.760545051	2.871673338	2.730137651	0.473505496	2.911799997	3.001660934	4.71449202	5.17750011	4.604937924	5.387263921	5.090507408	4.761714132	4.235990668	4.582637614	5.204257642	5.11157716	5.250483629	5.287788246	5.032413094	4.94522227	5.155702361	5.149002155	4.84708287	5.22396753	4.871777574	4.231574358	4.371521501
CD38	-0.021319563	1.299266372	1.89248438	1.218178001	1.540198384	0.68233101	0.814837221	7.33135951	8.374500152	7.338347634	8.002084131	8.275428468	7.754452073	5.14634103	6.511695447	7.405438421	6.901383948	7.985790464	7.994730196	7.665798238	7.762289567	7.045478055	7.654697769	6.936602485	7.980456529	7.556145115	6.121284611	5.085587609
CD3D	-1.552219059	0.339174233	-0.544442467	0.531625689	0.168930965	1.762171023	-0.779591308	6.080814513	5.496845591	5.272261896	6.37374716	5.218364736	5.518509431	4.258292663	5.197789216	5.479813423	5.056971619	6.151817966	6.451374411	5.047535109	5.352884879	5.300013424	4.961104782	4.736546419	5.455889315	5.537646885	4.350342005	3.16487709
CD3E	-0.317381924	0.607300272	0.026975174	1.187664579	1.490001998	1.89986452	0.552053159	5.694634537	5.806224939	5.105832847	5.938275503	5.837686631	5.797759242	3.953024374	4.13586743	5.376208551	4.92562194	4.960102016	5.176814121	5.055696864	4.726817382	5.393895197	5.126821406	4.580319057	5.659886227	5.551886159	4.091910418	2.704953221
CD3G	0.666045152	0.872587806	0.741993224	1.250469577	1.02417833	1.828502958	0.93991547	6.193951894	6.048230128	5.486513138	6.768103933	5.758565435	6.015274946	4.222958317	4.967622008	5.624668757	5.240724467	6.070333111	6.14607997	5.31728409	5.471899591	5.27203698	5.305265783	5.032054576	5.655398332	5.809857811	4.447656972	3.636192094
CD4	3.665805912	4.923185352	4.292457442	4.773238675	5.168865161	5.181285358	4.30608782	6.17461684	7.383638048	6.682370281	7.919378985	7.123977705	7.100679649	7.144078335	7.204083569	7.531426881	7.325986735	7.101289701	7.288705293	7.940660645	7.188432076	7.421944708	7.813210922	7.200591664	7.04223308	7.058755726	6.184144323	5.669694943
CD40	2.586094318	3.70617108	2.946513737	3.561614917	2.813749608	3.790466341	2.605387297	5.502691526	5.959176298	5.679503782	5.927215793	6.124786137	6.12729239	5.141915123	5.658706759	5.797488572	5.526395858	6.257629622	6.232947348	6.022223358	6.118964829	5.919799445	6.41305142	5.038282368	6.075727587	5.972347669	5.055356728	3.638964464
CD40LG	-2.541638725	-1.496392515	-0.96706827	-1.39147845	-0.124841457	0.13379192	-1.547188361	1.780338705	1.889788986	1.120803165	3.405746032	2.383179127	1.543304191	1.942402735	2.914510511	2.821677352	2.112190969	2.213468806	2.381613265	2.489975897	1.988923892	1.918754303	2.380187459	2.13622727	1.912502956	1.539035324	1.314763534	0.427727601
CD47	6.842329363	6.768806329	6.680452719	7.10955098	7.913796999	7.088922907	6.487599107	8.508130524	8.194170356	8.560833761	8.729900599	8.349506423	8.51456879	8.42203376	8.119090968	8.080982593	7.617131508	8.653594492	8.303471722	8.28748018	8.377129611	8.427060597	8.452471744	8.048363358	8.399727861	8.5138552	9.03257755	7.276780588
CD48	0.353640484	2.347957309	1.269360551	1.584781746	2.341252693	2.915047956	1.212710668	6.615540618	6.478894467	6.367758262	7.447167642	6.459970098	6.472214353	5.123495313	6.609617223	6.804354702	6.493753056	7.319016441	7.442221074	6.910510243	6.982200351	6.322269996	6.979822887	5.775323703	6.507710894	6.590793313	5.707529841	4.433703948
CD5	0.859078491	0.605066157	1.191147202	-0.249006325	0.800565153	2.244690414	1.424727366	5.265989683	5.229658693	4.317631186	5.54778188	5.201512823	4.669867732	3.881032898	4.384337582	4.907915137	5.023105679	4.102476135	4.858007952	4.378404116	4.865890509	4.869188998	4.511130811	4.570080748	5.310423954	5.140399373	3.469058093	2.385012429
CD52	1.146047654	2.548538419	1.199146279	2.226115168	-0.954586926	3.124823768	1.684911156	5.494126594	5.518350559	5.297184714	6.580692443	5.44453463	5.418651045	5.040044238	6.137231918	5.971804738	5.823707861	6.651142774	6.708736086	5.468481616	5.61025833	5.55526756	5.689801962	5.271122173	5.562331597	5.417164706	4.707999702	3.993573534
CD53	1.814809413	3.731917456	2.81657196	3.759053115	2.680136842	4.446964514	2.851516953	8.292171939	8.355280418	7.612426341	8.870534506	7.966019466	7.930490814	7.044318557	8.16182355	8.076115508	7.843978156	8.951327829	8.748004857	8.263292558	8.3736592	7.904544984	8.481744061	7.174434649	7.608471254	8.054713125	7.085068786	6.141683497
CD6	1.731707354	1.924852867	2.905822764	1.937980792	2.60242228	3.194819903	2.782883563	5.357439035	6.673486185	5.19878038	6.205837172	5.512366394	5.593315261	4.515681055	5.099408613	5.863650253	5.317540752	5.808677095	5.683985855	4.887871991	5.234604477	5.545238238	4.974044175	4.997008953	5.992264233	5.450725647	4.295532007	3.115753801
CD63	7.318856601	7.728837821	7.539854347	7.670502349	8.303366381	7.900177483	7.660636247	8.851950287	8.427905541	8.690090983	9.419491429	8.664967551	8.801405043	8.698697123	9.213757834	8.70389813	8.904251965	8.958070129	9.358912845	9.174896581	9.400813819	9.388846542	9.511734877	8.612398322	8.565382347	9.275589812	8.092698464	9.48147144
CD68	3.32911436	5.31657025	4.890161694	5.291490108	3.786034317	5.763601595	5.059796588	7.613109268	7.954372149	7.684800509	8.647148217	7.861421986	8.042055609	7.879913617	9.131299629	8.70471471	8.647303307	8.230960625	9.08486952	8.934981169	8.555557976	8.860338294	9.737506434	8.285384919	7.491505816	9.106586575	7.16311784	7.308754186
CD69	-1.558655541	0.942729015	0.836232694	1.112087584	-2.259487318	1.677313887	-0.18945955	6.113043114	6.055770006	6.334346951	5.831664498	6.00205361	5.447188754	3.93125064	4.323226988	5.246387412	5.404797331	6.027701193	5.847749644	5.017695733	6.42975492	6.266338159	4.592021006	4.264161372	5.843127271	6.965799638	5.292076095	2.194996608
CD7	-1.217488387	-0.22695181	-3.157726802	-2.636095766	-2.259487318	0.020285356	-2.118730559	5.38630628	5.004047668	4.188257898	4.387641241	4.796772518	5.172214528	2.752713498	3.409157657	4.186115715	4.410845791	4.832612362	4.66951086	3.969390422	4.612491622	5.935350027	4.214103727	3.884870597	5.502112101	5.236953237	3.955938426	0.910479053
CD72	0.485051295	0.889168861	1.089833093	1.210983919	0.289105203	0.850522229	0.611351335	2.571635454	4.292906599	2.827604051	5.140203885	4.051401165	3.415222867	3.978354114	4.429257574	5.054886582	4.864768344	4.915762413	5.520162952	5.237449704	4.861179303	4.204410608	5.250942701	4.81479817	3.826907626	4.243092259	3.012025206	2.018132409
CD74	8.002288361	9.026805939	8.093123521	8.654578518	8.316341963	9.303407779	8.478484321	10.49573691	11.53318622	11.34832563	11.93505318	12.00073002	11.72579345	11.74875634	11.82360029	12.01110715	11.81081902	10.9223367	11.84459689	12.15388877	11.45933404	12.24022719	12.41519589	12.00343744	11.27134136	11.88921369	10.47103569	9.987007904
CD79A	-3.668317818	-2.779010557	-1.952975809	-2.449850527	-2.259487318	-5.063225807	-2.251100179	6.177156208	4.16405006	3.910260646	4.07493085	5.107329706	4.102319829	1.642157123	4.783639021	3.877724977	4.192176452	3.872857483	4.371067478	3.39152968	3.788682222	3.887147815	4.041091332	0.656769537	3.840142692	5.047950543	2.33399336	5.937344903
CD79B	-1.102802908	0.371317554	-1.18551315	-0.30671015	1.437924535	0.639912231	0.925333639	4.195329199	3.010547628	2.614331802	3.824277308	4.339212108	3.311077172	1.844129737	2.905007822	3.425364256	3.324691704	3.949447905	3.500683979	3.506491892	3.568671721	3.228400167	3.157523133	1.781263405	2.788329511	3.551472197	2.014387424	2.979705012
CD80	-2.52809548	-1.601308274	-1.41275845	-3.231299624	-0.483285145	0.722919382	-1.410890765	5.225653065	5.905850473	4.929722788	4.896459773	5.237427358	4.975898564	3.163265466	3.536975736	4.727707261	4.522092426	5.267865651	5.294546074	4.615899511	5.591039443	5.186257406	4.742592964	3.612457704	5.823037675	5.317057885	4.904734625	0.703628084
CD82	6.381905018	5.50861067	5.888190772	5.413193575	6.255792295	5.823996075	6.0928158	6.6642908	6.95082133	6.707874224	6.733532873	7.102966305	6.958013205	5.780431037	6.73529163	6.670351633	6.376120169	6.73011501	6.36211022	6.983792807	7.041997801	7.430859689	6.908250119	6.337519913	7.010357113	7.176213578	6.728099969	5.757001044
CD83	2.420389919	3.511609825	2.306147415	3.561298015	3.266444942	3.628637302	2.330026369	6.988232625	6.680260709	6.274154126	5.938534896	6.345763715	6.260879773	5.624127307	5.664050748	5.69914022	5.442808714	6.372562252	6.343606732	6.170287759	6.680862483	6.472754965	6.688516778	5.209754547	5.78267604	6.332435895	5.460960571	3.849991695
CD84	2.957057393	4.329013298	4.176520199	4.751585375	4.232377201	4.988045066	3.610516513	7.014129949	6.913446765	6.434814703	7.89999526	6.712629876	6.669711551	6.504550477	7.765810224	7.615634382	7.09355599	7.527250483	7.626182825	7.671508205	7.305579968	7.445393717	7.967031599	6.848604133	6.727292939	7.170968392	6.108455914	6.506132682
CD86	2.225852441	2.835853659	2.194959134	2.838967798	2.28648011	3.095658909	2.109211083	6.620370507	7.20416193	6.820575657	7.200120433	6.96657136	6.750318982	6.358018363	6.747312008	6.656676519	6.716007906	7.094488057	7.193712404	6.963926472	7.358882733	6.803072526	7.078757724	6.34229937	6.443046424	6.891414127	5.845109694	5.000827865
CD8A	-0.811161538	-0.12512906	-0.530999184	0.296344597	1.535332223	1.325367351	0.190108609	7.215821595	7.298280551	6.941724564	7.61594761	6.641411186	7.324291705	5.183146474	4.885818251	6.583384799	5.760760656	7.277265712	7.320994704	6.123818533	5.99526232	5.901623196	6.209490456	5.456476397	6.673314646	6.51617	5.356488063	3.727434878
CD8B	-0.793310551	-0.17303791	-0.120980746	2.026285103	0.941105344	1.447957977	0.37708031	4.851837596	5.732524979	4.660437008	5.332471916	4.634664042	5.361929523	3.399562332	3.279306404	4.710185119	3.889244996	5.855675363	5.333780005	3.882025403	3.967416688	3.411067451	4.394145094	3.909539519	4.964119439	4.477615567	3.093742438	1.903698728
CD9	8.330972107	8.013025107	7.83556304	8.251711568	8.282558285	8.218479832	7.928305343	5.725382875	5.346054914	6.977899719	6.060984995	6.4271679	7.048288143	8.134329136	7.681344684	6.348358351	5.53683738	5.387026433	5.604397611	6.433313637	5.716128497	6.410682724	6.759804322	7.336341691	6.012245896	6.493534398	7.700589607	7.054703137
CD93	5.52451523	6.787623572	6.072764506	6.332749308	5.979218571	6.760325896	6.529706974	7.75103139	8.04262126	7.465441789	7.157858258	7.800277797	7.291044554	7.896105091	7.442797313	7.275922563	8.619278583	7.729870146	7.702706112	7.908778057	8.094393784	8.432515781	7.112692199	7.554607051	7.50719542	8.117802601	7.767258067	7.82669079
CD96	0.996300321	1.545336214	1.922196622	1.680820757	1.038413063	2.62213306	1.408558316	6.792182222	6.928090363	6.421028919	7.006505838	5.711770573	6.071213704	5.13171126	6.003371756	6.574943993	5.980836291	6.839520646	6.954702984	5.838706053	6.4579942	6.478821095	6.003788863	5.779663979	6.561489624	6.56465398	5.660207192	3.805860518
CDC20	3.419325424	2.612443314	2.58948418	2.227803473	3.581571886	3.799324768	3.098145412	4.505395327	3.916597254	4.0964974	3.524814925	5.333458204	4.391837379	2.903118426	3.076441933	3.296337596	3.631796298	3.822854657	4.264717513	3.296657943	3.862359012	3.911447986	3.60786987	3.736304937	4.074155453	4.14056676	4.300435431	2.693438547
CDC25A	1.404395407	1.526253116	-0.320551269	0.048539407	2.203743461	1.205215557	1.672324229	3.28877156	3.134129301	2.748952051	2.972706822	3.371460797	2.763321389	2.187550577	2.212559104	1.44511699	2.54391011	2.079902077	2.329374924	1.969633692	2.117942941	2.575385538	2.092596304	1.401421246	2.78468179	2.086378234	1.795894202	1.777259646
CDC25B	4.310348114	3.876785552	3.241738099	4.456082063	4.180191774	4.286202328	4.098529664	6.315957695	6.226619278	6.195313183	5.43551042	6.918413426	6.578826245	5.946380814	4.867183045	5.615463772	5.725663487	5.934700435	5.704166315	5.87733416	5.409659821	6.205264329	5.566602827	6.072447668	5.978414494	6.136885956	7.066315402	4.576377891
CDC25C	0.472053738	0.383065228	-0.139198873	-0.308826027	0.25674982	0.880705152	0.38437911	2.119543902	2.086473092	1.633375969	1.895810537	1.386715778	1.816888373	0.961469924	0.697543479	1.594520176	1.314090263	2.076301138	2.027884438	1.065890121	1.552857095	1.347795961	1.358477535	1.713687217	1.689108465	1.887730542	1.696970718	0.961671353
CDC42BPG	6.208771684	5.665072448	5.502847845	5.693062355	6.907468717	5.744361257	5.770932717	2.214622895	3.52042474	4.233175345	0.477424125	3.127524435	4.144994919	4.657043845	3.839908116	4.074076619	1.082169813	1.766120645	2.740250779	2.933437584	2.104756151	2.947176564	3.554746493	4.640308152	2.438223619	4.091584593	3.98779715	3.892486467
CDC42SE2	6.164672899	6.270136837	6.038977817	6.345439308	6.077484164	5.826482877	5.973042983	8.151031581	7.619231001	8.060133862	8.392532702	7.396042237	7.413836484	7.50518917	7.33596998	7.894843911	7.39882655	8.000861949	8.183467736	7.773818361	8.010691282	7.573473559	7.740446048	7.450174997	7.665261903	7.816634824	7.343397144	6.485769103
CDC45	1.718114629	1.705268368	0.07984631	0.444615254	2.433848667	0.956572362	1.152510376	3.385797529	3.246506274	3.298153276	2.473992766	3.568767577	3.06360047	2.413917353	2.034652734	2.405422612	2.223625043	2.208686004	2.840643974	2.402365224	2.865492401	2.230285551	2.067516878	2.613465881	2.86840057	2.796362147	3.085757743	2.201715442
CDC6	3.010539588	2.164153903	1.828611897	2.542081528	0.995280231	2.517787652	2.753380861	4.014390912	3.727835921	3.76590465	3.494145226	4.548314486	3.374342591	3.418525921	3.388089783	3.177145643	3.639199527	3.8805291	4.046425116	3.496848766	3.929699581	3.655290647	3.469789647	3.568791081	3.778670674	3.936140804	3.65647913	2.606751909
CDC7	3.236989435	2.300853269	2.268586112	2.880317212	3.385154313	3.497816247	3.019825314	3.847475567	4.321751251	3.731680574	3.750526982	3.84002795	3.402622086	3.227836672	3.40884051	3.908056444	3.80342268	3.43295273	4.091882157	3.539381502	3.588988959	2.915703174	3.532017801	4.383959268	4.220937565	4.0530182	3.599236781	3.486829719
CDCA2	2.735494185	2.072667191	2.391005663	1.406999472	2.81143866	2.4524281	2.47677867	4.200145992	4.173274802	3.417343268	3.826820673	4.505961906	4.217798975	3.10624125	2.28457973	3.651623977	3.246317617	3.565946252	3.897066885	2.93062786	3.499594074	3.558717257	3.397268004	3.44502729	4.298667744	4.094578633	3.629202043	2.747261156
CDCA3	1.866982527	1.487375491	1.709888817	1.423102947	1.938968129	2.328079113	2.122180035	2.896243155	3.525139345	2.498009483	2.502876537	3.452129834	3.025491011	2.113280654	2.228272322	2.731015495	2.531177261	3.377570783	3.349738977	2.1413338	2.840303452	2.715546375	2.51760349	2.905929456	3.187809255	2.904264773	2.848341312	1.737522837
CDCA5	2.18897275	1.952660433	0.968938952	1.053697331	3.930453364	2.262770204	2.051885361	3.577208188	3.938191456	3.366477161	2.455992007	3.807108482	3.76470367	2.492812382	2.387650036	2.922437957	3.319380634	3.251993812	3.523608742	2.537176154	3.38357566	3.462956958	2.83859416	3.38083944	3.740563671	3.570209341	2.870646421	1.900665571
CDCA7L	5.638731612	5.85662015	4.925708044	5.623518918	6.072792999	5.284060783	5.267079255	4.287360737	3.684615386	4.261477674	3.845507592	4.280489396	3.809256716	4.779003062	4.24468732	4.181888195	3.880473052	4.535881079	4.69085826	4.276852305	4.020948457	3.926545495	3.991917519	4.39665347	3.528148041	3.750936949	4.184619224	4.779258182
CDH1	8.618997998	8.220224144	7.861611298	7.941316098	8.827406184	8.651955231	8.53124884	6.868750151	6.141872177	8.51345856	5.70753696	7.561253911	8.785598111	7.968504604	7.449921141	7.201186273	5.226947035	5.23464507	5.936656178	7.041883959	6.440599243	7.570871963	6.956159985	7.875328217	7.52575359	7.926571938	9.30341252	7.052071874
CDH11	6.018357812	5.788800078	5.991793904	5.450753682	6.243176225	6.648723091	6.244843841	7.066248186	5.978233787	6.435687271	6.889799906	6.98457255	6.143290992	6.693261063	8.430993023	7.193025462	8.846425712	7.261545099	7.787480243	6.996015166	7.540549198	7.911041568	7.536713583	6.903682837	6.332527241	6.387216277	5.91719537	10.07956642
CDH12	1.456159114	1.712388985	0.783616768	1.68473963	1.881382829	1.421941601	1.480661984	-0.499415997	-1.126777111	-0.889747998	-3.226455834	-0.579243229	-1.405758775	0.537912745	-2.882230509	-1.131124031	-2.515545678	-1.255128185	-2.205213704	-1.824846799	-1.88218062	-1.300635021	-1.993240162	-0.134770993	-1.026759178	-3.30289705	-0.800219807	-1.531365711
CDH13	4.71509785	5.1047628	4.816133764	5.196841348	5.678582353	4.649972591	5.164856947	4.600839137	4.067618531	3.311571417	4.115872347	4.934393363	3.978082025	3.949542158	3.452182954	2.677545455	3.844751401	2.480923586	3.111250554	3.53003579	3.768076443	4.333390228	2.56180236	3.742555021	3.765437822	4.484411603	3.521234587	4.229226803
CDH19	2.905986719	3.144627453	3.974859788	2.885699073	3.021383603	3.548949971	3.366721046	1.153866026	1.232280059	-0.068554266	0.479364549	0.600717712	1.588080452	1.473929991	0.918512022	1.22344853	0.094560597	1.657219731	0.446996745	1.446281865	0.453144192	0.090914249	1.69962506	2.298709291	2.077575264	0.027194536	1.180012763	3.878730956
CDH20	1.049839437	1.008602259	2.439575971	2.856842058	-0.027893441	0.849604496	0.990138843	0.18940539	-0.734811968	-0.041246687	-0.727675291	-0.410106929	0.456193912	0.226749691	-1.483817583	-0.339330122	-0.29771988	-1.390360913	0.894134357	1.05954393	0.960190402	1.222521725	-1.746923297	0.156730152	-0.995785122	-0.207655579	1.483897807	-2.247469979
CDH22	0.824692979	0.651564186	0.671902762	0.801639929	0.583960087	1.720045678	1.606615548	-3.237169839	-2.233562091	-3.105289721	-2.704912984	-2.880009237	0.222634173	-2.380699098	-2.982970187	-2.407454334	-2.483863463	-2.176162704	-3.700091923	-1.824461042	-4.414499831	-3.449062263	-3.681516324	-2.439291314	-1.884026428	-4.532916514	-5.870652969	-2.652952005
CDH3	6.08997326	5.735218489	4.902701386	5.396523263	5.721234351	7.178692289	6.155786658	6.898418553	6.986362829	9.149039644	5.708384051	8.512078324	8.326791869	6.911887638	8.1196256	6.910264819	6.105598937	5.58565015	6.192311003	7.045193304	6.98296015	8.004601383	6.92400994	7.836481935	8.118816158	8.652086709	10.21924857	7.075434727
CDH4	0.466426072	1.093901716	0.581261874	1.30591874	1.407353131	0.955258621	1.353908229	0.045994799	0.412671017	0.007606336	-0.533110411	-0.57568607	-0.471049111	-0.518465812	-0.803036569	-0.554031376	-0.384059432	-0.579672852	-1.128025897	-1.339572371	-0.862949858	-0.553603807	-0.42908938	-0.255251885	-1.12047504	-0.381224888	-0.498636218	0.912696453
CDHR1	7.667176629	8.092847051	7.34441013	7.62262569	7.227407534	7.188752893	7.291601923	1.388918792	2.804781786	4.331763348	1.222873294	2.446992761	5.91115318	5.813845252	4.222418286	4.827590631	1.526996702	2.188585414	3.049036714	4.348104696	2.337627234	2.912780985	3.532247352	5.57682623	3.368243001	3.942839324	5.671322682	3.868292566
CDK1	4.034271927	3.845233189	3.617307663	3.371666168	2.587978072	4.05364633	3.760646647	4.825775937	4.447215451	4.91264806	4.534753464	4.936385705	4.73380647	4.5055292	3.973811353	4.75152035	4.397878586	5.114009567	5.202115232	4.193164013	4.837449367	4.324297532	4.069520674	4.800297072	4.727101634	4.527637091	5.347888754	3.964030861
CDK15	0.557537197	2.175410382	1.265074085	1.01785956	-1.187666072	1.908728473	0.805026192	-2.072754455	-1.835795195	-0.488238616	-1.372512341	-1.159580876	-2.126084848	0.868330815	1.189349316	-0.053225019	0.927459733	0.357412668	-2.132443001	-0.184357589	-1.209835558	-0.612635166	-1.126076797	-0.009658921	-1.81212315	-1.164024511	0.129647496	2.479610354
CDK2AP2	2.885875358	2.801591551	2.771305524	3.110534625	2.421915786	3.376314045	2.983535225	4.033103974	3.894609082	3.956897862	3.606610648	4.566402516	4.494016535	3.599933022	3.73184923	4.039645337	4.11973565	3.710156445	4.036933117	4.086123056	4.017455103	4.374585205	4.260771949	3.852488009	4.448078819	4.343627555	3.301344729	3.887188946
CDK5R1	2.218088989	2.332142413	2.577895625	2.039504869	2.880579101	2.589256654	2.332141501	2.780223156	2.362587304	4.370286048	2.623048238	3.688256998	4.101308528	3.397934551	3.801443901	3.184090893	2.325761193	2.681090781	2.716801574	2.80661379	3.440670176	4.281519449	2.638231814	3.610549878	3.281357173	4.169413144	5.412509704	3.383281184
CDKN1A	6.556645692	6.217294379	5.644455332	5.817863707	7.466851389	6.505114315	6.145281126	7.659257456	7.936402747	8.554443881	6.525358233	7.60207567	8.420526632	7.125379845	7.572856163	7.028205912	6.802516014	7.308044737	7.360567481	6.750756839	7.713129679	8.404371836	7.830698756	6.815584426	8.768993066	7.837513787	8.394350008	7.046869633
CDKN1C	2.612041592	4.431326882	4.085285792	4.779323871	4.237082027	3.019937326	3.348000764	1.665515273	1.425868646	2.383576532	2.969775404	1.650945009	2.601335961	3.254773725	3.459374978	2.033069756	4.091355097	3.158413975	3.318287787	2.683912689	2.9978204	2.04723372	2.916383112	2.982630464	1.934596759	1.871441764	2.401515374	4.238604693
CDKN2A	-1.871556267	-2.307614682	-2.36961858	-2.956109259	1.746526314	0.099201107	-2.100603977	1.220124093	1.444767314	1.043674299	0.647669546	1.885626938	1.304514616	-0.296149806	0.978335063	1.038752686	0.675246381	0.847603505	1.324084733	0.29578956	0.579845007	1.488337358	0.360524181	0.005452691	1.180863735	1.190835609	-0.454694006	0.398835738
CDKN2B	6.213104233	5.794139656	6.035099698	5.90329408	5.823451802	5.903670189	5.823573574	3.694615225	3.061187466	5.297327022	1.492478602	4.294834261	5.012023669	4.809760405	5.185486609	4.132738909	2.455182761	2.430221532	2.889425408	3.69970771	3.553046198	4.391070775	4.097215414	4.983981927	3.811045404	4.58865121	5.879759617	5.304272313
CDKN2C	4.487329371	5.346963474	5.025874597	5.99980087	4.48091347	3.94865387	4.313244159	4.102494379	3.19011273	3.665071879	3.657006064	3.725409169	3.522008314	3.770304627	3.360112282	3.342102362	3.46368661	3.288241777	3.988353408	3.023767134	3.836145089	3.697160768	3.30374718	3.885823476	2.938125217	3.876313391	3.268272916	3.963477134
CDKN3	1.993060932	1.270082908	1.036829787	1.266863189	1.888350066	2.165243542	1.973405952	3.152382245	2.707458477	2.97535868	2.821295421	3.339865522	2.979423471	2.924453844	1.667248823	2.464332343	2.587913523	3.587095779	3.52008589	2.444984953	2.805513728	2.651443806	2.699029398	3.001140489	2.670925232	2.539219114	3.426745696	1.956533909
CDNF	2.113084965	1.802513405	2.197943631	1.993688573	2.226147594	0.745742596	1.923128039	0.214866777	-0.537450303	-0.218238453	0.36998431	0.218277289	-0.266103136	0.214123116	0.107820384	-0.063275877	-0.625322572	-0.696339076	-1.090421222	-0.664133411	-0.23560806	-0.33154539	-0.471147445	-0.165664577	-1.189498884	0.064432017	-0.52227194	0.774546985
CDO1	2.414523516	3.627441453	4.318883351	4.021356859	3.880255875	1.611102367	2.937355205	-2.7303966	-2.460601623	-2.479222722	-1.353624407	-1.945642628	-3.204726907	0.950539061	1.185612226	-0.680725392	1.904328387	0.385302388	0.303214164	-0.068921842	-0.093905229	-1.645250831	-0.018081668	1.620555248	-2.259698545	-2.639433997	-3.690394711	2.017871651
CDON	6.000925168	6.528211952	6.190359348	6.485541909	5.489828478	6.196349453	6.140378686	4.025599313	3.095850767	3.836653577	2.967585294	2.79362824	4.080818657	6.106314854	3.438872159	4.760084693	4.412565707	3.970563689	4.00619621	4.298384225	3.644183867	3.891813191	5.23175162	4.656593782	3.621228302	3.502142096	3.333612601	4.993521771
CDR1	4.328780616	6.210409381	5.244434349	6.923277779	4.282742363	4.921291589	4.742417414	2.749674235	1.380100543	3.283948625	2.341419576	3.72984452	3.108343225	4.389976978	3.621762697	2.605609983	3.659706621	2.388509058	2.391522437	2.857392082	2.300096769	3.575041487	2.72879795	3.333839898	1.756685049	1.249022803	3.281294133	4.342573081
CDS1	6.188269929	6.251978678	5.891029283	6.096645134	5.753629223	5.358299484	6.055434156	3.700934519	3.22661553	5.684418715	2.666399774	4.410902608	5.000139045	5.374128338	4.689365257	4.283090237	2.415822848	3.28492639	3.702297009	3.798932542	3.798445159	3.895985058	3.896168307	4.410187881	4.07511124	3.919230741	6.112466776	4.759438528
CDS2	6.099458309	6.275263662	6.036036849	6.24088312	6.098832145	5.935196234	6.153218205	7.234424928	7.190782769	6.909076734	7.418570955	6.845735774	7.062888725	6.699996927	7.025930623	6.927132609	6.858507684	6.73886778	7.148134462	7.290283851	7.436743397	7.202303823	7.398573489	6.533551838	6.872542318	7.268354353	6.500137817	6.925616303
CDYL2	3.361193288	3.928704822	4.172150724	3.406455487	3.140219738	3.41806122	3.348198903	5.809437164	5.39934367	5.632909135	5.269270783	5.466004559	5.494417892	4.474855581	5.343472999	5.189596969	5.21417017	5.21303952	5.548215589	5.596172522	5.411061196	6.108324466	5.128360126	4.659612904	5.541062814	5.797220711	4.752083773	5.390037794
CEACAM21	-3.855725106	-1.12790007	-1.358972051	-0.12354472	-0.963268922	-0.569024782	-1.553788456	2.435053604	2.552339941	1.582693773	2.723497891	1.390840348	1.927838464	0.490574927	1.860809016	2.686630462	2.39772738	2.209214986	2.606022962	2.437826406	2.545208782	2.234744923	1.468245562	1.966480319	2.457734677	2.2147084	1.21383434	0.699409904
CEACAM3	-2.821992127	-2.076364642	-2.288040683	-0.653562827	-2.259487318	-0.828060827	-3.577860191	2.030277524	3.409993576	2.296422216	0.310362592	2.124895772	1.109788715	-0.474834173	-1.2364041	0.978475674	2.186614964	1.792390341	1.955217847	0.04929779	2.47550349	2.508480121	1.056133725	0.108063087	1.179739891	3.853287852	1.131470318	-1.263389006
CEACAM4	-3.45555347	-2.786839551	-2.625555859	-2.456958115	-2.259487318	-1.779102675	-4.55710956	0.612750863	2.611051316	1.028749706	2.72525768	2.02567078	1.233989761	0.771353952	0.964334699	2.095323084	2.812232939	2.622239997	3.262458858	2.497849516	2.713024831	1.725922281	1.712835363	2.236503018	1.48895586	2.741044819	1.968831602	-1.759066145
CEBPA	7.179814432	7.171978136	7.306101929	7.373740728	7.491246845	6.590994212	6.743430675	4.39238554	5.337190775	6.183200567	5.861498121	4.557346755	5.937158266	6.757783268	6.834475677	5.921082743	5.562575684	5.802205947	5.793564107	5.800045319	5.575488722	5.565573133	6.211267888	6.002799485	4.71440627	5.634101461	6.231431036	5.683316742
CEBPB	5.635448062	5.581339191	4.912277411	5.960250638	5.968322851	5.692940606	5.3600017	6.966962971	6.7495961	7.189508803	6.897321076	6.923386387	7.219588433	6.134651738	6.627057494	6.366467268	6.245966392	6.906695625	6.607581745	6.637410169	6.974657759	6.757210089	6.664001263	5.975374481	6.792233057	6.583029047	6.770527993	4.9837845
CEBPD	3.827562992	4.43768568	3.450043508	4.467675121	4.673890765	4.51141445	3.97454003	4.782173491	4.981557849	5.685784026	5.61520416	5.289497235	5.188021891	5.921229107	6.032260443	5.745073414	5.38968608	5.452478513	5.61631912	5.499166697	5.178775913	5.413790912	4.878301532	5.666249961	4.768584904	4.969062336	6.076331002	5.055480826
CEBPG	6.559798006	6.656187241	6.347818728	6.622792102	5.933643417	6.017061492	6.409090224	5.539897506	4.666575001	5.745319819	5.420437042	5.340878909	5.586308768	6.455481825	5.862946066	5.409252282	5.192081069	5.321121031	5.424588754	5.685530177	5.572456258	5.346279358	5.448847693	5.706135883	5.289011467	5.315120103	6.294980887	5.918273529
CECR1	2.397347533	4.221141459	3.117360338	3.413196338	4.417322403	4.062665231	3.009480864	7.205319361	7.953875986	7.432851941	8.692905921	7.760782069	7.092606908	7.49200226	7.876190681	8.593793394	7.449312927	8.130627505	8.111967242	8.332830499	7.691136282	7.79440374	8.329461027	7.950346289	7.021695657	7.279807368	6.804055274	6.380253934
CECR2	2.093088013	0.935394644	1.866059706	1.199023258	2.14965656	1.948431296	3.261331135	0.688177513	1.631282235	1.745100881	0.863071627	1.460374672	1.607700452	0.007722839	0.709009788	1.301927662	0.759192648	0.443715705	0.10606568	1.271197173	0.205475469	0.80959162	0.302026559	0.865863784	1.428750537	0.546220899	1.480753762	0.583855435
CECR6	-0.287406757	-1.589437708	-0.832409951	0.244766714	-2.259487318	0.088305569	-0.520426259	2.231271725	2.722392627	1.830316053	1.91056659	1.751493388	2.543872264	1.2188359	2.210517463	1.805887425	2.161604481	2.320231684	1.23021522	2.44020266	2.228619438	2.308980493	2.620548144	1.806657481	1.892382297	2.142963402	1.138204061	-0.391618465
CELF2	4.786376205	6.118339736	6.171287333	6.21635256	5.927613423	5.820977074	5.655000016	7.309407093	7.842042895	7.092473749	7.374261043	6.715891263	7.042113877	7.104083824	6.490544897	7.460927141	7.100096954	7.168716674	7.241209983	7.22115737	7.32310727	7.510527139	7.33498056	7.149713363	7.441783885	7.466380801	6.196455044	6.081945908
CELSR1	6.458068328	6.23794761	6.337704446	6.40395017	5.880749027	6.502037057	6.681840545	4.849943499	4.972901686	6.209208617	3.211149622	6.241446112	6.678068415	5.569832471	4.748144026	5.075191598	4.083200162	3.857583122	3.530005157	4.953565782	4.519760449	5.424566555	4.855311744	5.47386461	5.551685085	5.663313648	6.553491193	4.900181608
CELSR2	7.083520022	6.522475019	6.356641809	6.493847608	6.918830094	7.049358771	6.9408468	4.385900285	4.230463855	6.074792036	2.747256715	5.441510023	6.699054164	5.639564529	4.921874282	5.556843553	3.070112108	2.86663065	2.867586518	4.296450234	3.741926973	5.444319042	4.452921656	5.426233538	4.896202427	5.506281846	6.626177469	4.964733598
CELSR3	3.079152	1.082517234	0.775986359	2.130584823	1.190521209	1.362129653	0.944568572	2.463576242	3.061666167	1.964709589	2.37546601	1.925415219	2.982019725	1.725114825	2.454618976	1.734004171	3.03968023	1.857789668	2.927938479	2.21536096	2.939538943	2.663948363	2.596283402	2.067837248	2.830303092	2.884973788	1.479177994	1.389026354
CEMIP	4.123358768	3.967703647	4.473180556	3.960258687	4.015116998	3.931452414	4.690855219	7.605634453	7.347525347	6.371814931	7.106284168	6.160650292	7.775364166	5.273166152	6.885618282	7.621440618	8.532149633	7.316404772	7.11151634	6.543425458	7.131409274	8.633964705	6.00044926	6.733881291	8.162231169	6.477403136	5.887599419	7.499914849
CENPA	1.447903811	1.096572181	0.424187353	0.480104915	0.533311649	1.573459564	1.420911738	2.561824929	2.346315309	1.688134116	2.208777388	2.836587362	2.393930099	1.22677388	1.178089664	1.612874753	1.923951842	2.017487701	2.360799446	1.314802276	2.358583215	2.161124958	1.655844172	1.901719319	2.387837938	2.371635045	1.433796669	1.212883812
CENPK	2.231549033	1.978078341	2.051786584	1.73252202	1.579255405	2.05405751	2.515090237	3.709648527	3.935868381	3.32323811	3.670395301	3.498071718	3.547552339	2.758869275	2.359293689	3.644199559	3.054306697	3.977997356	2.942931078	2.755220885	3.440437436	2.801613673	2.686720243	3.300443851	3.711737724	3.076648671	3.421545085	2.358942806
CENPN	3.047273019	2.78942921	2.49405016	2.358655272	2.899662675	3.281516989	2.736634487	4.492382898	3.573929068	3.990987027	3.772627228	4.042444608	4.141554201	3.592528861	3.615554557	3.447013905	3.72109429	4.325603313	4.241466186	3.688807454	4.134013863	3.992525203	3.341218357	3.892768296	3.955773583	3.958812	3.747781618	3.569813572
CEP112	3.257266398	4.121488093	4.430434286	4.056071676	3.748027819	4.09113516	4.222788535	3.259624557	3.791032301	3.037248468	2.529174537	2.858139424	2.90755632	3.957404053	3.039968211	2.937260961	3.274476293	3.175006606	2.84604377	3.07090895	3.031214103	2.958701376	2.825408374	3.225313819	3.337141097	3.109605567	3.094868955	4.385905168
CEP126	3.566242191	4.543405236	4.684226913	4.906388579	4.687408914	4.050576802	4.426881956	2.689761735	3.056133591	2.378886101	3.348285068	2.394171247	2.877656849	3.365462988	2.248834281	3.443585697	2.849248252	2.930257933	2.319748891	3.25757187	2.730642575	2.501576581	3.162547066	3.192460173	3.132581614	2.262495849	2.318610547	2.83858593
CEP128	3.536265243	3.397992811	4.255264424	3.707026983	2.565163549	3.344589599	4.012717775	6.258442397	5.70302269	4.328233701	4.562780367	5.40617466	4.777205672	3.636811535	4.84866237	5.073333365	4.746939528	4.785098904	4.921732223	4.024223702	5.094223481	3.723166676	4.507014627	4.422508807	4.78219315	5.152184762	3.65116083	5.031455449
CEP135	3.837154806	3.819914258	4.242609706	3.868362675	3.609421338	3.85862104	4.004695935	5.505019945	5.553543307	4.72714367	5.026840964	4.940133289	4.899627076	4.009338205	4.013694027	5.004109808	4.533390916	4.976860981	4.706104255	4.861551404	5.001895246	4.647247357	4.510202951	4.678970223	5.290088695	4.840289352	4.652485706	3.985309133
CEP170B	6.632026796	6.120199367	6.232282686	6.201356932	6.495110666	6.615905558	6.240995247	5.115987908	4.931823088	6.22153401	3.540449029	5.780503537	6.34810649	6.088265849	6.031817739	5.442577473	4.648298887	4.095531404	4.195314537	4.959861729	4.669407891	5.829241094	4.782586895	5.962369967	5.243256462	5.602885828	6.561864681	5.641098158
CEP295NL	-0.42257866	-0.382989445	0.400808907	-0.070641149	-1.171029674	-0.033424502	-1.341302512	1.299720867	2.593695611	1.549319848	-0.311848067	1.089806552	0.986105278	0.354613541	0.175733701	1.653630654	0.748806238	0.599376485	0.273931304	1.880961837	0.862406455	0.845007361	0.667401508	1.568451145	1.75678108	0.384668496	-0.015082023	0.138948086
CEP44	5.391774917	5.421944265	5.629075532	5.636688326	4.347833953	4.948899469	5.496417418	4.557587889	4.050599825	4.29635906	5.148140798	3.928053847	4.493839461	4.442242794	4.168934849	4.786515744	3.953904224	4.584611009	4.570763612	4.287915537	4.440901458	4.114077275	4.265340763	4.823592721	4.53575393	4.342912472	4.449918174	4.582095727
CEP55	3.000581888	2.403843009	2.36318323	2.680278077	3.042376753	3.197439389	3.012727805	4.812563318	4.368311381	4.631701626	4.596345733	4.859691013	4.457851373	3.913593294	3.486801031	4.114905044	3.960665474	4.933067249	4.897036845	3.935131801	4.620586071	4.28214882	4.067847785	4.332797805	4.552572213	4.252471119	4.982006694	3.50859439
CEP70	3.984604872	3.973196437	4.008714141	4.189789836	3.835990491	3.771729001	3.93383973	2.894923574	2.014892014	2.631643894	2.599834491	2.445816361	2.569599496	3.516915397	3.442480012	3.173026958	2.850097944	3.287331914	3.238926224	2.727366925	3.081531481	2.463638673	2.555772852	3.296133951	2.427664327	2.412732157	3.024916035	3.886482542
CEP85L	3.83670348	4.427896095	4.507154016	4.158850256	3.468070555	4.382031825	4.460073696	5.698092384	5.64049212	4.894094546	5.922866771	4.597035536	4.712449919	5.227492303	5.574246705	6.134645441	5.934808585	6.158614314	6.336105518	5.351057005	5.6030236	5.297873931	5.257654941	5.600868865	5.292775561	5.544181922	4.434124293	5.155295361
CERKL	2.119412458	1.99921814	2.385674267	2.23062171	3.327573223	2.615862335	1.841899764	3.987220025	4.190267552	3.898297246	4.604259964	4.011170192	3.607118602	3.704778694	3.495140632	4.293351771	4.378449019	4.24428543	4.368944574	4.266526846	4.371870047	3.896881112	4.031691326	4.227237142	3.95309995	4.297144502	3.137479428	3.600287271
CERS3	6.966607842	6.813594791	6.49603765	6.519277649	6.636099137	6.596270516	6.764714693	4.711864374	3.404802223	6.921538255	1.608285379	5.033931139	6.182848332	6.760850733	7.419887274	5.854011507	2.54676926	4.224838608	4.333195643	5.631759162	4.49384802	4.843064982	5.533987492	6.174100236	4.742248517	5.966757441	8.282228403	7.043405672
CES1	4.672313947	5.546395188	6.554753608	6.545521743	6.131745682	5.278070815	4.559143832	4.543992077	4.171997624	3.645580115	6.153479783	2.520803711	3.983178953	4.802573436	5.285569374	4.264063542	3.141439353	3.519504367	4.768418057	4.65957312	3.130227381	4.990905796	3.823173808	3.51297308	2.099963428	5.723737226	2.823415959	3.884235833
CES1P1	0.977344383	1.018073049	0.825876291	2.431850475	3.35240431	2.260695751	0.132255335	0.143256267	1.189524389	0.109369555	3.309982618	-2.565252317	-0.196365844	0.223652743	1.774979523	0.364352168	-1.235707421	1.263681614	1.430633266	-0.327503908	-0.522375563	-1.773583944	-0.547033869	-0.082202105	-1.063019126	1.407823971	-0.439061947	-0.675166103
CES4A	5.105696121	5.260329807	4.357259276	5.055224275	5.001243246	4.497583153	4.825194129	1.624804683	2.616580027	2.610793053	1.903409731	2.251685076	2.338024024	3.833449255	4.127052694	3.360081823	1.849926119	2.741440714	2.843565413	2.569641491	1.943817606	2.167572342	2.31981116	4.044873014	2.456229063	2.202272905	4.351150119	2.953460538
CETP	-0.816605946	-1.07554937	-0.756922047	-0.51777106	0.01404061	-0.745603023	-1.282237532	0.325416038	1.062915771	0.073056169	0.531565409	0.765276318	0.38834547	1.131007155	-0.572362124	0.911665715	0.833653158	0.618506734	0.64206972	0.587631626	0.962477611	0.183500431	0.727703533	0.762130358	1.13225968	0.64176223	-0.422028962	0.869793081
CFAP45	1.853805593	1.480944251	1.21376868	1.133812855	2.002695036	2.087442682	2.241982791	-0.274510097	0.382915056	0.702892511	-1.722539537	-0.031317319	0.365265685	0.890937578	0.293449443	0.818275144	-1.326857755	-0.868798516	-0.40639187	0.186982709	-0.363240801	-0.21574743	0.712447499	0.24962845	-0.235188267	0.740876027	0.444433707	0.231574033
CFAP57	1.37822595	0.693440529	0.41515609	0.98726933	0.576344704	-0.391486848	1.00027692	0.357365588	0.103889346	-0.383385528	0.070569874	0.298278623	0.206310211	0.526421958	0.578327161	-0.314595205	0.397150553	-1.310497097	-0.792791186	0.005988788	-0.575672809	-0.865565909	-1.026478553	-0.490686895	-0.258412334	0.141847733	0.035624533	-0.215831398
CFAP70	2.731124701	3.299512707	3.715847792	2.762976463	2.526239362	2.431565527	2.858499119	1.504157188	1.182123731	0.739684265	0.883689221	0.675023055	1.344334752	1.88403521	0.940472722	1.746137564	0.849271413	1.657459801	0.641760473	1.014039603	0.862056514	0.635999963	1.415186618	1.671547416	1.620293887	0.829659924	0.875827341	0.855676602
CFB	3.122690131	3.928879048	4.168910575	4.231914803	4.349163596	4.848493383	3.696292376	5.337201024	6.254690744	6.748731218	6.516106858	6.688093224	6.687093486	7.307341936	6.841558567	6.913310463	7.286742484	7.707912515	7.339277661	7.31955617	7.39739208	7.318403688	8.299872698	8.099046669	7.057316292	7.216324577	6.601505572	4.270922562
CFD	6.167274774	7.838539062	7.160712906	8.664030329	9.831116623	8.006590747	7.232186844	2.685336134	3.444605235	3.62021984	3.68736765	3.27546191	3.986884337	6.859902436	5.554516377	5.213204098	5.285505539	5.7350826	5.128849707	4.55623325	3.901807421	4.07840388	5.448249795	6.059295725	3.112748305	2.499148853	3.248084272	4.185465067
CFI	2.153325076	2.976549903	3.292128078	3.068179719	2.995508057	2.996075046	2.58820206	3.302745258	3.793370019	3.366750584	3.930115093	3.528987083	3.446974891	4.119386479	3.503653513	3.564801189	4.60353124	4.242613198	4.200403818	3.748508955	4.066829343	3.410520926	3.92923533	3.921525863	4.171281136	3.637925371	3.219737688	4.827707451
CFL1	7.976368011	8.046454756	7.643143236	7.988460996	8.708369394	8.239309606	7.814002324	9.115707337	8.714024848	9.349136949	9.105988814	9.400905888	9.324747932	9.146474339	9.247648275	8.689136217	8.915294289	8.703733739	9.251839695	9.28753936	9.176777604	9.462365854	9.214472459	8.891675708	9.043612423	9.2552579	9.319454271	9.221126384
CFLAR	7.324633927	7.710052433	7.576810772	7.912825192	8.034061676	7.607006688	7.438433404	9.574600755	9.598275546	9.11220597	9.240891404	9.182044775	8.948033426	8.085112287	8.604944477	8.670616637	8.814224067	8.837175872	8.842539125	8.89285283	9.223298649	9.2596837	8.920747774	8.510922392	9.50785112	9.628011373	8.678871964	7.343281735
CFP	1.454627978	2.18898208	0.894429665	2.405816223	3.328873488	2.973753141	0.519220334	3.404051463	3.67419238	3.56734338	2.55220325	3.885393321	3.599978641	4.739981168	3.747921358	4.227975278	3.688732225	4.146851097	3.306763342	2.940655196	3.212349875	3.592860816	4.936730567	3.558129842	3.841988844	4.03255736	2.334068293	1.417700638
CFTR	5.126695525	3.923619561	4.607313593	3.645429518	3.277983193	4.617212919	3.394644062	-1.309970285	-0.43746143	0.148407166	-2.343991469	0.779860391	-0.975155438	2.740074236	2.128009426	0.72464264	0.458689671	0.640446605	0.364839427	1.045826543	-0.170502712	-0.783524761	0.754486566	2.766836729	-1.151836898	-0.404311951	0.87160071	-0.120005943
CGN	5.131280758	3.964869082	4.970386055	4.09250372	5.185150306	4.374099617	4.451401302	1.474369408	2.032790058	3.954963418	1.799353176	2.557569663	2.833777644	3.850021241	3.634666959	2.971324753	0.604109641	1.479314752	1.323416306	2.298460497	2.141438225	2.035826349	1.921684546	3.693989731	2.703063473	3.114691514	3.792567035	3.925425119
CGNL1	6.897504372	6.207943729	6.576919639	6.54051931	6.180683522	6.438202677	6.801183852	3.050996776	3.20453519	3.68876316	3.032967554	2.778531051	3.374618368	5.948730459	4.298825042	4.217499852	3.945952305	2.966910546	3.151819794	3.71847383	3.217654481	4.12126059	4.536326464	4.764882868	3.368739298	3.047490639	3.413433609	5.112144042
CH17-212P11.4	-6.532696457	-6.843737561	-3.047791808	-5.223995956	-0.368282529	-6.561537296	-5.222114701	7.156245659	-6.014824198	4.037633517	5.286675538	7.23979323	6.530873127	-0.305348423	3.834341838	2.577659627	4.077233942	4.018074487	4.249688894	4.024384337	5.073207668	3.627728104	6.083779934	0.774514467	4.945509675	0.221916256	3.687326309	3.229395524
CH17-224D4.1	-6.532696457	-5.15902116	-6.595449859	-5.223995956	-2.259487318	-4.999390449	-6.084563649	0.919000285	-6.014824198	-0.444872563	0.622759886	1.187322465	0.625216493	0.64766501	-2.94517619	1.613466049	1.400942758	1.117694638	-2.971141026	-0.886126549	-2.873888086	-0.156205495	-0.841729388	-5.017304538	-0.833628877	3.172571688	0.233703292	-2.803481854
CH17-262H11.1	-6.532696457	-6.843737561	-6.595449859	-3.599548145	-2.259487318	-6.561537296	-6.084563649	1.685893094	-1.677910616	-2.725667201	-3.372086011	5.586819026	-2.506556357	1.485045031	4.001434353	-0.832168817	-2.404336201	3.210382206	4.331995773	3.508030737	3.836882387	-0.08106806	4.371007822	-6.629142553	2.683056055	-1.454899936	-3.010105537	2.50777034
CH17-472G23.2	1.963449986	2.132440851	3.30446203	2.24070479	2.072330799	2.304258272	2.580014502	3.291704288	4.290200812	2.541306137	2.990153531	2.721144712	3.191248981	2.698963911	2.541710079	4.084476861	3.759809945	4.060187896	3.609117517	3.334189907	3.497864945	3.377572136	3.408958767	3.899372916	4.141031571	3.645167603	2.64032783	2.133200558
CH25H	-1.577371121	-0.328137085	-0.548338702	0.04272852	-0.822593403	0.623504348	-0.043651976	1.777989468	1.190977691	2.888310384	2.602964689	2.889470024	3.719796029	2.831970837	3.082234292	4.078219598	2.5921147	3.618216799	3.746972311	3.510200923	3.170345689	3.681643253	3.902796443	3.976259914	2.746343878	2.519592014	3.019805942	1.903968529
CH507-9B2.4	0.300318989	2.960958431	3.810422565	3.203433865	-2.259487318	1.822381138	3.809351715	-6.364467141	0.997418684	-5.217181017	2.735534489	0.85331025	-2.573612988	-2.373722661	-6.620520532	-1.78716015	-1.953442278	-6.191984253	-1.788813485	-7.253983113	-2.494449893	-6.963315713	2.231235934	1.300993568	-6.678471305	-0.634793867	-3.771085065	-6.737053828
CHAC2	0.501884287	1.105955172	0.126930886	0.71649967	0.994028132	0.871904465	0.82892861	2.5129137	1.473681231	2.919780106	2.411383548	2.426417967	1.921666426	1.526780868	1.674686597	1.551152681	0.69982216	1.859668336	1.518687592	1.716671935	2.020418835	0.985667887	1.026941141	1.279991396	2.039439763	1.810531907	2.379214148	1.494755921
CHAD	1.454348687	0.994231424	1.268404918	1.581465422	0.686529443	1.500458961	1.365316704	-1.748017905	0.664983792	-1.613198594	-0.927019315	-1.154421617	-1.323485901	-1.418559901	-1.398516674	-0.244200859	-0.744343088	-1.249597411	-0.434894501	-0.337976898	-0.542380539	-1.585033078	-1.25606266	-0.283259167	-1.009384647	-2.010034643	-1.613837466	-1.648731198
CHADL	1.673792446	2.411937332	1.36948781	2.117040829	2.837598724	1.710354593	2.337806094	-3.703398037	-2.011106213	-1.996020447	-1.445319352	-2.744057447	-1.073682672	0.304303431	0.27368366	-0.551646152	-1.662533766	-0.773169843	-0.859861757	-0.724367889	-2.390564639	-1.658460448	-1.048072367	-0.144100675	-2.216411621	-3.185287026	-1.355187099	0.101054153
CHCHD6	2.827902128	3.283420785	2.501217638	3.155716862	2.007102974	2.88813197	2.579511066	1.00179486	0.748978192	0.654093328	1.52387932	0.775561789	0.854389197	2.301991666	3.021948293	1.2861549	1.581478392	0.96342305	1.563375658	1.146342081	0.934085065	1.224014159	1.393020172	1.147603087	0.622963874	1.340977674	1.324045393	2.592469659
CHDH	3.929913275	3.048294838	3.556578712	2.916975079	5.121908963	3.719758058	3.612839304	2.610356434	2.311361722	1.600882429	2.325624331	2.175959193	1.90281432	2.162753415	2.192025675	1.732860433	2.044922142	1.988924485	2.006212579	1.426514699	1.867577545	1.434168959	1.527729916	2.197478418	1.597187462	1.634300922	1.223575855	1.543349352
CHEK1	3.466987227	3.134266561	3.376382407	3.323664647	4.338857491	3.318851797	3.7767567	4.707560323	4.774223188	4.280979258	3.881422326	4.467734414	4.273865346	3.948638596	3.780313603	4.026877159	4.336224201	4.418361807	4.523256452	3.517881864	4.433470892	4.181916822	4.060999092	4.47002323	4.572139925	4.118088666	4.200323632	3.954663633
CHFR	5.161844811	4.767839373	4.771178904	4.90738213	5.934081959	5.049281432	4.799328409	6.024923707	6.664148289	5.934543244	5.863532159	5.902886769	6.216676018	5.43667805	5.831530619	5.993392695	5.754867942	6.075935653	6.199190367	5.890752078	6.038697025	6.007050461	5.850702061	5.825990439	6.182821488	5.954600628	5.874187051	5.563157736
CHI3L1	4.886661945	5.579247731	4.165493219	3.618341252	5.632382333	4.932462884	5.767592644	5.335616441	6.976551619	6.317812283	7.814964489	7.123586246	6.605993739	5.196016692	9.488519959	7.868313857	8.034322418	6.527887668	6.642558629	9.392354364	7.538005229	6.962984693	9.14549337	6.238454423	5.911384576	7.394515733	6.54017149	3.876517331
CHI3L2	2.912334853	2.434789308	3.270870405	1.054735953	3.108906193	4.721885126	3.919846946	4.412233961	3.843920862	4.930254281	5.032339686	5.311784034	4.916362978	4.92206586	5.624133229	5.171646366	5.275915774	5.192945441	4.530480583	4.293045982	4.359434815	4.723335533	4.707634188	6.70915673	3.639826705	5.146514128	5.457002405	3.105712958
CHKB	3.613423906	4.691421509	3.872526988	4.305936159	4.081286724	4.174203946	3.375815609	5.326657299	5.80663575	4.863506891	5.758014951	5.192244592	5.198638315	4.593777497	5.356595476	5.751760517	5.442746915	5.828262973	5.828845574	5.065102132	5.404801132	5.20459678	5.104463882	5.026053992	5.52539907	5.05904879	4.939484844	4.990594898
CHKB-CPT1B	-0.33223656	1.185141543	1.010372828	0.328318308	-2.259487318	1.551958232	-0.003410256	2.088970153	2.645740295	1.148318098	1.119634213	2.29593437	2.107452525	0.210895196	1.358692111	2.292887387	1.588190826	2.106371565	2.182624602	2.222126731	1.971597391	2.049438429	2.13740837	1.431917998	2.5898274	2.048994999	0.793040636	0.052353624
CHL1	8.183025372	7.67411548	7.250588511	6.819873274	7.207986584	7.158630778	6.881225889	3.421105487	1.888225149	4.758183085	3.767153778	4.438937388	6.230114011	6.841453621	4.917080139	5.848849627	4.787098516	4.179690988	4.093224093	5.231699215	3.999619643	2.581638917	5.593047172	7.177122415	4.077030098	5.567610937	5.149689285	5.379855751
CHMP1B2P	2.113879892	1.577985744	3.350496352	2.887218041	0.905145598	1.519232668	2.607973067	1.268864296	2.114153609	0.730276209	0.795174478	0.674977624	0.845345751	1.143398271	0.037520328	1.444090748	0.601087441	1.225366754	0.809121077	0.420165099	0.883883874	0.501095084	0.71066388	1.669432248	1.492056256	1.36824135	0.573865459	0.463362657
CHMP4C	6.214230296	5.47055602	5.40482656	4.520991509	4.695659813	4.539741851	4.590446206	2.68268957	1.655364543	4.316363708	1.310264328	2.704849744	3.56178681	4.440475051	3.596177509	2.481665681	0.852621421	1.232379147	1.448693912	2.708242185	1.917206949	2.324317195	2.351955809	3.455687498	2.673824909	2.805775547	4.6754618	3.634438308
CHN1	2.399973702	2.696227806	2.838140661	2.742866875	3.567483044	2.915193704	3.083223212	5.116128435	4.702891341	4.656409766	5.162936255	4.625014074	4.360245146	4.305413328	4.747502769	4.249318379	5.494785941	4.960518322	4.771064965	4.748692578	4.921075566	5.409732009	4.50160087	3.744626919	4.454791861	4.674218426	4.062375122	6.283098934
CHN2	2.545790235	2.611895861	2.03064012	2.576986282	3.157440575	2.41814979	2.488687859	2.84548279	3.884235505	3.22889386	3.766634542	2.99380656	2.931880267	4.094751124	3.918704864	4.120501738	4.267510935	3.919598624	4.422749403	4.009007877	3.859673508	3.592116185	3.880000688	3.941982192	3.130279424	3.321197718	3.248279965	2.561557255
CHODL	1.553248029	1.224914629	1.201637685	1.128949604	-0.13494244	1.290790841	0.826731901	0.14970762	-0.292326469	-0.178691733	-0.256937254	-0.114463132	-0.314111704	1.235922202	0.455533717	0.003260716	-0.741172218	-1.289672699	-0.716181203	-0.431598016	-1.095981508	-0.980100017	-1.549043219	0.227225586	-0.571370922	0.085241501	0.741760653	0.925796164
CHP2	7.272343056	7.148795701	6.518061623	7.081205048	7.224265961	5.944532092	6.764185908	2.443280723	3.12745074	2.147223914	1.771182824	1.923232927	3.104028963	5.407826639	3.174208908	3.38433627	1.823346008	2.370991159	1.71875932	2.190111622	1.9056164	1.592473266	1.712118804	3.84490836	2.6254334	2.207331234	1.74904041	3.727736505
CHPF	4.434855309	4.122546811	4.028800761	3.993208693	4.602321261	4.757299524	4.12667002	5.360642405	5.276635138	5.369357829	4.473166336	5.600807926	5.668417556	4.669006287	6.019337716	4.604720589	5.641773002	5.341756787	5.29177058	4.581969108	5.122139718	5.715737202	5.195469682	4.623821517	4.884434688	4.635409891	5.283040045	7.898442101
CHPF2	4.841033731	4.906239025	4.929000907	4.650681281	4.76244613	5.146086233	4.856888332	6.172529432	6.457668213	6.024742429	6.102010906	6.255337901	6.178470478	5.580941604	6.391342475	6.116532881	6.431162957	6.233143821	6.498148747	5.903980255	6.180223899	6.591867107	5.980591143	5.93703062	6.109792989	6.172517058	5.879992992	6.568479039
CHPT1	5.551178411	5.638374725	5.344198161	4.97918279	4.755545412	4.552687908	5.315753981	4.251006416	4.261735643	4.142504954	4.740737656	3.987114872	4.019622575	4.556455788	5.020312289	4.430699488	4.54123335	4.74239072	4.222183601	4.314405432	4.10375308	4.272193962	4.521961678	4.750671541	3.644712548	3.921313193	4.128560504	4.668085767
CHRAC1	4.883347119	4.533182549	4.419636073	4.489326287	2.710933585	4.500724365	4.955456963	3.799488314	2.993378176	3.620870253	3.551423038	4.090510118	3.885229388	4.193733049	3.140715614	3.118010089	3.485499221	1.811370015	2.633109803	3.822633268	3.767853979	4.337884664	3.919277122	3.60189457	3.063627208	4.555551575	3.1058948	4.190166569
CHRDL1	5.55606503	7.469185941	8.133612526	7.930891576	6.347925619	6.206161881	6.224770541	2.236934858	3.448044357	0.727139599	2.627891889	3.025373588	1.921666721	6.324991758	1.86144828	6.914391695	5.284116891	6.248825626	3.476156738	2.816366793	4.250636348	2.73767985	5.509284163	6.082586981	1.829942302	2.207162334	0.564303943	0.086543428
CHRFAM7A	-1.429228055	0.639934055	-0.087924393	0.414608702	-2.259487318	-0.105333249	-2.196469615	-0.016262189	2.379637092	1.920816118	1.540188629	0.336118141	0.374042149	1.871882963	1.93079818	1.306570364	0.838182318	1.473305263	1.367793161	1.146385715	1.393122281	1.764291858	-0.299092056	2.169482822	1.301263395	1.020558685	1.068120872	-0.420298171
CHRM3	4.131145728	2.956485216	4.079676757	1.281206054	1.251508073	3.592699163	2.988633841	-1.321658778	-1.958933381	-1.524906592	-1.809606629	-0.195563738	-1.637302189	1.040450271	0.963876326	-1.144787292	0.746153237	-1.900557277	-0.153162294	-1.821605177	-0.855662554	0.649362651	0.454111589	0.425294034	-1.36499188	0.362040984	-1.35631094	-0.222038405
CHST1	-1.478950987	-1.395933863	-2.518141496	-2.981479668	-2.259487318	-0.564651996	0.655561062	0.308798907	0.370373203	0.152407164	-0.446751761	0.823793055	0.479807158	-0.984059951	0.290406406	0.658963382	1.50028227	0.730396889	0.297625007	1.228107192	0.638859903	0.700008963	0.24978441	-0.410098927	1.402576113	1.090347755	0.512802797	2.052541997
CHST11	2.47191807	3.148516238	2.652838192	2.704809082	4.808996274	3.614679251	2.580735766	7.127964612	8.041580973	6.961267124	7.169995532	7.198314442	6.945534602	5.902787502	6.968236552	6.97983101	6.991520066	7.299805766	7.286391948	6.994709696	7.353967613	7.661620553	7.22383802	6.284090263	7.559401693	7.584345523	6.045162162	5.711334089
CHST12	4.641881682	4.955387231	4.292592399	4.836478815	5.580127521	4.604161333	4.539529521	5.636329428	6.514506066	5.460375519	5.970270045	5.88207253	6.207594219	5.388578565	5.467400603	5.618503891	5.613612964	5.265226558	6.039494838	5.217842593	5.474936816	5.977655868	5.682740194	5.348340206	5.655984519	5.285150244	4.778370563	5.714170043
CHST15	4.303051294	4.428827608	4.330018939	4.519208733	3.485851266	4.962223936	4.88803918	7.051589861	5.97359116	6.041865181	6.138044694	6.730843034	6.119953551	4.850735381	5.948521035	5.853535657	6.180504617	5.702431466	5.84786218	5.858479817	6.254558977	6.318352131	5.866024745	4.87867087	5.819881199	6.505691674	5.888420681	6.836855973
CHST2	3.280646196	2.254745161	3.847798652	2.053615591	3.890306785	3.444425216	4.6128568	5.925938616	5.396145387	5.713052823	4.86383693	5.717621986	5.101259622	3.830477539	5.338986615	3.956365476	5.253204256	5.029491865	5.004437992	4.375360712	5.20282072	5.947700847	4.812941341	3.843969112	5.480280221	5.886789048	4.997093171	4.50683014
CHST9	1.74214117	2.494460406	2.254453484	2.031505274	1.045802587	-0.015440326	0.657751371	-0.622321653	-0.293554561	-1.264679101	-1.877300691	-1.021802899	-0.435778837	-0.614277575	-0.863984419	-0.030995139	-2.125862952	-1.59893324	-2.996017742	-1.362329004	-1.812505493	-1.594299703	-1.44790304	-1.012698425	-0.26380974	-1.267997734	-2.177817192	-0.388791412
CIB1	4.10632742	4.156173433	4.394508553	4.301357214	3.963359091	4.264782993	3.910464837	5.705470417	5.283358071	5.710685343	6.321634866	5.867004285	5.814888584	5.162200561	5.425025215	5.147856515	5.429291022	5.802135823	5.48316219	5.752789469	5.953361705	5.87945652	5.722217937	5.178048387	5.623167854	5.655710052	5.464452463	5.628157279
CIDEA	3.226979612	3.506215895	4.168633572	3.93982415	3.639016008	1.648748632	3.353921296	-1.084063007	-1.079605744	1.800590844	-4.994285595	-1.147728191	0.244285307	2.017917887	3.519314072	-1.604461207	1.665412251	0.081567158	-1.065827192	1.392401001	0.623834539	0.502508215	-0.798387375	2.33556831	-0.2741486	-0.174321923	2.406669367	2.569814667
CIDEC	4.724636056	5.928361533	7.058936148	6.459143082	4.769067745	3.854558178	4.038162385	-6.366121265	-2.857023939	-2.598976245	-4.994285595	-3.687131716	-3.344946164	1.431450949	-2.996610118	-5.259556961	2.092530312	-0.089007182	-0.842037835	-3.07125013	-0.764201333	-3.870097896	-1.882413885	1.968834229	-4.155455391	-2.662531591	-2.601266686	-5.254387705
CIITA	3.727843058	4.932627319	4.331418185	3.878011487	5.435858611	4.29926468	3.999931102	6.910933686	8.81998763	7.53975451	7.582374014	7.996413929	7.938439686	7.390805329	7.14051041	8.371209226	7.561401998	7.645597095	7.801334793	8.284722473	7.617352674	8.000730584	8.180103082	7.989783548	8.345812065	7.605137235	7.10763184	5.113338883
CILP	4.136468007	6.628880865	6.30656822	7.721856576	8.684200813	7.117169319	7.493524104	-0.38938207	-1.24307242	0.292223836	-0.741793099	-0.950264699	-1.377157809	5.823929916	4.691493687	3.786349734	5.698235002	2.969750837	2.879563562	2.608879459	1.91369102	1.778614206	3.441542588	3.784531971	-1.083574845	-1.86767831	-0.478293854	5.048797129
CIPC	5.824035983	5.886896356	5.532488876	5.402479697	5.648308339	5.749908887	5.512290004	4.595593127	4.460347402	4.892308459	5.079635585	4.656652265	4.849131672	5.02985919	5.410303292	5.031453305	4.598083548	4.486597787	4.924910825	4.825763635	4.653270467	4.5368223	4.832592077	5.021553898	4.410358396	4.657512474	5.359279914	5.218029792
CIRBP	7.996299334	7.948567702	7.753428862	8.018089308	7.405070338	7.68265657	7.93718663	6.863803891	6.92407099	6.699833337	6.674447316	6.613820209	6.638164678	7.307166353	7.252197333	6.911061564	7.044605049	6.580938709	7.257802451	6.9257164	6.846286915	7.233885856	6.846762564	7.3207572	6.542671428	7.272562313	6.449717727	7.250793486
CISH	3.156396189	3.29290178	2.72413508	3.1165059	1.340764851	3.826494984	3.483470803	4.734388034	4.844996644	4.921757303	4.782591819	5.698386973	5.442851944	3.868285456	3.849968584	4.30052581	4.404717517	4.355522767	4.346148474	4.829964769	5.046703666	5.139944417	4.74299277	3.87549473	5.507596371	5.385946215	4.38779221	2.242978225
CITED4	4.456444138	3.821219028	3.701579378	3.865390922	3.624394889	4.451924452	4.030966144	2.590432431	1.956810918	4.127395439	0.139678153	3.455518096	3.69443267	3.780125708	4.104853689	2.039861154	1.73063265	1.525741877	1.805069046	2.441904417	2.22130875	3.651980806	2.669501437	2.971682759	3.34980592	3.475565133	4.264329345	2.468984708
CIZ1	5.746700423	5.494167144	5.349290573	5.543468125	5.830390827	5.411361497	6.043530453	5.055744985	5.065550825	4.607309171	4.619567397	5.109543993	5.037487096	4.572390181	4.025786999	4.521988968	4.746008595	4.077304103	4.322850629	4.613468996	4.470962043	5.210516085	4.726081256	4.482731656	4.775177033	5.087291101	4.566088826	4.861698002
CKAP2L	3.000754221	1.872097406	1.356937639	1.698187987	1.826217348	2.802020839	2.893505659	4.530176822	3.832440268	3.717853983	3.695423329	4.4154722	3.905043573	2.729484324	1.613302373	3.02480313	3.129278851	3.436590117	3.41561216	3.019994474	3.385599061	3.742265179	3.334124599	3.820895772	3.681992708	4.03097233	3.745501562	2.252820248
CKB	5.260020731	5.672298229	4.984221959	5.778790011	5.406633353	5.316388938	4.685076657	-0.613836521	0.537513229	2.181658397	0.074524546	1.633264587	2.545516488	4.376611859	2.840287903	1.928705946	2.327649393	0.460985461	1.042811478	1.391805434	-0.489396853	0.982735587	1.722077198	3.233708461	1.094807506	1.48956604	2.16300086	2.693732301
CKLF	2.707617938	2.869747429	2.621909382	2.528210365	0.847536748	2.883365872	2.234300502	4.276510281	4.39126403	4.218861198	4.885342862	4.128742026	4.304119828	3.93550778	4.034180332	4.093284164	4.326919183	4.65130378	4.851165221	4.361963393	4.743726606	4.342829863	4.373327059	3.68784847	4.502223936	4.331609549	4.150438983	3.9798448
CKLF-CMTM1	-2.540097006	-0.235417494	-1.524575574	-0.237792626	0.11371918	-0.86806737	-1.233018507	0.845136481	0.952034173	-0.183881978	0.159816215	-0.040942522	0.313656463	-0.519939493	-0.464677889	0.536328989	-0.089384685	0.276037516	0.747699641	0.81714041	0.342804418	0.397476811	0.73434503	0.29309914	1.211918005	-0.002667581	-0.19099172	0.782696999
CKMT1A	5.320030163	4.629733159	4.033121946	3.882890255	4.898560955	5.379095733	4.683787136	0.304091686	0.78462443	4.858506622	0.250621509	3.621425438	3.89625718	4.07031484	3.879893602	3.692822043	-0.360279993	1.582367918	1.239193994	3.64439692	2.468135871	3.356328261	3.686840409	4.253089497	2.844572516	4.022478235	4.814042968	4.339435227
CKMT1B	5.430229475	4.641844497	4.117180888	4.089664549	4.752986373	5.383392846	4.701151988	2.542450087	2.317569046	4.37883672	2.327796064	4.334874665	4.189598907	4.340334838	4.509389193	-0.229391998	1.172940346	2.001791031	1.660226576	3.650080421	2.90840822	3.663406407	3.504291235	4.495979364	2.986010842	3.668164291	4.698154705	4.097764265
CKMT2	2.179210088	2.406150995	2.187134043	2.283703725	2.00262125	2.467686303	2.426431762	-0.046336974	0.521515572	-0.596814886	0.290854489	0.233119466	-1.135547863	-0.021917545	0.019132118	0.590138948	0.76042619	-0.166601344	-0.192703196	-0.099132148	0.09402002	-0.42726255	-2.77E-04	1.239396575	0.463817357	-0.330838277	-0.706243758	-0.5141739
CKS2	2.115925706	1.757025956	0.680026923	1.704705942	-0.117156575	1.766151935	2.138775798	4.27628385	2.887472622	3.592609455	4.227270348	3.82038793	3.682340905	2.97872267	2.489187081	3.054789988	2.757891894	3.958584042	3.739710623	3.022740762	3.94436385	3.056573194	3.093084772	2.832894218	3.659966527	3.417101745	3.821394858	2.298768292
CLCA4	4.451668088	4.721930369	3.31989087	4.34848417	3.720791402	4.140346371	4.734419652	-1.634855525	-2.945245406	0.500225403	-4.994285595	-0.589897842	2.130516186	3.713918111	1.666318961	2.572836113	-1.774255096	0.057901479	-1.45316268	3.344634763	-2.812587804	-1.458252743	1.611877255	1.667713407	-0.940513079	-0.370270445	2.029719213	2.412177149
CLCF1	-0.291288805	0.340082966	0.328210163	1.101811581	0.621833529	0.576857411	0.544136956	3.06591778	2.18907828	1.874703856	1.704960035	2.128541921	2.335019196	1.833761126	1.691525978	1.191962441	1.451525005	1.882118603	1.724022333	1.544005496	2.078884229	2.698236201	1.491784617	0.549624947	2.405426136	2.273614956	1.321954417	1.334737456
CLCN7	5.312932134	5.213430857	5.292713449	5.259394413	5.18121761	5.630778232	5.213608008	6.151680401	7.226628557	6.534045089	6.379577813	6.660109121	6.468770754	5.826359322	6.801127644	6.729088962	6.626947793	6.715802119	6.82772563	6.74667153	6.779140449	6.771129822	7.087558724	6.37886794	6.340409551	6.750147923	5.977830996	6.003822347
CLDN1	8.86859199	8.724192582	8.312597028	8.485254644	9.427612689	8.145807773	8.526503854	5.363082382	4.380009046	6.950071241	3.530788528	6.206701086	7.058657913	7.418428166	6.259341833	5.382452945	2.913608635	4.157342309	4.073887435	5.514888896	4.656962504	5.504648894	5.31100336	6.428993952	5.897597662	5.72648675	7.490081166	5.922098856
CLDN10	5.350964289	3.937085089	4.625068117	3.35580675	2.043887493	4.233910873	3.593783975	-1.676250419	-3.502396892	-2.400565071	0.933772062	1.458556577	-1.943356637	2.883347052	2.533227949	-3.724860013	0.004821578	-0.055757806	0.664992801	0.203371687	0.441869732	-0.876808058	1.752146803	2.181209419	-2.137557833	-0.031029696	-0.921443133	-3.561872211
CLDN11	2.293222133	2.949022677	3.023522297	3.251714153	4.487489943	2.855785975	3.84663496	1.851584079	2.377660019	1.787358061	1.559489782	1.731811272	1.882546101	3.735447445	0.715896029	2.442394174	1.921093275	1.867069745	1.89937888	2.276776473	1.583984596	1.765230756	2.170669867	2.641328156	2.217026504	1.917396026	1.916698988	2.595953399
CLDN15	1.065819277	1.194881152	1.595075129	1.811835571	1.407993837	1.556031241	1.664083867	2.409723305	3.348386094	2.003772774	1.876047333	2.402051806	2.606606043	1.884285863	1.492715564	2.459074216	2.810005244	2.401821442	2.346596711	2.12126875	2.321281765	2.105577397	2.162764259	2.394436716	2.915201472	2.33440534	1.356114237	1.867572929
CLDN18	0.832137578	0.44261287	2.452227999	0.926431549	1.11548107	1.502932295	1.84158335	0.195658509	1.140242725	-0.661772123	-2.017972184	0.05460282	0.182913523	-1.389600316	-0.732876824	2.02E-04	0.535270248	-0.537739032	-0.00479057	0.709106408	0.238561895	-0.865355521	-0.044429829	0.964263782	0.160707002	-0.498775188	-1.40306584	-0.249593663
CLDN4	6.591628746	6.611426639	6.08233436	6.251715274	6.893431055	6.395520592	6.213072558	4.97136186	5.275564754	6.889127388	3.045416617	4.445828546	6.384609127	5.728768375	5.696137199	4.943619093	3.97454671	4.02037108	3.941051564	4.36097483	4.972725867	6.261052331	4.96420243	5.253803942	5.977338132	5.597204826	7.092491769	4.718743436
CLDN5	2.753008711	4.027310206	4.281068832	3.849287511	4.697545618	3.90697041	3.134778214	1.588004273	2.506525445	2.021385843	2.59594399	2.585706773	2.713530176	3.025177754	2.234735095	2.356578468	3.252235677	2.835614569	2.731409254	2.034345312	2.870714192	2.510567672	2.655494757	3.629409306	2.720199068	2.168458581	2.211574683	3.343443721
CLDN8	3.750399278	4.061802659	3.094389619	2.937912182	2.378773569	2.581582066	3.824512638	-3.559237289	-4.488846045	-5.735434078	-0.741793099	-0.325275561	-3.749952104	1.739360863	0.113433472	-1.279459791	-1.190323776	-0.494090796	-1.429931887	-0.542463726	-0.286939369	-2.583709504	-0.125698506	1.156084634	-1.943058726	-1.536603361	-2.668981041	-2.392881661
CLDND2	-1.626884521	-0.45836546	-1.300134025	-0.484190642	-1.284047589	-2.454663085	-2.754947605	0.48437965	1.958153416	-0.302193815	0.068325708	-0.885494901	0.821712777	-1.642115543	-1.19102239	0.671771059	-0.08425846	0.206008774	0.87863096	-0.553826103	0.622929426	0.720161759	-0.267622742	-0.051263189	0.755712168	0.458757461	-2.243240825	-1.214982464
CLEC10A	1.72077532	3.729749692	2.024445737	2.178838119	4.012015573	4.410472587	2.734130054	1.446032025	4.980107063	4.292134544	4.348398713	5.144847617	3.643326954	6.393069396	5.64156757	6.594418106	6.077806116	5.086836888	4.872131259	5.903721461	5.591226638	4.702694701	6.49546395	5.294976419	4.754782186	4.864361778	4.613169157	2.715625643
CLEC12A	-0.124407263	0.706426284	0.940289004	0.448339926	-0.866013198	0.714893931	0.700497087	4.24865251	4.498264356	3.619348933	4.875723508	4.347052706	3.90784928	4.533835658	4.699035231	5.184819112	4.534985701	5.205258029	5.287205234	5.550527296	4.596897596	4.440609569	4.908343691	4.350995586	3.87784171	4.079871152	3.292554055	0.8903233
CLEC12B	2.037330026	2.373606915	1.453582538	1.797067584	1.024076889	1.555058015	2.081842712	0.392521168	1.777402178	0.748793118	0.788957269	-0.250957118	0.31900264	1.510479417	0.456738983	0.851310701	-0.116819206	1.372726497	1.367529112	0.884945333	0.824095007	-0.007930204	0.294970183	1.398726042	0.006899058	0.67601715	-0.262781096	-0.094628415
CLEC17A	-1.577424964	-2.008495775	-0.681327715	-1.030864434	-0.889350223	-1.230937909	-2.158319852	2.303245793	1.481693449	0.720285968	0.796787159	1.919793673	0.483070352	-0.333221774	-0.220312438	0.836212682	0.490456114	1.781162687	1.11839049	0.56046375	0.633990739	0.795953257	0.335543374	-0.763931233	1.018330498	1.151280812	-0.569553437	-0.786222385
CLEC18A	-0.477029309	-1.264021732	0.613434378	-0.47953238	0.002697819	-1.69055458	-0.729537829	0.762614136	1.80106462	0.161734367	-1.65835069	0.236840199	0.408543936	0.061418553	0.665265255	0.965103468	-0.224907418	0.793825951	0.575743926	0.444336042	0.414091287	0.460002105	0.110752029	0.617199164	1.727163878	0.260238915	-2.477050036	0.735298984
CLEC1A	1.024149381	1.545514413	2.092308611	2.13066774	2.00098227	1.719749242	0.893668341	2.084306455	3.316469659	2.413699651	2.831218366	2.671653323	2.612836764	2.613071955	2.120535344	2.786993097	2.417680194	2.436807624	2.287594934	2.536349774	2.715356546	2.576533056	2.628285794	2.849966116	2.815979138	2.858159391	2.195398068	2.376573383
CLEC1B	-1.605787137	-2.065136957	-1.98346518	-1.436154897	-0.29405238	-2.133955808	-2.734595925	0.715695395	1.838015004	0.305980424	-0.526870034	0.022295529	0.516379582	0.75140819	-0.041466484	1.426341958	0.747121137	2.207271067	1.333195237	1.276510328	0.479319267	0.293664629	0.763091355	1.03854515	0.897069	0.309900721	-0.505571949	-1.329972184
CLEC2A	5.585445995	5.220503881	5.11652194	5.860639584	4.403948287	4.85807925	5.264049291	-3.644571272	-4.553372613	1.383032677	-4.994285595	-1.381880172	-0.022896926	3.086818602	1.21380471	1.475870915	-3.416706189	-0.389682902	-1.313006294	-0.467799692	-2.754058898	-2.750673576	-0.572714884	2.6081785	-0.434517011	0.143526848	1.306218504	2.253958747
CLEC2D	3.057145396	2.522457409	3.429951001	2.889677339	2.105101469	3.519779142	2.877143087	7.263933258	6.732184685	6.304404994	7.172233111	5.61019402	5.90076747	4.72503603	5.317750045	6.737299991	5.98820513	7.230302658	7.040462845	6.118855139	6.484016329	6.063767302	5.751556843	6.260190098	6.788653208	6.497537154	5.39031441	4.262923562
CLEC3B	5.404976832	6.619062907	6.45862875	7.347492939	7.862637668	6.916473274	6.522385772	-0.015245569	0.559884653	0.506403715	2.099276047	0.125392712	1.382742531	7.041183904	2.404498516	2.53739934	2.60058006	2.905978304	1.838636015	1.961338332	1.273068423	1.827160887	5.728154808	4.568518963	0.423701384	0.484172659	0.734488974	2.882307113
CLEC4A	1.221187717	2.241454418	1.699367222	2.26696649	1.533379845	2.237225086	0.720641197	3.528088207	3.938060985	3.692321284	4.60640142	4.216553751	3.360067118	3.297940076	3.891534723	3.987400385	4.748727121	4.477535984	4.936320487	4.434203862	5.10144128	4.678837877	4.553540447	3.397626194	3.939710212	4.873162385	4.454354301	2.640141544
CLEC4C	-1.531480768	-1.617511396	-1.439555837	-2.538921344	-0.956391616	-0.837563421	-3.44125479	-0.682824508	0.654792757	0.935752631	-1.726748385	0.570961417	1.686256636	2.501277337	1.164954346	1.140265172	1.563475404	0.401690102	1.684869151	2.239845009	1.504152601	1.326720683	2.569525817	1.462196811	1.113467582	0.026456714	0.66276876	-0.632570114
CLEC4D	-6.532696457	-1.892530535	-3.592213189	-2.152174467	-1.169410832	-2.112980063	-6.084563649	3.372230792	4.33452709	4.062727592	5.032062071	3.441081928	3.557585045	2.19209367	2.978980283	2.835862515	3.256290445	4.018335239	3.378437986	3.357409785	4.770524784	4.478603881	4.132486551	1.97051809	3.978004861	5.16045391	3.147866168	-0.23959707
CLEC4E	-1.021445628	0.291465166	0.413847058	0.100432529	0.211253232	-0.560744408	-0.113146979	5.909895892	6.202722433	5.999905541	7.411567533	5.677617007	5.73734111	4.395818541	5.275142513	6.033930463	5.245097031	6.186111888	5.731616812	6.389995133	6.31115234	6.117432916	6.328257989	5.009294272	5.882643628	6.981201495	5.818347254	2.658047629
CLEC5A	2.668883848	2.639667806	2.243401182	1.308064536	1.660325397	2.069489068	2.090269163	6.425251315	6.259147634	5.199018403	5.201671899	6.207561369	6.509055626	4.408238943	4.280573987	4.186817986	5.464470363	5.318487998	4.373970115	6.120144353	6.431840822	6.297498174	6.107328976	3.549922663	6.190104976	5.590741354	5.600435161	5.520968172
CLEC6A	-6.532696457	-3.31735281	-3.804594139	-5.223995956	-2.259487318	-4.999390449	-6.084563649	1.73661909	3.501367494	3.635523794	4.709231453	3.731750302	3.69443267	2.411740005	3.384263165	3.637503594	3.031412011	4.286211534	3.374376778	4.669495805	5.070084875	3.309721688	4.952145736	2.306430444	4.142875262	4.210230818	3.766739097	-2.392881661
CLEC7A	3.376722046	3.264866239	2.847714009	2.500982461	2.405099489	4.085388785	2.74578086	6.309188649	6.884831153	6.574124778	7.296854151	6.478203665	6.317239341	5.824751263	7.075565681	6.97447135	7.245147851	6.970146083	7.603181638	6.825744843	7.159694063	6.733092954	6.915592936	6.905572071	6.149632549	7.002590727	6.959972314	5.610974653
CLEC9A	-2.120758464	-0.731391826	-0.332231036	-1.053514937	-2.259487318	0.034898485	-1.002718234	0.202954144	0.686735339	1.870284322	3.245435707	1.17798384	0.739408943	2.401543908	0.576943217	3.058440366	1.695047172	1.767661501	2.575103605	2.613498565	1.852170982	1.700351182	2.483186414	1.7600045	1.624069594	1.549377676	1.166489183	-0.464642154
CLECL1	-0.968819601	-2.406316263	-2.595793023	-1.073461775	-2.259487318	-0.480135255	-2.641272028	0.637007226	-0.107100575	1.826952855	1.022271071	1.160099112	1.192723059	1.852164176	0.350914878	1.335489684	1.723850224	1.856537724	2.203091077	0.560733548	0.610903318	1.034253895	2.009132452	-0.007911706	0.669878829	1.034855881	-0.179292412	-0.03958337
CLHC1	1.864788252	2.694179134	2.553421667	2.269971331	2.126025201	2.185785022	2.047969617	0.906204058	1.858162365	1.775490949	1.54911117	1.615599619	0.351673801	1.29050697	1.725039965	1.37334287	1.239536163	1.454507673	1.051004088	1.253343007	1.081379602	0.965294242	2.090688376	1.781762824	1.513924677	1.363573652	1.190199804	1.980865531
CLIC2	3.298084924	4.607775864	4.745100427	5.216508009	5.273928954	4.683746996	4.591811803	5.538482364	4.770384834	5.539086194	6.093749099	5.035366631	5.534262307	6.448286428	5.755204792	5.848796403	5.434726636	6.122617324	6.174916616	5.845464755	5.875996955	5.455919674	6.282742615	5.754889646	5.447261075	5.522359527	5.648071071	4.812619164
CLIC3	4.829743842	4.552832418	3.985172839	4.34586949	5.107401432	4.417533625	4.50609634	2.425196375	2.734998259	4.986552356	0.926584854	2.831490146	4.283344303	3.842427337	4.818282519	3.572074176	2.021369351	2.695074579	3.206396763	3.220378776	3.659621913	3.57047029	3.474130684	3.560865064	3.831410493	3.280311302	5.191308298	4.140165983
CLIC5	1.35844823	3.604624348	3.062585119	3.244274408	3.399000726	2.310597106	2.76271843	3.669823984	3.741498912	3.949604148	4.350766274	3.752467243	4.339372709	2.667215157	2.975078541	4.044909788	3.646661243	4.021979004	3.959098173	2.980082538	3.867599791	3.71804298	3.381044055	2.606655867	4.129749741	3.752506994	2.486633073	2.120296417
CLIC6	2.774457218	2.272267446	1.982687121	1.646100097	2.383257386	3.287819753	1.767858761	3.265008223	2.576497787	2.780035347	3.271337818	3.328481651	2.813480768	4.215447201	2.269198315	3.433164982	3.114786003	3.955884183	2.144556464	3.642365117	3.234500193	4.421803462	3.499884902	3.531562053	3.329536809	2.679803372	2.779606754	2.337277209
CLIP4	7.042748104	6.771081505	7.122821397	6.69427967	5.906212764	6.616441676	6.800738534	5.854211441	6.007601903	6.236436625	5.926318188	5.251439241	5.712547781	6.524108299	5.944176688	6.01343298	5.358594977	5.851577824	5.815906797	5.771463037	5.801842622	5.405504326	5.802667435	6.226951504	5.805206546	5.991591792	6.306470612	5.668700855
CLMN	3.744180546	5.223042422	5.278887703	5.025383895	3.248973931	4.022389875	4.166284905	4.983868557	5.582029083	5.167548525	5.274523273	5.505317538	5.050520274	4.811289636	4.902469265	5.251911186	5.541176409	5.318548843	5.392421799	5.850189118	5.858526124	5.869119553	6.061886106	4.680021656	5.441580741	5.755010043	4.78105665	4.425324207
CLNK	1.023608295	1.383061391	1.599230514	0.889555541	1.098249534	1.228353688	1.108513135	1.566075358	2.278027135	1.602012563	2.629989771	1.89780381	1.779693945	1.914596413	1.298720985	3.200324245	1.970944199	2.030562338	2.60631762	2.281779917	2.057535472	2.38767376	2.208263195	2.682215155	2.658053893	1.928353945	1.882445508	0.328099859
CLPB	3.461815467	3.563847275	3.195646825	3.588427597	4.274577932	3.85781006	3.465217902	4.550527097	4.317370387	4.254624386	4.644826786	4.906821647	4.485877826	4.417129549	4.685576411	4.595606345	4.845437909	4.780998877	4.624394944	4.640248627	4.719531919	4.798252529	4.779879546	4.318001066	4.292285117	4.815808922	4.372678539	4.191004859
CLSPN	2.474922469	1.769601529	1.94355833	1.31382466	3.021783674	1.983218501	2.358120744	4.495095034	4.417141705	4.062021177	3.647407158	4.189092055	4.061445352	3.252300168	2.303232327	3.295188131	3.270357416	3.863513869	3.380514873	3.584636495	3.654179512	3.895116518	3.413717188	3.102264534	4.120006582	3.839049606	3.888797057	2.761844968
CLSTN2	4.545523543	5.402635957	5.660259425	5.52691775	5.787977211	3.930319329	4.522450194	0.585443017	0.256256916	-0.128556398	-0.178681008	0.544613203	0.01614683	3.05816797	1.418261242	1.340972273	1.866150145	0.752166496	0.274883561	1.007607394	0.573295785	1.082655692	1.180980968	1.637688306	0.693926892	0.453725847	-0.545999394	4.49434313
CLSTN3	3.740020302	3.728743874	3.806584601	3.775647839	4.377047211	4.757747318	4.052130743	5.615678876	5.851358858	4.856664499	5.483828449	5.664272819	5.6619816	5.086980067	5.561620026	6.049936867	5.607420824	4.904675987	5.257507966	5.329012481	4.566787251	5.872055698	5.341577138	5.302223502	5.872096692	5.52151955	3.881660034	4.398241812
CLTB	7.788230051	7.462257336	7.151455275	7.453396606	7.810551298	7.725404735	7.342391769	5.895411852	5.318031605	7.248667703	5.037505412	6.197192412	6.868858417	6.939167925	7.183720189	5.8968631	5.381864297	5.290600653	5.64975173	5.908055224	5.813305011	6.636915449	6.245087442	6.682607698	6.055156331	6.472260678	7.517584114	6.961019715
CLVS1	1.644111158	-0.067381008	1.489216849	0.996396587	0.118753566	0.39053808	0.675579491	-1.060932945	-0.143561197	-1.383138676	-0.721266865	-0.349001726	-0.609608969	0.097770433	-0.021592739	-0.366625131	-1.370168225	-1.745547135	-1.507624339	-0.294549678	-0.83170791	-1.871659876	-0.732775198	0.034199301	-0.343722613	-0.028546615	0.601335625	0.804276745
CMA1	1.413434193	3.207360105	0.759756205	2.307822136	2.140574921	3.996762962	2.496321053	0.61808752	-1.371554668	1.568208922	-0.312749159	0.197718559	-0.932649582	3.117623646	1.720139915	1.230895607	2.012364685	1.994089893	1.163176313	2.368480081	-0.772062328	0.990446529	1.365706795	2.467251219	0.120522249	-0.006516361	1.926193576	0.130129559
CMBL	2.609645721	3.007144062	3.943805102	3.941182694	4.515210039	2.680781767	3.25145779	1.33258645	2.475303222	1.422363619	2.040141567	2.258228205	2.054530054	2.40001336	0.781399933	1.833816901	2.392413546	1.338923166	0.868769698	1.725543066	1.705051118	1.582211496	2.025216108	1.627808824	1.789557509	1.603570088	1.072697044	3.177464787
CMIP	4.919879458	4.628464689	4.769724153	4.933405196	5.04530554	5.143704297	4.964680906	6.379358009	7.025625449	6.597918827	6.172035129	6.721908392	6.949877926	5.561120333	5.303566666	5.964534532	5.706042293	5.580529255	5.189194048	5.769447897	5.847002223	6.841623993	5.849961093	5.604510398	6.800424842	6.733666019	6.35721503	5.270414658
CMKLR1	3.068041802	3.865337645	3.644914346	4.273642172	4.389313417	4.549142723	3.920146915	5.171300956	6.682986056	6.055528428	7.230958164	6.556031097	6.174799258	6.219938759	6.710105284	7.0735222	6.906969342	7.263618364	7.427857445	7.454916742	6.884954065	6.847281097	7.467906949	6.611673226	6.204835038	6.711028049	5.654153256	5.405933433
CMPK2	1.380255201	1.389465582	1.553299292	0.815004654	3.28122385	2.172893606	1.205744412	6.009499343	5.795382973	6.90359003	5.732747261	5.848463505	6.841216456	5.0951743	5.22560246	5.472665178	5.082768217	6.941159412	6.556783686	5.375914003	6.222974743	6.653197598	6.149047011	6.864032716	6.711318508	6.745183788	6.274605659	3.190814064
CMTM1	-1.294502104	-0.902981253	-0.394473031	-2.137214772	-2.259487318	-0.25552305	-0.643219238	0.514229987	1.862669595	0.333513954	-0.146014688	-0.194354222	-0.073484267	-0.167263657	-0.146890446	0.38904162	0.735670221	0.660772656	1.011541615	0.338483458	0.164918843	0.573758423	0.534923239	0.489481321	0.712377147	0.570630282	-0.579770787	0.316194882
[truncated: 4,942 more rows]
