# Supplementary material for: Identification of molecular mechanisms causing skin lesions of cutaneous leishmaniasis using weighted gene coexpression network analysis (WGCNA)
Source: Sci Rep. 2023 Jun 17;13:9836. doi: 10.1038/s41598-023-35868-0 (PMC10276835; doi:10.1038/s41598-023-35868-0)
Supplement: Supplementary file 22 — Supplementary Information 22. [file 41598_2023_35868_MOESM22_ESM.csv]

	x
1	A1BG
2	AADAT
3	AAMDC
4	AC023908.1
5	AC084219.2
6	AC240274.1
7	ACE
8	ACOT1
9	ACOX2
10	ACTG2
11	ACTR3B
12	ADAM12
13	ADAM33
14	ADAMTS12
15	ADAMTS2
16	ADCY5
17	ADCY6
18	ADGRA3
19	ADGRB2
20	AKR1C3
21	ALAD
22	ALDH6A1
23	ALPK2
24	ANGPTL1
25	ANGPTL2
26	AOC3
27	AQP1
28	ARHGEF10
29	ARHGEF33
30	ARMC9
31	ARNTL2
32	ARSJ
33	ASL
34	ASPH
35	ATP8B2
36	AZIN2
37	B4GAT1
38	BAK1
39	BEND7
40	BHMT2
41	BICC1
42	BMP1
43	BMX
44	BNC2
45	C11orf45
46	C16orf45
47	C1orf115
48	C1QTNF2
49	C1QTNF3
50	C1QTNF3-AMACR
51	C1QTNF5
52	C1QTNF6
53	C1R
54	C1S
55	C2orf88
56	C6orf25
57	C8orf34
58	CALU
59	CATSPERB
60	CCDC171
61	CCDC3
62	CCDC80
63	CD34
64	CDC45
65	CDH11
66	CDKN1C
67	CEP112
68	CGNL1
69	CHAC2
70	CHCHD6
71	CHPF
72	CILP
73	CIRBP
74	CLDN5
75	CLSTN2
76	CMTM3
77	CNN1
78	COL3A1
79	COL5A1
80	COL5A2
81	COL6A3
82	COMP
83	COPZ2
84	COQ7
85	COX7A1
86	CPXM1
87	CRIP2
88	CRISPLD1
89	CRISPLD2
90	CSPG4P11
91	CYBRD1
92	CYP24A1
93	DBN1
94	DBP
95	DCUN1D4
96	DCXR
97	DDX25
98	DDX58
99	DDX60
100	DENND2A
101	DIP2C
102	DIXDC1
103	DLC1
104	DNAH9
105	DNM1
106	DOK6
107	DPYSL4
108	DYNC2H1
109	DYRK2
110	EBF1
111	EBF2
112	EBF3
113	ECM2
114	EEF2K
115	EFEMP1
116	EFHD1
117	ELN
118	EMILIN1
119	ENAM
120	ENOX1
121	ENPP5
122	EPDR1
123	EPHB2
124	EPS8
125	ERO1A
126	ETV7
127	EVA1B
128	FAM101A
129	FAM131B
130	FAM13A
131	FAM13C
132	FAM153B
133	FAM153C
134	FAM162B
135	FAM173A
136	FAM198B
137	FAM69B
138	FAP
139	FAXC
140	FBLN1
141	FBLN5
142	FBXO17
143	FGF1
144	FHL1
145	FHL5
146	FHOD3
147	FIBIN
148	FKBP10
149	FKBP9
150	FLNC
151	FN1
152	FREM1
153	FRMD4A
154	FRZB
155	FZD4
156	FZD7
157	FZD8
158	GABRB3
159	GALNT10
160	GALNT12
161	GAPT
162	GATA3
163	GFPT2
164	GNA15
165	GPAM
166	GPC3
167	GPR176
168	GPRASP1
169	GPX7
170	GREM1
171	GRIN3B
172	GSDMB
173	GSTM5
174	GUCY1A3
175	GUCY1B3
176	HELZ2
177	HERC6
178	HHIPL1
179	HIBADH
180	HMCN2
181	HOGA1
182	HOXC9
183	HSPB2
184	HTR2A
185	HTRA3
186	HUNK
187	IER5L
188	IFI27L2
189	IFI44
190	IFI44L
191	IFI6
192	IFIT1
193	IFIT3
194	IGF2
195	IGFBP4
196	IGFBP6
197	IGSF1
198	IGSF10
199	IL11RA
200	IL12RB2
201	INHBB
202	INMT
203	ISG15
204	ISG20
205	ISM1
206	ISY1-RAB43
207	ISYNA1
208	ITGBL1
209	ITSN1
210	JRK
211	KANK2
212	KCNAB1
213	KCNJ15
214	KCNK2
215	KCNMB4
216	KCTD14
217	KIF26A
218	KLHL23
219	KLHL4
220	L2HGDH
221	LAMA2
222	LAMB1
223	LAMB2
224	LDB2
225	LEF1
226	LGI4
227	LGMN
228	LIMS2
229	LMOD1
230	LOXL1
231	LOXL4
232	LPL
233	LRP3
234	LRRC15
235	LRRC17
236	LRRC2
237	LRRC61
238	LSAMP
239	LYVE1
240	MAP1B
241	MAP4K3
242	MTARC1
243	MTARC2
244	MEIS3
245	MELTF
246	MEOX2
247	MFAP2
248	MFAP4
249	MFAP5
250	MGP
251	MICU3
252	MKX
253	MMP2
254	MPDZ
255	MPP2
256	MSRB3
257	MSX1
258	MTMR7
259	MUC1
260	MX1
261	MYH10
262	NAGS
263	NDUFC2-KCTD14
264	NEGR1
265	NEK11
266	NEK6
267	NEURL1B
268	NID2
269	NNMT
270	NOSTRIN
271	NOX4
272	NPR1
273	NPTX2
274	NTN4
275	NUAK1
276	NUDT11
277	NXPH3
278	OAS1
279	OAS3
280	OBSL1
281	OGN
282	OLFML2B
283	OMD
284	OR2A7
285	OSR2
286	OTUD7B
287	P3H1
288	P4HA3
289	PAMR1
290	PAPSS2
291	PARD3B
292	PARP9
293	PCDHB15
294	PCLO
295	PDE2A
296	PDE5A
297	PDGFD
298	PDGFRA
299	PDGFRL
300	PDK2
301	PDLIM2
302	PDLIM3
303	PDXP
304	PEMT
305	PGM1
306	PHLDB1
307	PHYH
308	PIGZ
309	PKDCC
310	PLAC9
311	PLCB4
312	PLCG2
313	PLLP
314	PLOD1
315	PLPP1
316	PLPP3
317	PLSCR4
318	PLXDC1
319	PM20D2
320	PNMAL2
321	PODN
322	PPARG
323	PPARGC1A
324	PPP1R12B
325	PPP1R1A
326	PRICKLE1
327	PRRX1
328	PRSS23
329	PRX
330	PSD
331	PTGIS
332	PTH1R
333	PTP4A3
334	PTPRD
335	PTRF
336	PYGB
337	RAB42
338	RAB6B
339	RABAC1
340	RAI2
341	RASL11A
342	RASSF9
343	RBMS3
344	RCN1
345	RCN3
346	RERG
347	RGMA
348	RGS1
349	RGS16
350	RGS5
351	RHOBTB3
352	RNF150
353	ROR1
354	RORB
355	RP11-307N16.6
356	RP11-903H12.5
357	RP5-877J2.1
358	RPL23AP7
359	RSPO1
360	RUNX1T1
361	RUNX2
362	S1PR1
363	SALL2
364	SAMD9
365	SCCPDH
366	SCG2
367	SDPR
368	SEC16B
369	SELENBP1
370	SEMA3D
371	SERPINB1
372	SERPINE2
373	SERPINH1
374	SGCD
375	SH2D5
376	SH3PXD2B
377	SHF
378	SIX1
379	SLC12A2
380	SLC13A3
381	SLC22A17
382	SLC25A28
383	SLC40A1
384	SLC43A1
385	SLC7A2
386	SLIT3
387	SLITRK5
388	SMAD9
389	SMARCA1
390	SMARCA2
391	SMIM10
392	SMO
393	SMOC2
394	SNCA
395	SNCAIP
396	SORBS1
397	SORBS2
398	SPATA7
399	SPOCK1
400	SRCIN1
401	SSC5D
402	SSPN
403	STMN2
404	STUM
405	SULF2
406	SVEP1
407	SYBU
408	SYNPO2
409	SYTL4
410	TBX15
411	TBX18
412	TCEAL3
413	TET1
414	TGFB3
415	TGFBR1
416	THRA
417	TIMP3
418	TINAGL1
419	TLE2
420	TLL1
421	TLN2
422	TMEM100
423	TMEM119
424	TMEM171
425	TMEM204
426	TMEM213
427	TMEM266
428	TMEM8B
429	TNS2
430	TRAM1
431	TRPC1
432	TRPV6
433	TSPAN12
434	TSR2
435	TTLL9
436	TUB
437	UCHL1
438	UNC119B
439	USP18
440	VCAN
441	VEPH1
442	VIT
443	WDFY2
444	WIPI1
445	WISP2
446	YIF1B
447	ZBED6CL
448	ZBTB47
449	ZDHHC1
450	ZFHX4
451	ZNF214
452	ZNF256
453	ZNF30
454	ZNF391
455	ZNF423
456	ZNF878
