# Supplementary material for: Identification of molecular mechanisms causing skin lesions of cutaneous leishmaniasis using weighted gene coexpression network analysis (WGCNA)
Source: Sci Rep. 2023 Jun 17;13:9836. doi: 10.1038/s41598-023-35868-0 (PMC10276835; doi:10.1038/s41598-023-35868-0)
Supplement: Supplementary file 23 — Supplementary Information 23. [file 41598_2023_35868_MOESM23_ESM.xlsx]

## Sheet: Table S2-TopHits-C - Copy
geneID	logFC	adj.P.Val
A1BG	1.06156	0.00279015
AADAT	-1.04321	0.00406276
AAMDC	-1.39764	3.49865e-08
AC023908.1	1.91361	0.000161284
AC084219.2	-1.30147	0.0114332
AC240274.1	-1.1008	0.00142742
ACE	1.08181	0.000714449
ACOT1	-1.51304	3.75717e-05
ACOX2	-1.57524	1.12517e-05
ACTG2	-1.91079	0.00377323
ACTR3B	-0.846715	6.55554e-05
ADAM12	2.89506	0.000132656
ADAM33	-1.00127	0.00623452
ADAMTS12	1.03485	0.0079261
ADAMTS2	2.28097	3.25174e-08
ADCY5	-3.02998	8.16192e-11
ADCY6	-1.84628	4.00923e-08
ADGRA3	-1.18454	6.4643e-07
ADGRB2	-1.29366	0.0011556
AKR1C3	-3.00725	3.13606e-07
ALAD	-1.24989	1.18436e-07
ALDH6A1	-1.36527	1.60299e-07
ALPK2	1.63302	0.0058244
ANGPTL1	-2.10404	4.4482e-05
ANGPTL2	1.04221	0.000169857
AOC3	-2.45614	2.92179e-07
AQP1	-1.48598	0.00601322
ARHGEF10	-1.56916	9.50686e-08
ARHGEF33	-1.06851	0.0155873
ARMC9	0.815086	0.0022699
ARNTL2	1.2263	2.63804e-05
ARSJ	0.913376	0.00422189
ASL	0.811657	2.76089e-06
ASPH	-1.15366	1.90438e-05
ATP8B2	0.88011	0.000130475
AZIN2	0.838217	0.00634358
B4GAT1	-1.05692	4.03843e-06
BAK1	1.42551	9.27846e-08
BEND7	-2.16083	1.79899e-09
BHMT2	-2.29193	2.0258e-06
BICC1	0.93478	0.0009951
BMP1	1.78015	2.5562e-07
BMX	-1.52547	3.28324e-05
BNC2	-0.876234	0.029056
C11orf45	-1.80866	1.06062e-05
C16orf45	-1.22155	5.46034e-05
C1orf115	-2.72227	3.52595e-10
C1QTNF2	-1.00102	0.00117457
C1QTNF3	-1.70132	0.0113156
C1QTNF3-AMACR	-1.7124	0.0381116
C1QTNF5	1.27505	0.0377797
C1QTNF6	1.70432	4.85514e-05
C1R	0.969416	0.000301207
C1S	1.33497	1.94098e-06
C2orf88	-1.23205	3.11783e-06
C6orf25	-0.89953	0.00146512
C8orf34	-1.3794	4.0795e-07
CALU	1.1338	6.8577e-06
CATSPERB	0.864658	0.00720606
CCDC171	-1.25097	9.16027e-06
CCDC3	-1.56796	5.36363e-08
CCDC80	-2.3883	0.000721524
CD34	-2.10923	3.58499e-07
CDC45	1.57851	1.59902e-05
CDH11	1.15916	0.0109908
CDKN1C	-1.03371	0.00547639
CEP112	-0.850851	0.000120454
CGNL1	-2.77899	1.17552e-09
CHAC2	1.06825	0.00156333
CHCHD6	-1.52487	2.07531e-06
CHPF	1.03542	0.00565796
CILP	-4.97001	1.66513e-06
CIRBP	-0.912482	3.87863e-07
CLDN5	-1.1223	4.70165e-05
CLSTN2	-3.96898	8.99318e-11
CMTM3	1.19533	6.56109e-05
CNN1	-1.64385	0.000221227
COL3A1	0.931303	0.0449265
COL5A1	0.960568	0.023604
COL5A2	1.87762	2.64697e-05
COL6A3	1.40802	3.28136e-05
COMP	-1.36185	0.0498979
COPZ2	-1.3136	0.00279231
COQ7	-0.898785	9.80234e-05
COX7A1	-1.41826	2.04886e-05
CPXM1	3.16087	2.88309e-06
CRIP2	-1.02147	0.000278397
CRISPLD1	-1.98216	3.01678e-05
CRISPLD2	2.14324	3.32714e-11
CSPG4P11	-1.22133	1.81064e-05
CYBRD1	-1.86244	1.22662e-05
CYP24A1	2.95117	0.00595088
DBN1	-0.842496	0.00857187
DBP	-0.846458	0.0106527
DCUN1D4	-0.853974	2.41575e-06
DCXR	-0.851884	8.4459e-05
DDX25	-1.35146	6.54542e-06
DDX58	1.29677	2.62144e-06
DDX60	1.6767	3.1574e-06
DENND2A	-1.09783	2.58351e-05
DIP2C	-1.18213	5.58305e-06
DIXDC1	-1.10941	1.92361e-05
DLC1	-1.00358	0.000606729
DNAH9	-1.41794	0.000249192
DNM1	-1.09876	0.000191794
DOK6	-1.08427	0.00587067
DPYSL4	1.57451	0.000830084
DYNC2H1	-1.03338	2.80419e-05
DYRK2	0.83439	4.24982e-06
EBF1	-1.50839	1.42747e-05
EBF2	-1.22686	0.00285047
EBF3	-0.979278	0.000865902
ECM2	-2.20912	0.00118923
EEF2K	-2.06917	6.38253e-12
EFEMP1	-1.92321	0.000760859
EFHD1	-1.68635	3.84933e-07
ELN	-2.20615	3.32563e-06
EMILIN1	2.24403	2.59932e-07
ENAM	2.31985	0.000130147
ENOX1	0.97496	0.00274578
ENPP5	-1.97077	2.76951e-07
EPDR1	-1.35611	0.00172755
EPHB2	1.1388	0.00405948
EPS8	-0.82075	0.00809359
ERO1A	1.81441	3.89969e-07
ETV7	0.96569	0.0210993
EVA1B	1.50187	8.07147e-06
FAM101A	1.84208	0.00223115
FAM131B	0.903422	0.00463208
FAM13A	-1.39882	3.41813e-08
FAM13C	-2.16185	1.10949e-05
FAM153B	-2.2474	4.59786e-09
FAM153C	-0.934232	0.0106034
FAM162B	-0.928525	0.0487692
FAM173A	0.978406	2.86773e-05
FAM198B	0.800572	0.0114543
FAM69B	-0.978261	0.00109163
FAP	2.71833	5.49856e-07
FAXC	-2.23575	1.38901e-08
FBLN1	-1.95064	0.000574978
FBLN5	-1.37291	6.99447e-05
FBXO17	-1.76621	3.41643e-09
FGF1	-1.82848	8.04632e-05
FHL1	-3.74586	1.6767e-08
FHL5	-2.10989	0.000654654
FHOD3	-1.56777	6.72146e-05
FIBIN	-1.41825	0.0274037
FKBP10	1.08386	0.0060115
FKBP9	-1.16032	0.00171714
FLNC	-1.1234	0.0121672
FN1	2.59399	4.36186e-08
FREM1	-1.83073	3.80982e-05
FRMD4A	-0.917115	2.69712e-06
FRZB	-3.86838	6.92027e-10
FZD4	-2.07418	7.8174e-08
FZD7	-2.1933	9.28023e-07
FZD8	-2.14498	7.29514e-09
GABRB3	-1.20781	0.000872019
GALNT10	1.00218	7.97146e-05
GALNT12	-1.12843	0.00198342
GAPT	1.54614	1.68893e-05
GATA3	-2.83759	3.10465e-11
GFPT2	1.24625	0.000266549
GNA15	1.05089	8.2612e-05
GPAM	-4.43394	5.12048e-13
GPC3	-3.61482	5.68951e-06
GPR176	2.04882	7.6996e-06
GPRASP1	-1.84425	2.05075e-09
GPX7	1.07779	0.0154797
GREM1	2.80432	8.10878e-07
GRIN3B	1.39907	0.00526573
GSDMB	1.15706	0.0159826
GSTM5	-2.93549	4.09257e-08
GUCY1A3	0.954961	0.00623422
GUCY1B3	1.15995	9.6137e-05
HELZ2	2.45148	6.97049e-08
HERC6	2.69123	5.90818e-06
HHIPL1	1.05708	0.00584794
HIBADH	-0.86845	2.55165e-05
HMCN2	-1.85762	5.72388e-05
HOGA1	-0.984857	0.000134184
HOXC9	-1.23878	0.000874976
HSPB2	-1.5469	0.000106719
HTR2A	1.16566	0.0291246
HTRA3	1.64816	0.00607381
HUNK	-1.41467	1.04848e-07
IER5L	1.11988	0.000520085
IFI27L2	0.878856	0.000120454
IFI44	2.8722	1.35822e-09
IFI44L	3.6168	2.92598e-08
IFI6	4.33958	3.73203e-11
IFIT1	1.74352	4.97133e-05
IFIT3	3.90958	3.09318e-10
IGF2	-1.76312	0.00287959
IGFBP4	1.23414	0.00102485
IGFBP6	-3.35343	1.15749e-07
IGSF1	-1.24065	2.5281e-05
IGSF10	-3.47445	1.35316e-07
IL11RA	-1.8056	2.79826e-06
IL12RB2	3.38643	1.95766e-05
INHBB	-3.34575	8.82315e-13
INMT	-1.40483	5.24421e-06
ISG15	4.69491	3.82745e-07
ISG20	4.70272	5.91949e-10
ISM1	-2.87066	1.72774e-07
ISY1-RAB43	0.84244	0.00340264
ISYNA1	-1.15563	4.99139e-05
ITGBL1	-4.47419	6.26467e-06
ITSN1	-1.13126	4.0142e-05
JRK	-0.866783	1.82695e-05
KANK2	-1.31578	6.62224e-05
KCNAB1	-1.4674	1.45902e-06
KCNJ15	2.70874	4.47571e-08
KCNK2	-1.80308	0.00335682
KCNMB4	-1.93753	3.07014e-05
KCTD14	2.21935	0.0140559
KIF26A	-1.15141	0.000227594
KLHL23	-0.839664	0.00385372
KLHL4	-1.22391	0.0213496
L2HGDH	-0.911778	7.53584e-05
LAMA2	-1.16566	0.0152866
LAMB1	0.871068	3.58068e-05
LAMB2	-1.08858	0.000212124
LDB2	-0.956973	0.0183187
LEF1	1.05951	0.000812034
LGI4	-1.21865	0.000126603
LGMN	1.46927	3.15541e-06
LIMS2	-1.6367	1.26085e-06
LMOD1	-2.90341	6.11271e-07
LOXL1	1.13719	0.00147602
LOXL4	-1.10984	3.37122e-05
LPL	-4.26435	4.2928e-08
LRP3	-0.987646	0.0221297
LRRC15	1.24792	0.0310236
LRRC17	-2.2907	0.00251856
LRRC2	-1.11962	0.000798221
LRRC61	1.51457	5.34573e-07
LSAMP	-1.07109	0.00015264
LYVE1	-2.79805	3.0674e-07
MAP1B	-1.42417	3.01105e-06
MAP4K3	-1.1569	5.41991e-08
MEIS3	1.07881	0.00936143
MELTF	-1.80007	1.79101e-07
MEOX2	-2.17157	2.72199e-07
MFAP2	1.30814	0.00817418
MFAP4	-2.9223	8.68071e-05
MFAP5	-1.94219	0.0237917
MGP	-2.47856	2.43654e-06
MICU3	-1.5387	1.93221e-05
MKX	-0.868296	0.0465841
MMP2	1.83206	2.90506e-07
MPDZ	-1.31521	2.41716e-05
MPP2	-1.48946	9.97865e-05
MSRB3	-0.846174	0.01742
MSX1	-1.08105	0.000121049
MTARC1	-4.04925	1.3819e-10
MTARC2	-1.64452	4.71605e-06
MTMR7	-0.876399	0.000288284
MUC1	3.18255	0.000371459
MX1	2.79743	2.87293e-08
MYH10	-1.01784	0.00110093
NAGS	1.89515	0.00010895
NDUFC2-KCTD14	2.23024	0.0041974
NEGR1	-2.31238	2.65023e-05
NEK11	-1.30427	1.06508e-05
NEK6	1.44942	9.995e-07
NEURL1B	-1.15228	0.000693893
NID2	1.13373	0.00137004
NNMT	2.51298	1.53648e-07
NOSTRIN	-1.6364	1.72774e-07
NOX4	0.945543	0.0492141
NPR1	-1.48503	2.38739e-06
NPTX2	1.30854	0.0157634
NTN4	-1.86709	1.19393e-08
NUAK1	-1.82586	0.000140471
NUDT11	-1.72963	3.96924e-05
NXPH3	-2.11561	3.68565e-07
OAS1	2.98182	3.52595e-10
OAS3	3.18273	5.51589e-08
OBSL1	-1.32383	1.54837e-05
OGN	-2.0112	0.000207612
OLFML2B	1.94068	2.97541e-05
OMD	-2.17647	0.000169885
OR2A7	-1.59614	0.000442207
OSR2	-2.06927	1.31607e-06
OTUD7B	-0.891199	3.84594e-07
P3H1	0.838175	0.00017818
P4HA3	1.26526	0.0195466
PAMR1	-3.40067	9.12974e-12
PAPSS2	1.50268	0.000196764
PARD3B	-2.40651	5.96573e-09
PARP9	2.64178	3.97251e-12
PCDHB15	-1.08804	0.0139472
PCLO	-3.09685	2.24652e-07
PDE2A	-1.31113	1.39586e-05
PDE5A	-1.30573	0.000100948
PDGFD	-1.88802	0.00117962
PDGFRA	0.902672	0.000813085
PDGFRL	-1.6568	0.00997042
PDK2	-0.843022	5.10791e-05
PDLIM2	-0.932593	0.00164328
PDLIM3	-0.840925	0.0133906
PDXP	1.15744	0.00472505
PEMT	-1.19842	1.20299e-06
PGM1	-1.0974	1.61515e-06
PHLDB1	-0.872044	0.00174528
PHYH	-1.4716	1.66307e-07
PIGZ	-1.57671	4.90595e-07
PKDCC	-1.53665	0.0098124
PLAC9	-3.04967	1.74717e-08
PLCB4	-2.19537	7.71971e-12
PLCG2	-0.906229	3.85852e-06
PLLP	0.978643	5.87327e-06
PLOD1	0.940497	5.51182e-05
PLPP1	-0.88315	0.0160018
PLPP3	-0.891399	0.00109238
PLSCR4	-1.55819	1.76413e-06
PLXDC1	1.6457	0.000215093
PM20D2	-0.995708	8.05276e-06
PNMAL2	-1.39977	0.00040299
PODN	-1.5198	0.0204201
PPARG	-2.70699	6.42842e-09
PPARGC1A	-4.37665	3.23372e-10
PPP1R12B	-1.0911	3.08574e-05
PPP1R1A	-4.83821	6.31268e-10
PRICKLE1	-1.29324	0.00994047
PRRX1	1.07177	0.000100743
PRSS23	1.51424	2.17775e-05
PRX	-1.45353	8.24913e-07
PSD	0.977068	0.00530076
PTGIS	-1.36521	0.0370337
PTH1R	-1.61623	0.00149824
PTP4A3	1.1163	0.000950669
PTPRD	-1.27899	0.0287031
PTRF	-1.10883	0.000184779
PYGB	-0.838941	9.73725e-06
RAB42	1.39413	0.000152117
RAB6B	-1.4989	1.63695e-06
RABAC1	0.889553	0.000212111
RAI2	-2.49883	2.6173e-10
RASL11A	-0.867241	0.0349605
RASSF9	-3.33343	8.36095e-11
RBMS3	-1.36906	3.32923e-05
RCN1	1.33548	7.12905e-06
RCN3	1.31808	0.00527961
RERG	-1.68254	8.15552e-08
RGMA	-1.3631	1.77132e-06
RGS1	4.7975	1.72645e-07
RGS16	2.97771	7.78612e-10
RGS5	-1.38328	0.0143058
RHOBTB3	-0.896656	0.00832947
RNF150	-1.67998	1.1194e-05
ROR1	-1.34024	0.00111327
RORB	-1.18071	0.00118103
RP11-307N16.6	1.88593	0.035699
RP11-903H12.5	-2.24432	6.69321e-08
RP5-877J2.1	-1.28117	0.00391715
RPL23AP7	-1.08788	0.000644091
RSPO1	-2.44006	1.37558e-09
RUNX1T1	-1.4196	6.13711e-06
RUNX2	2.23549	9.4654e-05
S1PR1	0.83542	0.000831597
SALL2	-2.08923	3.51771e-09
SAMD9	2.99231	2.75669e-11
SCCPDH	-0.813924	0.00120217
SCG2	1.32302	0.0321765
SDPR	-1.98449	1.50132e-05
SEC16B	-1.00131	0.00116818
SELENBP1	-2.32997	8.45283e-09
SEMA3D	-2.50456	3.67416e-07
SERPINB1	2.82444	3.34921e-09
SERPINE2	1.68526	0.000433312
SERPINH1	1.30351	2.16243e-05
SGCD	-1.45042	0.0164257
SH2D5	5.62341	0.00441668
SH3PXD2B	1.32711	1.79284e-06
SHF	-1.85356	1.80552e-08
SIX1	-0.815901	0.033771
SLC12A2	-2.81378	6.38253e-12
SLC13A3	-0.818659	0.000242758
SLC22A17	-1.58502	1.1451e-05
SLC25A28	0.99728	1.07194e-06
SLC40A1	-1.46545	0.0337735
SLC43A1	-0.976993	7.36295e-05
SLC7A2	-1.37032	0.000789204
SLIT3	-3.2325	3.4971e-06
SLITRK5	-0.914393	0.000938076
SMAD9	-1.17212	2.69265e-05
SMARCA1	-1.03888	0.00242711
SMARCA2	-0.846075	1.07677e-05
SMIM10	-1.33885	0.000910831
SMO	-2.02326	2.6564e-06
SMOC2	-2.1505	0.000392459
SNCA	-2.29239	6.90337e-09
SNCAIP	-0.93081	0.00151269
SORBS1	-3.92454	2.13541e-10
SORBS2	-2.66025	1.53724e-09
SPATA7	-1.26365	2.4924e-06
SPOCK1	-1.61562	0.00061978
SRCIN1	-1.8071	1.02363e-06
SSC5D	-1.06256	0.0290444
SSPN	-0.861372	0.0195997
STMN2	-1.78273	0.0328092
STUM	-2.30032	1.20518e-06
SULF2	1.46374	4.4568e-07
SVEP1	-3.1789	1.64698e-06
SYBU	-2.71253	1.25791e-10
SYNPO2	-1.49828	0.000182443
SYTL4	-1.00431	0.000608837
TBX15	-1.44293	1.84867e-05
TBX18	-1.79211	7.67191e-08
TCEAL3	-1.29596	2.72811e-05
TET1	-1.60261	5.80656e-08
TGFB3	1.46163	0.000114233
TGFBR1	1.07426	3.85813e-08
THRA	-1.48439	1.30536e-08
TIMP3	-1.94388	3.53255e-05
TINAGL1	-0.906407	0.00133794
TLE2	-2.11644	5.37003e-09
TLL1	-1.38453	0.000656971
TLN2	-1.54285	1.84586e-05
TMEM100	-2.23254	1.09231e-05
TMEM119	1.22734	0.0147606
TMEM171	1.4489	0.0125871
TMEM204	1.11831	1.41599e-05
TMEM213	-2.13033	6.82013e-09
TMEM266	-0.869997	0.00100105
TMEM8B	-0.880366	1.4138e-06
TNS2	-1.24062	1.0735e-06
TRAM1	0.911734	0.000203431
TRPC1	-1.47724	0.000192611
TRPV6	-4.16782	7.13558e-13
TSPAN12	-1.44616	2.50905e-05
TSR2	-1.032	4.42853e-08
TTLL9	1.14459	0.00265724
TUB	-1.90695	1.81553e-06
UCHL1	-1.39444	0.00494706
UNC119B	-0.833275	8.38759e-07
USP18	1.55717	0.00175473
VCAN	1.16587	0.00398454
VEPH1	-1.76115	4.69418e-05
VIT	-3.10929	1.02939e-07
WDFY2	-0.869198	0.000160062
WIPI1	1.11294	2.99623e-07
WISP2	-2.8435	0.0129775
YIF1B	0.861988	7.88861e-06
ZBED6CL	1.78178	3.55535e-07
ZBTB47	-0.836848	0.00155485
ZDHHC1	-1.518	7.81147e-07
ZFHX4	-1.75422	0.000355352
ZNF214	-1.23743	0.000718376
ZNF256	-0.881203	9.70719e-07
ZNF30	-0.985172	8.28762e-05
ZNF391	-1.73878	2.24943e-06
ZNF423	-1.2732	0.000140004
ZNF878	1.67579	0.00293568
