# Supplementary material for: Identification of molecular mechanisms causing skin lesions of cutaneous leishmaniasis using weighted gene coexpression network analysis (WGCNA)
Source: Sci Rep. 2023 Jun 17;13:9836. doi: 10.1038/s41598-023-35868-0 (PMC10276835; doi:10.1038/s41598-023-35868-0)
Supplement: Supplementary file 24 — Supplementary Information 24. [file 41598_2023_35868_MOESM24_ESM.xlsx]

## Sheet: Sheet1
	Cluster 1		LogFC		adj.P.value		Name			DISCRIPTION
	IFIT1		1.74352		4.97133e-05		9606.ENSP00000360869			Interferon-induced protein with tetratricopeptide repeats 1; Interferon-induced antiviral RNA-binding protein that specifically binds single-stranded RNA bearing a 5'-triphosphate group (PPP-RNA), thereby acting as a sensor of viral single- stranded RNAs and inhibiting expression of viral messenger RNAs. Single-stranded PPP-RNAs, which lack 2'-O-methylation of the 5' cap and bear a 5'-triphosphat…
	DDX58		1.29677		2.62144e-06		9606.ENSP00000369213			DEAD (Asp-Glu-Ala-Asp) box polypeptide 58; Innate immune receptor which acts as a cytoplasmic sensor of viral nucleic acids and plays a major role in sensing viral infection and in the activation of a cascade of antiviral responses including the induction of type I interferons and proinflammatory cytokines. Its ligands include: 5'- triphosphorylated ssRNA and dsRNA and short dsRNA (<1 kb in lengt…
	SAMD9		2.99231		2.75669e-11		9606.ENSP00000369292			Sterile alpha motif domain-containing protein 9; May play a role in the inflammatory response to tissue injury and the control of extra-osseous calcification, acting as a downstream target of TNF-alpha signaling. Involved in the regulation of EGR1, in coordination with RGL2. May be involved in endosome fusion; Sterile alpha motif domain containing
	ISG15		4.69491		3.82745e-07		9606.ENSP00000368699			Interferon-induced 15 kDa protein; Ubiquitin-like protein which plays a key role in the innate immune response to viral infection either via its conjugation to a target protein (ISGylation) or via its action as a free or unconjugated protein. ISGylation involves a cascade of enzymatic reactions involving E1, E2, and E3 enzymes which catalyze the conjugation of ISG15 to a lysine residue in the tar…
	HERC6		2.69123		5.90818e-06		9606.ENSP00000264346			HECT and RLD domain containing E3 ubiquitin protein ligase family member 6; E3 ubiquitin-protein ligase which accepts ubiquitin from an E2 ubiquitin-conjugating enzyme in the form of a thioester and then directly transfers the ubiquitin to targeted substrates.
	DDX60		1.6767		3.1574e-06		9606.ENSP00000377344			DEAD (Asp-Glu-Ala-Asp) box polypeptide 60; Positively regulates DDX58/RIG-I- and IFIH1/MDA5- dependent type I interferon and interferon inducible gene expression in response to viral infection. Binds ssRNA, dsRNA and dsDNA and can promote the binding of DDX58/RIG-I to dsRNA. Exhibits antiviral activity against hepatitis C virus and vesicular stomatitis virus (VSV); Belongs to the helicase family.
	IFI6		4.33958		3.73203e-11		9606.ENSP00000342513			Interferon alpha inducible protein 6
	IFI44L		3.6168		2.92598e-08		9606.ENSP00000359787			Interferon-induced protein 44-like; Exhibits a low antiviral activity against hepatitis C virus; Belongs to the IFI44 family.
	USP18		1.55717		0.00175473		9606.ENSP00000215794			ISG15-specific-processing protease; Involved in the regulation of inflammatory response to interferon type 1. Can efficiently cleave only ISG15 fusions including native ISG15 conjugates linked via isopeptide bonds. Necessary to maintain a critical cellular balance of ISG15-conjugated proteins in both healthy and stressed organisms; Ubiquitin specific peptidases
	OAS1		2.98182		3.52595e-10		9606.ENSP00000388001			2'-5'-oligoadenylate synthetase 1, 40/46kDa; Interferon-induced, dsRNA-activated antiviral enzyme which plays a critical role in cellular innate antiviral response. In addition, it may also play a role in other cellular processes such as apoptosis, cell growth, differentiation and gene regulation. Synthesizes higher oligomers of 2'-5'-oligoadenylates (2-5A) from ATP which then bind to the inactiv…
	ISG20		4.70272		5.91949e-10		9606.ENSP00000306565			Promyelocytic leukemia nuclear body-associated protein ISG20; Interferon-induced antiviral exoribonuclease that acts on single-stranded RNA and also has minor activity towards single- stranded DNA. Exhibits antiviral activity against RNA viruses including hepatitis C virus (HCV), hepatitis A virus (HAV) and yellow fever virus (YFV) in an exonuclease-dependent manner. May also play additional role…
	IFI44		2.8722		1.35822e-09		9606.ENSP00000359783			Microtubule-associated protein 44; This protein aggregates to form microtubular structures; Belongs to the IFI44 family.
	OAS3		3.18273		5.51589e-08		9606.ENSP00000228928			2'-5'-oligoadenylate synthetase 3, 100kDa; Interferon-induced, dsRNA-activated antiviral enzyme which plays a critical role in cellular innate antiviral response. In addition, it may also play a role in other cellular processes such as apoptosis, cell growth, differentiation and gene regulation. Synthesizes preferentially dimers of 2'-5'- oligoadenylates (2-5A) from ATP which then bind to the ina…
	PARP9		2.64178		3.97251e-12		9606.ENSP00000353512			ADP-ribosyltransferase diphtheria toxin-like 9; ADP-ribosyltransferase which, in association with E3 ligase DTX3L, plays a role in DNA damage repair and in immune responses including interferon-mediated antiviral defenses. Within the complex, enhances DTX3L E3 ligase activity which is further enhanced by PARP9 binding to poly(ADP- ribose). In association with DTX3L and in presence of E1 and E2 en…
	IFIT3		3.90958		3.09318e-10		9606.ENSP00000360883			Interferon-induced protein with tetratricopeptide repeats 3; IFN-induced antiviral protein which acts as an inhibitor of cellular as well as viral processes, cell migration, proliferation, signaling, and viral replication. Enhances MAVS- mediated host antiviral responses by serving as an adapter bridging TBK1 to MAVS which leads to the activation of TBK1 and phosphorylation of IRF3 and phosphoryl…
	MX1		2.79743		2.87293e-08		9606.ENSP00000381601			Interferon-regulated resistance GTP-binding protein MxA; Interferon-induced dynamin-like GTPase with antiviral activity against a wide range of RNA viruses and some DNA viruses. Its target viruses include negative-stranded RNA viruses and HBV through binding and inactivation of their ribonucleocapsid. May also antagonize reoviridae and asfarviridae replication. Inhibits thogoto virus (THOV) repli…
