# Supplementary material for: Identification of molecular mechanisms causing skin lesions of cutaneous leishmaniasis using weighted gene coexpression network analysis (WGCNA)
Source: Sci Rep. 2023 Jun 17;13:9836. doi: 10.1038/s41598-023-35868-0 (PMC10276835; doi:10.1038/s41598-023-35868-0)
Supplement: Supplementary file 25 — Supplementary Information 25. [file 41598_2023_35868_MOESM25_ESM.xlsx]

## Sheet: Sheet1
	Cluster 2		LogFC		adj.P.value		Name			DISCRIPTION
	COL3A1		0.931303		0.0449265		9606.ENSP00000304408			Collagen alpha-1(III) chain; Collagen type III occurs in most soft connective tissues along with type I collagen. Involved in regulation of cortical development. Is the major ligand of ADGRG1 in the developing brain and binding to ADGRG1 inhibits neuronal migration and activates the RhoA pathway by coupling ADGRG1 to GNA13 and possibly GNA12.
	COL6A3		1.40802		3.28136e-05		9606.ENSP00000295550			Collagen alpha-3(VI) chain; Collagen VI acts as a cell-binding protein; Collagens
	MMP2		1.83206		2.90506e-07		9606.ENSP00000219070			Matrix metallopeptidase 2 (gelatinase A, 72kDa gelatinase, 72kDa type IV collagenase); Ubiquitinous metalloproteinase that is involved in diverse functions such as remodeling of the vasculature, angiogenesis, tissue repair, tumor invasion, inflammation, and atherosclerotic plaque rupture. As well as degrading extracellular matrix proteins, can also act on several nonmatrix proteins such as big en…
	LOXL1		1.13719		0.00147602		9606.ENSP00000261921			Lysyl oxidase-like protein 1; Active on elastin and collagen substrates.
	LAMB1		0.871068		3.58068e-05		9606.ENSP00000222399			Laminin-10 subunit beta; Binding to cells via a high affinity receptor, laminin is thought to mediate the attachment, migration and organization of cells into tissues during embryonic development by interacting with other extracellular matrix components. Involved in the organization of the laminar architecture of cerebral cortex. It is probably required for the integrity of the basement membrane/…
	VCAN		1.16587		0.00398454		9606.ENSP00000265077			Chondroitin sulfate proteoglycan core protein 2; May play a role in intercellular signaling and in connecting cells with the extracellular matrix. May take part in the regulation of cell motility, growth and differentiation. Binds hyaluronic acid; C-type lectin domain containing
	TIMP3		-1.94388		3.53255e-05		9606.ENSP00000266085			Tissue inhibitor of metalloproteinases 3; Complexes with metalloproteinases (such as collagenases) and irreversibly inactivates them by binding to their catalytic zinc cofactor. May form part of a tissue-specific acute response to remodeling stimuli. Known to act on MMP-1, MMP-2, MMP-3, MMP-7, MMP-9, MMP-13, MMP-14 and MMP-15.
	CDH11		1.15916		0.0109908		9606.ENSP00000268603			Cadherin 11, type 2, OB-cadherin (osteoblast); Cadherins are calcium-dependent cell adhesion proteins. They preferentially interact with themselves in a homophilic manner in connecting cells; cadherins may thus contribute to the sorting of heterogeneous cell types.
	FN1		2.59399		4.36186e-08		9606.ENSP00000346839			Fibronectin type III domain containing; Endogenous ligands
	SERPINH1		1.30351		2.16243e-05		9606.ENSP00000434412			Serpin peptidase inhibitor, clade H (heat shock protein 47), member 1, (collagen binding protein 1); Binds specifically to collagen. Could be involved as a chaperone in the biosynthetic pathway of collagen; Serpin peptidase inhibitors
	PLOD1		0.940497		5.51182e-05		9606.ENSP00000196061			Procollagen-lysine, 2-oxoglutarate 5-dioxygenase 1; Part of a complex composed of PLOD1, P3H3 and P3H4 that catalyzes hydroxylation of lysine residues in collagen alpha chains and is required for normal assembly and cross-linkling of collagen fibrils (By similarity). Forms hydroxylysine residues in -Xaa-Lys-Gly- sequences in collagens. These hydroxylysines serve as sites of attachment for carbohy…
	LAMA2		-1.16566		0.0152866		9606.ENSP00000400365			Laminin-12 subunit alpha; Binding to cells via a high affinity receptor, laminin is thought to mediate the attachment, migration and organization of cells into tissues during embryonic development by interacting with other extracellular matrix components.
	TGFB3		1.46163		0.000114233		9606.ENSP00000238682			Transforming growth factor, beta 3; Involved in embryogenesis and cell differentiation; Belongs to the TGF-beta family.
	COL5A2		1.87762		2.64697e-05		9606.ENSP00000364000			Collagen alpha-2(V) chain; Type V collagen is a member of group I collagen (fibrillar forming collagen). It is a minor connective tissue component of nearly ubiquitous distribution. Type V collagen binds to DNA, heparan sulfate, thrombospondin, heparin, and insulin. Type V collagen is a key determinant in the assembly of tissue- specific matrices (By similarity).
	ADAMTS2		2.28097		3.25174e-08		9606.ENSP00000251582			A disintegrin and metalloproteinase with thrombospondin motifs 2; Cleaves the propeptides of type I and II collagen prior to fibril assembly. Does not act on type III collagen. May also play a role in development that is independent of its role in collagen biosynthesis; ADAM metallopeptidases with thrombospondin type 1 motif
	COL5A1		0.960568		0.023604		9606.ENSP00000360882			Collagen alpha-1(V) chain; Type V collagen is a member of group I collagen (fibrillar forming collagen). It is a minor connective tissue component of nearly ubiquitous distribution. Type V collagen binds to DNA, heparan sulfate, thrombospondin, heparin, and insulin; Collagens
