# Supplementary material for: Identification of molecular mechanisms causing skin lesions of cutaneous leishmaniasis using weighted gene coexpression network analysis (WGCNA)
Source: Sci Rep. 2023 Jun 17;13:9836. doi: 10.1038/s41598-023-35868-0 (PMC10276835; doi:10.1038/s41598-023-35868-0)
Supplement: Supplementary file 26 — Supplementary Information 26. [file 41598_2023_35868_MOESM26_ESM.xlsx]

## Sheet: Sheet1
	Cluster 3		LogFC		adj.P.value		Name			DISCRIPTION
	MFAP4		-2.9223		8.68071e-05		9606.ENSP00000378957			Microfibril-associated glycoprotein 4; Could be involved in calcium-dependent cell adhesion or intercellular interactions. May contribute to the elastic fiber assembly and/or maintenance; Fibrinogen C domain containing
	MFAP5		-1.94219		0.0237917		9606.ENSP00000352455			Microfibril-associated glycoprotein 2; May play a role in hematopoiesis. In the cardiovascular system, could regulate growth factors or participate in cell signaling in maintaining large vessel integrity (By similarity). Component of the elastin-associated microfibrils.
	BMP1		1.78015		2.5562e-07		9606.ENSP00000305714			Bone morphogenetic protein 1; Cleaves the C-terminal propeptides of procollagen I, II and III. Induces cartilage and bone formation. May participate in dorsoventral patterning during early development by cleaving chordin (CHRD). Responsible for the proteolytic activation of lysyl oxidase LOX; Astacins
	EFEMP1		-1.92321		0.000760859		9606.ENSP00000378058			EGF containing fibulin-like extracellular matrix protein 1; Binds EGFR, the EGF receptor, inducing EGFR autophosphorylation and the activation of downstream signaling pathways. May play a role in cell adhesion and migration. May function as a negative regulator of chondrocyte differentiation. In the olfactory epithelium, it may regulate glial cell migration, differentiation and the ability of gli…
	PPARG		-2.70699		6.42842e-09		9606.ENSP00000287820			Peroxisome proliferator-activated receptor gamma; Nuclear receptor that binds peroxisome proliferators such as hypolipidemic drugs and fatty acids. Once activated by a ligand, the nuclear receptor binds to DNA specific PPAR response elements (PPRE) and modulates the transcription of its target genes, such as acyl-CoA oxidase. It therefore controls the peroxisomal beta-oxidation pathway of fatty a…
	NID2		1.13373		0.00137004		9606.ENSP00000216286			Nidogen 2 (osteonidogen); Cell adhesion glycoprotein which is widely distributed in basement membranes. Binds to collagens I and IV, to perlecan and to laminin 1. Does not bind fibulins. It probably has a role in cell-extracellular matrix interactions.
	RUNX2		2.23549		9.4654e-05		9606.ENSP00000360493			Polyomavirus enhancer-binding protein 2 alpha A subunit; Transcription factor involved in osteoblastic differentiation and skeletal morphogenesis. Essential for the maturation of osteoblasts and both intramembranous and endochondral ossification. CBF binds to the core site, 5'-PYGPYGGT-3', of a number of enhancers and promoters, including murine leukemia virus, polyomavirus enhancer, T-cell recep…
	MFAP2		1.30814		0.00817418		9606.ENSP00000364685			Microfibril-associated glycoprotein 1; Component of the elastin-associated microfibrils; Belongs to the MFAP family.
	FBLN1		-1.95064		0.000574978		9606.ENSP00000331544			Fibulin 1; Incorporated into fibronectin-containing matrix fibers. May play a role in cell adhesion and migration along protein fibers within the extracellular matrix (ECM). Could be important for certain developmental processes and contribute to the supramolecular organization of ECM architecture, in particular to those of basement membranes. Has been implicated in a role in cellular transformat…
	TGFBR1		1.07426		3.85813e-08		9606.ENSP00000364133			Activin A receptor type II-like protein kinase of 53kD; Transmembrane serine/threonine kinase forming with the TGF-beta type II serine/threonine kinase receptor, TGFBR2, the non-promiscuous receptor for the TGF-beta cytokines TGFB1, TGFB2 and TGFB3. Transduces the TGFB1, TGFB2 and TGFB3 signal from the cell surface to the cytoplasm and is thus regulating a plethora of physiological and pathologic…
	LEPRE1						9606.ENSP00000236040			Leucine proline-enriched proteoglycan (leprecan) 1; Basement membrane-associated chondroitin sulfate proteoglycan (CSPG). Has prolyl 3-hydroxylase activity catalyzing the post-translational formation of 3-hydroxyproline in -Xaa-Pro- Gly- sequences in collagens, especially types IV and V. May be involved in the secretory pathway of cells. Has growth suppressive activity in fibroblasts.
	TLL1		-1.38453		0.000656971		9606.ENSP00000061240			Tolloid-like protein 1; Protease which processes procollagen C-propeptides, such as chordin, pro-biglycan and pro-lysyl oxidase. Required for the embryonic development. Predominant protease, which in the development, influences dorsal-ventral patterning and skeletogenesis; Astacins
	FBLN5		-1.37291		6.99447e-05		9606.ENSP00000345008			Developmental arteries and neural crest EGF-like protein; Essential for elastic fiber formation, is involved in the assembly of continuous elastin (ELN) polymer and promotes the interaction of microfibrils and ELN. Stabilizes and organizes elastic fibers in the skin, lung and vasculature (By similarity). Promotes adhesion of endothelial cells through interaction of integrins and the RGD motif. Va…
	CD34		-2.10923		3.58499e-07		9606.ENSP00000310036			Hematopoietic progenitor cell antigen CD34; Possible adhesion molecule with a role in early hematopoiesis by mediating the attachment of stem cells to the bone marrow extracellular matrix or directly to stromal cells. Could act as a scaffold for the attachment of lineage specific glycans, allowing stem cells to bind to lectins expressed by stromal cells or other marrow components. Presents carboh…
	ELN		-2.20615		3.32563e-06		9606.ENSP00000351807			Tropoelastin; Major structural protein of tissues such as aorta and nuchal ligament, which must expand rapidly and recover completely. Molecular determinant of the late arterial morphogenesis, stabilizing arterial structure by regulating proliferation and organization of vascular smooth muscle (By similarity).
