# Supplementary material for: Identification of molecular mechanisms causing skin lesions of cutaneous leishmaniasis using weighted gene coexpression network analysis (WGCNA)
Source: Sci Rep. 2023 Jun 17;13:9836. doi: 10.1038/s41598-023-35868-0 (PMC10276835; doi:10.1038/s41598-023-35868-0)
Supplement: Supplementary file 27 — Supplementary Information 27. [file 41598_2023_35868_MOESM27_ESM.xlsx]

## Sheet: Sheet1
Cluster 1	# genes	category	description	FDR value	genes	p-value	term name
	15	STRING Clusters	Interferon alpha/beta signaling, and Negative regulators of DDX58/IFIH1 signaling	1.13e-32	USP18|OAS3|HERC6|ISG20|IFI6|PARP9|IFI44|IFI44L|IFIT1|IFIT3|ISG15|DDX58|DDX60|MX1|OAS1	2.5e-36	CL:19385
	14	STRING Clusters	Interferon alpha/beta signaling, and ISG15-protein conjugation	5.66e-32	USP18|OAS3|HERC6|ISG20|IFI6|PARP9|IFI44|IFI44L|IFIT1|IFIT3|ISG15|DDX60|MX1|OAS1	4.98e-35	CL:19389
	13	STRING Clusters	Interferon alpha/beta signaling, and ISG15-protein conjugation	1.11e-29	USP18|OAS3|HERC6|ISG20|IFI6|IFI44|IFI44L|IFIT1|IFIT3|ISG15|DDX60|MX1|OAS1	1.47e-32	CL:19391
	12	UniProt Keywords	Antiviral defense	1.21e-20	OAS3|ISG20|IFI6|PARP9|IFI44L|IFIT1|IFIT3|ISG15|DDX58|DDX60|MX1|OAS1	1.79e-23	KW-0051
	13	GO Biological Process	Response to virus	1.77e-17	OAS3|ISG20|IFI6|PARP9|IFI44|IFI44L|IFIT1|IFIT3|ISG15|DDX58|DDX60|MX1|OAS1	1.38e-21	GO:0009615
	12	GO Biological Process	Defense response to virus	3.76e-17	OAS3|ISG20|IFI6|PARP9|IFI44L|IFIT1|IFIT3|ISG15|DDX58|DDX60|MX1|OAS1	5.85e-21	GO:0051607
Cluster 2	# genes	category	description	FDR value	genes	p-value	term name
	14	Reactome Pathways	Extracellular matrix organization	1.47e-20	PLOD1|MMP2|LAMB1|TGFB3|ADAMTS2|LOXL1|VCAN|COL6A3|COL3A1|FN1|COL5A1|COL5A2|LAMA2|SERPINH1	6.79e-24	HSA-1474244
	14	GO Cellular Component	Collagen-containing extracellular matrix	4.9e-19	MMP2|LAMB1|TGFB3|ADAMTS2|LOXL1|VCAN|TIMP3|COL6A3|COL3A1|FN1|COL5A1|COL5A2|LAMA2|SERPINH1	2.88e-22	GO:0062023
	11	STRING Clusters	Collagen formation, and Matrix metalloproteinases	3.22e-17	PLOD1|MMP2|ADAMTS2|LOXL1|VCAN|TIMP3|COL6A3|COL3A1|COL5A1|COL5A2|SERPINH1	7.08e-21	CL:16430
	12	UniProt Keywords	Extracellular matrix	5.92e-17	MMP2|LAMB1|TGFB3|ADAMTS2|VCAN|TIMP3|COL6A3|COL3A1|FN1|COL5A1|COL5A2|LAMA2	8.75e-20	KW-0272
	12	COMPARTMENTS	Extracellular matrix	1.18e-16	MMP2|LAMB1|TGFB3|LOXL1|VCAN|TIMP3|COL6A3|COL3A1|FN1|COL5A1|COL5A2|LAMA2	5.1e-20	GOCC:0031012
	11	COMPARTMENTS	Collagen-containing extracellular matrix	7.17e-16	MMP2|LAMB1|TGFB3|VCAN|TIMP3|COL6A3|COL3A1|FN1|COL5A1|COL5A2|LAMA2	6.21e-19	GOCC:0062023
	9	Reactome Pathways	ECM proteoglycans	4.29e-15	LAMB1|TGFB3|VCAN|COL6A3|COL3A1|FN1|COL5A1|COL5A2|LAMA2	3.95e-18	HSA-3000178
Cluster 3	# genes	category	description	FDR value	genes	p-value	term name
	10	STRING Clusters	Collagen formation, and Matrix metalloproteinases	3.1e-15	TLL1|NID2|LEPRE1|BMP1|FBLN1|FBLN5|ELN|MFAP2|EFEMP1|MFAP4	6.81e-19	CL:16430
	11	Reactome Pathways	Extracellular matrix organization	3.95e-14	TLL1|NID2|LEPRE1|BMP1|FBLN1|FBLN5|ELN|MFAP5|MFAP2|EFEMP1|MFAP4	1.82e-17	HSA-1474244
	8	STRING Clusters	Mixed, incl. elastic fibre formation, and matrix metalloproteinases	7.7e-14	NID2|BMP1|FBLN1|FBLN5|ELN|MFAP2|EFEMP1|MFAP4	6.78e-17	CL:16569
	10	UniProt Keywords	Extracellular matrix	4.84e-13	NID2|LEPRE1|BMP1|FBLN1|FBLN5|ELN|MFAP5|MFAP2|EFEMP1|MFAP4	7.16e-16	KW-0272
	7	Reactome Pathways	Molecules associated with elastic fibres	1.43e-12	FBLN1|FBLN5|ELN|MFAP5|MFAP2|EFEMP1|MFAP4	1.32e-15	HSA-2129379
	6	STRING Clusters	Elastic fibre formation	1.02e-11	BMP1|FBLN1|FBLN5|ELN|MFAP2|MFAP4	1.12e-14	CL:16642
	10	GO Biological Process	Extracellular matrix organization	9.86e-11	TLL1|NID2|BMP1|FBLN1|FBLN5|ELN|MFAP5|TGFBR1|MFAP2|MFAP4	7.67e-15	GO:0030198
