# Supplementary material for: Identification of molecular mechanisms causing skin lesions of cutaneous leishmaniasis using weighted gene coexpression network analysis (WGCNA)
Source: Sci Rep. 2023 Jun 17;13:9836. doi: 10.1038/s41598-023-35868-0 (PMC10276835; doi:10.1038/s41598-023-35868-0)
Supplement: Supplementary file 28 — Supplementary Information 28. [file 41598_2023_35868_MOESM28_ESM.csv]

ID	adj.P.Val	logFC	Gene.symbol
ILMN_1691364	1.67E-24	-3.67	STAT1
ILMN_1690105	7.70E-24	-3.84	STAT1
ILMN_2388547	6.44E-22	-4.53	EPSTI1
ILMN_1777325	6.44E-22	-2.79	STAT1
ILMN_1673352	6.44E-22	-1.39	IFITM2
ILMN_1714602	1.65E-21	-2.89	CD86
ILMN_2053527	8.16E-21	-2.01	PARP9
ILMN_2396444	1.19E-20	-2.01	CD14
ILMN_1758418	1.19E-20	-3.46	TNFSF13B
ILMN_2066858	3.26E-20	-3.19	TNFSF13B
ILMN_1805750	3.26E-20	-1.69	IFITM3
ILMN_1731224	3.95E-20	-2.34	PARP9
ILMN_1745356	4.78E-20	-6.42	CXCL9
ILMN_1801246	1.29E-19	-2.28	IFITM1
ILMN_1667224	1.37E-19	-3.87	SLAMF8
ILMN_1779324	1.37E-19	-5.3	GZMA
ILMN_2176063	1.46E-19	-4.17	FCGR1A
ILMN_1674063	1.46E-19	-3.49	OAS2
ILMN_1769520	1.50E-19	-2.43	UBE2L6
ILMN_1669376	1.96E-19	-2.74	DRAM1
ILMN_1723912	3.02E-19	-3.1	IFI44L
ILMN_2098126	3.83E-19	-4.78	CCL5
ILMN_1701114	3.93E-19	-4.45	GBP1
ILMN_1796409	3.93E-19	-4.51	C1QB
ILMN_1771385	3.93E-19	-4.23	GBP4
ILMN_1666594	3.93E-19	-3.21	IRF8
ILMN_1743032	3.93E-19	-3.16	CTSS
ILMN_1657892	3.93E-19	-3.61	TLR8
ILMN_1791759	3.93E-19	-6.16	CXCL10
ILMN_1678841	4.28E-19	-4.67	UBD
ILMN_2148785	4.65E-19	-4.35	GBP1
ILMN_1683026	4.84E-19	-2.36	PSMB10
ILMN_1779252	6.48E-19	-2.42	TRIM22
ILMN_1695851	6.48E-19	-2.79	PARVG
ILMN_1652825	7.76E-19	-2.7	IL10RA
ILMN_1742789	1.11E-18	-2.99	LPXN
ILMN_1701613	2.06E-18	-3.94	RARRES3
ILMN_3249667	2.70E-18	-2.74
ILMN_1695025	2.76E-18	-3.84	CD2
ILMN_2085862	3.36E-18	-2.87	SLC15A3
ILMN_1710734	3.53E-18	-4.89	GZMK
ILMN_1761733	4.93E-18	-2.65	HLA-DMB
ILMN_1772964	5.07E-18	-5.01	CCL8
ILMN_1711617	5.54E-18	-2.56	GMFG
ILMN_3228688	5.70E-18	-2.14
ILMN_2334296	6.27E-18	-3.96	IL18BP
ILMN_1781155	6.92E-18	-2.9	LYN
ILMN_1697409	6.92E-18	-1.93	TNFRSF14
ILMN_1792473	7.27E-18	-3.08	AIF1
ILMN_1815205	9.76E-18	-3.9	LYZ
ILMN_1772218	9.76E-18	-2.15	HLA-DPA1
ILMN_2114568	1.04E-17	-5.82	GBP5
ILMN_2289849	1.19E-17	-3.01	FCGR2A
ILMN_1723480	1.19E-17	-2.96	BST2
ILMN_1662843	1.19E-17	-3.3	CD53
ILMN_1760062	1.21E-17	-2.6	IFI44
ILMN_1815700	1.23E-17	1.82	WNT3A
ILMN_2373831	1.29E-17	-1.77	BTN3A3
ILMN_1733270	1.36E-17	-3.06	CD163
ILMN_1810275	1.52E-17	-3.65
ILMN_2376108	1.53E-17	-3.09	PSMB9
ILMN_1778977	1.78E-17	-3.26	TYROBP
ILMN_1674640	1.80E-17	-3.33	CXCR6
ILMN_2061043	1.80E-17	-3.74	CD48
ILMN_1765258	1.90E-17	-1.6	HLA-E
ILMN_1693826	1.90E-17	-3.13	HAVCR2
ILMN_2362858	2.09E-17	-2.78	PILRA
ILMN_1778010	2.43E-17	-3.19	IL32
ILMN_1689968	2.43E-17	-2.02	PLEKHO2
ILMN_1674250	2.43E-17	-2.88	NCKAP1L
ILMN_2413808	2.43E-17	-3.49	CD53
ILMN_1774287	2.65E-17	-2.93	CFB
ILMN_2366330	2.91E-17	-2.87	FERMT3
ILMN_1713751	2.91E-17	-2.88	ADAM19
ILMN_1745374	2.91E-17	-2.6	IFI35
ILMN_1746517	3.04E-17	-3.47	KYNU
ILMN_2231928	3.30E-17	-2.34	MX2
ILMN_1802708	3.46E-17	-1.72	BTN3A1
ILMN_1681301	3.79E-17	-2.92	AIM2
ILMN_3202024	3.91E-17	-2.18
ILMN_1798204	4.28E-17	-2	IL21R
ILMN_1773363	4.54E-17	-1.89	CIITA
ILMN_2109708	4.61E-17	-3.3	TYMP
ILMN_1886655	4.71E-17	-3.82
ILMN_1714861	4.71E-17	-2.85	CD68
ILMN_1660691	4.76E-17	-2.07	RAB31
ILMN_2234016	5.37E-17	-1.17
ILMN_1727402	5.50E-17	-3.07	HCLS1
ILMN_1678833	6.32E-17	-3.13	CCR1
ILMN_2337655	6.48E-17	-3.63	WARS
ILMN_2325837	6.56E-17	-3.97	CD3D
ILMN_1676728	6.60E-17	2.43	DLK2
ILMN_1683792	7.37E-17	-2.51	LAP3
ILMN_1690566	7.47E-17	-2.36	RASSF4
ILMN_1654319	8.84E-17	-3.06	HAPLN3
ILMN_1795762	8.96E-17	-3.87	PLEK
ILMN_2390299	9.37E-17	-1.95	PSMB8
ILMN_1801428	1.05E-16	3.54	KRT77
ILMN_2123743	1.05E-16	-4.29	FCER1G
ILMN_2175912	1.05E-16	-2.72	ITGB2
ILMN_1784884	1.13E-16	-3.34	LILRB3
ILMN_1804530	1.13E-16	-2.55
ILMN_2377669	1.18E-16	-3.75	CD247
ILMN_1674811	1.18E-16	-3.08	OASL
ILMN_1753101	1.19E-16	2.3	VTCN1
ILMN_1676924	1.21E-16	-3.6	CD247
ILMN_1654396	1.22E-16	-2.8	ITGB2
ILMN_2379644	1.25E-16	-2.19	CD74
ILMN_1763452	1.26E-16	-2.66	EVI2B
ILMN_2203271	1.26E-16	-3.16	FPR3
ILMN_1791771	1.37E-16	-2.91	HCK
ILMN_1774077	1.37E-16	-2.18	GBP2
ILMN_2195236	1.51E-16	1.54	PGRMC2
ILMN_1764577	1.51E-16	-1.91	MFNG
ILMN_2196078	1.52E-16	-2.82	SLAMF6
ILMN_2066066	1.52E-16	-2.34	HLA-DRB6
ILMN_1705892	1.52E-16	-2.92	SH2D1A
ILMN_1695311	1.56E-16	-2.28	HLA-DMA
ILMN_1699931	1.61E-16	-3.08	HCST
ILMN_1711566	1.66E-16	-1.85	TIMP1
ILMN_1656310	1.69E-16	-5.73	IDO1
ILMN_2302118	1.72E-16	-1.26	CCDC50
ILMN_1682993	1.73E-16	-4.99	NKG7
ILMN_1666932	1.76E-16	-3.11	FCGR2A
ILMN_1751079	1.85E-16	-2.06	TAP1
ILMN_1766955	1.85E-16	-2.09	VCAM1
ILMN_1760027	1.85E-16	-2.96	WAS
ILMN_1785005	1.86E-16	-1.93	NCF4
ILMN_2336781	1.90E-16	-3.57	SOD2
ILMN_1731418	1.97E-16	-2.29	SP110
ILMN_1669502	2.13E-16	-1.2	E2F3
ILMN_1812091	2.22E-16	-2.05	FAM20A
ILMN_2103107	2.24E-16	-4.65	ADAMDEC1
ILMN_1760509	2.30E-16	-3.42	EOMES
ILMN_2258816	2.30E-16	-2.67	SAMD3
ILMN_2261600	2.58E-16	-3.92	FCGR1B
ILMN_1672605	3.10E-16	2.69	MTURN
ILMN_1748473	3.10E-16	-2.4	GIMAP4
ILMN_1796537	3.16E-16	-3.2	FYB
ILMN_2307903	3.27E-16	-2.4	VCAM1
ILMN_1751851	3.34E-16	-2.71	CECR1
ILMN_1808405	3.36E-16	-3.03
ILMN_1656011	3.39E-16	-2.97	RGS1
ILMN_1691341	3.40E-16	-3.61	IL7R
ILMN_1706013	3.44E-16	-2.31
ILMN_1674533	3.49E-16	1.52	TRPV6
ILMN_1815890	3.76E-16	-2.28	IL12RB1
ILMN_2211780	3.78E-16	1.83	SLC25A4
ILMN_2345898	3.81E-16	-2.45	SLA
ILMN_2253732	3.82E-16	-1.51	ST8SIA4
ILMN_1747744	3.82E-16	-2.3	LHFPL2
ILMN_2188333	4.09E-16	-3.26	CD69
ILMN_2208413	4.11E-16	-1.97	ARHGAP15
ILMN_2368318	4.28E-16	-2.98	FGR
ILMN_3239965	4.35E-16	-5.97	IDO1
ILMN_1783497	4.53E-16	1.92	PANK1
ILMN_2072568	4.61E-16	2.95	CLDN8
ILMN_1682312	4.85E-16	-3.98	CYBB
ILMN_1692499	5.24E-16	1.32
ILMN_1746565	5.29E-16	-3.12	CD6
ILMN_1795089	5.34E-16	-2.81	RASAL3
ILMN_1746676	5.34E-16	2.38	CLDN8
ILMN_1786612	5.91E-16	-2.49	PSME2
ILMN_1803560	6.15E-16	-2.23	LAT2
ILMN_1710740	6.30E-16	-3.24	C2
ILMN_1755658	6.47E-16	-2.17	ABI3
ILMN_1724493	6.66E-16	-1.83	LYSMD2
ILMN_1679897	6.67E-16	1.83	IGFL3
ILMN_2338323	6.71E-16	-1.97	CDC25B
ILMN_2066849	6.71E-16	-3.33	FAM26F
ILMN_1760347	7.80E-16	-3.41	SRGN
ILMN_1750321	7.87E-16	-1.65	TRANK1
ILMN_1705047	7.91E-16	-2.68	TLR8
ILMN_2326509	8.50E-16	-1.8	CASP1
ILMN_1727805	9.05E-16	2.31	SYNGR1
ILMN_1697554	1.13E-15	-2.71	SASH3
ILMN_2326512	1.17E-15	-1.87	CASP1
ILMN_1659158	1.25E-15	-2.36	SAMD3
ILMN_1688279	1.31E-15	-3.35	PVRIG
ILMN_1656287	1.33E-15	-3.13	SPOCK2
ILMN_2316918	1.41E-15	2.74	PANK1
ILMN_2079655	1.41E-15	-2.9	KLRB1
ILMN_1800638	1.46E-15	-1.86	CELF2
ILMN_1807277	1.46E-15	-3.77	IFI30
ILMN_2381168	1.59E-15	1.29	CTNNBIP1
ILMN_1667371	1.65E-15	-2.82	SLA
ILMN_1765146	1.68E-15	-1.67	IFNAR2
ILMN_2387471	1.72E-15	1.39
ILMN_1687384	1.80E-15	-2.49	IFI6
ILMN_1773388	1.88E-15	-1.4	KIAA0226L
ILMN_1898518	1.92E-15	2.23	GFRA1
ILMN_1678454	1.93E-15	-1.52	CASP4
ILMN_2261416	1.94E-15	-3.81	CD3D
ILMN_1665428	1.95E-15	-1.81	GSDMD
ILMN_2091846	2.00E-15	-2.32
ILMN_1756862	2.13E-15	-2.91	APOL3
ILMN_1684040	2.15E-15	-2.03	THEMIS
ILMN_2173975	2.16E-15	-1.73	RTP4
ILMN_2093343	2.20E-15	-3.57	PLAC8
ILMN_1844464	2.20E-15	-3.58
ILMN_1684887	2.20E-15	-2.79	SAMSN1
ILMN_1813455	2.20E-15	-1.34	SP110
ILMN_1677439	2.20E-15	0.677	GLS2
ILMN_1803277	2.28E-15	-1.56	MVP
ILMN_1733538	2.28E-15	-1.6	RGS10
ILMN_1732967	2.28E-15	-1.93	PPP1R18
ILMN_1696450	2.41E-15	1.44	KLK1
ILMN_1797975	2.50E-15	-2.74	CXCR3
ILMN_2312340	2.50E-15	-3.53	LILRB2
ILMN_1708375	2.61E-15	-3.26	IRF1
ILMN_1659075	2.74E-15	-2.49	HLA-DOA
ILMN_2355953	2.81E-15	-3.72
ILMN_2196550	2.85E-15	-1.6	KIAA0226L
ILMN_1717197	2.99E-15	-2.27	CD3G
ILMN_2331082	3.15E-15	-2.89	MS4A7
ILMN_1894072	3.23E-15	-1.95	PIK3CG
ILMN_2342579	3.25E-15	-3.17	IL7R
ILMN_1678705	3.28E-15	1.15	ENDOV
ILMN_2130441	3.36E-15	-1.32	HLA-H
ILMN_1778136	3.36E-15	-1.93	ZMYND15
ILMN_2353732	3.36E-15	-4.23	CD8A
ILMN_2125747	3.40E-15	-2.96	LOC606724
ILMN_1758173	3.55E-15	2.44	TMEM99
ILMN_1671142	3.79E-15	-1.86	GPR68
ILMN_1715463	3.80E-15	2.06	SOSTDC1
ILMN_1784967	3.85E-15	1.08	EPB41L4B
ILMN_1676822	4.17E-15	2.41	C2orf40
ILMN_2401057	4.17E-15	-1.54	CANX
ILMN_1676504	4.17E-15	1.69	RPRML
ILMN_2379599	4.17E-15	-3.48	CD163
ILMN_1798181	4.37E-15	-2.6	IRF7
ILMN_2204876	4.37E-15	-1.7	FLVCR2
ILMN_1693119	4.37E-15	2.72	LYPD6B
ILMN_1708006	4.45E-15	-2.29	MICB
ILMN_1669070	4.48E-15	1.55	MIPEP
ILMN_1797822	4.89E-15	-1.97	SEL1L3
ILMN_2227817	4.97E-15	1.4	GSTA3
ILMN_1662358	5.03E-15	-2.64	MX1
ILMN_1709820	5.18E-15	-2.24	AOAH
ILMN_1697268	5.23E-15	-2.24	EMILIN2
ILMN_1683146	5.41E-15	-2.23	FTH1
ILMN_1722622	5.48E-15	-3.5	CD163
ILMN_1727271	5.52E-15	-3.98	WARS
ILMN_1683774	5.57E-15	-2.41	IL2RA
ILMN_1682428	5.58E-15	-1.24	HENMT1
ILMN_1671337	5.69E-15	-2.68	SLC2A5
ILMN_1662932	5.73E-15	-2.6	LCP1
ILMN_1764266	6.00E-15	1.58	CKMT2
ILMN_1710434	6.00E-15	-2.84	TBC1D10C
ILMN_2264011	6.00E-15	-1.68	GRAP
ILMN_1660031	6.21E-15	-2.19	P2RY6
ILMN_1653711	6.21E-15	-2.14	FZD2
ILMN_3176403	6.32E-15	-0.742
ILMN_1663444	6.35E-15	1.47	LIN7B
ILMN_3247506	6.54E-15	-2.93
ILMN_2326953	6.64E-15	-2.12	LAT2
ILMN_1712026	6.66E-15	-2.26	NLRP3
ILMN_1660364	7.10E-15	-2.63	CYTH4
ILMN_1679391	7.34E-15	3.05	MAMDC2
ILMN_2282641	7.65E-15	-2.25	TBXAS1
ILMN_1806017	7.83E-15	-1.18	PSME1
ILMN_1717934	8.11E-15	-1.61	SYT11
ILMN_1670718	8.53E-15	1.54	FAM69C
ILMN_1671478	8.53E-15	2.75	CKB
ILMN_1737514	8.57E-15	-2.87	KYNU
ILMN_2363165	8.63E-15	2.56	TACC2
ILMN_1781745	9.04E-15	2.27	C9orf152
ILMN_1726591	9.70E-15	-1.61	CARD16
ILMN_1739792	9.75E-15	-1.71	RHOG
ILMN_1706217	9.75E-15	-1.65	TLR4
ILMN_3295494	9.79E-15	-2.57
ILMN_2049536	1.01E-14	-1.95	TRPV2
ILMN_2168747	1.01E-14	1.13	GSTA2
ILMN_1668629	1.01E-14	-1.72
ILMN_2169152	1.03E-14	-3.44	SRGN
ILMN_2415144	1.03E-14	-2.23	SP110
ILMN_1768482	1.06E-14	-4.19	CD8A
ILMN_2338452	1.06E-14	-3.95	SERPINA1
ILMN_1669927	1.06E-14	-2.6	ICOS
ILMN_1658425	1.08E-14	1.12	DAG1
ILMN_1717326	1.10E-14	-1.52	SLC29A3
ILMN_1812278	1.21E-14	-1.78	LY9
ILMN_1709795	1.26E-14	-3.32	RAC2
ILMN_1778321	1.30E-14	-3.22	SLC2A6
ILMN_1777998	1.31E-14	-2.02	ARHGAP25
ILMN_1711994	1.39E-14	-2.51	TCIRG1
ILMN_1701789	1.40E-14	-3.23	IFIT3
ILMN_1880983	1.45E-14	-1.21	CDYL2
ILMN_2310896	1.45E-14	-2.06	NLRP3
ILMN_1668526	1.45E-14	-2.81	GVINP1
ILMN_1702633	1.51E-14	1.64	RETSAT
ILMN_3245297	1.52E-14	2.19	LYPD6B
ILMN_1695485	1.61E-14	-1.51
ILMN_1711573	1.62E-14	-2.96	CD96
ILMN_3257030	1.62E-14	-2.16
ILMN_1738523	1.63E-14	-1.65	MYD88
ILMN_1729749	1.67E-14	-1.82	HERC5
ILMN_1733675	1.70E-14	-1.59	MPP1
ILMN_1766275	1.73E-14	-2.06	PIK3CD
ILMN_1753823	1.73E-14	2.18	IL17D
ILMN_1785202	1.78E-14	-2.45	STAT4
ILMN_1668466	1.78E-14	1.16
ILMN_2173835	1.91E-14	-2.59	FTH1P3
ILMN_2145116	1.91E-14	-1.53	TMEM173
ILMN_1719774	1.91E-14	1.96
ILMN_1749591	1.96E-14	-2.84	ITGAL
ILMN_2166696	1.96E-14	2.39	ANGPTL5
ILMN_1660462	1.97E-14	-2.52	MCOLN2
ILMN_3259146	1.98E-14	-2.94
ILMN_1696463	1.98E-14	-2.52	SPI1
ILMN_1749006	1.98E-14	-2.09	RCSD1
ILMN_1740015	2.06E-14	-3.39	CD14
ILMN_1768284	2.10E-14	-2.53	P2RY8
ILMN_1812392	2.27E-14	-0.636	TMSB10
ILMN_1772359	2.31E-14	-3.62	LAPTM5
ILMN_2109489	2.32E-14	-5.88	GZMB
ILMN_1815203	2.32E-14	2.81	HMGCS2
ILMN_1663916	2.35E-14	-2.48	ARHGAP9
ILMN_2320888	2.39E-14	-2.93	CXCR4
ILMN_1802106	2.39E-14	-2.97	APOBEC3G
ILMN_1733579	2.43E-14	-2.01	EVI2A
ILMN_1814305	2.43E-14	-2.42	SAMD9
ILMN_1736567	2.47E-14	-1.44	CD74
ILMN_1751400	2.48E-14	-2.39	SKAP1
ILMN_1732398	2.48E-14	3.65	SCGB2A1
ILMN_2112256	2.49E-14	-2.48	TNFRSF4
ILMN_1772686	2.52E-14	-1.96	FGD3
ILMN_1665943	2.53E-14	-2.86	MAP4K1
ILMN_1691743	2.55E-14	-1.46	GJD3
ILMN_2052871	2.58E-14	1.35	TMEM116
ILMN_1769383	2.65E-14	-2.4	GIMAP5
ILMN_1780711	2.67E-14	-1.96
ILMN_1780368	2.67E-14	-2.12	GPR18
ILMN_1731233	2.81E-14	-4.48	GZMH
ILMN_1677085	2.82E-14	-1.72	RGS19
ILMN_1775542	3.17E-14	-2.48	FCMR
ILMN_3238196	3.18E-14	-2.57	CYTH4
ILMN_3243616	3.23E-14	1.09	SLCO4A1-AS1
ILMN_1734740	3.23E-14	-2.06	GPR65
ILMN_1800008	3.23E-14	1.15	ACAT1
ILMN_1674983	3.33E-14	-1.9
ILMN_1681670	3.54E-14	1.62	SLC25A4
ILMN_2173500	3.69E-14	1.19	FAM69C
ILMN_1745471	3.69E-14	-1.52	IRF9
ILMN_1693552	3.69E-14	-2.57	CD300A
ILMN_2099745	3.75E-14	1.74	TP53AIP1
ILMN_2404154	3.75E-14	-3.71	SERPINA1
ILMN_1716909	3.76E-14	-3.86	ADAMDEC1
ILMN_1727043	3.98E-14	-1.22	COLGALT1
ILMN_2359800	4.10E-14	-2.65	MS4A6A
ILMN_1750805	4.19E-14	-2.25	ARHGAP30
ILMN_1654560	4.19E-14	-1.93	TLR6
ILMN_1673357	4.20E-14	-1.83	SLA2
ILMN_1704143	4.20E-14	2.92
ILMN_1738849	4.21E-14	1.3	SLC9A2
ILMN_1725831	4.48E-14	1.41
ILMN_1770824	4.56E-14	-2.14	ARHGAP4
ILMN_1722158	4.56E-14	-2.01	CASP5
ILMN_1681239	4.56E-14	-2.07	MYO1F
ILMN_1766405	4.56E-14	-1.36	GOLM1
ILMN_1791511	4.89E-14	-2.4	TMEM176A
ILMN_1764788	5.15E-14	-2.27	TNFRSF1B
ILMN_2043079	5.41E-14	1.11	ILDR1
ILMN_2186806	5.47E-14	-2.31	HLA-F
ILMN_1728478	5.48E-14	-1.85	CXCL16
ILMN_1695107	5.60E-14	2.04	IL20RA
ILMN_1737025	5.75E-14	-1.65	PLCL2
ILMN_1778154	6.01E-14	2.53	FAM180B
ILMN_1809467	6.13E-14	-2.53	VAMP5
ILMN_1669631	6.19E-14	1.26	GLRB
ILMN_1704554	6.22E-14	-1.17
ILMN_1787673	6.31E-14	2.11	PLLP
ILMN_1705750	6.40E-14	-3.54	TGM2
ILMN_2143795	6.52E-14	-2.22
ILMN_2396991	6.62E-14	-2.56	HCST
ILMN_1710923	6.72E-14	-2.46	SLAMF7
ILMN_2344204	6.82E-14	-1.17	PRR13
ILMN_1774604	6.83E-14	-2.8	PNKD
ILMN_1754894	6.95E-14	-2.57	C1orf162
ILMN_2335704	7.00E-14	-2.11	NCF4
ILMN_1799725	7.18E-14	-2.69	DOCK2
ILMN_2173004	7.19E-14	-1.4	RAB8B
ILMN_2363065	7.23E-14	1.12	RTN3
ILMN_1678186	7.23E-14	2.79	ATP6V0A4
ILMN_2364022	7.38E-14	-3.27	SLC16A3
ILMN_1698554	7.54E-14	2.05	AACS
ILMN_1667418	7.62E-14	-1.78	TMEM114
ILMN_1791211	7.75E-14	-2.05	DOK2
ILMN_1668559	7.77E-14	-1.59	RGS10
ILMN_2073235	7.83E-14	-2.49
ILMN_1713749	7.84E-14	-3.29	CORO1A
ILMN_1746864	8.01E-14	-2.53	CYTIP
ILMN_3248511	8.27E-14	1.91	FAM167A
ILMN_1701731	8.38E-14	-1.6	AKR1B1
ILMN_2351298	8.41E-14	-2.06	WIPF1
ILMN_1680996	8.64E-14	-2.51
ILMN_1809400	9.23E-14	-1.72	FAM49B
ILMN_2406501	9.37E-14	-3.73	SOD2
ILMN_1791057	9.69E-14	-1.49	IFNAR2
ILMN_1662617	1.01E-13	-1.07	PPP2R3C
ILMN_2376205	1.01E-13	-2.96	LTB
ILMN_1695606	1.03E-13	1.75	EFNB3
ILMN_1736729	1.07E-13	-1.66	OAS2
ILMN_1690921	1.07E-13	-1.49	STAT2
ILMN_1670490	1.07E-13	-2.41	PDPN
ILMN_2404625	1.09E-13	-2.46	LAT
ILMN_1699908	1.10E-13	-1.49	IL12RB1
ILMN_2054019	1.13E-13	-3.62	ISG15
ILMN_1794825	1.13E-13	2.61	ALDH3A2
ILMN_1691539	1.18E-13	-1.75	LAT
ILMN_2112357	1.21E-13	-3	CD300LF
ILMN_2233783	1.23E-13	-3.85	CD38
ILMN_1668417	1.26E-13	-1.98	WIPF1
ILMN_2347349	1.31E-13	1.1
ILMN_2401641	1.31E-13	2.38	ALDH3A2
ILMN_1716859	1.32E-13	-4.19	TDO2
ILMN_1795158	1.35E-13	-2.7	FGR
ILMN_1679133	1.39E-13	-2.33	SERPINB1
ILMN_1724533	1.40E-13	-2.67	LY96
ILMN_1672417	1.50E-13	-2.89	PTPRCAP
ILMN_1654639	1.59E-13	-2.59	HERC6
ILMN_1738993	1.59E-13	1.7	PIK3C2G
ILMN_1651346	1.62E-13	-1.6	TICAM2
ILMN_1792538	1.62E-13	-3.8	CD7
ILMN_1701094	1.77E-13	0.988	CLN8
ILMN_1702363	1.77E-13	-3.31	SULF1
ILMN_1744212	1.77E-13	-1.94	INPP5D
ILMN_3275771	1.77E-13	-2.11
ILMN_1718558	1.77E-13	-1.89	PARP12
ILMN_1744614	1.77E-13	0.866	PLEKHG6
ILMN_1681101	1.77E-13	-1.59	1-Mar
ILMN_1690125	1.77E-13	-1.65	PDLIM7
ILMN_2353633	1.80E-13	-2.47
ILMN_1757882	1.82E-13	1.43	PPP1R16A
ILMN_2248970	1.84E-13	-1.94	OAS2
ILMN_1785732	1.85E-13	-3.44	TNFAIP6
ILMN_1913060	1.86E-13	-2.19	CMKLR1
ILMN_1692295	1.89E-13	-3.26	MYO1G
ILMN_2347798	1.89E-13	-3.39	IFI6
ILMN_2185845	1.94E-13	-2.49	BRSK1
ILMN_2374036	1.95E-13	-2.63	CTSL
ILMN_1756937	1.95E-13	-1.19	ST8SIA4
ILMN_3243061	1.99E-13	-3.11	SIGLEC14
ILMN_1733421	2.04E-13	-2.1	PRKCQ
ILMN_2256953	2.09E-13	1.4	CASZ1
ILMN_1665682	2.17E-13	-1.62	IL15RA
ILMN_1740572	2.18E-13	-2	TCN2
ILMN_1812073	2.18E-13	3.68	ATP6V1B1
ILMN_1715131	2.35E-13	-3.29	CCR7
ILMN_2193591	2.36E-13	-1.55	UNC93B1
ILMN_2170949	2.37E-13	-3.96	SNX10
ILMN_1695640	2.45E-13	-1.69	PTPN22
ILMN_1724422	2.45E-13	-2.99	SELL
ILMN_1678143	2.45E-13	-1.38	ARHGDIB
ILMN_1720771	2.45E-13	-2.16	STX11
ILMN_2371280	2.45E-13	-2.82	CSF3R
ILMN_2392043	2.68E-13	-2.73	SPI1
ILMN_1655876	2.69E-13	1.69	TMEM159
ILMN_1696347	2.71E-13	-2.38	CTSC
ILMN_1712431	2.74E-13	-2.18	PCED1B
ILMN_3249742	2.75E-13	1.22	PXMP4
ILMN_2110271	2.83E-13	0.9	OLFM2
ILMN_1785570	3.01E-13	-1.65	SUSD3
ILMN_1721762	3.01E-13	-3.01	IL18RAP
ILMN_1688959	3.02E-13	-2.71	CD27
ILMN_1701455	3.11E-13	-1.92	FBXO6
ILMN_1693650	3.33E-13	-1.26	FES
ILMN_1729294	3.39E-13	-1.41	RNF130
ILMN_1746148	3.48E-13	-1.94	NRROS
ILMN_1801307	3.55E-13	-1.7	TNFSF10
ILMN_1784352	3.56E-13	-1.17	CCM2
ILMN_1679949	3.58E-13	1.65	SLC25A23
ILMN_1652631	3.67E-13	-1.96	GLIPR2
ILMN_1736863	3.68E-13	-1.91	TMEM140
ILMN_1663142	3.76E-13	-2.62	CLEC12A
ILMN_2335604	3.83E-13	-1.4	SKAP1
ILMN_2226955	3.92E-13	-1.32	VOPP1
ILMN_1765880	4.01E-13	-1.12	USB1
ILMN_1774761	4.01E-13	-2.24	CCR2
ILMN_1651316	4.02E-13	-1.83	CD69
ILMN_2160210	4.05E-13	2.57	EPCAM
ILMN_2390974	4.08E-13	1.27	DNAJB2
ILMN_1762861	4.21E-13	-2.22	HLA-F
ILMN_1662026	4.34E-13	-1.61	BTK
ILMN_2344373	4.34E-13	-1.44	MVP
ILMN_1787127	4.34E-13	-2.09	SLC43A2
ILMN_1759766	4.34E-13	1.67	CTXN1
ILMN_1690241	4.34E-13	-2.37	BATF2
ILMN_1753112	4.34E-13	-2.07	CD5
ILMN_1702231	4.34E-13	-2.21	C1orf54
ILMN_1758523	4.36E-13	1.14	ABCA3
ILMN_1785852	4.38E-13	-1.9	NABP1
ILMN_1812096	4.39E-13	1.16	CADM4
ILMN_1802653	4.45E-13	-2.17	EBI3
ILMN_1785902	4.46E-13	-3.86	C1QC
ILMN_2376455	4.47E-13	-2.01	CSF2RA
ILMN_3243185	4.60E-13	2.87	RERGL
ILMN_1721978	4.66E-13	-1.89	CARD11
ILMN_1742450	4.75E-13	-2.16	TAPBP
ILMN_1752394	4.75E-13	1.08	CCNB1IP1
ILMN_2254635	5.24E-13	-3.02	ITGAX
ILMN_1782487	5.26E-13	-3.1	GBP1P1
ILMN_1713058	5.31E-13	-1.98	PSTPIP2
ILMN_1778401	5.35E-13	-1.25	HLA-B
ILMN_2397721	5.41E-13	-0.923	GLB1
ILMN_1838767	5.50E-13	1.73	LINC01451
ILMN_2408851	5.57E-13	-1.86	ARHGAP30
ILMN_1652906	5.59E-13	-1.29	GBGT1
ILMN_1691731	5.63E-13	-2.27	PARP14
ILMN_2105573	5.69E-13	-4.67	CCL3L3
ILMN_1704286	5.69E-13	-1.72	FXYD5
ILMN_2075189	5.72E-13	1.14	SLC35F2
ILMN_2232121	5.83E-13	-2.21	GPR65
ILMN_2214603	5.83E-13	-1.15	PPP2R3C
ILMN_3219806	5.90E-13	-1.65
ILMN_1670302	6.16E-13	-3.14	HK3
ILMN_1721035	6.16E-13	-2.73	MS4A6A
ILMN_1707585	6.26E-13	1.72	SLC46A2
ILMN_1790692	6.26E-13	-5.77	GNLY
ILMN_1659960	6.34E-13	-3.44	IL4I1
ILMN_1657744	6.35E-13	1.26	FAM219B
ILMN_1739428	6.41E-13	-2.85	IFIT2
ILMN_2408572	6.41E-13	1.83
ILMN_3249032	6.41E-13	2.19	EPCAM
ILMN_1851492	6.42E-13	3.13
ILMN_1745079	6.42E-13	1.69	TRIM2
ILMN_1703335	6.63E-13	-1.28	LACTB
ILMN_1666924	6.63E-13	1.09	PINK1
ILMN_1873034	6.77E-13	-2.6
ILMN_1795930	6.77E-13	-1.78	PTGER4
ILMN_1751559	6.92E-13	-0.989	TMEM204
ILMN_1773352	7.10E-13	-4.46	CCL5
ILMN_1770673	7.32E-13	-2.69	AKNA
ILMN_1777519	7.32E-13	-2.2	ITGB7
ILMN_2376204	7.37E-13	-2.57	LTB
ILMN_1742618	7.42E-13	-2.44	XAF1
ILMN_2162972	7.58E-13	-4.1	LYZ
ILMN_1776678	7.58E-13	-2.15	GIMAP7
ILMN_1670535	7.58E-13	1.68	NDRG2
ILMN_1717261	7.58E-13	-2.81	HLA-DRB3
ILMN_1761921	7.67E-13	-1.62	IL12RB2
ILMN_1689251	7.75E-13	1.34	ATL1
ILMN_3285959	8.01E-13	0.916
ILMN_1751425	8.01E-13	0.956	ERMP1
ILMN_1718866	8.02E-13	4.53	C5orf46
ILMN_1673363	8.10E-13	-2.31	ADGRE5
ILMN_1708348	8.26E-13	-2.34	ADAM8
ILMN_1804629	8.62E-13	-1.28	TPK1
ILMN_1711909	8.83E-13	-1.06	EDEM2
ILMN_1718766	8.94E-13	-2.62	MT1F
ILMN_1654389	9.34E-13	-1.85
ILMN_1860051	9.53E-13	-1.55
ILMN_1683120	9.61E-13	1.38	UNG
ILMN_2058782	9.65E-13	-2.56	IFI27
ILMN_2082865	9.65E-13	2.67	PLLP
ILMN_2366334	9.65E-13	-2.15	FERMT3
ILMN_2129877	9.75E-13	-1.04	PARP11
ILMN_1803686	9.75E-13	-1.83	ADA
ILMN_2179717	9.82E-13	2.24	FAM189A2
ILMN_2368530	9.88E-13	-3.39	IL32
ILMN_1770768	1.01E-12	-2.63	SLAMF1
ILMN_2365111	1.01E-12	-2.12	MAP4K1
ILMN_1695631	1.01E-12	4.03	CHP2
ILMN_1741597	1.02E-12	0.831
ILMN_2246328	1.03E-12	-2.02	PTPN22
ILMN_1662417	1.05E-12	0.655	LRPPRC
ILMN_2349061	1.05E-12	-2.16	IRF7
ILMN_1689655	1.06E-12	-1.36	HLA-DRA
ILMN_3236637	1.06E-12	-1.49	PIP4K2A
ILMN_1808215	1.06E-12	1.08	RGS8
ILMN_2415786	1.07E-12	-2.45	CD96
ILMN_1728742	1.07E-12	2.24	FAXDC2
ILMN_1750062	1.08E-12	2.81	PPARGC1A
ILMN_2104830	1.09E-12	-2.2	ACP2
ILMN_1787529	1.10E-12	-2.27	C3AR1
ILMN_2392189	1.10E-12	2.14	CTDSPL
ILMN_2382657	1.11E-12	-2.07	ARHGAP9
ILMN_2050790	1.12E-12	0.926	C11orf52
ILMN_1687213	1.13E-12	2.08	FAM167A
ILMN_1714536	1.15E-12	5.14	SCGB1D2
ILMN_1749662	1.17E-12	-1.8	GPX1
ILMN_1709683	1.19E-12	-1.65
ILMN_1659913	1.22E-12	-3.13	ISG20
ILMN_1748970	1.24E-12	1.49	PRR15L
ILMN_2361603	1.24E-12	2.27	NDRG2
ILMN_1796216	1.25E-12	-1.84	VASH1
ILMN_1764166	1.25E-12	1.57	BCKDHB
ILMN_1678992	1.31E-12	1.46
ILMN_2157075	1.31E-12	-1.43	LRCH4
ILMN_3238264	1.33E-12	2.77	PSAPL1
ILMN_2081070	1.35E-12	1.92	BTC
ILMN_1704446	1.36E-12	1.45	SLC6A10P
ILMN_1669983	1.37E-12	1.01	RGS22
ILMN_1670028	1.38E-12	-1.3	LPIN2
ILMN_1656386	1.38E-12	-1.02	SEC24D
ILMN_1685714	1.38E-12	1.91	INHBB
ILMN_1803256	1.41E-12	1.71	STOX2
ILMN_1745397	1.41E-12	-2.35	OAS3
ILMN_1812995	1.42E-12	-2.73	CTSL
ILMN_1655549	1.42E-12	-3.63	SIGLEC10
ILMN_1782560	1.43E-12	-2.26	CD86
ILMN_1812262	1.50E-12	1.77	DDR1
ILMN_2388155	1.51E-12	-1.13	CASP3
ILMN_1811933	1.51E-12	1.89	SHMT1
ILMN_1712389	1.53E-12	-1.73	CKLF
ILMN_2073446	1.53E-12	2.04	C1orf116
ILMN_1750912	1.57E-12	1.4	STXBP6
ILMN_1744725	1.58E-12	0.738	BTBD6
ILMN_1797875	1.58E-12	-2.5	ALOX5AP
ILMN_1652512	1.58E-12	1.37	C2CD2
ILMN_1759910	1.58E-12	0.946	SERPINA5
ILMN_1709132	1.59E-12	0.799	ELP2
ILMN_1738992	1.60E-12	-1.85	MNDA
ILMN_3261938	1.61E-12	-1.66
ILMN_2043918	1.63E-12	0.981	DLEU1
ILMN_1652185	1.64E-12	-1.46	IL4R
ILMN_1774087	1.72E-12	1.34
ILMN_1750278	1.72E-12	-2.48
ILMN_2246882	1.73E-12	-1.81	SP140
ILMN_1662799	1.76E-12	-2.79	GPSM3
ILMN_1699160	1.76E-12	-2.78	ITK
ILMN_2308689	1.78E-12	1.12	AGBL5
ILMN_1766169	1.87E-12	-2.64	BCAT1
ILMN_2389810	1.87E-12	-0.817	ATP11C
ILMN_2232478	1.92E-12	-2.47	APOBEC3G
ILMN_1654609	1.97E-12	1.29
ILMN_1796339	1.97E-12	-1.38	PLEKHA2
ILMN_3238803	2.00E-12	-1.89	RASAL3
ILMN_1653750	2.00E-12	1.88	SOX10
ILMN_2208903	2.01E-12	-3.01	CD52
ILMN_1809613	2.04E-12	1.7	NGEF
ILMN_1729288	2.05E-12	-2.21	C1QTNF6
ILMN_1729216	2.08E-12	2.38	CRYAB
ILMN_1716246	2.12E-12	3.04	FRZB
ILMN_1691790	2.12E-12	1.4	DACT2
ILMN_1740169	2.13E-12	1.66	TYRO3
ILMN_2092118	2.14E-12	-3.28	FPR1
ILMN_2326591	2.17E-12	-0.716
ILMN_1803464	2.27E-12	-1.09	PHTF1
ILMN_1703205	2.27E-12	0.9	EDN3
ILMN_2333766	2.27E-12	0.73
ILMN_1763000	2.31E-12	-1.78	ADAP2
ILMN_2383774	2.31E-12	-0.985	TRAF3
ILMN_1807825	2.31E-12	-2.26	LY86
ILMN_1775677	2.31E-12	0.989	TYSND1
ILMN_2241953	2.32E-12	-2.44	PILRA
ILMN_1782743	2.34E-12	0.765	LETMD1
ILMN_2394287	2.36E-12	2.13	ATP6V0A4
ILMN_1672717	2.36E-12	2.11	TMEM254
ILMN_1667232	2.43E-12	-4.27
ILMN_1762825	2.46E-12	-1.43	CANX
ILMN_1716071	2.46E-12	1.13	PAQR3
ILMN_1732154	2.48E-12	1.53	BCAN
ILMN_1665123	2.50E-12	1.67	NMNAT3
ILMN_1661695	2.50E-12	-1.85	IRAK3
ILMN_1714165	2.54E-12	-1.4	ST3GAL2
ILMN_2176592	2.56E-12	2.09	BCHE
ILMN_1758613	2.66E-12	2.28	RAPGEFL1
ILMN_1812759	2.68E-12	-2.26	GCH1
ILMN_1756469	2.71E-12	1.66	GAMT
ILMN_1801516	2.72E-12	1.12	GPC1
ILMN_1684943	2.73E-12	-1.81	TRAT1
ILMN_1910908	2.77E-12	-1.67
ILMN_1763487	2.83E-12	-3.27	CTLA4
ILMN_1729234	2.85E-12	-1.58	TPP1
ILMN_2081682	2.95E-12	-1.39	SMAP2
ILMN_1761981	2.99E-12	-1.1	FAM96A
ILMN_1740010	3.06E-12	-1.57	PCNX1
ILMN_1661196	3.07E-12	-1.91	CSF2RA
ILMN_1800602	3.09E-12	-1.3	GCA
ILMN_1769633	3.12E-12	-1.17	CTSO
ILMN_2377109	3.15E-12	-1.32	LCK
ILMN_2233401	3.19E-12	-1.28
ILMN_1707553	3.20E-12	0.917	GAREM1
ILMN_2162860	3.26E-12	-1.5	SLFN11
ILMN_1786426	3.26E-12	-2.45	IGFLR1
ILMN_1659610	3.30E-12	1.53
ILMN_1742521	3.33E-12	-1.32	GRB2
ILMN_2242937	3.39E-12	-1.49	ARSB
ILMN_1815168	3.47E-12	-1.42	HVCN1
ILMN_1672661	3.54E-12	-1.71	SP110
ILMN_1727284	3.63E-12	-2.14	CD4
ILMN_3241758	3.81E-12	-0.748	POTEF
ILMN_1720996	3.87E-12	2.57	SLC12A2
ILMN_1667825	3.88E-12	-1.92	MLKL
ILMN_1776435	4.00E-12	-1.28	GPRIN3
ILMN_1689146	4.03E-12	2.07	GABRP
ILMN_2168217	4.10E-12	-1.85	GPR183
ILMN_1668063	4.13E-12	-2.72	FCN1
ILMN_1731048	4.13E-12	-2.15	TLR1
ILMN_1693428	4.15E-12	0.741	TNNC2
ILMN_1694213	4.21E-12	-2.14	PLEKHO1
ILMN_1657871	4.28E-12	-2.88	RSAD2
ILMN_1658706	4.36E-12	1.55	ST6GALNAC2
ILMN_1683263	4.38E-12	3.21	TSPAN8
ILMN_1677827	4.66E-12	-1.89	TLR7
ILMN_1792495	4.67E-12	2.09	AHNAK
ILMN_2140559	4.73E-12	1.25	IRX5
ILMN_1785345	4.76E-12	-2.54	GPR84
ILMN_3246678	4.86E-12	1.17	NPW
ILMN_1703327	4.87E-12	-2.03	PSTPIP1
ILMN_1808395	4.92E-12	-2.16	ACAP1
ILMN_1797557	4.95E-12	1.02	PLEKHA6
ILMN_1805693	4.95E-12	-1.95	GMIP
ILMN_2262044	5.02E-12	-1.43	PARP10
ILMN_1703765	5.03E-12	1.92	GPR12
ILMN_1669447	5.10E-12	-2.24	PYHIN1
ILMN_1652787	5.11E-12	-2.41	PIK3AP1
ILMN_1676322	5.18E-12	0.868	KDF1
ILMN_1668766	5.20E-12	2.1	ROPN1
ILMN_1659688	5.34E-12	-2.19	LGALS3BP
ILMN_1709451	5.53E-12	-0.911	TFPT
ILMN_1688103	5.64E-12	2.6	CTNNBIP1
ILMN_1746525	5.87E-12	-2.69
ILMN_1730628	5.96E-12	-1.89	RNASE2
ILMN_1735156	6.00E-12	1.33	SLC4A11
ILMN_1758497	6.00E-12	1.61	TTYH1
ILMN_1793628	6.00E-12	-1.33	SERPINA10
ILMN_1702738	6.10E-12	2.1	KLC3
ILMN_1754727	6.16E-12	1.45	GPRASP2
ILMN_1794612	6.18E-12	-1.49	UBA7
ILMN_1788942	6.21E-12	2.06	GGT6
ILMN_1757186	6.21E-12	-1.51	GIMAP1
ILMN_2150196	6.44E-12	-2.15	LRRC25
ILMN_1653001	6.45E-12	1.36	CABLES1
ILMN_1703852	6.50E-12	1.79	EFNB2
ILMN_2095908	6.65E-12	1.21	ENDOU
ILMN_1689836	6.68E-12	-1.98	C5AR1
ILMN_2109416	6.69E-12	-2.72	NAPSB
ILMN_2369018	6.72E-12	-1.51	EVI2A
ILMN_1723211	7.01E-12	1.03	L2HGDH
ILMN_2321578	7.17E-12	-1.6	P2RY10
ILMN_3244583	7.27E-12	1.33	EPB41L4A-AS1
ILMN_1709237	7.31E-12	1.99	EPHX2
ILMN_1735155	7.62E-12	-1.02	GLB1
ILMN_1755643	7.79E-12	-1.77	MGAT4A
ILMN_1757736	7.79E-12	1.92	IRX5
ILMN_2115005	7.82E-12	-2.07	FGD2
ILMN_1699254	7.87E-12	1.46	PLEKHH1
ILMN_1716276	7.88E-12	-4.44	CCL4L1
ILMN_1847047	7.91E-12	-1.22	TMEM176B
ILMN_1725510	7.94E-12	2.35	DHCR24
ILMN_1658407	7.95E-12	-1.15	SLC43A3
ILMN_1678054	8.10E-12	-1.73	TRIM21
ILMN_2319000	8.20E-12	-1.71	MATK
ILMN_1751028	8.29E-12	-1.36	SERPINH1
ILMN_1763386	8.39E-12	-1.3	BID
ILMN_1787509	8.51E-12	-1.64	HELZ2
ILMN_3307654	8.65E-12	1	MIPOL1
ILMN_1653026	8.81E-12	-2.73	PLAC8
ILMN_1796316	8.83E-12	-3.84	MMP9
ILMN_1799134	8.88E-12	-3.18	KLRD1
ILMN_1717313	8.89E-12	-1.63	NFKBIE
ILMN_1777565	8.90E-12	-1.97	TAP2
ILMN_1663422	8.96E-12	-1.23	RGL4
ILMN_1796642	9.05E-12	-2.16	NCF2
ILMN_1738675	9.12E-12	-2.15	PTPN6
ILMN_1653498	9.25E-12	-2.17	IGSF6
ILMN_2170814	9.25E-12	-2.56	LAMP3
ILMN_1687268	9.25E-12	0.868	SEC14L5
ILMN_2414027	9.34E-12	-1.71
ILMN_2172969	9.34E-12	1.98	STXBP6
ILMN_1668822	9.36E-12	-1.93	BATF
ILMN_1765310	9.52E-12	1.29	TCEAL2
ILMN_1769895	9.68E-12	-1.99	CCR2
ILMN_1689342	9.79E-12	-0.782	NUBP1
ILMN_2153485	9.89E-12	2.04	NMNAT3
ILMN_1812226	1.00E-11	-2.11	ICAM1
ILMN_1792072	1.01E-11	-1.27	FUT4
ILMN_1779144	1.02E-11	2.36	CLEC2A
ILMN_1815519	1.05E-11	1.35	EPN2
ILMN_1666392	1.06E-11	1.59	WNT4
ILMN_1761463	1.07E-11	-1.35	EFHD2
ILMN_2207291	1.07E-11	-3.64	IFNG
ILMN_2328666	1.07E-11	-2.1	CD83
ILMN_1765994	1.07E-11	-2.41	ZBP1
ILMN_1856480	1.08E-11	2.18	PPM1L
ILMN_1727315	1.09E-11	-1.48	DENND1A
ILMN_3177532	1.09E-11	0.807	CECR5-AS1
ILMN_2047511	1.11E-11	-1.46	ADAP1
ILMN_1691410	1.12E-11	1.7	BAMBI
ILMN_1753913	1.12E-11	1.05	WLS
ILMN_1758731	1.13E-11	2.34	CYP2J2
ILMN_1795715	1.14E-11	-1.49	DPYD
ILMN_2344120	1.16E-11	2.05	ROPN1B
ILMN_1744914	1.16E-11	-0.987	FUCA2
ILMN_2359742	1.16E-11	-1.59	CTSB
ILMN_1758404	1.16E-11	0.839	TFAP2B
ILMN_1688158	1.18E-11	-1.4	CYB5R4
ILMN_2043809	1.18E-11	0.892	PFKM
ILMN_1727194	1.19E-11	-0.966	CALU
ILMN_1701783	1.19E-11	2.99	DCT
ILMN_1779257	1.21E-11	-2.02	CD40
ILMN_2227573	1.25E-11	-1.48	GSTO1
ILMN_1652082	1.26E-11	-1.26	ELF4
ILMN_2367428	1.28E-11	-1.13	FAM96A
ILMN_2134538	1.30E-11	-2.55
ILMN_1811258	1.30E-11	-1.35	RELB
ILMN_1771264	1.31E-11	1.75	ELL3
ILMN_1716651	1.34E-11	-1.65	RUNX2
ILMN_1794386	1.37E-11	-1.3	IL2RG
ILMN_3255124	1.38E-11	0.904	ATL1
ILMN_1756595	1.39E-11	-1.56	SH3TC1
ILMN_1761199	1.41E-11	-2.07	SLCO2B1
ILMN_2370336	1.43E-11	-1.73	MS4A4A
ILMN_1740917	1.44E-11	1.39	SCNN1B
ILMN_1727098	1.45E-11	-2.16	PPP1R16B
ILMN_1745887	1.47E-11	0.817	FBXO21
ILMN_1795236	1.50E-11	-1.33	SIGLEC9
ILMN_1795342	1.50E-11	1.74	MLPH
ILMN_3307906	1.54E-11	1.97	PALMD
ILMN_2296950	1.54E-11	-1.15	APOBEC3F
ILMN_2219712	1.59E-11	-1.73	HMGB2
ILMN_3241657	1.60E-11	-0.992	TMEM204
ILMN_1665738	1.62E-11	-1.22	FLI1
ILMN_1729973	1.65E-11	-1.28	ZC3HAV1
ILMN_1690484	1.65E-11	1.63	KIAA0895
ILMN_3241081	1.67E-11	1.95
ILMN_1760778	1.67E-11	-1.57	ENG
ILMN_2310814	1.68E-11	1.77	MAPT
ILMN_1798706	1.68E-11	-2.03	GPR183
ILMN_1721758	1.70E-11	0.87	ID4
ILMN_1805466	1.70E-11	2.24	SOX9
ILMN_2139100	1.71E-11	-1.23	SHISA5
ILMN_1670145	1.71E-11	-1.98	DFNA5
ILMN_1764964	1.71E-11	-0.789	IFNGR2
ILMN_1716678	1.72E-11	-0.541	NPC2
ILMN_1786357	1.75E-11	-1.29	ARAP1
ILMN_1782070	1.78E-11	-2.07	NPL
ILMN_2367418	1.79E-11	-2.26	OSCAR
ILMN_1813350	1.83E-11	2.09	HSD11B2
ILMN_1685625	1.83E-11	-2.98	UCP2
ILMN_1757074	1.85E-11	-1.61	GNG10
ILMN_1651826	1.89E-11	-1.59	BASP1
ILMN_1678238	1.91E-11	-2.14	ZNF683
ILMN_2094942	1.94E-11	-1.83	1-Mar
ILMN_3243928	1.95E-11	-1.29	DDX60L
ILMN_1684349	1.97E-11	-2.91	IL2RB
ILMN_1739756	1.99E-11	-3.85	KIR2DL4
ILMN_1785113	2.06E-11	0.781	MUT
ILMN_3230435	2.06E-11	-2.17
ILMN_1730740	2.09E-11	3.53	VSIG8
ILMN_2059549	2.10E-11	-1.99	SYK
ILMN_1777170	2.14E-11	1.63	FAM183A
ILMN_1750401	2.18E-11	-1.69	C17orf62
ILMN_1696654	2.18E-11	-1.05	IFIT5
ILMN_1797744	2.20E-11	2.2	TPPP3
ILMN_1678170	2.20E-11	-2.71	MME
ILMN_1728662	2.28E-11	-1.61	ALDH3B1
ILMN_1717207	2.32E-11	-1.88	MMP25
ILMN_1765419	2.34E-11	0.87	GPLD1
ILMN_1708098	2.34E-11	-0.814	LIX1L
ILMN_1724708	2.34E-11	-1.21	RAB33A
ILMN_1728106	2.41E-11	-2.35	TNF
ILMN_3240900	2.41E-11	-1.88
ILMN_1682658	2.45E-11	0.72	EPM2AIP1
ILMN_1775742	2.46E-11	1.28	RNF128
ILMN_1798256	2.48E-11	-2.39	UPP1
ILMN_2359907	2.53E-11	-1.77	CD68
ILMN_1752520	2.53E-11	-1.5	SLFN11
ILMN_1696521	2.53E-11	0.87	EGFR
ILMN_3200140	2.58E-11	2.77
ILMN_1677684	2.62E-11	2.07	BTBD16
ILMN_1769245	2.64E-11	-1.82	GLIPR1
ILMN_1653028	2.68E-11	-2.11	COL4A1
ILMN_1712998	2.68E-11	2.43	CORIN
ILMN_1691237	2.68E-11	1.53	CAP2
ILMN_2146418	2.72E-11	0.842	CRIM1
ILMN_1721712	2.73E-11	1.31	SYNGR1
ILMN_1800796	2.75E-11	0.944	RPL37
ILMN_1803673	2.76E-11	0.615	MISP3
ILMN_2407824	2.84E-11	1.79
ILMN_2345353	2.87E-11	-1.9	LST1
ILMN_1715885	2.87E-11	-1.06	PTPN22
ILMN_1686623	2.87E-11	-2.09	CSF1R
ILMN_3181411	2.94E-11	1.37	ATL1
ILMN_1806908	2.96E-11	-2.14	PRKCB
ILMN_2197030	2.98E-11	1.35	ZFYVE21
ILMN_1766487	3.03E-11	-1.38	LRRC25
ILMN_1780582	3.08E-11	-2.05	CD83
ILMN_2393765	3.11E-11	-4.82	IGLL1
ILMN_2105441	3.12E-11	-4.53	JCHAIN
ILMN_1721818	3.15E-11	2.8	CLDN10
ILMN_1685540	3.15E-11	1.65	SHROOM3
ILMN_1712066	3.17E-11	1.84	EXPH5
ILMN_3227315	3.19E-11	-2.92
ILMN_1747347	3.20E-11	-1.36	MILR1
ILMN_1666902	3.20E-11	-1.58	ADGRG5
ILMN_1685641	3.20E-11	1.49	BCHE
ILMN_1727045	3.24E-11	-1.16	RASGRP3
ILMN_1707925	3.25E-11	2.43	ABHD12B
ILMN_1802646	3.26E-11	2.29	EPHB6
ILMN_1911042	3.26E-11	-1.42	PIP4K2A
ILMN_1672720	3.26E-11	0.882	PRSS12
ILMN_2228873	3.26E-11	-1.29	STARD3NL
ILMN_1784871	3.27E-11	2.63	FASN
ILMN_2395711	3.29E-11	-1.39	ARRB2
ILMN_1688373	3.30E-11	-1.81	LST1
ILMN_1794677	3.41E-11	-1.45	TMC6
ILMN_1775762	3.45E-11	-1.66	GNAI2
ILMN_2149494	3.52E-11	-2.01	NPL
ILMN_1791679	3.53E-11	2.48	DNER
ILMN_1669113	3.54E-11	-1.93	ATF5
ILMN_1678493	3.55E-11	-1.74	CHN1
ILMN_1657395	3.56E-11	1.71	HMGCR
ILMN_1679826	3.56E-11	-2.72	CST7
ILMN_1656057	3.56E-11	-1.96	PLAU
ILMN_1733176	3.62E-11	-1.1	LIMS1
ILMN_1736510	3.62E-11	-1.17	FOXN2
ILMN_1781824	3.71E-11	-1.95	FASLG
ILMN_2167416	3.73E-11	-1.43	MR1
ILMN_1768394	3.74E-11	-0.782	ARPC5
ILMN_1787199	3.75E-11	0.762	MYRFL
ILMN_2099528	3.76E-11	-1.41	BTLA
ILMN_3284114	3.81E-11	-1.06
ILMN_2232854	3.83E-11	-2.04	FAP
ILMN_1755710	3.88E-11	1.38	EFNA4
ILMN_2319077	3.94E-11	-1.1
ILMN_1754600	3.95E-11	1.62	FNBP1L
ILMN_1734543	4.08E-11	-1.54	PTPRE
ILMN_1662880	4.10E-11	1.75
ILMN_1778599	4.11E-11	-1.95	SP140
ILMN_1661733	4.11E-11	1.3	FOLR1
ILMN_3240316	4.12E-11	-1.37
ILMN_1773125	4.29E-11	-1.62	ENTPD1
ILMN_1747067	4.29E-11	1.13	NPAS1
ILMN_1698019	4.31E-11	-1.54	LGMN
ILMN_3235832	4.31E-11	-4.62
ILMN_1664828	4.31E-11	-1.62	APOBEC3H
ILMN_1865056	4.35E-11	1.51	LINC01315
ILMN_1708881	4.42E-11	-1.74	RAB20
ILMN_1706687	4.47E-11	-1.17	KLHL5
ILMN_1798980	4.49E-11	-0.917	CAPZB
ILMN_1731237	4.53E-11	0.707	CLSTN2
ILMN_1745148	4.55E-11	-1.46	ZNFX1
ILMN_2403228	4.58E-11	-1.53	CLEC12A
ILMN_1676528	4.59E-11	-2.03	BTN3A2
ILMN_1810431	4.59E-11	1.66
ILMN_3243156	4.59E-11	2.43	AHNAK2
ILMN_1740633	4.67E-11	-4.03	PRF1
ILMN_1910180	4.69E-11	-1.09	NRP2
ILMN_1808824	4.70E-11	1.86	NEBL
ILMN_1661439	4.70E-11	-0.991	FLOT1
ILMN_2200836	4.73E-11	1.39	HSPB7
ILMN_1778143	4.74E-11	-1.02	GRAP2
ILMN_1752758	4.75E-11	-0.732	BTN2A2
ILMN_1814661	4.80E-11	0.879	PHLPP1
ILMN_3245062	4.81E-11	1.49	SHROOM3
ILMN_1795464	4.86E-11	-1.55	LTA
ILMN_1698934	4.89E-11	-1.42	CMTM7
ILMN_1678612	4.90E-11	-0.89	ANXA6
ILMN_3246875	4.91E-11	0.859
ILMN_1741165	4.91E-11	-3.13	SLC11A1
ILMN_2074044	4.97E-11	0.964	PLS1
ILMN_2407879	4.97E-11	1.51	SORBS2
ILMN_1685709	4.97E-11	1.68	TMEM125
ILMN_1730917	5.11E-11	-0.978	KMO
ILMN_1763196	5.20E-11	2.68	WDR72
ILMN_1706344	5.27E-11	1.32	ABHD6
ILMN_1726928	5.27E-11	2.36	TCEA3
ILMN_2352097	5.30E-11	1.5	ADGRG1
ILMN_1715209	5.30E-11	1.18
ILMN_1707695	5.40E-11	-1.75	IFIT1
ILMN_1781060	5.42E-11	1.45	SYN2
ILMN_1912619	5.52E-11	0.923
ILMN_1729368	5.56E-11	0.737	FZD8
ILMN_1699991	5.65E-11	-1.25	LCK
ILMN_1752592	5.87E-11	-1.92	HLA-DRB4
ILMN_1799467	5.90E-11	-2.54	SAMD9L
ILMN_2292178	5.92E-11	-1.89	CLEC12A
ILMN_2098616	5.98E-11	-1.34	ANXA2R
ILMN_2087656	5.99E-11	-2.29	SLCO2B1
ILMN_1765208	6.08E-11	0.683	GLUL
ILMN_1670325	6.13E-11	1.63	SLC47A1
ILMN_1753143	6.24E-11	2.59	RHPN2
ILMN_1752355	6.25E-11	-0.917	MPEG1
ILMN_1770612	6.33E-11	3.83	KRT15
ILMN_2159272	6.38E-11	-1.42	PDCD1LG2
ILMN_2216157	6.43E-11	-0.94	GNA12
ILMN_1797988	6.57E-11	-2.84	KLRD1
ILMN_1756701	6.60E-11	1.62	DHRS11
ILMN_1776602	6.71E-11	1.82	RNASE4
ILMN_1755405	6.79E-11	1.31	PGAP2
ILMN_1747622	6.84E-11	-1.88	CD33
ILMN_1715214	6.93E-11	-1.64	PTPN7
ILMN_1887403	6.99E-11	0.513	DBT
ILMN_1734229	7.20E-11	-1.29	SPPL2A
ILMN_1906423	7.24E-11	-2.04
ILMN_2304495	7.25E-11	2.78	PPP1R1B
ILMN_2081988	7.25E-11	1.26	LANCL1
ILMN_1901616	7.25E-11	-1.25
ILMN_1657111	7.30E-11	2.46	AHNAK2
ILMN_1745242	7.33E-11	-1.71	PLSCR1
ILMN_1804461	7.35E-11	0.968	MYH14
ILMN_1804351	7.66E-11	1.71	FZD7
ILMN_3204312	7.70E-11	0.945
ILMN_1781373	7.72E-11	-2.26	IFIH1
ILMN_2313926	7.73E-11	-1.31	CDC42SE2
ILMN_1670305	7.88E-11	-2.26	SERPING1
ILMN_2163873	8.07E-11	-3.55	FNDC1
ILMN_1762764	8.39E-11	2.54	SH3BGRL2
ILMN_1801476	8.44E-11	1.86	CDS1
ILMN_2093775	8.55E-11	-1.23	ZNF831
ILMN_1781468	8.57E-11	-1.46	SMAP2
ILMN_1716407	8.65E-11	1.78	SORBS2
ILMN_1845037	8.68E-11	-1.25	LOC100419583
ILMN_2386790	8.68E-11	-2.08	KLRC3
ILMN_1723004	8.68E-11	-2.06	CD72
ILMN_1724066	8.68E-11	-1.99	PLCB2
ILMN_1796737	8.72E-11	1.94	ZBTB7C
ILMN_1807372	8.79E-11	-1.66	ADORA2A
ILMN_1789751	8.82E-11	-1.01	MFSD1
ILMN_2072178	8.91E-11	1.5	ECHDC3
ILMN_1674866	9.03E-11	-0.77	TADA3
ILMN_1801766	9.04E-11	-1.31	MCUB
ILMN_1793537	9.06E-11	1.51	MUC15
ILMN_1657632	9.08E-11	-1.11	ZMYM6
ILMN_1659649	9.10E-11	1.03	SGCG
ILMN_2194688	9.13E-11	0.745	DKK2
ILMN_1780533	9.13E-11	-2.06	RNASE6
ILMN_1813091	9.15E-11	0.932	ARL1
ILMN_2368834	9.17E-11	1.22	MYH11
ILMN_1717334	9.33E-11	-1.74	VAV1
ILMN_2332964	9.36E-11	-1.44	LGMN
ILMN_1755354	9.38E-11	0.856	YBX2
ILMN_1660923	9.54E-11	-1.88	HCG4
ILMN_1784467	9.67E-11	-1.62	NUP210
ILMN_1672120	9.73E-11	2.83	KRT73
ILMN_1702105	9.86E-11	1.3	EFS
ILMN_1664283	9.90E-11	0.681
ILMN_2368188	1.01E-10	0.7	TRPV6
ILMN_3214389	1.02E-10	-2.8
ILMN_3247560	1.03E-10	1.26	BSPRY
ILMN_2171289	1.04E-10	-1.31	SAMSN1
ILMN_1740234	1.04E-10	2.06	GSTO2
ILMN_2343618	1.04E-10	-1.12	SAMD3
ILMN_1673899	1.05E-10	1.67	FAM57A
ILMN_1747195	1.07E-10	-1.77	PSMB8
ILMN_1690397	1.12E-10	1.29	DYNC1I1
ILMN_1693287	1.13E-10	-0.742	POMP
ILMN_1658356	1.13E-10	2.72	PAMR1
ILMN_1729650	1.16E-10	1.03	PEX7
ILMN_1747227	1.16E-10	1.34	ADORA1
ILMN_1703263	1.17E-10	-1.46	SP140
ILMN_1726448	1.17E-10	-5.47	MMP1
ILMN_1713174	1.22E-10	-0.625	TCP11L1
ILMN_1691508	1.22E-10	-2.69	PLAUR
ILMN_1705848	1.22E-10	0.954	FAM104B
ILMN_1811468	1.22E-10	2	IRX3
ILMN_1702384	1.25E-10	1.35	ZNF706
ILMN_2128967	1.25E-10	1.21	C11orf1
ILMN_1751572	1.25E-10	0.973	TLE1
ILMN_1695506	1.25E-10	0.926	DKK2
ILMN_1683160	1.26E-10	0.987	MECR
ILMN_1671568	1.26E-10	1.4	ECHDC2
ILMN_1663640	1.26E-10	2.46	MAOA
ILMN_1718268	1.27E-10	2.07	GJB4
ILMN_1777342	1.30E-10	-1.44	PREX1
ILMN_1661628	1.32E-10	1.85
ILMN_2119297	1.37E-10	-1.35	SAMD4A
ILMN_1685194	1.39E-10	1.92	CLDN10
ILMN_1767351	1.40E-10	0.971	AR
ILMN_1757827	1.41E-10	-1.1	VOPP1
ILMN_3307901	1.41E-10	1.69	GAN
ILMN_1753547	1.42E-10	-1.27	STAT5A
ILMN_1780397	1.49E-10	-1.79	TRAF3IP3
ILMN_1776181	1.51E-10	-1.88	BIRC3
ILMN_1682761	1.51E-10	-2.13	SCIMP
ILMN_3205162	1.51E-10	0.969
ILMN_2242463	1.51E-10	-2.22	CTSC
ILMN_1809477	1.52E-10	-1.73	CARHSP1
ILMN_1781758	1.52E-10	1.27	ROPN1B
ILMN_2109197	1.52E-10	-1.86	EPB41L3
ILMN_1740429	1.53E-10	-0.503	FTL
ILMN_1808999	1.58E-10	0.932	ARHGEF19
ILMN_2230862	1.58E-10	-0.938	GYG1
ILMN_1804662	1.59E-10	1.05	NRG4
ILMN_1698685	1.59E-10	1.59	MATN2
ILMN_1685009	1.61E-10	-2.07	ITGAM
ILMN_1784651	1.62E-10	-0.987	NAGA
ILMN_1677200	1.64E-10	-1.64	CYFIP2
ILMN_1753342	1.65E-10	-1.37	SAT1
ILMN_1767816	1.69E-10	-1.51	APH1B
ILMN_1711439	1.73E-10	-1.59	EMILIN1
ILMN_1653501	1.74E-10	0.692	SEMA3B
ILMN_1699562	1.77E-10	1.06	EFCAB1
ILMN_2085012	1.81E-10	-2.18	TMEM176B
ILMN_2411282	1.81E-10	-1.04	QSOX1
ILMN_1748904	1.81E-10	-1.08	WTAP
ILMN_1678766	1.81E-10	-1.12	DYNLT1
ILMN_1714445	1.82E-10	1.66	SLC6A9
ILMN_1733110	1.82E-10	0.921	RASSF7
ILMN_3237961	1.83E-10	1.57	ANO1
ILMN_1776147	1.84E-10	0.611	C21orf59
ILMN_1788931	1.87E-10	-2.13	DOCK8
ILMN_2320906	1.87E-10	1.09	RTN3
ILMN_1693941	1.88E-10	1.26	IGSF9
ILMN_1696911	1.88E-10	-2.83
ILMN_1672004	1.90E-10	1.63	TOB1
ILMN_1676067	1.92E-10	1.61	SEMA3G
ILMN_3269324	1.93E-10	1.1
ILMN_1749070	1.93E-10	-2.26	HLA-DPB1
ILMN_1768814	1.94E-10	-1.61	KLHL6
ILMN_2342437	1.94E-10	-1.14	KLHL5
ILMN_2290118	1.94E-10	1.2	MEGF9
ILMN_1729095	1.96E-10	2.08	PDZD2
ILMN_1697115	1.96E-10	0.896
ILMN_1670669	2.00E-10	4.25	SERPINA12
ILMN_1720710	2.05E-10	1.34	HSPB3
ILMN_1701347	2.05E-10	0.805
ILMN_1674609	2.05E-10	0.898	CLTB
ILMN_2395981	2.05E-10	-1.89	PYHIN1
ILMN_1724009	2.05E-10	1.07	SETD6
ILMN_2367487	2.08E-10	2.47	ABHD12B
ILMN_1804419	2.09E-10	-1.47	LRMP
ILMN_1793959	2.09E-10	-1.23	ADPGK
ILMN_2372398	2.11E-10	1.31	ALDH5A1
ILMN_1806165	2.16E-10	-1.65	HSPA6
ILMN_1677962	2.16E-10	0.901	GPHN
ILMN_1736015	2.16E-10	0.847	JADE1
ILMN_1712705	2.16E-10	1.79	RAB40C
ILMN_1736184	2.16E-10	2.55	GSTM3
ILMN_1655561	2.25E-10	-0.854	ARPC3
ILMN_1652003	2.27E-10	-1.16	GNG10
ILMN_1698243	2.34E-10	-0.949	GLMP
ILMN_1678655	2.35E-10	2.64	PNLIPRP3
ILMN_1794038	2.36E-10	-1.34	FAM49A
ILMN_1759419	2.36E-10	0.901	ILVBL
ILMN_1734653	2.38E-10	-3.43	FNDC1
ILMN_1733627	2.39E-10	0.95	NEDD4L
ILMN_2390853	2.40E-10	-1.33	CTSH
ILMN_2358919	2.42E-10	-0.984	TP53I3
ILMN_1811171	2.42E-10	-1.9	GPR132
ILMN_1789357	2.42E-10	1.88	DLX3
ILMN_2092077	2.43E-10	5.8	PIP
ILMN_1713387	2.44E-10	0.558	PHYHIP
ILMN_2368576	2.45E-10	0.945	UBA52
ILMN_1691180	2.48E-10	1.17	OTX1
ILMN_3247821	2.48E-10	-0.928	TMEM206
ILMN_1752046	2.50E-10	-1.66	SH2B3
ILMN_1770719	2.50E-10	0.847	CLUH
ILMN_1687848	2.50E-10	1.88	C7
ILMN_1660775	2.53E-10	-0.699
ILMN_2096784	2.55E-10	1.76	TFAP2C
ILMN_1801584	2.55E-10	-2.37	CXCR4
ILMN_1835017	2.58E-10	-1.43	GLUL
ILMN_1681591	2.58E-10	-1.36	PTPN1
ILMN_1709750	2.59E-10	-1.08	SUSD1
ILMN_2338348	2.60E-10	-1.57	UBASH3A
ILMN_1766411	2.61E-10	-1.47	AP1S2
ILMN_1741346	2.62E-10	0.984	EPHB3
ILMN_2380967	2.62E-10	-0.805	DNASE1L1
ILMN_1684755	2.62E-10	1.34	KAZALD1
ILMN_2383611	2.63E-10	-1.42	PTPRE
ILMN_1662839	2.66E-10	1.72	PLEKHA1
ILMN_3179038	2.69E-10	1.54
ILMN_1740875	2.70E-10	-2.46	FPR2
ILMN_1676631	2.71E-10	1.28	CCNO
ILMN_1741566	2.74E-10	1.96	BMP7
ILMN_1748650	2.74E-10	0.738	MRPL45
ILMN_1787345	2.77E-10	-2	FKBP11
ILMN_1749405	2.78E-10	0.763	KIAA1191
ILMN_2078697	2.84E-10	-0.95	ALPK1
ILMN_2122374	2.84E-10	-1.73	FAM49B
ILMN_1778723	2.84E-10	-1.75	JAML
ILMN_2135272	2.90E-10	-1.68	GIMAP2
ILMN_2124471	2.90E-10	-0.843	SLC36A1
ILMN_1762725	2.90E-10	0.956	EIF3L
ILMN_2283325	2.92E-10	1.22	WLS
ILMN_2073202	2.94E-10	-1.06	MEI1
ILMN_1654411	2.94E-10	-3.5	CCL18
ILMN_2183687	2.96E-10	-1.35	LIME1
ILMN_2388605	2.96E-10	-0.694	ACTR2
ILMN_1789244	2.99E-10	1.89	SOX8
ILMN_1664094	3.01E-10	-1.84
ILMN_1889229	3.03E-10	0.966
ILMN_1798081	3.03E-10	1.78	PTPRF
ILMN_1755415	3.03E-10	-0.847
ILMN_1715863	3.05E-10	-0.917
ILMN_1753613	3.10E-10	1.7	HOXA5
ILMN_1762718	3.17E-10	1.12	CMTM4
ILMN_1763688	3.17E-10	-1.13	C17orf49
ILMN_1780057	3.19E-10	-2.21	RENBP
ILMN_2144088	3.19E-10	1.18	FDFT1
ILMN_3311015	3.21E-10	-0.555	MIR219A2
ILMN_1798975	3.23E-10	1.97	EGFR
ILMN_1693009	3.26E-10	-1.69	FGL2
ILMN_1697864	3.28E-10	-1.31	CXorf38
ILMN_1669409	3.29E-10	-2.2	VSIG4
ILMN_1711766	3.29E-10	0.79	SKP1
ILMN_1752159	3.31E-10	2.17	AHNAK
ILMN_1776519	3.33E-10	1.69	RAP1GAP
ILMN_1710644	3.33E-10	1.12	MARVELD3
ILMN_1788017	3.37E-10	-1.88	HSH2D
ILMN_1759676	3.38E-10	1.17	HOXC13
ILMN_1726729	3.48E-10	0.855	C2orf76
ILMN_3294024	3.48E-10	0.577
ILMN_1708798	3.56E-10	-1.4	EAF2
ILMN_2230566	3.57E-10	1.59	RAB40B
ILMN_1802414	3.58E-10	0.823	CA13
ILMN_1798270	3.60E-10	-1.59	SMCO4
ILMN_1808650	3.62E-10	1.59	CYP39A1
ILMN_1790106	3.63E-10	0.889	PLP1
ILMN_1759341	3.63E-10	-1.52	MAN2B1
ILMN_2145280	3.66E-10	-1.02	DEF6
ILMN_2084353	3.67E-10	-1.15	M6PR
ILMN_1712532	3.69E-10	-1.52	CARD9
ILMN_1792409	3.74E-10	1.65	AMOT
ILMN_2115434	3.74E-10	-1.11	RAB32
ILMN_2352380	3.77E-10	-1.23
ILMN_1811648	3.77E-10	0.921	DCAKD
ILMN_2331231	3.77E-10	-3.05
ILMN_2235283	3.80E-10	-0.873	MAPK1
ILMN_3236551	3.80E-10	-1.1	WDFY4
ILMN_1728073	3.81E-10	-0.923	DENND1A
ILMN_3237376	3.81E-10	-0.899	GRAMD1B
ILMN_1737157	3.89E-10	-1.68	GRAMD1A
ILMN_1690621	3.91E-10	1.36	ADGRV1
ILMN_1692225	3.91E-10	-1	DOK3
ILMN_1711124	3.96E-10	1.38
ILMN_1690420	3.98E-10	-1.67	GFI1
ILMN_1672834	3.99E-10	-1.34	SSH2
ILMN_1700728	4.00E-10	1.35	KRTCAP3
ILMN_1815308	4.01E-10	1.51	SDC1
ILMN_2227757	4.02E-10	1.2	PCDHB2
ILMN_1719664	4.08E-10	1.19	PTPN21
ILMN_1787843	4.08E-10	1.35	HSDL2
ILMN_1759023	4.15E-10	1.1	WFS1
ILMN_2369221	4.15E-10	-1.12
ILMN_1676725	4.20E-10	0.934	C1orf116
ILMN_1670124	4.25E-10	-0.939
ILMN_1812967	4.25E-10	-0.842	CNPY3
ILMN_1801378	4.28E-10	0.785	COQ3
ILMN_1691717	4.32E-10	-1.45	RHBDF2
ILMN_1671482	4.33E-10	-1.88	GALM
ILMN_1712684	4.33E-10	-1.55	FAM20C
ILMN_1797731	4.37E-10	-2.52	MS4A6A
ILMN_2073184	4.50E-10	1.19	S1PR5
ILMN_1758906	4.54E-10	-1.05	GNA13
ILMN_1772123	4.59E-10	1.31	ACACA
ILMN_2401873	4.62E-10	-0.964
ILMN_1729915	4.64E-10	-1.7	PILRA
ILMN_1654946	4.67E-10	1.19	ZSCAN18
ILMN_1797154	4.69E-10	2.73	AZGP1
ILMN_1912083	4.69E-10	1.52
ILMN_2325337	4.79E-10	-1.6	APOL2
ILMN_1764729	4.79E-10	1.29	JAG2
ILMN_1760727	4.81E-10	1.28	ANG
ILMN_3207122	4.82E-10	-0.825
ILMN_1805979	4.85E-10	-1.36	GAB3
ILMN_1724686	4.88E-10	2.58	CLDN1
ILMN_1765493	4.91E-10	-1.11	SHKBP1
ILMN_1724407	4.94E-10	-1.49	TACC3
ILMN_1760374	4.95E-10	-1.77	CD8A
ILMN_1790953	4.95E-10	-0.745	TBCB
ILMN_1740900	4.96E-10	1.51
ILMN_1678422	5.14E-10	-1.32	DHX58
ILMN_3239861	5.19E-10	0.838	SKIDA1
ILMN_1729237	5.19E-10	1.17	CYB5R1
ILMN_2331087	5.24E-10	-2.26	MS4A7
ILMN_1808196	5.27E-10	-1.71	GSTO1
ILMN_1658071	5.27E-10	1.84	ATP1B1
ILMN_1665260	5.27E-10	0.557
ILMN_1710284	5.28E-10	1.51	HES1
ILMN_1676575	5.30E-10	-1.84	IKZF1
ILMN_2348268	5.31E-10	-1.39	IFFO1
ILMN_2374340	5.34E-10	-3.02	PLAUR
ILMN_2354478	5.37E-10	-1.82	CYFIP2
ILMN_1679725	5.38E-10	1.27	PCYOX1
ILMN_1761772	5.41E-10	-0.618	NUP155
ILMN_1674402	5.42E-10	-1.12	TMEM71
ILMN_2323508	5.47E-10	1.17
ILMN_1719905	5.47E-10	-1.27	TLR10
ILMN_1766261	5.47E-10	1.21	SLC2A12
ILMN_2325185	5.47E-10	0.958	TYSND1
ILMN_1753468	5.51E-10	-1.13
ILMN_1765801	5.60E-10	-1.13	GAA
ILMN_2148459	5.64E-10	-0.408	B2M
ILMN_1804490	5.66E-10	0.757	PRKRIP1
ILMN_1655311	5.72E-10	0.972	C15orf61
ILMN_1769409	5.73E-10	0.854	TMEM261
ILMN_1706645	5.86E-10	-1.2	MB21D1
ILMN_1666553	5.88E-10	-1.37	SLC25A19
ILMN_2376289	5.89E-10	-1.37	DBNL
ILMN_1719906	6.01E-10	1.59	HADH
ILMN_1743232	6.05E-10	1.01	MICALCL
ILMN_1662587	6.06E-10	1.62	PNPLA7
ILMN_1700384	6.08E-10	1.36	KIAA1522
ILMN_1669046	6.12E-10	2.7	FOXQ1
ILMN_1695356	6.14E-10	-0.99	RNF166
ILMN_2370208	6.16E-10	-1.07
ILMN_1849186	6.28E-10	1.54	ZNF704
ILMN_1709484	6.31E-10	-1.17	BLM
ILMN_1676448	6.31E-10	-0.873	WDFY1
ILMN_1743296	6.40E-10	3.57	LCE5A
ILMN_1755235	6.60E-10	-0.968	XPO6
ILMN_2384122	6.63E-10	1.57	ADGRG1
ILMN_1775734	6.79E-10	-1.22	SH2D3C
ILMN_1809456	6.81E-10	1.33	CNTFR
ILMN_2120273	6.83E-10	-1.45	AP1S2
ILMN_2373062	6.86E-10	-1.37	RHBDF2
ILMN_1788283	6.89E-10	-2.17	COTL1
ILMN_1738552	6.90E-10	-1.59	SLC1A3
ILMN_1749180	7.21E-10	1.16	ESRP1
ILMN_1701906	7.44E-10	-1.58	CD300C
ILMN_3248803	7.63E-10	0.825
ILMN_1706118	7.66E-10	0.626	HN1L
ILMN_1687825	7.66E-10	-1.26	CD226
ILMN_2381476	7.67E-10	1.5	ATL1
ILMN_1653797	7.69E-10	-0.835	C6orf62
ILMN_1729217	7.69E-10	1.35	FAM131A
ILMN_1769556	7.74E-10	1.69
ILMN_1659106	7.74E-10	0.777	PHLDA3
ILMN_1671123	7.75E-10	0.79
ILMN_1708983	7.93E-10	0.824	CASC1
ILMN_1794829	7.98E-10	0.876	MRAP2
ILMN_1760174	7.98E-10	1.06	MCCC1
ILMN_1729180	7.99E-10	2.54	GATM
ILMN_1670807	8.00E-10	1.41	FAM84B
ILMN_2384513	8.05E-10	1.04	C2CD2
ILMN_1748283	8.05E-10	-2.77	PIM2
ILMN_1798233	8.05E-10	-1.57	PSMB9
ILMN_1811702	8.09E-10	-1.38	GRN
ILMN_1737918	8.14E-10	-2.78	C1QA
ILMN_1690806	8.20E-10	1.15	HACD2
ILMN_1786972	8.29E-10	0.459	SARS
ILMN_1783621	8.31E-10	-1.03	CMPK2
ILMN_2367070	8.31E-10	-1.02	ACOT9
ILMN_1917341	8.35E-10	1.48	PTPN14
ILMN_1659895	8.55E-10	-1.2	MSN
ILMN_1803652	8.57E-10	-1.02	TMEM268
ILMN_1814823	8.64E-10	-0.538	FTL
ILMN_1656670	8.70E-10	-2.1	HLA-G
ILMN_2212763	8.71E-10	-1.7	ICAM3
ILMN_1683598	9.07E-10	-1.09	ACSL4
ILMN_1697998	9.15E-10	-0.616	MTFR2
ILMN_1658962	9.16E-10	-1.35	LCP2
ILMN_2122103	9.29E-10	-1.92	ETS1
ILMN_1856634	9.31E-10	1.03	NFIA
ILMN_1654630	9.33E-10	-0.855
ILMN_1780060	9.33E-10	-1.69	FCN3
ILMN_2352303	9.39E-10	-1.4	RASSF2
ILMN_2100209	9.46E-10	-3.47
ILMN_1694840	9.50E-10	2.56	MATN2
ILMN_1683658	9.61E-10	-0.81	FKBP1A
ILMN_1753370	9.61E-10	0.724	ABTB2
ILMN_1717909	9.63E-10	1.65	ANO1
ILMN_1706426	9.72E-10	1.13	DSTN
ILMN_1728380	9.75E-10	0.704	PHOSPHO2
ILMN_1724666	9.82E-10	1.42
ILMN_2352090	9.82E-10	2.05	GPRC5C
ILMN_2173611	9.83E-10	-1.27	MT1E
ILMN_1765132	9.89E-10	-1.14	LACTB
ILMN_1804737	9.89E-10	1.13	RAVER2
ILMN_1701918	9.97E-10	0.879
ILMN_1655867	9.97E-10	1.47	HRASLS
ILMN_1692938	1.01E-09	1.97	PSAT1
ILMN_1713952	1.01E-09	1.67	C1orf106
ILMN_1773063	1.01E-09	0.793	OSBPL1A
ILMN_1774733	1.01E-09	-2.17	SOCS1
ILMN_1744604	1.02E-09	-3.2	CYBA
ILMN_1749011	1.02E-09	-0.745	NECAP2
ILMN_1766637	1.03E-09	-1.23	GLA
ILMN_1886487	1.04E-09	0.537
ILMN_1720623	1.08E-09	-1.35	SYTL3
ILMN_1810420	1.09E-09	-1.66	DYSF
ILMN_2376133	1.14E-09	0.835	KIAA1191
ILMN_1692731	1.15E-09	-1.72	TTYH3
ILMN_1723837	1.16E-09	0.655	SLC6A17
ILMN_1763207	1.16E-09	-1.41	BATF3
ILMN_2087646	1.16E-09	-1.06	HLX
ILMN_1747052	1.18E-09	-0.82	ITGA4
ILMN_2289093	1.18E-09	-1.57	RNF213
ILMN_2358886	1.19E-09	0.755	EDN3
ILMN_1809208	1.19E-09	0.901	CAMSAP3
ILMN_1674135	1.20E-09	1.33	RALGPS1
ILMN_1723944	1.20E-09	-1.72	TARP
ILMN_1761464	1.21E-09	-3.07	CD74
ILMN_1781580	1.21E-09	-1	BRI3
ILMN_1701007	1.21E-09	2.82	PON3
ILMN_1748707	1.21E-09	-0.929	CRELD2
ILMN_1699357	1.21E-09	0.924	SLC22A5
ILMN_2353936	1.25E-09	3.31	IL37
ILMN_1695711	1.25E-09	-1.11	FAM105A
ILMN_1813704	1.25E-09	-2.83	CEMIP
ILMN_2412172	1.26E-09	-1.34	APOBEC3F
ILMN_1683891	1.27E-09	1.56	TFAP2C
ILMN_1735594	1.27E-09	-1.09	CDC42SE2
ILMN_2366490	1.27E-09	1.3	ZNF706
ILMN_2043452	1.27E-09	1.51	FANCE
ILMN_1801254	1.28E-09	-1.48
ILMN_1755383	1.28E-09	1.62	LRRC1
ILMN_1796336	1.28E-09	-1.13	MAP1S
ILMN_1728132	1.28E-09	-0.96	LDHB
ILMN_2234343	1.28E-09	1.45	ACP6
ILMN_3187770	1.30E-09	4.47
ILMN_1655244	1.30E-09	0.635
ILMN_1711087	1.31E-09	2.03
ILMN_1703650	1.31E-09	-1.26	TNIP1
ILMN_1744113	1.31E-09	-1.11	TNFAIP8L2
ILMN_2395055	1.32E-09	0.813	ATPAF1
ILMN_3307874	1.33E-09	1.02	AIM1L
ILMN_1768958	1.34E-09	-1.29	RASGRP1
ILMN_1773073	1.34E-09	1.14	PHYH
ILMN_1739325	1.35E-09	2.66	LOC284023
ILMN_2394250	1.35E-09	1.57	PLEKHA1
ILMN_1763763	1.36E-09	-0.978	RIPK3
ILMN_2402600	1.38E-09	-1.38	GLIS3
ILMN_1797728	1.38E-09	2.06	HMGCS1
ILMN_1674985	1.38E-09	-1.2	TMEM51
ILMN_2166865	1.39E-09	-0.499	ENY2
ILMN_1794364	1.39E-09	-2.02	CTSW
ILMN_1741917	1.40E-09	-1.71	OSCAR
ILMN_1796628	1.40E-09	-1.09	ADAMTS2
ILMN_1667948	1.40E-09	1.35	SPATA18
ILMN_1668619	1.41E-09	1.11	FAM234B
ILMN_1800626	1.42E-09	1.11	SESN1
ILMN_2255579	1.42E-09	-1.12	RAB37
ILMN_1708095	1.43E-09	-0.763	PANK2
ILMN_1692056	1.44E-09	-1.41	HS3ST3A1
ILMN_1685521	1.45E-09	-1.14	KLRF1
ILMN_1658858	1.47E-09	-0.853	SP140L
ILMN_1690703	1.47E-09	1.41	MIR99AHG
ILMN_1903159	1.47E-09	1.1	PPM1A
ILMN_1714384	1.50E-09	0.979	PCCA
ILMN_1813338	1.51E-09	-3.99	LAG3
ILMN_1667564	1.52E-09	1.26	ALDH3A2
ILMN_1651776	1.52E-09	-0.983	FHOD1
ILMN_1659352	1.52E-09	-1.16	KCNK13
ILMN_3178406	1.52E-09	0.862	KLHL29
ILMN_1795937	1.53E-09	0.832	EZR
ILMN_1704537	1.54E-09	2.23	PHGDH
ILMN_1749362	1.55E-09	-1.23	CD28
ILMN_2081087	1.56E-09	1.78	HSPA12A
ILMN_2183692	1.57E-09	0.738	PHYHD1
ILMN_1730136	1.57E-09	1.14
ILMN_2405521	1.57E-09	-1.47
ILMN_1702301	1.57E-09	-2.13	DOCK10
ILMN_1702496	1.58E-09	1.42
ILMN_2406656	1.58E-09	1.62	GATA3
ILMN_1730816	1.60E-09	-1.18	GPR162
ILMN_2342240	1.61E-09	-0.798	MGAT2
ILMN_2325168	1.62E-09	-0.718	ARRB1
ILMN_1770725	1.62E-09	1.31	AIF1L
ILMN_1692535	1.62E-09	-1.25	DPP4
ILMN_1666545	1.64E-09	-1.46	GCNT1
ILMN_1777411	1.66E-09	0.895	ATP1A2
ILMN_3246401	1.66E-09	1.73	AIF1L
ILMN_1698367	1.66E-09	-1.64	CD84
ILMN_1761793	1.67E-09	-1.28	APOL1
ILMN_2330307	1.69E-09	-1.04	SLC43A3
ILMN_1712776	1.69E-09	1.75	KCNK7
ILMN_1792885	1.70E-09	-1.9	CTSC
ILMN_1674710	1.72E-09	0.736
ILMN_1687201	1.72E-09	-0.692	APOL6
ILMN_1792301	1.73E-09	1.69	LAMB4
ILMN_2152402	1.73E-09	-0.772	ABHD16A
ILMN_2403237	1.74E-09	-0.695	CHN2
ILMN_1800739	1.74E-09	1.1	SPINT2
ILMN_1813846	1.74E-09	-1.53	P2RX4
ILMN_2410783	1.75E-09	-1.45	GAA
ILMN_1670638	1.76E-09	-1.58	PITPNC1
ILMN_1766650	1.76E-09	1.88	FOXA1
ILMN_2373763	1.77E-09	-1.15	CASP7
ILMN_1718621	1.77E-09	-1.78
ILMN_1774265	1.80E-09	2.87	C2orf82
ILMN_2301722	1.80E-09	1.19	PDE8B
ILMN_1669052	1.81E-09	0.92	LRRC8E
ILMN_1794512	1.81E-09	-0.88	ADPRH
ILMN_2386982	1.84E-09	1.07	PRKCZ
ILMN_1750981	1.84E-09	0.886	SLC25A26
ILMN_2186597	1.85E-09	0.641	RPP21
ILMN_1673030	1.86E-09	-1.26	CMKLR1
ILMN_3240116	1.88E-09	0.81	SNORA59A
ILMN_1675268	1.90E-09	1.83	LRP4
ILMN_1912287	1.90E-09	-1.37	SUCNR1
ILMN_1710325	1.90E-09	2.84	SCEL
ILMN_2393046	1.91E-09	-1.35	NHLRC3
ILMN_2100458	1.92E-09	0.701	RFESD
ILMN_1687757	1.94E-09	1.87	AKR1C4
ILMN_1704154	1.95E-09	3.2	TNFRSF19
ILMN_1732772	1.97E-09	0.74	PPME1
ILMN_1713934	1.99E-09	-0.907	LITAF
ILMN_1714383	2.00E-09	2.41	TPD52L1
ILMN_2099277	2.00E-09	-1.48	HTRA4
ILMN_1799614	2.00E-09	-0.887	PNPLA6
ILMN_1730777	2.00E-09	2.37	KRT19
ILMN_1695432	2.02E-09	-0.962	TPST2
ILMN_1719756	2.05E-09	-1.98	ZAP70
ILMN_1701911	2.06E-09	-1.46	DCANP1
ILMN_1752285	2.06E-09	0.924	RPL4
ILMN_2145670	2.07E-09	-1.81	TNC
ILMN_1677603	2.07E-09	-0.809	C1S
ILMN_1677997	2.08E-09	-1.23	MAZ
ILMN_2365307	2.08E-09	-0.832	CD276
ILMN_1726597	2.10E-09	-1.65	FAM65B
ILMN_2399523	2.10E-09	0.964	JAG2
ILMN_1734476	2.12E-09	-0.913	KIF2A
ILMN_2388190	2.15E-09	2.96	SCEL
ILMN_1689371	2.15E-09	-1.16	GIMAP2
ILMN_1729117	2.16E-09	-2.09	COL5A2
ILMN_1763409	2.17E-09	-0.595	LRRC8D
ILMN_1804150	2.18E-09	0.873	HIBADH
ILMN_2038777	2.18E-09	-0.24	ACTB
ILMN_3190833	2.18E-09	-1.69	CCRL2
ILMN_1751346	2.19E-09	2.04	ERBB3
ILMN_1708790	2.22E-09	2.46	CA6
ILMN_1687306	2.24E-09	-2.14	LGALS2
ILMN_1720708	2.25E-09	-1.12	CSNK1D
ILMN_1712298	2.27E-09	0.985	ANKRD46
ILMN_1733390	2.27E-09	0.822	LARP1B
ILMN_2399363	2.28E-09	-2.34	CLEC4A
ILMN_1730622	2.28E-09	-1.39	EVL
ILMN_2367707	2.29E-09	-1.2	PKN1
ILMN_1675684	2.31E-09	-0.996	APOBEC3C
ILMN_2315780	2.32E-09	2.58	TACC2
ILMN_1758049	2.32E-09	1.7	NFIA
ILMN_1809522	2.32E-09	-1.42	NACC2
ILMN_2337923	2.34E-09	2.28	TPD52L1
ILMN_1755024	2.34E-09	-1.27	IKBKE
ILMN_2234956	2.38E-09	1.49	LEPR
ILMN_1780831	2.39E-09	-1.46	SLC6A12
ILMN_1805449	2.39E-09	-1.26	TAPBPL
ILMN_1677396	2.41E-09	1.38	NDFIP2
ILMN_1715693	2.43E-09	-0.909
ILMN_2296036	2.43E-09	-0.912	PTPN2
ILMN_3242105	2.44E-09	-1.45
ILMN_1790227	2.46E-09	2.3	IGFL2
ILMN_1740960	2.48E-09	1.43	MACROD1
ILMN_1799836	2.48E-09	0.422	HOXA2
ILMN_1705617	2.48E-09	-0.708	CFL1
ILMN_1700428	2.50E-09	-1.38	HLA-DOB
ILMN_1814917	2.50E-09	1.13	TLE2
ILMN_1658995	2.52E-09	-1.22	ACOT9
ILMN_3307757	2.53E-09	-1.54	SCIMP
ILMN_1692785	2.57E-09	0.664	KLHL21
ILMN_1750790	2.57E-09	1.26	GSTM5
ILMN_1728224	2.58E-09	-1.38	OGFR
ILMN_1713686	2.59E-09	1.15	IL34
ILMN_1687556	2.60E-09	4.1	DAPL1
ILMN_1665033	2.60E-09	0.685	NPR3
ILMN_1815319	2.64E-09	1.81	CMTM4
ILMN_2170813	2.66E-09	-1.49	LAMP3
ILMN_1716913	2.67E-09	-0.623	TRAPPC1
ILMN_1694106	2.67E-09	1.1	GPD1L
ILMN_3248910	2.71E-09	-1.53	MIR155HG
ILMN_1764508	2.72E-09	1.42	PTK6
ILMN_1705247	2.75E-09	-1.23	ACSL5
ILMN_2381064	2.76E-09	1.46	TPD52
ILMN_1733874	2.78E-09	-1.28	SH2D2A
ILMN_2266595	2.78E-09	-2.51	LILRA5
ILMN_1676336	2.82E-09	-1.5	NCEH1
ILMN_1664855	2.84E-09	1.85	PPP1R14C
ILMN_1698666	2.85E-09	2.86	CST6
ILMN_1737462	2.85E-09	1.46	OXR1
ILMN_1676361	2.85E-09	-0.841	ARHGAP22
ILMN_1653220	2.86E-09	-1.44	PITPNM1
ILMN_1682176	2.87E-09	2.45	CLEC3B
ILMN_1695414	2.89E-09	-1.1	ASF1B
ILMN_1750088	2.89E-09	-0.876	VRK2
ILMN_2392370	2.90E-09	0.9	MYH14
ILMN_2407564	2.98E-09	0.657	ADGRV1
ILMN_1760855	2.98E-09	0.884	OCRL
ILMN_2414135	3.03E-09	1.18	PLP1
ILMN_1684571	3.05E-09	0.601	RSPH1
ILMN_1664543	3.08E-09	-1.68	IFIT3
ILMN_1716563	3.08E-09	-1.37	PRKCB
ILMN_3290211	3.10E-09	0.534
ILMN_2175317	3.13E-09	2.25	CYP4X1
ILMN_3248882	3.13E-09	1.28	DANCR
ILMN_1785413	3.19E-09	0.923	ATP2C2
ILMN_2304577	3.19E-09	1.28	KCNK7
ILMN_1790350	3.20E-09	1.43	TPRG1
ILMN_2160209	3.22E-09	0.86	EPCAM
ILMN_1712075	3.22E-09	1.95	SYNM
ILMN_1766054	3.22E-09	-1.06	ABCA1
ILMN_1689160	3.27E-09	-1.16	DPEP2
ILMN_2152711	3.27E-09	1.46	ACVR2A
ILMN_3253304	3.27E-09	-1.07
ILMN_1813207	3.30E-09	0.504	MRPS9
ILMN_1677534	3.30E-09	1	SCAP
ILMN_1805132	3.32E-09	0.992	PCDH19
ILMN_1717294	3.36E-09	1.25	PTPN3
ILMN_3242234	3.39E-09	0.796
ILMN_1772869	3.39E-09	2.04	ISM1
ILMN_1792415	3.41E-09	0.744	POMGNT2
ILMN_2080158	3.43E-09	0.851
ILMN_1775962	3.43E-09	0.788	MCOLN3
ILMN_2216582	3.47E-09	-1.36	LYL1
ILMN_2133316	3.49E-09	-1.03	GIMAP7
ILMN_1665859	3.49E-09	-0.928	RAB27A
ILMN_1663575	3.49E-09	-1.75
ILMN_1745223	3.53E-09	1.21	CDC42EP4
ILMN_1664071	3.53E-09	0.775	TNNT2
ILMN_1807423	3.56E-09	-0.823	IGF2BP3
ILMN_1657612	3.56E-09	0.653
ILMN_1703538	3.58E-09	-2.36	AIF1
ILMN_1687971	3.65E-09	1.21	CAPN3
ILMN_1685824	3.67E-09	-1.13	B4GALT5
ILMN_2181892	3.69E-09	1.57	BEX2
ILMN_1803211	3.75E-09	0.727	FBXO2
ILMN_1798931	3.76E-09	2.11	MUC7
ILMN_2233229	3.77E-09	2.73	FLG2
ILMN_1705442	3.77E-09	-0.992	CMTM3
ILMN_1704529	3.79E-09	0.892	PPIA
ILMN_3243297	3.79E-09	0.611
ILMN_1689699	3.83E-09	0.911
ILMN_1702691	3.85E-09	-1.75	TNFAIP3
ILMN_1657405	3.89E-09	0.807	SPPL3
ILMN_3238902	3.92E-09	2.22	KRT31
ILMN_1764163	3.93E-09	-0.973
ILMN_1697710	3.93E-09	3.27	IL37
ILMN_1745034	3.93E-09	1.01	SLC11A2
ILMN_3220888	3.96E-09	1
ILMN_1653652	3.98E-09	-1.62	PTPRC
ILMN_1798874	3.98E-09	0.566	EMC4
ILMN_1679620	3.99E-09	-1.21
ILMN_1776998	4.01E-09	1.44	DNAJA4
ILMN_1758474	4.02E-09	0.832	PRKRA
ILMN_1802690	4.03E-09	0.515	GULP1
ILMN_1682937	4.04E-09	1.28	RSPO1
ILMN_1778360	4.05E-09	0.994	PYGB
ILMN_1697317	4.12E-09	0.991	DYNLRB2
ILMN_1664608	4.12E-09	1.05
ILMN_1792679	4.13E-09	-1.32	ITGA5
ILMN_1705302	4.15E-09	-1.32	FCGRT
ILMN_1811392	4.15E-09	-0.95	ARHGAP45
ILMN_1724994	4.15E-09	-1.73	COL4A2
ILMN_3248304	4.15E-09	1.23	LIPM
ILMN_1733690	4.16E-09	-0.957	AKAP7
ILMN_1730491	4.19E-09	-1.43	FMNL2
ILMN_1738401	4.21E-09	2.13	FOXC1
ILMN_1729188	4.30E-09	-2.18	HAMP
ILMN_1693367	4.40E-09	0.63	TPD52
ILMN_1752793	4.41E-09	1.01	SAP18
ILMN_1658399	4.41E-09	-1.77	KLRG1
ILMN_1708779	4.41E-09	-4.43	GNLY
ILMN_1730794	4.46E-09	2.1	SERTAD4
ILMN_1654398	4.50E-09	-1.3	RGL1
ILMN_1792922	4.55E-09	-1.37	SOD2
ILMN_1780334	4.55E-09	-1.42	KCNJ2
ILMN_2210934	4.63E-09	1.37	NR3C2
ILMN_1658016	4.64E-09	-1.04	ZNF831
ILMN_2395214	4.67E-09	-0.987	FMNL3
ILMN_1783247	4.68E-09	-1.01	C10orf11
ILMN_1791792	4.82E-09	-1.03	TIGAR
ILMN_1663716	4.84E-09	2.21	CDHR1
ILMN_1794742	4.85E-09	2.18	HES5
ILMN_1743933	4.86E-09	-1.07	TSHZ3
ILMN_2341548	4.88E-09	1.01	MYO5B
ILMN_1736527	4.88E-09	1.49	TFCP2L1
ILMN_1712577	5.02E-09	1.1	FAM174A
ILMN_1710726	5.07E-09	-0.989	APOBEC3F
ILMN_3215715	5.07E-09	-1.68
ILMN_1670925	5.07E-09	1.01	CYB5D1
ILMN_1736130	5.11E-09	0.566	RBFA
ILMN_1672148	5.16E-09	-3.29	AKR1B10
ILMN_2151817	5.20E-09	-0.295	PFN1
ILMN_2362847	5.21E-09	0.701	PPARA
ILMN_1781207	5.23E-09	-1.34	FYN
ILMN_1754149	5.27E-09	0.724
ILMN_1786353	5.32E-09	1.02	CNGA1
ILMN_3265343	5.32E-09	-0.908	TMEM35B
ILMN_1772991	5.34E-09	-0.911	CHPF2
ILMN_2365023	5.38E-09	0.919	C9orf24
ILMN_1684108	5.40E-09	1.71	IRX4
ILMN_1701111	5.41E-09	-1.22	GPCPD1
ILMN_1695354	5.47E-09	-1.01	BMF
ILMN_1813423	5.53E-09	-0.545	NAA60
ILMN_2055781	5.54E-09	-1.34	KLRF1
ILMN_2338963	5.56E-09	0.778
ILMN_1795181	5.61E-09	-1.69	DDX60
ILMN_2322499	5.66E-09	1.5	RORA
ILMN_1675331	5.68E-09	0.748	PEG3
ILMN_1743241	5.70E-09	1.39	ARL4A
ILMN_1733259	5.73E-09	-1.43	TMIGD3
ILMN_1680757	5.74E-09	1.97	LRRC26
ILMN_1703305	5.76E-09	-1.16	TWF2
ILMN_1711888	5.79E-09	2.65	COBL
ILMN_2111187	5.80E-09	1.16	ELOVL6
ILMN_2166524	5.81E-09	-0.912	CCNYL1
ILMN_1683328	5.87E-09	0.637	IP6K2
ILMN_3299330	5.88E-09	2.97	SCGB1B2P
ILMN_3241446	5.89E-09	-0.933	ODF3B
ILMN_1801710	5.93E-09	-2.21	APBB1IP
ILMN_1716382	5.95E-09	-1.56
ILMN_1706376	5.99E-09	0.897	OSBP
ILMN_1773814	5.99E-09	0.669	MUSTN1
ILMN_1774261	6.07E-09	1.35	DOK4
ILMN_2055523	6.07E-09	-0.66	CSGALNACT1
ILMN_1719316	6.07E-09	0.889	TMED3
ILMN_1842582	6.08E-09	1
ILMN_2142353	6.10E-09	1.2	GRTP1
ILMN_1734366	6.10E-09	1.06	RORC
ILMN_1795300	6.14E-09	1.81	ARHGEF37
ILMN_1774132	6.16E-09	0.869	MAP6
ILMN_1651692	6.16E-09	-1.02	STK10
ILMN_1737426	6.20E-09	0.961	PCMTD1
ILMN_1695316	6.24E-09	-1.94	SLC39A8
ILMN_1720511	6.31E-09	0.771	LRRN1
ILMN_1736112	6.32E-09	0.531	ARHGAP10
ILMN_1763852	6.32E-09	1.64	ACACB
ILMN_1699243	6.33E-09	2.19	MSMB
ILMN_1779828	6.33E-09	-1	EDEM1
ILMN_1766918	6.35E-09	1.1	KCNK5
ILMN_1811593	6.35E-09	1.76	NIPAL1
ILMN_1741200	6.35E-09	-1.25	RFX5
ILMN_1671295	6.37E-09	1.49	CCDC3
ILMN_1669062	6.38E-09	-1.06	CCR2
ILMN_1705737	6.38E-09	1.25	IMPDH2
ILMN_1683016	6.39E-09	1.41	PLA2R1
ILMN_2249018	6.49E-09	2.15	LRRC26
ILMN_1805973	6.53E-09	-0.834	GPR19
ILMN_1666076	6.56E-09	1.49	ARHGEF4
ILMN_1665066	6.62E-09	0.781	NOA1
ILMN_1682928	6.62E-09	-1.81	CPVL
ILMN_1658847	6.85E-09	1.49
ILMN_3198918	6.88E-09	-0.603
ILMN_2329679	6.88E-09	-0.862	TPST2
ILMN_1775501	6.88E-09	-3.93	IL1B
ILMN_1652246	6.88E-09	0.846	NACAD
ILMN_1730879	6.91E-09	1.03	CBY1
ILMN_1692168	6.93E-09	-0.662	UBE2Z
ILMN_1752075	6.94E-09	0.734	MYBPC1
ILMN_1799600	6.97E-09	-0.977	STARD8
ILMN_3229770	6.99E-09	1.16	SKP1
ILMN_1792671	7.00E-09	1.32	C12orf29
ILMN_1727479	7.06E-09	1.07	TPRG1L
ILMN_1748797	7.09E-09	-1.75	GRB2
ILMN_2205963	7.09E-09	-1.1	C10orf54
ILMN_1853876	7.11E-09	1.3	TMEM64
ILMN_1699925	7.11E-09	1.71	TGM5
ILMN_1795949	7.11E-09	-1.4	CORO7
ILMN_1746836	7.23E-09	-1.91	PTAFR
ILMN_1697733	7.26E-09	2.79
ILMN_2396672	7.28E-09	1.43	ABLIM1
ILMN_1737162	7.30E-09	0.522	LGI3
ILMN_1695157	7.31E-09	0.923	CA4
ILMN_2175220	7.32E-09	1.06	CYP39A1
ILMN_1701195	7.34E-09	-2.31	PLA2G7
ILMN_1848552	7.35E-09	1.97	NFIB
ILMN_1803136	7.35E-09	-0.748	RAB4B
ILMN_2152465	7.39E-09	-0.965	PIP4K2A
ILMN_1741371	7.41E-09	-1.38	TMEM8A
ILMN_1760858	7.42E-09	-0.769	RAB8A
ILMN_1720113	7.44E-09	-1.13	PTPRO
ILMN_1745108	7.50E-09	0.818	ADAD2
ILMN_1692651	7.51E-09	1.03	PHB
ILMN_1811632	7.51E-09	1.2	FMO5
ILMN_3244457	7.52E-09	-1.78	EHBP1L1
ILMN_1791647	7.52E-09	1.93	ASIP
ILMN_1758034	7.54E-09	1.03	ETFDH
ILMN_2406313	7.54E-09	-0.899	RBCK1
ILMN_2383058	7.54E-09	-1.73	SIRPG
ILMN_1745420	7.58E-09	-0.751	PHF19
ILMN_1835092	7.58E-09	-1.09	IFI44L
ILMN_1696360	7.59E-09	-2.24	CTSB
ILMN_1806306	7.68E-09	0.717	SV2B
ILMN_2371053	7.78E-09	1.23	EFNA1
ILMN_1765204	7.79E-09	0.719	ST13
ILMN_1811264	7.85E-09	-0.76	C15orf57
ILMN_1726769	7.88E-09	-1.12	CNDP2
ILMN_2373177	7.89E-09	-0.697	PANK2
ILMN_1680110	7.92E-09	2.05	ADIRF
ILMN_1752923	7.92E-09	-0.943	IFNAR1
ILMN_1800412	7.92E-09	-1.37	BMP1
ILMN_1724907	7.95E-09	-0.732	NUDT3
ILMN_1862909	8.06E-09	2.38	RORA
ILMN_2371055	8.06E-09	1.65	EFNA1
ILMN_1774206	8.07E-09	-1.59
ILMN_1723843	8.08E-09	1.5	CSNK2A2
ILMN_2400143	8.12E-09	0.785	RPL32
ILMN_1712786	8.12E-09	1.25	AHCYL2
ILMN_1755215	8.16E-09	0.941	SAMD5
ILMN_1716983	8.16E-09	-1.9	LILRA2
ILMN_1781374	8.16E-09	1.99	TUFT1
ILMN_1688089	8.27E-09	0.904	PEBP1
ILMN_1792389	8.28E-09	1.09	RNF165
ILMN_2046611	8.30E-09	1.26	MCOLN3
ILMN_1790197	8.32E-09	0.464	VSIG10
ILMN_1714197	8.35E-09	1.56	ACSS2
ILMN_3305273	8.42E-09	1.68
ILMN_1671427	8.50E-09	0.7	FBXW4
ILMN_1701603	8.59E-09	-2.42	ALPL
ILMN_1784436	8.60E-09	1.11	ARHGAP39
ILMN_1755974	8.66E-09	1.46	ALDOC
ILMN_1750429	8.71E-09	-0.937	MKNK1
ILMN_1740842	8.72E-09	0.741	SALL2
ILMN_2091310	8.88E-09	1.84	ANO1
ILMN_3242967	8.88E-09	-0.641
ILMN_1801304	8.90E-09	-0.781	FAM78A
ILMN_1756784	9.01E-09	1.38	NCS1
ILMN_1837428	9.14E-09	1.96	RAB27B
ILMN_1776213	9.18E-09	1.28	RGMB
ILMN_2271149	9.19E-09	1.4	PGM5
ILMN_2155228	9.19E-09	-0.981	CRLF3
ILMN_1674032	9.22E-09	1.02	ABCD3
ILMN_1677032	9.23E-09	2.2	DSP
ILMN_1732404	9.26E-09	0.529	C2orf15
ILMN_1800659	9.26E-09	1.11	PGM1
ILMN_3239925	9.32E-09	0.782	PP7080
ILMN_1806710	9.39E-09	0.861	ESPN
ILMN_1808226	9.42E-09	-1.46	RGS16
ILMN_1779857	9.46E-09	1.75	KLF4
ILMN_1806349	9.46E-09	0.789	SLC6A8
ILMN_1715401	9.49E-09	-2.62	MT1G
ILMN_2112988	9.50E-09	-3.16	NCF1C
ILMN_1652490	9.57E-09	1.46	MANSC1
ILMN_1691507	9.69E-09	-1.49	CXCR2P1
ILMN_1774836	9.72E-09	-0.966	PLOD3
ILMN_1653719	9.77E-09	0.578	ITGBL1
ILMN_1802411	9.82E-09	-1.33	ITGA1
ILMN_2378376	9.88E-09	0.603	CYB561
ILMN_2153787	9.96E-09	-1.11	ARRDC5
ILMN_2162253	9.96E-09	2.25	NMU
ILMN_1742052	9.96E-09	-1.69	SERPINB9
ILMN_1800787	1.00E-08	-1.14	RFTN1
ILMN_1785424	1.00E-08	1.47	ABLIM1
ILMN_2414762	1.00E-08	-0.987	TLR10
ILMN_1699852	1.01E-08	1.61	CES4A
ILMN_2327346	1.01E-08	-1.06	SSBP4
ILMN_1666615	1.02E-08	0.792	PREPL
ILMN_1735367	1.05E-08	-1.04	HSD17B11
ILMN_1704579	1.05E-08	1.19	ABCA13
ILMN_1784774	1.05E-08	-0.927	P2RY10
ILMN_1887357	1.06E-08	1.62	CHRM3
ILMN_1668039	1.06E-08	-1.36	GYPC
ILMN_3307483	1.08E-08	1.04	MCF2L
ILMN_2384140	1.08E-08	-2.05	KLRC1
ILMN_3240524	1.09E-08	1.26	MFSD6
ILMN_1716384	1.09E-08	1.35	ATL2
ILMN_1791545	1.10E-08	1.8	KRT23
ILMN_1754538	1.11E-08	1.62	FAM213A
ILMN_1661895	1.11E-08	-2.12	PI15
ILMN_2375825	1.12E-08	-2.25	CD37
ILMN_1661342	1.12E-08	-1.39	6-Sep
ILMN_1783806	1.12E-08	-0.872	DTNBP1
ILMN_1674706	1.13E-08	-1.45	MTHFD2
ILMN_1714990	1.13E-08	1.11	DBT
ILMN_1730809	1.13E-08	0.587	SLC29A2
ILMN_1654685	1.13E-08	-1.29	MCTP1
ILMN_1796801	1.13E-08	1.9	ABCA8
ILMN_2379788	1.14E-08	-1.38	HIF1A
ILMN_1791123	1.14E-08	1.47	TMPRSS2
ILMN_1709479	1.15E-08	0.849	YAP1
ILMN_1708167	1.15E-08	-0.803	CDCP1
ILMN_1679299	1.16E-08	0.592	IGSF1
ILMN_2148847	1.16E-08	-0.858	AKIRIN2
ILMN_1810716	1.16E-08	0.904	GFRA3
ILMN_1808443	1.16E-08	1.18	LIPM
ILMN_1726682	1.17E-08	0.518
ILMN_1735996	1.17E-08	-1.49	NOX4
ILMN_1660723	1.17E-08	0.969	RDH13
ILMN_1719577	1.17E-08	0.599	C10orf67
ILMN_1778845	1.19E-08	-0.83	FAM111A
ILMN_1688295	1.20E-08	1.47	ZNF219
ILMN_1695423	1.20E-08	1.57	CD9
ILMN_1656869	1.20E-08	0.646	LGALS9B
ILMN_1775579	1.20E-08	0.97	ACAD9
ILMN_1665219	1.21E-08	1.06	LTBP4
ILMN_1723035	1.21E-08	-2.76	OLR1
ILMN_1769433	1.21E-08	-1.36	IQGAP2
ILMN_2365248	1.21E-08	-1.2	HVCN1
ILMN_3294322	1.21E-08	-1.06	CPEB2-AS1
ILMN_2370573	1.22E-08	-1.75	XAF1
ILMN_2153373	1.22E-08	0.668	LRBA
ILMN_1728236	1.23E-08	-0.7	SLFN12
ILMN_1745068	1.23E-08	0.626	GRTP1
ILMN_1724832	1.24E-08	1.78	OVOL2
ILMN_1714433	1.25E-08	-1.15	MARCKSL1
ILMN_1771801	1.26E-08	-1.84	SIRPG
ILMN_1701461	1.26E-08	1.87	TIMP3
ILMN_3212833	1.26E-08	0.857
ILMN_1807036	1.26E-08	1.92	AQP5
ILMN_1756139	1.26E-08	0.525
ILMN_1771688	1.27E-08	1.59	RAB7B
ILMN_2185866	1.27E-08	0.681	PCDHB17P
ILMN_1751330	1.29E-08	-0.862	RBCK1
ILMN_1744381	1.30E-08	-2.2	SERPINE1
ILMN_2119774	1.30E-08	0.983	CYP2R1
ILMN_1736546	1.31E-08	1.33	SLC16A14
ILMN_1682930	1.31E-08	-0.976	SIPA1
ILMN_1706498	1.31E-08	-1.25	DSE
ILMN_1915188	1.32E-08	1.51	MID2
ILMN_2059452	1.32E-08	1.82	SLC12A2
ILMN_1665887	1.32E-08	0.67	WDR61
ILMN_2184612	1.32E-08	1.61	C3orf52
ILMN_1722829	1.32E-08	1.5	HLF
ILMN_1705953	1.32E-08	1.67	LONRF1
ILMN_2075800	1.32E-08	1.83	PTK6
ILMN_1668239	1.32E-08	3.14	SCGB1B2P
ILMN_2380163	1.34E-08	1.92	PTPRF
ILMN_3240375	1.34E-08	-5.3
ILMN_1790973	1.34E-08	-0.838	CDS2
ILMN_1690546	1.34E-08	-0.902	PPP3CC
ILMN_2375992	1.35E-08	1.06	SPINT1
ILMN_1720235	1.35E-08	1.01	ADSSL1
ILMN_1665871	1.36E-08	-0.966	ANGEL1
ILMN_1778991	1.38E-08	1.85	NFIB
ILMN_1682799	1.38E-08	-1.48	STAMBPL1
ILMN_2384405	1.38E-08	-0.787	RTBDN
ILMN_2176037	1.41E-08	-1.09	GNA13
ILMN_2366041	1.41E-08	-1.48	ITM2C
ILMN_1743677	1.43E-08	0.95	HNRNPU
ILMN_1708340	1.43E-08	-0.826	DAPK1
ILMN_2229379	1.43E-08	1.55	KIT
ILMN_1718936	1.44E-08	-2.06	LST1
ILMN_1653496	1.44E-08	-1.23	GLUL
ILMN_1667430	1.45E-08	1.63	DEGS1
ILMN_3262669	1.46E-08	0.402
ILMN_2331636	1.47E-08	1.41	ACACA
ILMN_1673191	1.47E-08	-3.91	S100A7A
ILMN_1691156	1.48E-08	-0.93	MT1A
ILMN_1815169	1.48E-08	-1.28	MCM5
ILMN_2087080	1.48E-08	0.7	RPL5
ILMN_2400030	1.49E-08	-0.908	PTPN2
ILMN_1737498	1.50E-08	-0.887
ILMN_1659782	1.50E-08	0.681	STK19
ILMN_1684576	1.50E-08	0.99	CLN8
ILMN_1809323	1.50E-08	0.972	TMEM246
ILMN_1691264	1.51E-08	-1.03	NAT8B
ILMN_1678490	1.52E-08	-1.43	RILPL2
ILMN_1712530	1.53E-08	0.621	AKAP1
ILMN_1699545	1.53E-08	-0.772	PCSK7
ILMN_1784380	1.54E-08	-0.993	DTX3L
ILMN_1713038	1.55E-08	0.691	C1QTNF9B
ILMN_1760849	1.56E-08	-1.18	NETO2
ILMN_1690464	1.58E-08	0.931	SLC35G1
ILMN_1681520	1.58E-08	2.06	DGAT2
ILMN_1736911	1.58E-08	0.826	TMOD1
ILMN_2358647	1.59E-08	0.547	FBXO21
ILMN_1672662	1.59E-08	-1.6	SLC20A1
ILMN_1654370	1.60E-08	0.857	TESK2
ILMN_2233454	1.60E-08	1.41	SPTLC3
ILMN_1692020	1.60E-08	0.614	PRSS16
ILMN_3206343	1.61E-08	-1.05
ILMN_1674344	1.61E-08	1.81	PARD6G
ILMN_1860963	1.61E-08	1.02
ILMN_1695812	1.63E-08	2.14	KRT72
ILMN_1799106	1.63E-08	1.56	1-Mar
ILMN_3240901	1.64E-08	1.49	ZBTB7C
ILMN_2188722	1.65E-08	0.958	GLS
ILMN_1723632	1.65E-08	0.7	PIGC
ILMN_1682326	1.65E-08	2.3	PCP4
ILMN_2380801	1.66E-08	-1.17	FYN
ILMN_1763695	1.67E-08	0.77	C9orf24
ILMN_1687533	1.68E-08	-1.69	SEMA4D
ILMN_2090607	1.69E-08	-0.628	IRF2
ILMN_1862521	1.69E-08	-0.973	DENND1B
ILMN_1860638	1.69E-08	-1.44	ST3GAL1
ILMN_1654653	1.70E-08	0.783	KLC1
ILMN_1657624	1.70E-08	0.681	NSFL1C
ILMN_1706635	1.73E-08	1.61	ELANE
ILMN_1686664	1.74E-08	-2.89	MT2A
ILMN_1738819	1.75E-08	-0.561	EFTUD2
ILMN_2357855	1.75E-08	0.778	NTRK2
ILMN_3248654	1.77E-08	0.612
ILMN_1712587	1.77E-08	-0.644	ARSB
ILMN_2394161	1.78E-08	-0.912	ST8SIA4
ILMN_3284222	1.78E-08	0.54
ILMN_2045994	1.79E-08	0.821	SEPW1
ILMN_1745368	1.80E-08	-0.639	TMEM50A
ILMN_2230892	1.84E-08	-0.82	IL10RB
ILMN_1804738	1.84E-08	-0.726	MEFV
ILMN_1786176	1.85E-08	-2.46	CD37
ILMN_1736533	1.85E-08	0.742	RND2
ILMN_3242120	1.85E-08	-0.922
ILMN_1716272	1.85E-08	-1	KBTBD8
ILMN_1766657	1.86E-08	-0.843	STOM
ILMN_1871233	1.86E-08	-0.518
ILMN_1760109	1.88E-08	-1.06	SLAMF6
ILMN_3250257	1.88E-08	-1.07	ACVRL1
ILMN_1703697	1.88E-08	1.38	LANCL1
ILMN_2372974	1.89E-08	-1.07	SIRPA
ILMN_1840316	1.89E-08	0.758
ILMN_1813561	1.91E-08	1.05	SCIN
ILMN_1742534	1.91E-08	1.54	COL4A5
ILMN_1697925	1.92E-08	-1.18	APOBR
ILMN_1813641	1.94E-08	-1.56	TOR4A
ILMN_2334359	1.94E-08	0.902	GFRA1
ILMN_1865735	1.94E-08	0.471
ILMN_2409720	1.95E-08	-0.446	SLA2
ILMN_1790173	1.97E-08	0.697
ILMN_2352131	1.97E-08	1.79	ERBB2
ILMN_1719433	1.98E-08	-1.53	CD1D
ILMN_1809292	1.99E-08	0.812	IMMP2L
ILMN_1768598	1.99E-08	-1.05	LAIR1
ILMN_2413816	1.99E-08	1.51	GRB14
ILMN_1756204	2.01E-08	-1.07	RPS6KA4
ILMN_1738093	2.02E-08	-0.802	RNFT2
ILMN_1754249	2.02E-08	-1.34
ILMN_1668863	2.03E-08	-1.34	LYPD1
ILMN_1679322	2.04E-08	0.738	SH2D4A
ILMN_1698484	2.05E-08	0.878	RHOV
ILMN_2335813	2.06E-08	-1.26	GCH1
ILMN_1669982	2.06E-08	1.32	CCDC85A
ILMN_1792078	2.06E-08	-0.762	RNF114
ILMN_1758542	2.06E-08	-0.761
ILMN_2403247	2.06E-08	-1.5	CMTM7
[truncated: 45,305 more rows]
