# Supplementary material for: Identification of molecular mechanisms causing skin lesions of cutaneous leishmaniasis using weighted gene coexpression network analysis (WGCNA)
Source: Sci Rep. 2023 Jun 17;13:9836. doi: 10.1038/s41598-023-35868-0 (PMC10276835; doi:10.1038/s41598-023-35868-0)
Supplement: Supplementary file 29 — Supplementary Information 29. [file 41598_2023_35868_MOESM29_ESM.csv]

ID	adj.P.Val	logFC	GENE_SYMBOL
A_23_P74290	8.53E-13	-8.73	GBP5
A_24_P274270	8.53E-13	-4.88	STAT1
A_33_P3317005	5.51E-12	-5.24	SLC11A1
A_33_P3259393	1.03E-11	-4.6	HAPLN3
A_23_P55649	1.94E-11	-6.42	FPR2
A_23_P1691	2.27E-11	-12.3	MMP1
A_23_P370682	2.27E-11	-7.24	BATF2
A_24_P353638	3.42E-11	-6.21	SLAMF7
A_23_P16384	3.42E-11	-5	NLRP7
A_23_P112026	3.42E-11	-8.01	IDO1
A_23_P161698	5.13E-11	-11.6	MMP3
A_33_P3228322	5.13E-11	-4.13	IL18BP
A_24_P379104	8.60E-11	-3.55	PIM2
A_23_P167328	9.80E-11	-8.53	CD38
A_23_P158725	1.14E-10	-4.88	SLC16A3
A_23_P30547	1.26E-10	-4.7	LCP2
A_23_P25155	1.26E-10	-5.61	GPR84
A_24_P273143	1.26E-10	-3.8	LINC00152
A_24_P300777	1.26E-10	-3.59	ADAM8
A_21_P0012079	1.26E-10	-3.87	LOC541471
A_33_P3352578	1.31E-10	-6.08	CLEC4D
A_33_P3400273	1.33E-10	-6.18	SELL
A_23_P38795	1.49E-10	-6.74	FPR1
A_23_P153745	1.49E-10	-4.55	IFI30
A_23_P312132	1.59E-10	-4.88	ITGAX
A_33_P3419998	1.73E-10	-4.07	SLC4A8
A_33_P3881262	1.87E-10	-4.73	CSF3R
A_33_P3253144	2.11E-10	-4.46	DOK3
A_23_P368711	2.11E-10	-4.8	LILRB3
A_32_P44394	2.11E-10	-5.9	AIM2
A_23_P153372	2.47E-10	-5.46	HSH2D
A_32_P108254	2.66E-10	-4.18	FAM20A
A_23_P433785	3.23E-10	-5.57	P2RX5
A_24_P172481	3.51E-10	-3.35	TRIM22
A_23_P7827	3.65E-10	-6.7	FAM26F
A_21_P0011747	3.65E-10	-4.73	CEACAM21
A_21_P0010561	3.65E-10	-8.17	FCGR1B
A_23_P32404	3.65E-10	-4.17	ISG20
A_23_P200138	3.65E-10	-5.23	SLAMF8
A_23_P62890	3.69E-10	-5.72	GBP1
A_23_P259141	3.69E-10	-5.87	ZBP1
A_23_P6535	3.69E-10	-6.33	KLHDC7B
A_23_P18604	3.69E-10	-3.34	LAP3
A_24_P117410	3.69E-10	-6.36	KLHDC7B
A_23_P160849	3.69E-10	-4.76	FCER1G
A_33_P3381513	3.69E-10	-5.38	CD274
A_21_P0002006	3.69E-10	-4.36	XLOC_001966
A_23_P90497	3.69E-10	-4.56	LILRA4
A_24_P85775	3.94E-10	-4.61	C1orf38
A_23_P374082	4.01E-10	-4.27	ADAM19
A_23_P153320	4.01E-10	-4.29	ICAM1
A_24_P227927	4.42E-10	-4.94	IL21R
A_23_P155057	4.86E-10	-4.04	CYTH4
A_24_P365526	4.90E-10	-3.34	HCK
A_23_P69310	4.90E-10	-5.29	CCRL2
A_33_P3334630	4.90E-10	3.65	PLP1
A_23_P209678	5.21E-10	-4.93	PLEK
A_33_P3395314	5.49E-10	-3.83
A_23_P338479	5.81E-10	-6.59	CD274
A_21_P0000695	5.81E-10	-6.97	LOC731424
A_23_P1962	5.86E-10	-4.36	RARRES3
A_32_P70158	5.86E-10	-5.27	LILRB3
A_24_P48898	5.86E-10	-3.56	APOL2
A_23_P209726	5.86E-10	-3.13	SP140
A_23_P28857	5.86E-10	-5.56	SIRPG
A_23_P165136	5.86E-10	-4.67	LRRC25
A_24_P97405	5.86E-10	-4.07	CCRL2
A_23_P250413	5.86E-10	-3.67	PARVG
A_24_P148717	6.18E-10	-4.87	CCR1
A_33_P3702055	6.45E-10	-3.13	SLC11A1
A_33_P3228612	6.76E-10	-4.55	CACNA1E
A_21_P0000028	6.76E-10	-4.33	SH2D2A
A_23_P65651	6.76E-10	-4.84	WARS
A_24_P320033	7.03E-10	-4.54	CD80
A_33_P3313617	7.03E-10	-4.5	GBP1P1
A_23_P147431	7.60E-10	-3.42	LYN
A_23_P208493	7.60E-10	-5.82	LILRB2
A_19_P00317953	7.60E-10	-5.5	LOC100508196
A_33_P3364854	7.60E-10	4.39	TRPV6
A_23_P75786	7.60E-10	-4.01	SLC15A3
A_21_P0006544	7.60E-10	4.46	XLOC_008207
A_33_P3289476	7.60E-10	-3.31	LOC100128697
A_33_P3388322	7.60E-10	-7.12
A_33_P3398912	7.62E-10	-5.41	SLC2A6
A_24_P378019	7.62E-10	-3.35	IRF7
A_23_P64611	7.62E-10	-4.75	P2RY6
A_23_P16469	7.65E-10	-3.99	PLAUR
A_24_P417352	7.83E-10	-8.46
A_21_P0014546	7.83E-10	-5.44	LOC100288273
A_23_P160618	7.90E-10	-3.99	SH2D2A
A_21_P0010728	8.24E-10	-7.52	FCGR1B
A_33_P3231414	8.26E-10	-6.48	LILRB1
A_24_P59667	8.33E-10	-4.81	JAK3
A_23_P58132	9.40E-10	-4.76	RHOH
A_33_P3219965	9.40E-10	-3.28	TCIRG1
A_23_P81898	9.68E-10	-6.26	UBD
A_23_P63390	9.68E-10	-8.54	FCGR1B
A_23_P86653	9.73E-10	-4.39	SRGN
A_23_P119042	1.01E-09	-6.33	NKG7
A_24_P230563	1.03E-09	-5.52	IL2RA
A_23_P65307	1.08E-09	4.05	SLITRK6
A_23_P142447	1.11E-09	-3.83	MYO1F
A_33_P3405424	1.13E-09	-5.91	IL4I1
A_23_P38959	1.13E-09	-3.71	VAV1
A_33_P3286157	1.13E-09	-4.6	TNFRSF4
A_23_P96331	1.15E-09	-3.24	WAS
A_23_P6263	1.15E-09	-3.49	MX2
A_32_P162187	1.15E-09	-4.44	C2
A_23_P127288	1.17E-09	-6.05	IL2RA
A_23_P122724	1.19E-09	-4.2	VNN2
A_24_P206343	1.19E-09	-3.55	MYO1G
A_23_P48997	1.19E-09	-3.87	PSTPIP1
A_23_P55020	1.23E-09	-6.25	CD300LF
A_19_P00322332	1.23E-09	-5.59	LOC100508196
A_23_P79069	1.28E-09	-4.23	RASAL3
A_23_P139919	1.32E-09	-3.61	CHST11
A_24_P45446	1.32E-09	-4.8	GBP4
A_21_P0004779	1.35E-09	-5.55	XLOC_005851
A_23_P397937	1.36E-09	-4.61	SAMD3
A_33_P3304696	1.38E-09	-9.31
A_33_P3297345	1.39E-09	-5.36	TTC24
A_33_P3213064	1.43E-09	-2.11	STAT2
A_21_P0008056	1.49E-09	-3.21	XLOC_010361
A_33_P3351745	1.49E-09	-4.77	PVRIG
A_23_P44112	1.56E-09	-2.67	LAT
A_24_P263786	1.56E-09	-7.69
A_23_P80974	1.57E-09	-7.49	TDO2
A_23_P116942	1.57E-09	-5.64	LAG3
A_33_P3336622	1.60E-09	3.01	ALDH3A2
A_23_P87150	1.62E-09	-3.19	LPXN
A_33_P3339531	1.65E-09	3.22	CHADL
A_33_P3406196	1.71E-09	-5.66	KLRD1
A_23_P412321	1.71E-09	-4.91	CCR5
A_33_P3357609	1.71E-09	-5.12	ZBP1
A_23_P125278	1.71E-09	-8.43	CXCL11
A_23_P59005	1.73E-09	-2.77	TAP1
A_24_P27977	1.73E-09	-3.92	TRPM2
A_33_P3258977	1.87E-09	-5.51	CLEC4D
A_23_P65427	1.92E-09	-2.45	PSME2
A_19_P00321067	1.92E-09	-4.1	MIAT
A_33_P3373403	1.92E-09	-3.14	PLEKHO1
A_23_P107336	1.94E-09	-3.73	ACAP1
A_33_P3267799	1.94E-09	-6.42	LILRB4
A_33_P3372332	1.98E-09	-3.69	CYBA
A_23_P64661	2.00E-09	-3.9	ARHGAP9
A_23_P218770	2.00E-09	-4.09	RAC2
A_23_P371865	2.07E-09	-2.73	CDYL2
A_33_P3303857	2.08E-09	-3.75	SLAMF6
A_23_P117602	2.09E-09	-7.4	GZMB
A_32_P3476	2.11E-09	6.02	RPRML
A_24_P383523	2.23E-09	-3.5	SAMD4A
A_24_P352952	2.40E-09	-3.82	FAM20A
A_23_P105794	2.44E-09	-4.81	EPSTI1
A_23_P78608	2.44E-09	-3.74	DENND1C
A_33_P3390172	2.50E-09	-7.14	ADAMDEC1
A_33_P3264846	2.50E-09	-4.04	SAMD9L
A_23_P14174	2.50E-09	-4.23	TNFSF13B
A_24_P101226	2.50E-09	-5.19
A_32_P121085	2.50E-09	-3.93	DOK3
A_23_P72737	2.50E-09	-3.25	IFITM1
A_33_P3331021	2.55E-09	4.33	LOC100129148
A_23_P68106	2.63E-09	-2.49	TMSB10
A_24_P114142	2.87E-09	4.55	CNTN2
A_23_P255376	2.87E-09	-2.05	CCDC109B
A_32_P321996	2.92E-09	-2.83	WDFY4
A_33_P3283619	2.92E-09	-4.84	SH2D1A
A_33_P3406567	2.95E-09	-4.65	MS4A1
A_23_P128808	2.99E-09	-3.61	GPR132
A_24_P361816	3.22E-09	-4.89
A_23_P24389	3.27E-09	-3.1	CCDC88B
A_24_P58620	3.27E-09	-4.54	GRAMD1B
A_24_P169234	3.32E-09	-4.25	ZAP70
A_23_P351148	3.35E-09	-6.02	SH2D1B
A_23_P24384	3.39E-09	-3.31	CCDC88B
A_33_P3382498	3.39E-09	-4.78	SIGLEC14
A_33_P3333960	3.39E-09	-3.45	LINC00426
A_24_P228717	3.54E-09	-3.05	RAC2
A_33_P3274501	3.56E-09	-3.85	KLRF1
A_23_P327140	3.56E-09	-3.29	RNF213
A_23_P502336	3.56E-09	-3.35	EMR2
A_23_P47304	3.56E-09	-1.83	CASP5
A_23_P68601	3.60E-09	-4.35	CST7
A_33_P3290394	3.74E-09	-4.04	IL2RG
A_23_P15394	3.75E-09	-4.1	CD68
A_33_P3288359	3.78E-09	-2.93	PSMB10
A_33_P3404601	3.83E-09	-4.53	C2
A_23_P420196	3.84E-09	-4.31	SOCS1
A_24_P390668	3.89E-09	-3.32	FMNL1
A_23_P34676	3.89E-09	-5	CD247
A_23_P361654	3.89E-09	-7.55
A_23_P111000	3.91E-09	-2.72	PSMB9
A_33_P3414880	3.92E-09	-3.46
A_21_P0010536	3.95E-09	-4.97	GBP3
A_24_P299685	3.95E-09	-3.3	PDPN
A_19_P00315524	4.05E-09	-3.87	MIAT
A_23_P39465	4.13E-09	-4.15	BST2
A_23_P68031	4.22E-09	-3.84	STAT4
A_33_P3381671	4.23E-09	-5.84	LOC731424
A_19_P00322900	4.29E-09	-3.97	MIAT
A_23_P201459	4.29E-09	-4.46	IFI6
A_24_P48204	4.29E-09	-3.04	SECTM1
A_23_P214330	4.34E-09	-3.44	SERPINB1
A_21_P0011682	4.34E-09	3.22	XLOC_l2_006651
A_23_P358944	4.34E-09	-2.23	PML
A_23_P79094	4.34E-09	-6.24	LILRA3
A_23_P64044	4.34E-09	-3.35	FERMT3
A_32_P9543	4.56E-09	-6.97	APOBEC3A
A_24_P411561	4.63E-09	-4.35	HAVCR2
A_24_P16004	4.69E-09	-5.57
A_32_P5276	4.69E-09	4.33	ARHGEF26
A_23_P70095	4.85E-09	-3.33	CD74
A_23_P73429	4.88E-09	-3.92	HCLS1
A_23_P40174	4.88E-09	-5.49	MMP9
A_33_P3384562	5.03E-09	-2.47	PDLIM7
A_23_P166408	5.15E-09	-5.8	OSM
A_24_P328504	5.16E-09	-3.34	SP140
A_23_P134176	5.16E-09	-4	SOD2
A_23_P30736	5.18E-09	-2.91	HLA-DOB
A_24_P97374	5.24E-09	-6.1	EOMES
A_33_P3383970	5.38E-09	-4.33	TLR10
A_23_P88873	5.69E-09	3.76	GAN
A_33_P3281403	5.74E-09	-3.79	TRAF3IP3
A_23_P257365	5.76E-09	-4.83	GFI1
A_23_P119478	5.78E-09	-4.16	EBI3
A_23_P125596	5.78E-09	3.29	RPS6KA6
A_23_P48088	5.94E-09	-4.67	CD27
A_21_P0001573	5.96E-09	-5.38	XLOC_000978
A_21_P0000059	6.08E-09	-3.46	APOBEC3H
A_23_P145718	6.21E-09	-5.18	AOAH
A_33_P3224710	6.27E-09	-5.07	TFEC
A_23_P74547	6.27E-09	-3.97	CD53
A_33_P3351175	6.34E-09	4.87	WNK2
A_24_P925799	6.40E-09	-3.54
A_23_P20196	6.41E-09	-2.77	ARPC1B
A_33_P3226085	6.46E-09	-6.78
A_33_P3368334	6.46E-09	-5.97	FCRL3
A_23_P28334	6.54E-09	-5.59	IL18RAP
A_23_P219060	6.54E-09	-3.6	GPSM3
A_32_P217750	6.56E-09	-2.63	IL3RA
A_23_P131825	6.76E-09	2.53	TNNC2
A_23_P143173	6.76E-09	-3.97	SLA2
A_33_P3346826	6.83E-09	-3.99	IL32
A_23_P209954	6.88E-09	-8.27	GNLY
A_33_P3409062	6.90E-09	-3.97	TYROBP
A_33_P3211432	6.94E-09	-5.78	NCF1
A_32_P56249	6.94E-09	-4.55	LOC100131733
A_33_P3279861	7.12E-09	-9.37
A_23_P39067	7.13E-09	-4.53	SPIB
A_32_P1173	7.35E-09	-3.06	MB21D1
A_21_P0013796	7.43E-09	-2.49	FTH1
A_24_P183128	7.57E-09	-5.09	PLAC8
A_21_P0012080	7.64E-09	-4.08	XLOC_l2_008203
A_23_P218111	7.64E-09	-6.32	SERPINA1
A_33_P3220911	7.64E-09	-3.92	BST2
A_23_P152002	7.64E-09	-4.93	BCL2A1
A_23_P15146	7.64E-09	-4.48	IL32
A_23_P346093	7.84E-09	-3.82	TMC8
A_23_P85716	7.84E-09	-3.92	FCGR2A
A_21_P0014024	7.98E-09	-4.78	LOC100652784
A_24_P322353	7.98E-09	-2.44	PSTPIP2
A_33_P3401826	7.98E-09	-4.19	CMPK2
A_23_P204847	7.98E-09	-3.16	LCP1
A_23_P90626	7.98E-09	-3.17	CYTIP
A_23_P106761	8.14E-09	-3.24	CORO1A
A_23_P5002	8.30E-09	-3.51	MAP4K1
A_24_P318990	8.31E-09	-6.14
A_21_P0013676	8.59E-09	3.33	ANKRD18B
A_23_P206806	8.59E-09	-4.32	ITGAL
A_24_P687326	8.76E-09	-4.84	LINC00256A
A_33_P3311439	8.76E-09	-2.6	GCH1
A_33_P3270451	8.78E-09	-3.31	TXNDC5
A_32_P460973	8.87E-09	-1.97	HLA-E
A_33_P3247644	8.87E-09	1.86	C7orf41
A_23_P147805	8.93E-09	-3.34	UPP1
A_23_P375419	8.93E-09	-4.02	TTC16
A_23_P42306	8.95E-09	-3.63	HLA-DMA
A_23_P371215	8.95E-09	-5.06	ICOS
A_33_P3382746	8.95E-09	-4.11	LCK
A_23_P360754	8.95E-09	-5.78	ADAMTS4
A_24_P153840	8.95E-09	-3.24	FGD3
A_23_P216340	8.96E-09	-3.64	SLA
A_24_P98109	8.98E-09	-5.78	SNX10
A_23_P406616	9.12E-09	-2.49	C7orf74
A_33_P3375859	9.23E-09	-7.15	CXCR2P1
A_21_P0010535	9.23E-09	-4.15	XLOC_l2_000297
A_33_P3372647	9.27E-09	-6.96
A_33_P3352827	9.27E-09	-4.2	SLAMF1
A_23_P137016	9.32E-09	-3.27	SAT1
A_23_P399156	9.42E-09	-2.99	IL12RB1
A_23_P138776	9.45E-09	-1.95	ACP2
A_23_P120002	9.56E-09	-2.21	SP110
A_19_P00321068	9.57E-09	-3.98	MIAT
A_23_P152782	9.65E-09	-2.88	IFI35
A_23_P2645	9.71E-09	-4.16	SDS
A_33_P3304170	9.75E-09	-3.06	PIK3CG
A_33_P3352407	9.76E-09	-2.57
A_33_P3365432	9.77E-09	-2.84	NCF4
A_33_P3331228	9.77E-09	-7.54
A_23_P138680	9.79E-09	-2.77	IL15RA
A_21_P0011016	9.79E-09	-1.63	XLOC_l2_002761
A_33_P3369393	9.84E-09	-5.68	NCF1
A_19_P00322333	1.03E-08	-5.52	LOC100508196
A_23_P50504	1.03E-08	-2.9	FTL
A_23_P142205	1.04E-08	-4.72	LILRA2
A_23_P18452	1.05E-08	-9.32	CXCL9
A_24_P854492	1.05E-08	-4.13	MIAT
A_23_P151294	1.05E-08	-5.69	IFNG
A_23_P250245	1.10E-08	-4.43	CD72
A_24_P159635	1.10E-08	-3.44	LIMD2
A_23_P114299	1.11E-08	-5.78	CXCR3
A_33_P3375541	1.11E-08	-4.51	CD3D
A_21_P0001902	1.11E-08	-4.72	XLOC_001625
A_23_P143016	1.12E-08	-2.64	ARID5A
A_23_P201778	1.12E-08	-4.17	PTPN7
A_23_P109913	1.16E-08	-5.9	CXCR6
A_33_P3341616	1.16E-08	-3.72	GVINP1
A_33_P3424577	1.16E-08	-4.17
A_23_P153562	1.16E-08	-3.68	C5AR1
A_33_P3385121	1.17E-08	-2.74	LOC100129322
A_23_P103361	1.17E-08	-4.42	LCK
A_33_P3334828	1.17E-08	-3.34	INSL3
A_33_P3269678	1.17E-08	-3.14	LOC541471
A_23_P82324	1.17E-08	-3.79	CARD11
A_23_P137366	1.17E-08	-5.57	C1QB
A_33_P3398526	1.17E-08	-2.44	BCL2L11
A_21_P0013684	1.17E-08	-6.28	XLOC_l2_015342
A_24_P95723	1.17E-08	-5.31	KIAA0125
A_23_P376557	1.20E-08	-3.67	MMP25
A_33_P3235213	1.20E-08	-4.47	TIGIT
A_33_P3330039	1.20E-08	-3.48	PLEKHO1
A_33_P3784253	1.22E-08	-1.67	PAK1
A_23_P142424	1.24E-08	-3.52	IGFLR1
A_23_P86283	1.28E-08	-3.78	LAPTM5
A_33_P3397599	1.28E-08	-4.92	LILRA6
A_33_P3242614	1.29E-08	-3.21	LOC606724
A_23_P162386	1.30E-08	-3.91	BIN2
A_33_P3413987	1.30E-08	-2.74	SERPING1
A_33_P3396139	1.31E-08	-4.47	CTLA4
A_23_P38784	1.31E-08	-4.43	SIGLEC7
A_24_P82749	1.33E-08	-3.78	CD37
A_23_P103932	1.38E-08	-3.86	FGR
A_23_P99163	1.40E-08	-3.21	DRAM1
A_33_P3251369	1.41E-08	-3.51	GAB3
A_23_P128974	1.41E-08	-3.58	BATF
A_33_P3253687	1.41E-08	-4.02	GVINP1
A_24_P683861	1.44E-08	-5.65
A_23_P323563	1.44E-08	-2.97	PLEKHG2
A_32_P209960	1.45E-08	-3.9	CIITA
A_24_P416131	1.45E-08	-3.82	COTL1
A_23_P208182	1.45E-08	-4.18	SIGLEC10
A_24_P50950	1.45E-08	-2.71	CCDC88B
A_23_P53763	1.46E-08	-3.25	KIAA0226L
A_23_P204208	1.46E-08	-5.93	KLRD1
A_23_P43369	1.47E-08	-4.29	SIT1
A_24_P237443	1.47E-08	-4.52	SASH3
A_33_P3328559	1.47E-08	-4.34	TBC1D10C
A_21_P0008083	1.50E-08	-2.41	XLOC_010430
A_23_P213584	1.50E-08	-5.62	HK3
A_32_P169505	1.51E-08	3.12	KIAA2022
A_33_P3423941	1.52E-08	-3.05	IFITM1
A_23_P62647	1.54E-08	-3.72	SLAMF1
A_23_P126888	1.60E-08	-3.14	KIF21B
A_24_P370472	1.60E-08	-2.99	HLA-DRB4
A_21_P0003320	1.60E-08	-4.17	XLOC_003738
A_24_P161764	1.60E-08	-6.59
A_33_P3369760	1.61E-08	-3.14	GLIPR2
A_33_P3308716	1.63E-08	-6.67
A_23_P129556	1.63E-08	-1.97	IL4R
A_33_P3374893	1.63E-08	-3.73	LINC00487
A_23_P156788	1.63E-08	-2.72	STX11
A_23_P36888	1.63E-08	-3.6	FAM113B
A_33_P3234277	1.63E-08	-2.97	HLA-DPA1
A_23_P118406	1.64E-08	-2.04	C17orf62
A_21_P0013743	1.66E-08	-6.06	XLOC_l2_015342
A_24_P58337	1.69E-08	-2.37	FTH1
A_23_P14165	1.69E-08	-5.19	GPR18
A_24_P358321	1.70E-08	-5
A_32_P187571	1.71E-08	3.93	SCN2B
A_23_P165624	1.71E-08	-4.68	TNFAIP6
A_24_P161018	1.71E-08	-3.27	PARP14
A_24_P125561	1.72E-08	-3.94	SIGLEC9
A_23_P145874	1.76E-08	-3.62	SAMD9L
A_23_P116557	1.78E-08	-3.06	LGALS9
A_33_P3281273	1.80E-08	-4.3	S1PR4
A_23_P205531	1.80E-08	2.3	RNASE4
A_33_P3281444	1.81E-08	-9
A_24_P295590	1.81E-08	-4.01	RASSF4
A_21_P0011305	1.81E-08	-3.48	LOC100130111
A_21_P0005443	1.81E-08	-3.97	LOC285972
A_23_P99642	1.83E-08	-4.46	SLC7A7
A_33_P3260654	1.83E-08	-4.19
A_33_P3309526	1.89E-08	-3.74	PTPRC
A_32_P452655	1.90E-08	-3.4	LGALS9C
A_32_P155247	1.92E-08	-3.1	FTL
A_33_P3295786	1.95E-08	-4.12	FAM159A
A_23_P91095	1.95E-08	-4.96	CD28
A_33_P3400374	2.00E-08	-2.54	PRIC285
A_23_P30913	2.00E-08	-3.13	HLA-DPA1
A_33_P3283616	2.00E-08	-4.46	SH2D1A
A_23_P152838	2.00E-08	-5.63	CCL5
A_33_P3267296	2.00E-08	-2.52	FKBP11
A_33_P3312897	2.01E-08	-5.32
A_23_P330616	2.01E-08	-3.64	WIPF1
A_23_P95213	2.03E-08	3.14	SFTPC
A_24_P303091	2.05E-08	-8.72	CXCL10
A_23_P17663	2.05E-08	-3.92	MX1
A_33_P3362088	2.07E-08	-2.4	P2RX4
A_24_P315941	2.09E-08	-6.37
A_23_P160720	2.09E-08	-3.15	BATF3
A_24_P557479	2.12E-08	-3.42	XAF1
A_33_P3364821	2.12E-08	-3.95	PTPRC
A_23_P42746	2.12E-08	-5.6	NCF1
A_21_P0014177	2.12E-08	-3.65	LOC100505500
A_33_P3312658	2.13E-08	-2.96	KYNU
A_32_P190951	2.13E-08	-5.39
A_33_P3390474	2.19E-08	-6.04
A_23_P41765	2.21E-08	-3.61	IRF1
A_24_P54174	2.21E-08	-2.93	TNFRSF1B
A_23_P393727	2.24E-08	-2.88	NRP2
A_23_P76529	2.25E-08	-2.52	ITGB7
A_33_P3371718	2.25E-08	-3.16	SAT1
A_33_P3294608	2.27E-08	-2.02	MVP
A_24_P10884	2.29E-08	-2.83	GRAP2
A_24_P354724	2.33E-08	-3.43	TAGAP
A_33_P3223964	2.33E-08	-6.05
A_23_P93141	2.36E-08	4.28	GSTA5
A_33_P3343175	2.39E-08	-8.57	CXCL10
A_24_P50245	2.41E-08	-3.08	HLA-DMA
A_33_P3251421	2.44E-08	4.14	KRTAP21-1
A_23_P55356	2.46E-08	-2.88	VMO1
A_33_P3293049	2.46E-08	-3.2	HLA-DQA1
A_33_P3408757	2.46E-08	3.72
A_21_P0002570	2.46E-08	-4.62	XLOC_001331
A_23_P137935	2.51E-08	-3.24	MNDA
A_24_P304051	2.52E-08	-1.97	GSTO1
A_23_P129064	2.59E-08	3.44	GATM
A_23_P129246	2.61E-08	-2.69	PLEKHO2
A_33_P3327539	2.61E-08	-1.96	TBC1D9
A_33_P3264926	2.63E-08	-3.11	SAMD4A
A_21_P0004476	2.68E-08	-3.98	XLOC_005105
A_23_P166508	2.68E-08	2.95
A_23_P97402	2.71E-08	-3.71	CAMK1G
A_24_P38951	2.71E-08	-2.47	RELT
A_24_P367432	2.74E-08	-6.12
A_33_P3304707	2.74E-08	-8.12
A_23_P31725	2.75E-08	-4.8	BLK
A_33_P3382162	2.77E-08	-2.04	RFX5
A_33_P3376958	2.81E-08	-7.16	LOC96610
A_23_P35912	2.85E-08	-1.72	CASP4
A_23_P98410	2.85E-08	-4.24	CD3G
A_24_P77082	2.85E-08	-5.28	KMO
A_23_P255126	2.87E-08	-2.75	GAB3
A_23_P120899	2.87E-08	-2.57	CSF2RB
A_24_P942600	2.91E-08	3.3	WNK2
A_33_P3232523	2.92E-08	-3.22	APOL4
A_33_P3211959	2.93E-08	-5.59
A_33_P3420416	2.96E-08	-2.48	LGALS9
A_23_P69109	2.97E-08	-2.57	PLSCR1
A_23_P68155	2.98E-08	-2.92	IFIH1
A_23_P258088	2.98E-08	-4.4	PACSIN1
A_33_P3403576	3.00E-08	-4.09	FCGR2A
A_21_P0011535	3.08E-08	-2.68	LGALS9
A_23_P131024	3.08E-08	-5.04	ZBTB32
A_23_P92499	3.10E-08	-3.97	TLR2
A_24_P348265	3.11E-08	-3.16	FCAR
A_33_P3329104	3.12E-08	-2.76
A_33_P3250398	3.17E-08	-3.22	CTSZ
A_23_P207456	3.17E-08	-7.31	CCL8
A_23_P30069	3.17E-08	-2.5	DDX60L
A_23_P125977	3.18E-08	-5.02	C1QC
A_21_P0007029	3.19E-08	2.73	XLOC_008982
A_23_P85800	3.23E-08	-3.29	CD52
A_24_P294408	3.31E-08	-4.23	PLA1A
A_23_P132388	3.34E-08	-3.31	SCO2
A_23_P11070	3.34E-08	-2.87	GPR174
A_23_P340019	3.34E-08	-4.66	NLRC3
A_33_P3237927	3.34E-08	-3.37	ARHGAP4
A_23_P56228	3.39E-08	-2.27	GMIP
A_23_P84596	3.56E-08	-6.83	MZB1
A_23_P113572	3.57E-08	-4.94	CD19
A_32_P201530	3.60E-08	3.61	SRCIN1
A_33_P3247042	3.60E-08	-3.61	FPR3
A_23_P502312	3.65E-08	-3.02	CD97
A_21_P0000795	3.66E-08	3.73	LOC100289211
A_23_P25121	3.89E-08	-2.63	FKBP11
A_24_P12690	3.89E-08	-5.19	IDO2
A_23_P75741	3.92E-08	-2.76	UBE2L6
A_24_P418044	3.93E-08	-1.75	HLA-J
A_21_P0004772	4.07E-08	2.8	XLOC_005810
A_24_P263653	4.07E-08	-4.3	DOCK2
A_33_P3842556	4.13E-08	-4.12	IKZF1
A_24_P329353	4.13E-08	-1.94	ORAI2
A_24_P53215	4.13E-08	-2.72	UNC13D
A_33_P3221114	4.13E-08	-5.12	JAKMIP1
A_23_P36397	4.20E-08	-4.75	CYP27B1
A_19_P00812340	4.20E-08	-3.09	FTL
A_33_P3368014	4.24E-08	-3.06	HVCN1
A_23_P64860	4.28E-08	-2.94	SELPLG
A_21_P0009711	4.42E-08	1.86	LOC80054
A_23_P73837	4.51E-08	-5.22	TLR8
A_33_P3230444	4.57E-08	-3.89
A_23_P118536	4.58E-08	-2.08	SLFN12
A_33_P3260964	4.71E-08	4.83	LOC731779
A_33_P3353921	4.71E-08	-5.03	GNLY
A_23_P1374	4.71E-08	-4.05	PRKCQ
A_21_P0012741	4.73E-08	3.84	XLOC_l2_010831
A_23_P5601	4.77E-08	-2.68	DOK1
A_23_P202978	4.82E-08	-1.77	CASP1
A_24_P203000	4.85E-08	-3.82	IL2RB
A_33_P3489646	4.85E-08	-3.78	SPI1
A_33_P3318414	4.86E-08	-3.03	HMHA1
A_23_P259621	4.88E-08	-3.15	LAT2
A_23_P351275	4.88E-08	-4.35	UPP1
A_21_P0002476	4.91E-08	-3.72	XLOC_002221
A_23_P158829	4.91E-08	-2.74	ARRB2
A_32_P347617	4.92E-08	-3.75	APOBEC3H
A_24_P365767	4.92E-08	-4.28	CYBB
A_24_P315862	4.94E-08	-5.16
A_21_P0008540	4.97E-08	3.43	XLOC_011064
A_33_P3399263	4.98E-08	-1.63	IL15RA
A_23_P151046	4.99E-08	-6.11	KLRC1
A_23_P214627	4.99E-08	-3.52	AIF1
A_23_P55270	5.03E-08	-6.05	CCL18
A_33_P3376821	5.03E-08	-5.94	GZMA
A_23_P343398	5.03E-08	-4.59	CCR7
A_33_P3222451	5.09E-08	-3.89	AKT1S1
A_33_P3338071	5.10E-08	-3.33
A_23_P78037	5.10E-08	-6.13	CCL7
A_33_P3260614	5.11E-08	-3.83	PLCB2
A_23_P207037	5.24E-08	-3.32	CD300A
A_33_P3215647	5.26E-08	-3.11	FAM113B
A_24_P813550	5.27E-08	-7.54
A_33_P3358099	5.28E-08	-3.56	CD300E
A_33_P3387458	5.29E-08	-2.79	SFMBT2
A_21_P0005651	5.31E-08	3.7	XLOC_006704
A_24_P166443	5.32E-08	-2.88	HLA-DPB1
A_32_P76137	5.42E-08	-5.66
A_24_P370172	5.45E-08	-4.06	LILRA5
A_23_P141429	5.45E-08	-3	ABI3
A_23_P130815	5.46E-08	-6.51	KIR2DS2
A_21_P0005460	5.47E-08	-3.16	XLOC_006324
A_23_P323761	5.48E-08	-3.96	TRAF3IP3
A_33_P3214650	5.59E-08	-2.53	TAP2
A_23_P54770	5.76E-08	-2.3	APOBR
A_33_P3424489	5.78E-08	-7.52
A_24_P142743	5.78E-08	-1.95	CNN2
A_23_P416894	5.78E-08	-2.35	PION
A_33_P3262635	5.78E-08	-4.2	CECR1
A_23_P125705	5.78E-08	3.7	NAP1L2
A_24_P941831	5.83E-08	2.67	TMEM237
A_33_P3331178	5.83E-08	-6.01
A_23_P61149	5.91E-08	-2.65	INPP5D
A_23_P50799	5.95E-08	-2.76	OR10H2
A_33_P3271651	6.00E-08	-3.07	HLA-DPB1
A_21_P0007869	6.00E-08	-3.73	XLOC_010016
A_23_P23074	6.14E-08	-3.71	IFI44
A_24_P706752	6.14E-08	1.69	PLA2G12A
A_21_P0010537	6.15E-08	-3.73	XLOC_l2_000297
A_24_P510357	6.15E-08	-8.75
A_33_P3222069	6.15E-08	-1.86	SPHK1
A_33_P3298980	6.21E-08	-2.13
A_23_P61371	6.34E-08	-2.17	TMEM173
A_32_P108156	6.34E-08	-4.16	MIR155HG
A_33_P3268472	6.34E-08	-2.96	CTSC
A_33_P3278941	6.35E-08	-2.39	REC8
A_23_P126735	6.36E-08	-3.75	IL10
A_21_P0007821	6.38E-08	-5.37	XLOC_009661
A_23_P207564	6.42E-08	-5.48	CCL4
A_33_P3331233	6.43E-08	-4.19
A_32_P107029	6.47E-08	-2.81	NAPSA
A_24_P343233	6.51E-08	-3.24	HLA-DRB1
A_24_P228130	6.57E-08	-4.81	CCL3L3
A_23_P39550	6.62E-08	-3.12	TMEM163
A_33_P3355230	6.78E-08	-3.35	LAIR1
A_24_P239076	6.80E-08	-6.25	IGLL1
A_33_P3396886	6.80E-08	2.47	C11orf52
A_23_P154235	7.00E-08	-1.78	NMI
A_23_P93524	7.03E-08	-5.75	SAMD3
A_23_P29153	7.04E-08	2.68	RTDR1
A_21_P0014073	7.05E-08	-3.15	LOC100505481
A_23_P152047	7.07E-08	-1.83	SCAMP5
A_21_P0006499	7.13E-08	3.83	XLOC_007993
A_33_P3245178	7.18E-08	1.88	BEX2
A_23_P393777	7.22E-08	-2.83	PTGDR
A_23_P155979	7.22E-08	2.94	EGF
A_24_P203103	7.23E-08	-5.3	SH2D1A
A_32_P30271	7.34E-08	-4.18	ARRDC5
A_23_P94840	7.39E-08	1.74	DYNLRB2
A_33_P3221960	7.39E-08	-3.79	IL18RAP
A_24_P202840	7.42E-08	-3.39	SIRPB2
A_33_P3394404	7.48E-08	-3.36	TSPAN32
A_21_P0000711	7.56E-08	-2.37	LOC100506462
A_23_P1473	7.56E-08	-5.69	PRF1
A_21_P0007983	7.56E-08	-3.23	LINC00426
A_23_P128993	7.56E-08	-5.51	GZMH
A_33_P3316273	7.61E-08	-6.1	CCL3
A_33_P3227788	7.66E-08	3.69	PANK1
A_23_P148473	7.66E-08	-3.85	IL2RG
A_33_P3342056	7.66E-08	-4.36	TIGIT
A_21_P0000691	7.72E-08	-2.35	LOC100133445
A_23_P152620	7.75E-08	-2.67	TNFSF13
A_32_P30905	7.94E-08	-3.28	WDFY4
A_21_P0007844	7.94E-08	-2.98	LOC100507616
A_33_P3209962	8.28E-08	-3.23	RASGRP2
A_33_P3305571	8.30E-08	-3.41	TNFRSF6B
A_33_P3364959	8.41E-08	-9.11
A_21_P0001944	8.41E-08	-3.48	XLOC_001776
A_33_P3397473	8.45E-08	-3.73
A_23_P401700	8.47E-08	-3.54	APBB1IP
A_23_P210482	8.52E-08	-2.46	ADA
A_33_P3250566	8.53E-08	-2.51
A_33_P3336587	8.58E-08	-4.74	LOC283710
A_23_P416747	8.58E-08	-3.81	CD3E
A_23_P151166	8.59E-08	-3.44	HVCN1
A_33_P3265301	8.68E-08	-2.53	GJD3
A_23_P253317	8.80E-08	-4.36	GPR171
A_33_P3361457	8.81E-08	-2.3	IFNAR2
A_23_P255104	8.82E-08	-3.19	LHFPL2
A_23_P431933	8.94E-08	2.63	CAMKK1
A_23_P39931	8.95E-08	-2.29	DYSF
A_24_P222655	8.95E-08	-4.59	C1QA
A_32_P145010	8.95E-08	-3.29
A_24_P401870	8.95E-08	-2.96	C9orf139
A_23_P61050	8.96E-08	-2.71	MLKL
A_23_P8185	8.96E-08	-1.57	DYNLT1
A_33_P3336617	9.20E-08	2.12	ALDH3A2
A_24_P103469	9.22E-08	-2.94	LST1
A_23_P125624	9.22E-08	-1.85	ACOT9
A_23_P156218	9.22E-08	-5.64	GZMK
A_23_P23279	9.27E-08	-3.26	RCSD1
A_33_P3370305	9.28E-08	-3.06	TMEM106A
A_24_P16124	9.29E-08	-2.68	IFITM4P
A_23_P139786	9.33E-08	-5.27	OASL
A_23_P124946	9.34E-08	3.14	CMYA5
A_32_P175934	9.48E-08	-3.94	CD48
A_23_P14564	9.48E-08	-4.53	GPR65
A_23_P151075	9.48E-08	-2.73	ARHGDIB
A_24_P65941	9.48E-08	-4.16	C21orf96
A_19_P00322815	9.48E-08	-2.13	CDKN2B-AS
A_33_P3415923	9.48E-08	-2.43	FMNL3
A_24_P23625	9.48E-08	-2.66	HS3ST3B1
A_23_P421423	9.49E-08	-3.16	TNFAIP2
A_33_P3413483	9.49E-08	3.35	SORD
A_21_P0000015	9.54E-08	-2.78	PARP9
A_32_P181077	9.54E-08	-2.74	DOCK8
A_23_P430792	9.54E-08	-3.22	C17orf66
A_24_P102821	9.62E-08	-2.55	PTAFR
A_33_P3378491	9.80E-08	-3.4
A_19_P00808588	9.82E-08	-4.67	GBP1P1
A_24_P74559	9.88E-08	-3.81	CYTH4
A_23_P132515	9.88E-08	-3.98	SIDT1
A_23_P141555	9.89E-08	-5.22	TBX21
A_23_P212715	9.95E-08	-1.64	CBLB
A_32_P158966	9.98E-08	-4.79	KLRF1
A_24_P342829	1.00E-07	2.69	SLC16A14
A_32_P65589	1.03E-07	-5.49	LOC100130811
A_21_P0007481	1.03E-07	-3.36	LOC387895
A_21_P0012985	1.04E-07	4.34	XLOC_l2_012023
A_23_P101013	1.05E-07	-1.75	TMC6
A_33_P3406281	1.06E-07	-1.58	SAMHD1
A_24_P139604	1.06E-07	-3.93	PYHIN1
A_33_P3331150	1.08E-07	-7.33
A_23_P147025	1.08E-07	-3.15	RAB33A
A_24_P236799	1.08E-07	-2.59	RAB31
A_33_P3351944	1.10E-07	2.31	EGFR
A_33_P3420013	1.10E-07	-2.83
A_24_P13831	1.11E-07	-3.98	SNX20
A_33_P3330663	1.12E-07	-4.81
A_33_P3329176	1.12E-07	-2.8
A_23_P70688	1.12E-07	-3.14	LY86
A_23_P139654	1.12E-07	-5.64	KLRC1
A_33_P3289536	1.13E-07	-4.92	SNX10
A_23_P138125	1.14E-07	-3.31	FAIM3
A_23_P134851	1.15E-07	-3.1	DOK2
A_24_P408704	1.15E-07	-2.97	DOCK2
A_23_P253321	1.16E-07	-5.18	PNOC
A_23_P311875	1.17E-07	-4.19	CD6
A_24_P185854	1.19E-07	2.31	DMD
A_33_P3229156	1.19E-07	-2.65	SLC17A9
A_21_P0002075	1.20E-07	-4.46	XLOC_002221
A_33_P3398448	1.21E-07	-1.7	PARP10
A_21_P0000792	1.21E-07	-3.16	LOC100506779
A_23_P146512	1.21E-07	-2.6	GOLM1
A_23_P106661	1.21E-07	-2.58	CMTM1
A_33_P3271635	1.23E-07	-2.79	HLA-DPB1
A_23_P128201	1.23E-07	-3.35	NCKAP1L
A_23_P305092	1.23E-07	-4.64	CRTAM
A_23_P306941	1.24E-07	-5.24	RGL4
A_33_P3337540	1.24E-07	-2.29	IFNAR2
A_23_P40354	1.24E-07	-1.4	MAPRE1
A_33_P3331193	1.24E-07	-6.3
A_23_P42588	1.24E-07	-3.14	GIMAP5
A_33_P3315519	1.24E-07	2.99	LONRF2
A_21_P0000807	1.25E-07	-3.26	LOC100130231
A_23_P404494	1.25E-07	-4.73	IL7R
A_33_P3733115	1.26E-07	2.23
A_24_P76358	1.26E-07	1.58
A_33_P3360341	1.26E-07	3.32	GATA3
A_33_P3388397	1.26E-07	3.41	GJB4
A_33_P3313215	1.27E-07	3.58	LRIT2
A_21_P0008487	1.27E-07	-3.56	XLOC_011119
A_33_P3418516	1.27E-07	-1.63	E2F3
A_33_P3364808	1.27E-07	-2.44	PTPRC
A_21_P0006477	1.29E-07	-3.71	XLOC_007914
A_33_P3284508	1.30E-07	-4	CD14
A_23_P89570	1.30E-07	-2.6	ZMYND15
A_23_P47682	1.31E-07	-2.49	NRIP3
A_21_P0012398	1.33E-07	-1.81	XLOC_l2_009888
A_33_P3335506	1.34E-07	-5.28	FCRL5
A_33_P3238573	1.35E-07	-1.64	DENND4B
A_23_P392384	1.35E-07	2.05	AIF1L
A_33_P3292769	1.36E-07	-3.58	NFAM1
A_33_P3361891	1.36E-07	3.05	TMPRSS7
A_23_P398566	1.37E-07	-2.98	NR4A3
A_21_P0013677	1.38E-07	3.42	ANKRD19P
A_23_P203173	1.39E-07	-3.62	IL10RA
A_23_P310931	1.39E-07	-3.11	CNR2
A_23_P147109	1.40E-07	-2.57	C9orf167
A_33_P3389230	1.41E-07	-2.48	CXCR3
A_33_P3315504	1.41E-07	-1.49	ERI1
A_24_P224488	1.41E-07	4.92	MAPT
A_23_P314250	1.42E-07	-3.64	FAM78A
A_33_P3293381	1.43E-07	-4.37	RASSF4
A_21_P0002697	1.44E-07	3.15	LOC401109
A_23_P357717	1.44E-07	-5.65	TCL1A
A_33_P3247639	1.44E-07	-6.55
A_33_P3331220	1.44E-07	-6.55
A_23_P422831	1.45E-07	2.95	FAM189A2
A_23_P39386	1.47E-07	-3.86	HCST
A_23_P24004	1.48E-07	-3.12	IFIT2
A_23_P61042	1.48E-07	-5.98
A_24_P140788	1.48E-07	-2.35	FGD2
A_23_P46356	1.48E-07	-2.88	TNFAIP8L2
A_33_P3294222	1.51E-07	-2.54	RLTPR
A_33_P3254460	1.51E-07	4.09	DLK2
A_21_P0002671	1.51E-07	-4.15	XLOC_002221
A_23_P251881	1.51E-07	-2.9	NCR3
A_24_P235305	1.52E-07	2.21	ZNF706
A_23_P819	1.55E-07	-4.25	ISG15
A_33_P3316544	1.55E-07	-3.48	PARP15
A_23_P208866	1.56E-07	-3.35	GMFG
A_19_P00323737	1.56E-07	2.37	PTPN14
A_32_P101352	1.57E-07	-4.11	CXorf65
A_33_P3275948	1.58E-07	-1.8	STARD3NL
A_23_P329198	1.58E-07	-2.83	OBFC2A
A_23_P218646	1.58E-07	-3.77	TNFRSF6B
A_23_P87545	1.58E-07	-2.59	IFITM3
A_23_P94412	1.58E-07	-3.73	PDCD1LG2
A_23_P145657	1.59E-07	-2.65	STAG3
A_23_P348063	1.59E-07	3.24	SYNGR1
A_21_P0009417	1.59E-07	-4.35	XLOC_012574
A_24_P399230	1.59E-07	3.13	WFIKKN2
A_33_P3273884	1.60E-07	-2.93	HLA-DQA1
A_33_P3380807	1.60E-07	-1.98	TLR9
A_33_P3414922	1.60E-07	-3.33
A_24_P393864	1.63E-07	-2.34	PHTF1
A_23_P38505	1.64E-07	-1.99	CXCL16
A_23_P331479	1.65E-07	-2.42	PPP1R18
A_24_P87036	1.68E-07	2.5	ANO1
A_33_P3401556	1.68E-07	-3.93	CTLA4
A_24_P50801	1.68E-07	-2.63	NRP2
A_33_P3327058	1.69E-07	-2.03	ARHGEF2
A_23_P157715	1.70E-07	1.43	PPP1R16A
A_23_P39840	1.70E-07	-2.75	VAMP5
A_23_P143713	1.70E-07	-3.47	APOBEC3G
A_23_P369815	1.71E-07	-4.93	FASLG
A_24_P107941	1.71E-07	-1.57	C16orf57
A_33_P3226995	1.71E-07	-4.06	CD7
A_23_P85693	1.72E-07	-2.5	GBP2
A_33_P3332362	1.73E-07	-2.6	POU2F2
A_24_P36745	1.73E-07	-1.64	CXorf38
A_32_P186731	1.73E-07	2.88	ISM1
A_23_P122924	1.73E-07	-4.21	INHBA
A_33_P3585268	1.73E-07	-1.84	GNAI2
A_23_P41390	1.73E-07	-2.74	SH3TC1
A_33_P3331174	1.74E-07	-5.86
A_19_P00323413	1.74E-07	2.24	PTPN14
A_23_P213385	1.74E-07	-2.47	BASP1
A_24_P305345	1.74E-07	-2.16	CD209
A_23_P201181	1.74E-07	-3.58	PTPN22
A_23_P204087	1.75E-07	-4.19	OAS2
A_21_P0005987	1.75E-07	-3.64	LOC440896
A_33_P3232493	1.75E-07	-2.61
A_23_P215744	1.75E-07	2.46	CTTNBP2
A_23_P120863	1.75E-07	2.96	GAL3ST1
A_33_P3253394	1.75E-07	-4.33	LAIR1
A_33_P3395422	1.76E-07	-3.57
A_33_P3225512	1.78E-07	-4.05	OAS2
A_21_P0008884	1.78E-07	2.01	CRNDE
A_32_P345659	1.78E-07	-4.47	XIRP1
A_32_P87697	1.79E-07	-3.28	HLA-DRA
A_24_P295010	1.81E-07	-3.85	SERPINB9
A_23_P329573	1.83E-07	-3.93	ITGB2
A_24_P901986	1.84E-07	-3.33
A_24_P15388	1.84E-07	-7.4
A_33_P3289246	1.84E-07	-6.97
A_23_P218058	1.84E-07	-4.83	KLRC4
A_33_P3378659	1.84E-07	-1.99	TARP
A_33_P3275487	1.84E-07	-2.51	SLFN13
A_21_P0010306	1.84E-07	3.28	XLOC_013868
A_23_P71170	1.85E-07	3.78	TRPV6
A_33_P3354607	1.86E-07	-5.82	CCL4
A_23_P102950	1.86E-07	2.96	RSPH1
A_33_P3724157	1.87E-07	-3.72	DERL3
A_33_P3284129	1.88E-07	-3.56	LYPD1
A_23_P133408	1.88E-07	-3.99	CSF2
A_23_P207911	1.88E-07	-2.46	TRPV2
A_33_P3268555	1.88E-07	-4.17	SP140
A_33_P3283611	1.88E-07	-3.82	IFIT3
A_21_P0014026	1.88E-07	-3.4	IGANRP
A_23_P423331	1.88E-07	-2.24	NTNG2
A_33_P3333054	1.90E-07	2.34	SYBU
A_23_P200728	1.91E-07	-6.78	FCGR3A
A_23_P55828	1.94E-07	-3.17	CCL25
A_23_P19333	1.94E-07	-5.55	TREM1
A_33_P3221748	1.95E-07	-2.39	RUNX3
A_23_P164691	1.97E-07	-2.39	ICAM3
A_23_P88630	1.97E-07	-2.55	BLM
A_24_P153568	1.97E-07	-2.99	MPEG1
A_33_P3397525	1.98E-07	3.53	WNT4
A_24_P50437	2.00E-07	1.45
A_24_P11506	2.00E-07	-3.69	KYNU
A_23_P132316	2.00E-07	-2.22	APOBEC3D
A_23_P209055	2.02E-07	-2.91	CD22
A_24_P211565	2.02E-07	-3.28	C1QTNF6
A_23_P345692	2.04E-07	3.87	IL17D
A_23_P90130	2.05E-07	-2.39	NAPSA
A_23_P412562	2.05E-07	-3.1	C1orf162
A_21_P0001893	2.05E-07	3.11	XLOC_001609
A_23_P157865	2.05E-07	-4	TNC
A_33_P3211956	2.05E-07	-2.2	RGS19
A_33_P3232688	2.06E-07	-2.6
A_21_P0010025	2.08E-07	5.6	XLOC_013697
A_33_P3424612	2.08E-07	-7.3	LOC100653210
A_23_P381714	2.09E-07	1.7	CA13
A_23_P201211	2.09E-07	-5.99	FCRL5
A_32_P163247	2.11E-07	-4.77	CD8A
A_24_P262407	2.11E-07	1.86	THRA
A_33_P3367642	2.11E-07	-1.34	LMF2
A_24_P251534	2.12E-07	2.01	CTDSPL
A_33_P3224878	2.12E-07	-3.15	ITGA4
A_23_P33723	2.14E-07	-4.28	CD163
A_33_P3296181	2.14E-07	-5.21	CCL3L3
A_33_P3326922	2.14E-07	-2.67
A_23_P119337	2.14E-07	-2.32	ATF5
A_23_P120982	2.15E-07	3.13	PKDREJ
A_21_P0010064	2.15E-07	2.58	XLOC_013811
A_23_P135722	2.17E-07	5.17	BTC
A_23_P85453	2.19E-07	-3.72	CD244
A_21_P0002325	2.19E-07	-4.14	XLOC_001776
A_23_P121898	2.19E-07	-2.37	PARP8
A_21_P0011346	2.20E-07	-4.66	XLOC_l2_004840
A_21_P0014775	2.20E-07	-2.34	LOC100505637
A_23_P329112	2.22E-07	-2.61	JAK3
A_33_P3421351	2.23E-07	-4.11	TRAF3IP3
A_33_P3305885	2.26E-07	3.17	WNK2
A_33_P3351180	2.26E-07	-6.45
A_33_P3214948	2.29E-07	-3.92	SPOCK2
A_33_P3332982	2.29E-07	-5.01
A_23_P355394	2.29E-07	3.04	STK32A
A_23_P301053	2.30E-07	3.07	PAIP2B
A_33_P3525377	2.31E-07	4.63	FLJ41130
A_32_P342064	2.31E-07	-1.56	FTH1
A_23_P44421	2.32E-07	-5.28	HTRA4
A_33_P3357397	2.32E-07	-3.16
A_23_P69100	2.32E-07	3.65	ARHGEF26
A_33_P3246838	2.32E-07	-5.09
A_23_P15414	2.34E-07	-2.09	SCARF1
A_24_P214858	2.35E-07	-3.07	TREML2
A_24_P944253	2.36E-07	-5.09	KLHL6
A_21_P0003419	2.36E-07	-3.48	XLOC_003738
A_32_P12994	2.36E-07	-2.17	LOC440900
A_23_P387471	2.36E-07	-4.43	MICB
A_33_P3350074	2.36E-07	-2.13	SLC25A19
A_24_P416997	2.36E-07	-3.1	APOL3
A_33_P3350094	2.40E-07	-3.01	PATL2
A_23_P18123	2.40E-07	2.79	NLGN1
A_33_P3382303	2.42E-07	-2.63	FMNL1
A_23_P127385	2.43E-07	-2.65	MYBPC3
A_32_P722809	2.45E-07	-6.93
A_24_P186379	2.46E-07	-1.97	C10orf125
A_24_P125283	2.46E-07	2.32	HDAC5
A_23_P100386	2.46E-07	3.53	IL34
A_33_P3395675	2.47E-07	-7.12
A_23_P211561	2.48E-07	-3.75	MEI1
A_23_P112103	2.49E-07	-2.11	GSDMD
A_23_P139123	2.49E-07	-2.31	SERPING1
A_24_P340128	2.49E-07	-4.64	P2RY8
A_33_P3326447	2.49E-07	-3.83	LOC100508384
A_19_P00801823	2.50E-07	-3.05
A_23_P414913	2.50E-07	-2.93	GLIPR2
A_33_P3317431	2.51E-07	1.36
A_24_P28722	2.53E-07	-4.83	RSAD2
A_32_P152767	2.57E-07	3.05	C10orf140
A_33_P3392187	2.59E-07	3.38	CCDC85A
A_23_P408353	2.59E-07	-2.06	HLA-A
A_23_P142974	2.60E-07	-2.64	ARHGAP25
A_23_P354151	2.61E-07	-3.79	ITK
A_21_P0008383	2.63E-07	-3.56	XLOC_010922
A_23_P212655	2.63E-07	-4.9	KLHL6
A_33_P3339376	2.63E-07	-4.08	WIPF1
A_33_P3372124	2.63E-07	-1.43	TRAFD1
A_23_P45871	2.64E-07	-4.26	IFI44L
A_24_P42501	2.65E-07	-1.78	ACOT9
A_23_P74278	2.67E-07	-3.03	PDE4B
A_33_P3290179	2.69E-07	2.14	DEGS1
A_23_P65240	2.69E-07	-3.2	COL4A1
A_21_P0008364	2.70E-07	-2.16	XLOC_010891
A_33_P3330079	2.72E-07	-4.62	LOC100128242
A_33_P3408280	2.72E-07	2.73
A_23_P157007	2.74E-07	-3.4	TMEM176B
A_23_P66694	2.76E-07	-3.31	EVI2B
A_33_P3347971	2.77E-07	2.2	TPD52
A_21_P0011713	2.78E-07	-4.14	XLOC_l2_006821
A_23_P151614	2.79E-07	-1.35	PSME1
A_33_P3224803	2.80E-07	-4.61	NCF1
A_24_P167642	2.81E-07	-2.38	GCH1
A_33_P3258061	2.83E-07	1.3	PALM3
A_23_P413641	2.85E-07	-2.88	PREX1
A_33_P3339388	2.85E-07	-3.37	WIPF1
A_23_P110253	2.86E-07	2.15	KIT
A_23_P103720	2.89E-07	-3.57	AGMAT
A_21_P0005675	2.89E-07	-3.32	XLOC_006745
A_23_P1552	2.92E-07	-2.69	CTSC
A_23_P165657	2.93E-07	-2.5	SLC20A1
A_21_P0008248	2.95E-07	-2.67	XLOC_010556
A_33_P3372044	2.96E-07	3.18	TPRG1
A_24_P326739	2.99E-07	3.53	GLS2
A_23_P105465	2.99E-07	-3.36	CMKLR1
A_23_P29005	3.00E-07	-4.45	SAMSN1
A_23_P77000	3.00E-07	-2.39	VASH1
A_33_P3314481	3.05E-07	-2.43
A_23_P88626	3.07E-07	-2.33	ANPEP
A_33_P3209960	3.11E-07	-3.14	RASGRP2
A_19_P00320759	3.13E-07	-3.13	FLJ32255
A_33_P3367860	3.13E-07	5.7	CHRM1
A_24_P260134	3.14E-07	2.86	NMNAT3
A_33_P3241984	3.15E-07	-3.59	PTPN22
A_24_P154037	3.15E-07	2	IRS2
A_23_P37441	3.15E-07	-1.67	B2M
A_33_P3281437	3.15E-07	-7.87
A_23_P358394	3.15E-07	-2.96	FAM65B
A_33_P3351290	3.17E-07	-4.06	MZB1
A_24_P269814	3.17E-07	1.88	PLEKHA1
A_33_P3286709	3.18E-07	3.75
A_24_P38290	3.19E-07	3.1	TAC1
A_33_P3231277	3.19E-07	-1.73	HIF1A
A_33_P3236157	3.19E-07	1.52	UNG
A_32_P104746	3.20E-07	-1.73	ZFYVE28
A_33_P3281695	3.22E-07	-3.29	NLRP3
A_24_P22050	3.23E-07	-3.56	RAB20
A_23_P27315	3.24E-07	-2.62	EMILIN2
A_33_P3254096	3.26E-07	-4.49	PI15
A_24_P350622	3.27E-07	-5.69	KIR2DL4
A_23_P20743	3.29E-07	2.57	C9orf125
A_23_P205997	3.29E-07	-1.99	APH1B
A_24_P246173	3.29E-07	-1.75	MYO9B
A_32_P1712	3.32E-07	-4.39	RNASE2
A_21_P0011347	3.33E-07	-7.47	XLOC_l2_004840
A_24_P158089	3.34E-07	-3.53	SERPINE1
A_23_P31896	3.34E-07	-2.43	ST3GAL1
A_24_P608268	3.34E-07	-5.67
A_23_P121545	3.35E-07	2.5	GPM6A
A_23_P132027	3.35E-07	-3.22	SPAG4
A_33_P3256303	3.36E-07	-2.98	SELPLG
A_23_P105963	3.36E-07	3.3	AK7
A_23_P433229	3.36E-07	5.57	PHYHIP
A_21_P0002711	3.36E-07	3.76	LOC401109
A_33_P3383912	3.36E-07	-2.87	HLA-DRB3
A_23_P207367	3.36E-07	-2.04	STAT5A
A_23_P102000	3.37E-07	-3.51	CXCR4
A_33_P3343120	3.37E-07	-3.74	IRF8
A_23_P218126	3.37E-07	-5.93
A_24_P45451	3.38E-07	-4.05	SLAMF6
A_24_P15502	3.41E-07	-2.31
A_24_P71244	3.42E-07	-2.81	PIK3CD
A_32_P101031	3.46E-07	-3.75	LYPD1
A_33_P3320082	3.47E-07	2.14	NFIB
A_21_P0006339	3.48E-07	3.51	XLOC_007264
A_23_P58676	3.51E-07	3.43	NPR3
A_33_P3322274	3.52E-07	-2	TNFRSF1B
A_23_P100632	3.52E-07	-1.9	HN1
A_23_P26771	3.56E-07	-3.19	CD300C
A_24_P291826	3.64E-07	-2.33	SYTL3
A_24_P201739	3.67E-07	-2.35	SH2B3
A_33_P3270966	3.70E-07	1.48
A_23_P146294	3.71E-07	3.71	EFCAB1
A_24_P81900	3.71E-07	-2.98	SLC2A3
A_23_P312920	3.71E-07	-5.79	POU2AF1
A_23_P168556	3.75E-07	-1.79	STX1A
A_23_P24104	3.77E-07	-2.68	PLAU
A_23_P97064	3.78E-07	-2.69	FBXO6
A_21_P0004012	3.78E-07	3.84	XLOC_004423
A_33_P3224800	3.80E-07	-5.48
A_24_P329065	3.82E-07	-1.89	BTN3A1
A_24_P199251	3.88E-07	4.28	RASSF9
A_23_P81369	3.97E-07	-3.25	ADAM19
A_33_P3401243	3.97E-07	-3.2	OLFML2B
A_33_P3234197	3.97E-07	2.27	TRIM45
A_33_P3231653	3.98E-07	-2.13	GOLM1
A_24_P24053	4.02E-07	-7.21
A_23_P361940	4.08E-07	-2.98	CD84
A_33_P3343295	4.10E-07	-2.56	CORO7
A_33_P3349444	4.10E-07	-1.78	NAGA
A_33_P3368159	4.17E-07	-3.03	SLA2
A_23_P79968	4.19E-07	4.42	PCSK2
A_32_P99347	4.25E-07	-3.6	LINC00256B
A_32_P155666	4.26E-07	-4.4	ECEL1
A_21_P0013747	4.29E-07	-3.67	XLOC_l2_015438
A_23_P111804	4.32E-07	-2.09	PARP12
A_33_P3395028	4.34E-07	2.76	LOC152225
A_23_P43763	4.34E-07	3.84	PLLP
A_33_P3280779	4.35E-07	2.84	C10orf57
A_23_P114903	4.39E-07	-2.69	HSPA6
A_23_P9883	4.39E-07	-2.97	NLRP3
A_32_P80741	4.45E-07	4.44	C8orf22
A_32_P29784	4.48E-07	-1.63	TPM3
A_32_P137035	4.48E-07	-1.43	TRIM27
A_33_P3320888	4.50E-07	-1.69	CREB3L2
A_21_P0014089	4.53E-07	-1.41	LOC100506831
A_23_P156687	4.56E-07	-3.14	CFB
A_21_P0006622	4.58E-07	3.67	FLJ45983
A_23_P390209	4.58E-07	-4.63
A_24_P188800	4.62E-07	-3.23	1-Mar
A_33_P3220047	4.62E-07	-3.07	AKNA
A_33_P3382860	4.62E-07	3.46	RND2
A_23_P94552	4.63E-07	-2.09	TMEM2
A_33_P3358923	4.75E-07	-3.75	BTLA
A_21_P0014465	4.75E-07	-4.94	LOC100507286
A_23_P257815	4.75E-07	-3.05	CD180
A_23_P87742	4.75E-07	-2.24	IFFO1
A_33_P3346972	4.75E-07	-3.22
A_33_P3402783	4.75E-07	-1.67
A_23_P215265	4.77E-07	-1.64	GNA12
A_21_P0013566	4.78E-07	3.31	XLOC_l2_014777
A_23_P376060	4.79E-07	-3.67	IKZF3
A_33_P3879161	4.81E-07	-3.92	PIK3AP1
A_23_P20363	4.82E-07	2.06	FAM164A
A_33_P3380383	4.82E-07	-3.51	TIFAB
A_23_P141974	4.82E-07	-1.61	TPM4
A_19_P00318645	4.85E-07	1.78	CRNDE
A_23_P88404	4.85E-07	-2.1	TGFB3
A_23_P88580	4.85E-07	-1.48	ARID3B
A_33_P3254136	4.85E-07	2.41	PKHD1L1
A_33_P3226080	4.85E-07	-4.83	C17orf87
A_23_P157136	4.87E-07	3.33	SCIN
A_24_P311926	4.87E-07	-1.48	HLA-G
A_23_P4536	4.87E-07	-2.48	EPB41L3
A_33_P3291650	4.91E-07	-4.01
A_19_P00317272	4.91E-07	-2.17	LOC440900
A_21_P0006112	4.92E-07	4.76	XLOC_007884
A_23_P88909	4.93E-07	-1.81	SYNGR3
A_33_P3387365	4.95E-07	2.72	PXMP4
A_33_P3257678	4.97E-07	-2.09	HIST2H3A
A_33_P3324814	4.97E-07	-4.79
A_23_P423237	4.98E-07	3.72	SGCG
A_21_P0000161	4.98E-07	-2.47	C16orf57
A_23_P364355	4.98E-07	-2.7
A_33_P3255304	5.00E-07	-2.74	GGT5
A_23_P151637	5.00E-07	-4.26	RNASE2
A_21_P0010460	5.00E-07	-1.99	C22orf37
A_21_P0006586	5.00E-07	-3.38	XLOC_008272
A_24_P88763	5.00E-07	-2.98	LOXL3
A_23_P159382	5.01E-07	-1.63	SEC24D
A_23_P408167	5.01E-07	2.37	GPRASP2
A_21_P0011911	5.02E-07	2.88	XLOC_l2_007986
A_23_P416468	5.05E-07	-2.6	PIF1
A_33_P3258346	5.06E-07	-3.1	XAF1
A_21_P0011214	5.19E-07	-2.9	XLOC_l2_003897
A_24_P232365	5.21E-07	-3.04	APBB1IP
A_33_P3282075	5.28E-07	2.15	SP6
A_33_P3245665	5.40E-07	-2.85
A_23_P151337	5.42E-07	1.42	DLEU1
A_19_P00317053	5.52E-07	3.2	XLOC_005810
A_32_P104063	5.53E-07	1.84	CRNDE
A_23_P305205	5.55E-07	2.66	KIAA0895
A_23_P127911	5.56E-07	4.18	PAMR1
A_19_P00317052	5.62E-07	-2.83	RNF213
A_33_P3414389	5.63E-07	-1.86	SH2B2
A_23_P15174	5.63E-07	-2.76	MT1F
A_32_P184394	5.68E-07	-4.45	TFEC
A_23_P399897	5.68E-07	3	KY
A_23_P205031	5.68E-07	-3.21	COL4A2
A_23_P19134	5.77E-07	4.56	GPR98
A_33_P3447304	5.78E-07	1.33	OXR1
A_33_P3379268	5.85E-07	-4.49	C17orf87
A_23_P48826	5.85E-07	-1.37	TRIM69
A_24_P387875	5.92E-07	-4.95	KCNJ10
A_33_P3412438	5.98E-07	-3.17
A_33_P3400578	6.02E-07	4.09	HLF
A_21_P0012626	6.03E-07	-3.11	XLOC_l2_010897
A_23_P101434	6.03E-07	-2.55	NLRP12
A_23_P73589	6.07E-07	-1.81	MSN
A_23_P426021	6.10E-07	-2.66	SEL1L3
A_33_P3249081	6.10E-07	1.76	FSTL4
A_23_P48029	6.10E-07	-2.43	CLEC4A
A_23_P392942	6.14E-07	-5.11	MSR1
A_32_P88349	6.19E-07	-1.7
A_24_P393740	6.22E-07	-3.73	FYB
A_33_P3235876	6.26E-07	-6.74
A_24_P766716	6.29E-07	-3.27	CMKLR1
A_33_P3275350	6.31E-07	1.91	NCS1
A_21_P0010727	6.39E-07	-3.83	XLOC_l2_000423
A_23_P163025	6.40E-07	-3.45	RNASE3
A_19_P00812190	6.40E-07	-4.32	Q5D1D6
A_23_P119835	6.42E-07	-3.96	NLRC4
A_33_P3221665	6.44E-07	-1.6	KIF21B
A_33_P3339397	6.44E-07	1.71	SH3YL1
A_33_P3361147	6.48E-07	-2.87
A_23_P434919	6.55E-07	-2.48	RAB42
A_23_P135271	6.56E-07	-1.79	B4GALT1
A_33_P3353941	6.59E-07	-2.1	PIK3CD
A_23_P77401	6.61E-07	-1.59	CPPED1
A_33_P3297415	6.61E-07	-2.3	NRP2
A_23_P151232	6.61E-07	3.65	TMEM132C
A_33_P3376828	6.62E-07	-1.92	CMTM7
A_23_P21560	6.63E-07	-3.22	FAM49A
A_33_P3272628	6.64E-07	-3.12	FCER1G
A_32_P120895	6.65E-07	-1.97	LYSMD2
A_21_P0010706	6.66E-07	-2.71	XLOC_l2_000233
A_23_P401076	6.70E-07	-2.61	SUSD3
A_24_P229536	6.78E-07	2.7	LINC00478
A_33_P3413558	6.78E-07	-3.31	CD226
A_33_P3229918	6.80E-07	-3.6	PTCRA
A_23_P103104	6.83E-07	-2.07	MFNG
A_33_P3270346	6.85E-07	-5.14	KIR2DL5A
A_32_P90047	6.95E-07	-2.33	C4orf48
A_33_P3244312	6.97E-07	-3.18
A_19_P00317094	6.97E-07	2.14	LOC642776
A_23_P141362	6.98E-07	-2.95	FZD2
A_23_P331928	6.98E-07	1.57	CD109
A_24_P27234	6.99E-07	3.68	SOX5
A_23_P7402	7.01E-07	2.93	PDZD2
A_24_P146683	7.02E-07	6.43	MSMB
A_23_P29773	7.04E-07	-2.6	LAMP3
A_33_P3274678	7.09E-07	-4.72
A_23_P29953	7.10E-07	-2.62	IL15
A_23_P161076	7.11E-07	-4.4	CD2
A_33_P3224809	7.13E-07	-1.38	IL17RA
A_23_P43255	7.14E-07	-1.91	FAM49B
A_21_P0000597	7.14E-07	-2.8	CTSL1P8
A_24_P288298	7.14E-07	-4.49	KIR2DL4
A_23_P368278	7.17E-07	-1.53	FCHSD2
A_23_P307844	7.26E-07	2.73	PHYHD1
A_33_P3286352	7.29E-07	2.44	LOC219347
A_23_P152995	7.31E-07	3.36	SLC6A4
A_23_P252082	7.33E-07	-3.61	TMEM176A
A_23_P21057	7.36E-07	-4.48	1-Sep
A_33_P3330264	7.37E-07	-4.41	CXCL1
A_23_P343900	7.37E-07	-5.24
A_33_P3336822	7.44E-07	-8.41
A_33_P3415247	7.44E-07	-2.75	LOC115110
A_24_P237270	7.52E-07	-3.58	ADORA2A
A_23_P127186	7.54E-07	2.34	TACC2
A_19_P00322531	7.59E-07	1.98	CRNDE
A_24_P84808	7.66E-07	1.41
A_23_P106675	7.70E-07	-1.58	PLCG2
A_24_P940006	7.71E-07	3.24	EFNB3
A_33_P3238941	7.72E-07	3.68	ANKRD18A
A_33_P3358740	7.78E-07	-2.22	OSBPL7
A_23_P157879	7.78E-07	-3.95	FCN1
A_32_P175301	7.78E-07	-2.3	DENND3
A_21_P0014655	7.79E-07	3.1	LOC100507675
A_33_P3331125	7.83E-07	2.76	SLC2A12
A_21_P0012042	7.84E-07	-4.03	XLOC_l2_007731
A_21_P0003555	7.84E-07	4.5	FLJ41130
A_33_P3249595	7.94E-07	2.21	BCL11A
A_33_P3319925	8.00E-07	-4.53	IRG1
A_23_P64058	8.05E-07	-2.83	RASGRP2
A_23_P6293	8.07E-07	-4.47	UBASH3A
A_23_P127584	8.07E-07	-2.93	NNMT
A_21_P0014825	8.11E-07	1.49	LOC100652854
A_33_P3369436	8.14E-07	-3.21	LOC100130111
A_24_P7594	8.17E-07	-3.05	APOL6
A_33_P3399267	8.23E-07	-1.97	IL15RA
A_33_P3419808	8.34E-07	-6.74
A_23_P358917	8.37E-07	4.07	CYP3A7
A_23_P94230	8.39E-07	-2.9	LY96
A_24_P376391	8.42E-07	-1.92	PLXND1
A_33_P3389802	8.44E-07	-2.57
A_24_P648176	8.47E-07	1.62	LYRM5
A_21_P0013757	8.50E-07	-1.76	XLOC_l2_015478
A_23_P8834	8.50E-07	2.62	EPHX2
A_23_P65442	8.52E-07	-1.67	IRF9
A_33_P3281028	8.52E-07	3.71	MACROD2
A_33_P3245439	8.52E-07	-1.89	CD40
A_24_P72518	8.59E-07	1.5	AHCYL2
A_33_P3274127	8.59E-07	-2.2	SPATC1
A_24_P287043	8.63E-07	-2.24	IFITM2
A_23_P206140	8.66E-07	1.24	DNAJA4
A_33_P3327617	8.67E-07	-2.89	FCGR2C
A_24_P242646	8.73E-07	-3.87	CTSS
A_24_P204727	8.78E-07	-6.58
A_33_P3242820	8.80E-07	-2.07	LOC115110
A_23_P350698	8.88E-07	4.3	ANKFN1
A_33_P3251093	8.91E-07	-1.51	SLC36A1
A_21_P0003446	8.97E-07	2.86	XLOC_003872
A_23_P39542	8.97E-07	1.44	C2orf76
A_23_P357104	8.97E-07	-1.8	ANXA6
A_23_P501985	9.04E-07	-2.55	CSF2RA
A_23_P217737	9.05E-07	1.7	ATP7A
A_33_P3210875	9.05E-07	1.49	ATP7A
A_24_P20032	9.06E-07	-1.61	RFX5
A_19_P00805272	9.06E-07	1.56	KIAA1671
A_33_P3240182	9.14E-07	-4.65
A_33_P3286278	9.17E-07	-1.61	GRN
A_33_P3714341	9.17E-07	-7.45
A_33_P3415032	9.26E-07	-2.95	KCNA3
A_33_P3230663	9.33E-07	-3.01	LOC100130232
A_24_P274795	9.35E-07	1.38	CDCA7L
A_23_P129801	9.35E-07	1.57	RAB40B
A_23_P8981	9.37E-07	2.83	STAR
A_33_P3732844	9.38E-07	2.72
A_23_P12463	9.39E-07	-1.74	QSOX1
A_21_P0009813	9.47E-07	3.32	XLOC_013583
A_24_P52921	9.47E-07	-3.2	BCAT1
A_33_P3395651	9.48E-07	2.81	PCDHGA5
A_23_P213699	9.52E-07	3.05	NRG2
A_19_P00807411	9.58E-07	2.53	RNF180
A_33_P3244585	9.62E-07	-3.13	FHAD1
A_23_P47885	9.63E-07	1.9	LRIG3
A_33_P3367201	9.63E-07	1.46	MMAB
A_24_P921321	9.75E-07	-2.68	PTPRJ
A_33_P3232937	9.77E-07	2.26	LOC100289178
A_33_P3768930	9.84E-07	-8.57
A_33_P3390778	9.86E-07	-2.5	TRIM46
A_23_P97853	9.93E-07	2.08	C10orf57
A_21_P0014031	9.95E-07	3.79	MAPT
A_21_P0009836	9.96E-07	3.56	XLOC_013483
A_21_P0007790	9.96E-07	-3.75	XLOC_010245
A_23_P148121	9.99E-07	-1.51	EHBP1L1
A_23_P257763	1.00E-06	2.08	BOC
A_23_P353888	1.01E-06	-2.51	DOCK8
A_23_P67971	1.01E-06	-2.57	GALM
A_33_P3337609	1.02E-06	-7.97
A_24_P212024	1.03E-06	-7.75
A_23_P137689	1.03E-06	-2.71	OLFML2B
A_33_P3371727	1.03E-06	-2.81	SAT1
A_33_P3287631	1.03E-06	-2.73	CTSB
A_21_P0012873	1.03E-06	3.11	LOC100507387
A_21_P0002395	1.04E-06	-2.88	XLOC_001966
A_19_P00318280	1.04E-06	-1.62	LOC100506860
A_23_P48585	1.05E-06	2.23	SALL2
A_33_P3367392	1.05E-06	-2.68	FAM167B
A_23_P152235	1.05E-06	3	IRX3
A_21_P0014863	1.05E-06	-1.7	LOC100653021
A_33_P3353816	1.05E-06	-3.23	ITGA4
A_23_P103588	1.06E-06	4.93	HMGCS2
A_23_P95231	1.08E-06	2.73	CASC1
A_33_P3345886	1.08E-06	-2.23	FGD2
A_23_P371129	1.08E-06	-1.37	SLX4
A_33_P3326225	1.08E-06	2.37	SAMD12
A_23_P321703	1.08E-06	-1.98	BCL2A1
A_24_P157087	1.08E-06	-1.79	CASP8
A_33_P3734384	1.09E-06	-3.26	LOC285957
A_32_P101860	1.09E-06	-2.87
A_23_P315571	1.10E-06	-1.79	RFTN1
A_23_P81441	1.10E-06	-2.92	C5orf20
A_33_P3379939	1.10E-06	-1.78	HLA-F
A_23_P64173	1.10E-06	-1.8	CARD16
A_21_P0011176	1.11E-06	-2.69	XLOC_l2_003897
A_23_P303145	1.11E-06	3.1	FGFR2
A_23_P316460	1.11E-06	-1.61	C7orf29
A_33_P3227899	1.11E-06	-3.07	LOC440896
A_33_P3392052	1.11E-06	4.33	C5orf46
A_33_P3358104	1.13E-06	-3.19	CD300E
A_33_P3211809	1.13E-06	-2.38	RUNX1
A_21_P0002805	1.14E-06	-2.1	XLOC_002921
A_21_P0011949	1.15E-06	-3.26	XLOC_l2_008203
A_33_P3400688	1.16E-06	2.45	SLC24A5
A_32_P46765	1.16E-06	1.41	C12orf29
A_24_P361457	1.17E-06	2.06	ENDOV
A_32_P68533	1.17E-06	1.33	FAM161A
A_21_P0008135	1.19E-06	-2.97	XLOC_010556
A_32_P31182	1.19E-06	1.32	RPL7
A_33_P3504659	1.19E-06	-1.84	CASP10
A_24_P945283	1.19E-06	1.05	DLG3
A_24_P237036	1.20E-06	-3.43	TNFSF14
A_33_P3239849	1.20E-06	-2.21	GPX1
A_19_P00321306	1.20E-06	-2.34	RNF213
A_33_P3383796	1.20E-06	1.87	GOLGA7B
A_21_P0003666	1.21E-06	3.63	XLOC_003735
A_23_P119562	1.21E-06	2.64	CFD
A_21_P0000173	1.21E-06	-2.33	C5orf56
A_33_P3371999	1.22E-06	3.93	TPPP
A_33_P3251205	1.22E-06	-8.17
A_23_P357546	1.22E-06	-2.98	PNKD
A_23_P34375	1.24E-06	2.8	TCEA3
A_24_P218265	1.25E-06	-1.85	TNFRSF10B
A_21_P0013056	1.25E-06	-3.98	XLOC_l2_012847
A_33_P3366175	1.27E-06	-2.74	LOC100130298
A_23_P393531	1.27E-06	-1.97	INPP4A
A_19_P00320729	1.27E-06	-2.21	LOC100509498
A_32_P453321	1.28E-06	-2.82	C1orf228
A_23_P2294	1.28E-06	-2.03	HELB
A_32_P43717	1.29E-06	2.95	FAM189A2
A_24_P89891	1.29E-06	-2.44	TRAF1
A_21_P0010947	1.29E-06	-2.24	XLOC_l2_001986
A_33_P3314401	1.30E-06	3.44	CLDN16
A_33_P3420048	1.30E-06	2.51	CSRNP3
A_24_P18146	1.30E-06	1.29	PSD3
A_24_P183150	1.31E-06	-4.77	CXCL3
A_24_P272548	1.32E-06	1.68	FAM185A
A_33_P3227041	1.32E-06	-2.37	BID
A_23_P12241	1.32E-06	3.13	MCOLN3
A_21_P0009323	1.32E-06	1.89	XLOC_012467
A_32_P203404	1.32E-06	2.94	FAM69C
A_23_P380857	1.32E-06	-2.44	APOL4
A_24_P408603	1.33E-06	-3.11	RAB39B
A_23_P128281	1.33E-06	-4.7	KLRC3
A_23_P14716	1.33E-06	-1.52	ADPGK
A_23_P326931	1.33E-06	2.29	TTC18
A_21_P0010465	1.33E-06	-3.07	XLOC_014244
A_23_P218068	1.33E-06	1.8	PLEKHA5
A_23_P386478	1.34E-06	-4.15	TNIP3
A_23_P55706	1.34E-06	-1.86	RELB
A_24_P117147	1.34E-06	-5.11	KIR3DL1
A_23_P431939	1.34E-06	-1.82	MR1
A_23_P316472	1.34E-06	-1.77	DNHD1
A_24_P381555	1.34E-06	1.4	SAP18
A_23_P166823	1.35E-06	3.75	TNNC1
A_23_P114713	1.35E-06	5.12	CYP4B1
A_24_P849801	1.35E-06	1.38	RPL22
A_33_P3219601	1.36E-06	-1.88	ABL2
A_23_P35045	1.36E-06	-2.07	ARHGAP30
A_23_P256561	1.36E-06	-2.85	TLR6
A_23_P69089	1.36E-06	2.28
A_33_P3335596	1.36E-06	-1.48	C17orf62
A_23_P206396	1.36E-06	-1.51	CKLF
A_24_P943393	1.37E-06	1.17	AHNAK
A_32_P193080	1.37E-06	-2.05	FMNL2
A_33_P3878772	1.39E-06	-1.86	JAK2
A_32_P424761	1.40E-06	3.89	C12orf28
A_33_P3287610	1.41E-06	-7.59
A_33_P3404047	1.41E-06	-1.39	LOC100292409
A_23_P5742	1.42E-06	1.57	CCDC121
A_33_P3783812	1.42E-06	-2.14	C8orf60
A_24_P5890	1.42E-06	-4.39	KIR2DL5A
A_21_P0011950	1.43E-06	-2.64	XLOC_l2_008203
A_24_P76649	1.43E-06	-2.64	GPRIN3
A_33_P3298587	1.43E-06	-2.1	SBNO2
A_23_P92410	1.43E-06	-1.41	CASP3
A_19_P00321549	1.43E-06	-2.94	XLOC_l2_009639
A_33_P3272361	1.44E-06	-1.08	CTNNBL1
A_33_P3353791	1.45E-06	-2.94	ITGA1
A_33_P3323842	1.45E-06	2.86	BDNF-AS1
A_33_P3219591	1.45E-06	-1.99	RNF213
A_33_P3319022	1.45E-06	-3.08	CLEC9A
A_24_P48177	1.46E-06	-1.4	ST3GAL2
A_24_P316074	1.46E-06	1.14
A_21_P0014189	1.49E-06	-2.93	LOC100507042
A_23_P51936	1.50E-06	-3.05	TNFRSF9
A_21_P0010459	1.50E-06	-3.88	XLOC_014418
A_23_P81158	1.50E-06	6.59	ADH1C
A_21_P0003155	1.51E-06	4.24	LOC151658
A_23_P349566	1.51E-06	3.66	CCDC85A
A_23_P62115	1.52E-06	-3.46	TIMP1
A_33_P3368313	1.52E-06	-3.86	MT1H
A_23_P325690	1.52E-06	2.81	ANKRD35
A_33_P3291732	1.52E-06	-2.65	FAM125A
A_21_P0012568	1.52E-06	-2.4	UNC93B1
A_23_P399797	1.52E-06	3.85	SMAD5-AS1
A_33_P3295328	1.52E-06	-3.38	CLEC6A
A_33_P3236020	1.53E-06	-4.28	TIMD4
A_23_P72077	1.53E-06	-3.72	IL12RB2
A_32_P86763	1.53E-06	-5.15	TGM2
A_33_P3281435	1.54E-06	-7.9
A_33_P3230189	1.54E-06	3.34	SLITRK6
A_24_P136211	1.55E-06	1.48
A_21_P0014793	1.56E-06	1.32	OXR1
A_23_P340848	1.57E-06	-2.13	PTGIR
A_24_P246351	1.57E-06	2.53	FAM71E1
A_23_P169838	1.57E-06	1.29	SUN1
A_23_P252201	1.57E-06	-2.32	EAF2
A_33_P3394175	1.57E-06	-3.34
A_23_P331748	1.59E-06	-2.72	CD33
A_24_P605563	1.59E-06	-8.04
A_33_P3290707	1.59E-06	-3.49	MME
A_24_P174793	1.59E-06	-4.05	PCSK1
A_21_P0007119	1.61E-06	1.41	FLJ37035
A_33_P3261828	1.63E-06	-1.65	LOC390660
A_24_P122921	1.63E-06	-2.19	BCL2L11
A_33_P3422298	1.63E-06	-7.92
A_23_P98786	1.63E-06	-3.1	MYO7A
A_19_P00322533	1.63E-06	1.65	CRNDE
A_21_P0009747	1.63E-06	1.55	XLOC_013274
A_23_P71328	1.63E-06	2.71	MATN2
A_24_P289170	1.64E-06	-1.6	CCDC88C
A_23_P112260	1.65E-06	-1.73	GNG10
A_23_P119102	1.65E-06	-1.55	VASP
A_23_P363896	1.66E-06	1.53	C17orf76-AS1
A_23_P166797	1.68E-06	-2.86	RTP4
A_23_P136909	1.69E-06	1.79	HMGN5
A_19_P00804072	1.70E-06	-2.34	RNF213
A_21_P0012078	1.71E-06	-2.82	LOC541471
A_23_P105571	1.71E-06	1.68	CHPT1
A_33_P3312384	1.72E-06	3.29	LINC00478
A_23_P134914	1.72E-06	-2.84	LY6H
A_33_P3313338	1.72E-06	-2.41
A_19_P00322276	1.73E-06	2.71	LOC285419
A_23_P7144	1.73E-06	-4.81	CXCL1
A_23_P157914	1.73E-06	4.02	MAMDC2
A_24_P133017	1.73E-06	2.15	TMEM25
A_33_P3251342	1.74E-06	2.66	CYP3A4
A_23_P428827	1.74E-06	-1.42	AKIRIN2
A_23_P127460	1.75E-06	-2.19	SIPA1
A_33_P3414912	1.76E-06	-1.98	NPL
A_23_P3221	1.76E-06	-1.69	SQRDL
A_21_P0013792	1.76E-06	1.71	XLOC_l2_015628
A_23_P17481	1.76E-06	-3.44	SIGLEC1
A_33_P3264416	1.76E-06	-3
A_33_P3289207	1.76E-06	-1.25	AAK1
A_21_P0001817	1.77E-06	-4.58	XLOC_001331
A_33_P3331172	1.77E-06	-3.06
A_23_P215461	1.79E-06	-2.4	LIMK1
A_23_P70670	1.79E-06	-2.92	CD83
A_23_P345799	1.79E-06	-2.19	FAM129C
A_21_P0009659	1.79E-06	2.14	XLOC_012925
A_23_P42882	1.80E-06	3	CAMK2B
A_21_P0013746	1.80E-06	-3.76	XLOC_l2_015438
A_33_P3329013	1.83E-06	-3.11	SSTR2
A_23_P165007	1.83E-06	-1.27	RASGRP4
A_23_P62227	1.86E-06	-2.55	CXorf21
A_23_P140057	1.87E-06	3.98	TNFRSF19
A_33_P3215422	1.87E-06	-2.05	LYL1
A_21_P0006453	1.87E-06	-2.76	XLOC_008180
A_23_P40611	1.87E-06	-2.36	TCN2
A_33_P3239143	1.90E-06	4.48	ZNF497
A_33_P3310864	1.90E-06	-1.89	ACP2
A_23_P34045	1.90E-06	2.93	EDA
A_32_P123255	1.90E-06	-3.48	ANKRD58
A_32_P135818	1.90E-06	1.44	RPS3A
A_23_P37514	1.90E-06	-1.46	C15orf39
A_21_P0012077	1.90E-06	-2.74	XLOC_l2_008203
A_23_P9255	1.91E-06	-1.6	SYK
A_23_P8801	1.91E-06	4.11	CYP3A5
A_33_P3336878	1.92E-06	1.97	TMEM180
A_21_P0000586	1.92E-06	1.76	TTC3P1
A_21_P0002492	1.92E-06	-1.59	XLOC_002275
A_33_P3351249	1.92E-06	-1.84	CXCL16
A_23_P259580	1.94E-06	-1.6	TAPBP
A_24_P151	1.94E-06	-2.2	KCNAB2
A_21_P0008629	1.95E-06	-2.74	XLOC_011235
A_33_P3376873	1.95E-06	-2.35
A_24_P407717	1.96E-06	-1.75	GRB2
A_19_P00318175	1.96E-06	-2.13	MIAT
A_33_P3296940	1.97E-06	-1.51	FNDC3B
A_33_P3531204	1.97E-06	3.39	C1QTNF9B-AS1
A_21_P0010562	1.98E-06	-2.04	LOC388692
A_24_P31627	1.98E-06	3.18	KCNB1
A_23_P350617	1.99E-06	2.59	KLB
A_23_P166087	1.99E-06	-2.44	RASSF2
A_33_P3320443	1.99E-06	1.89	CRHR1
A_23_P4662	1.99E-06	-2.15	BCL3
A_32_P129894	2.00E-06	1.4	MEGF9
A_24_P203418	2.03E-06	-3.94
A_24_P248240	2.04E-06	-1.82	SYT11
A_24_P143574	2.05E-06	-2.69	SIRPB1
A_33_P3330608	2.08E-06	-3.15	PRAM1
A_33_P3236109	2.08E-06	2.82	OCA2
A_33_P3419460	2.08E-06	1.67	VAPA
A_23_P170888	2.08E-06	4.05	DPP6
A_24_P347378	2.08E-06	-2.56	ALOX5AP
A_23_P302550	2.09E-06	-3.2	RGS18
A_33_P3228837	2.09E-06	-2.41	CD8A
A_23_P41424	2.10E-06	-3.31	SLC39A8
A_23_P141173	2.11E-06	-3.88	MPO
A_23_P122007	2.13E-06	1.55	C5orf30
A_33_P3225625	2.15E-06	-3.68	TARP
A_32_P172141	2.15E-06	2.08	CDON
A_24_P912439	2.15E-06	-2.65	AKNA
A_23_P85140	2.16E-06	2.59	TCEAL2
A_33_P3287223	2.16E-06	-2.16	DPP4
A_23_P371787	2.16E-06	-1.27	KIAA0247
A_33_P3424754	2.16E-06	-8.25
A_23_P129133	2.17E-06	4.34	OCA2
A_24_P229531	2.18E-06	-2.88	OBFC2A
A_32_P32739	2.20E-06	-1.95	NAGS
A_21_P0014042	2.22E-06	-2.91	SIRPB1
A_23_P217269	2.22E-06	-3.47	VSIG4
A_19_P00319537	2.22E-06	2.71	LOC285419
A_19_P00322706	2.22E-06	-2.89	MIAT
A_23_P74778	2.22E-06	-2.1	C1orf54
A_23_P93973	2.23E-06	2.32	TRPV5
A_23_P334727	2.23E-06	2.93	NRG4
A_23_P121695	2.24E-06	-5.76	CXCL13
A_33_P3257486	2.24E-06	-4.91	LOC651536
A_33_P3312119	2.24E-06	2.18	C6orf99
A_23_P156180	2.24E-06	-3.44	SLC22A4
A_33_P3243554	2.25E-06	-2.01	6-Sep
A_23_P44155	2.26E-06	-3.31	CD96
A_33_P3265309	2.27E-06	-2.87	CEACAM4
A_23_P214907	2.27E-06	-1.7	MTHFD1L
A_33_P3272402	2.31E-06	2.07	ADAD2
A_23_P16722	2.32E-06	-2.18	DOCK10
A_32_P84009	2.32E-06	1.54	CMTM4
A_23_P26994	2.33E-06	-3.17	GNGT2
A_24_P152356	2.35E-06	1.24
A_33_P3225522	2.35E-06	-2.66	OAS2
A_33_P3373364	2.36E-06	-1.94	CLIC4
A_33_P3318509	2.38E-06	-3.65	CLEC4E
A_33_P3244283	2.39E-06	-2.37	CAMK2N2
A_19_P00321009	2.42E-06	2	LOC100505633
A_33_P3221458	2.42E-06	2.65	ZNF204P
A_24_P30194	2.42E-06	-1.66	IFIT5
A_24_P289260	2.42E-06	2.85	DACT2
A_23_P51231	2.43E-06	-2.17	RUNX3
A_33_P3301897	2.45E-06	-2.69
A_23_P8108	2.45E-06	-2.83	HLA-DQB1
A_23_P157875	2.46E-06	-3.52	FCN1
A_21_P0010946	2.46E-06	-2.43	XLOC_l2_001960
A_33_P3338413	2.46E-06	4.49	LAMB4
A_23_P57036	2.46E-06	-1.93	CD40
A_23_P208208	2.46E-06	1.59	ZNF649
A_23_P363174	2.47E-06	-1.78	HIST1H2AL
A_23_P105619	2.47E-06	1.68	TMEM116
A_23_P258190	2.48E-06	-2.93	AKR1B1
A_23_P140876	2.48E-06	1.89	ABCA3
A_33_P3323323	2.48E-06	1.98	ZNF497
A_21_P0000653	2.48E-06	2.4	LOC283104
A_21_P0008974	2.51E-06	2.75	XLOC_011795
A_23_P69383	2.52E-06	-2.42	PARP9
A_24_P322474	2.53E-06	-1.63	PDE4A
A_33_P3329063	2.54E-06	-3.45	NCR1
A_23_P24948	2.54E-06	-2.91	KCNE3
A_23_P66948	2.54E-06	1.99	FAM59A
A_24_P820037	2.54E-06	2.7	SLC6A17
A_33_P3413325	2.54E-06	-3.43
A_23_P11629	2.54E-06	3.1	TMEM61
A_24_P627306	2.55E-06	-1.79	EDEM2
A_23_P363406	2.55E-06	-1.74	ANGEL1
A_24_P345993	2.56E-06	-2	CANX
A_33_P3242543	2.56E-06	2.69	MAOA
A_23_P130836	2.56E-06	-2.23	GZMM
A_23_P23639	2.57E-06	-2.61	MCOLN2
A_23_P7503	2.57E-06	-4.06	TIMD4
A_24_P68079	2.57E-06	-2.17	TRANK1
A_23_P22614	2.58E-06	-2.02	6-Sep
A_23_P120316	2.59E-06	-1.74	MTHFD2
A_21_P0008250	2.59E-06	-3.37	XLOC_010582
A_32_P157927	2.60E-06	-7.25
A_23_P57658	2.61E-06	3.87	HRASLS
A_23_P216655	2.62E-06	-1.76	TRIM14
A_23_P102017	2.62E-06	-3.38	ERMN
A_21_P0012611	2.63E-06	3.39	XLOC_l2_010831
A_23_P217297	2.63E-06	2.17	ZNF711
A_23_P65797	2.64E-06	1.1	KLHL25
A_24_P417460	2.65E-06	-3.03	SFMBT2
A_19_P00813192	2.65E-06	-2.19	XLOC_l2_002761
A_33_P3409513	2.66E-06	-1.41	MAPK11
A_21_P0007465	2.67E-06	2.6	XLOC_009485
A_23_P76386	2.67E-06	-4.14	SLC6A12
A_23_P89601	2.68E-06	6.52	KRT32
A_23_P47691	2.69E-06	-2.47	TRIM21
A_33_P3363071	2.69E-06	2.34	ITIH6
A_23_P300867	2.71E-06	2.96	MIPOL1
A_24_P174613	2.71E-06	2	FBXW7
A_33_P3234546	2.72E-06	-3.57	CD8B
A_33_P3367301	2.73E-06	-3.24	GJD3
A_23_P99452	2.74E-06	-1.87	BRCA2
A_32_P42725	2.74E-06	-4.05
A_23_P256413	2.74E-06	-2.49	CMTM7
A_33_P3324428	2.76E-06	1.85	AKAP1
A_33_P3289248	2.77E-06	-6.13
A_21_P0000075	2.77E-06	-1.93	SAP25
A_23_P208900	2.78E-06	-1.4	SEMA6B
A_23_P143650	2.79E-06	-1.04	DUSP18
A_23_P140427	2.80E-06	-1.67	EVL
A_23_P142255	2.82E-06	-2.25	SHD
A_21_P0000172	2.82E-06	2.23	CSPG5
A_24_P335305	2.82E-06	-2.56	OAS3
A_23_P5018	2.82E-06	2.5	LOC80054
A_19_P00810259	2.84E-06	2.49	LOC100506421
A_33_P3321130	2.84E-06	-1.93	DENND3
A_23_P9402	2.84E-06	2.89	CNTFR
A_33_P3401902	2.85E-06	1.96	ANKRD20A2
A_24_P270144	2.85E-06	-1.37	CD63
A_23_P34345	2.85E-06	-2.83	VCAM1
A_21_P0004591	2.85E-06	2.23	C6orf124
A_33_P3210258	2.86E-06	-2.67
A_33_P3242923	2.86E-06	2.81	LOC283553
A_23_P84189	2.87E-06	-3.15	PITPNC1
A_33_P3303572	2.89E-06	1.89	EDA
A_32_P161762	2.89E-06	-1.86	RUNX2
A_23_P48717	2.90E-06	-1.49	NPC2
A_33_P3244803	2.91E-06	1.51	ACOX1
A_33_P3229968	2.91E-06	-2.94
A_23_P50368	2.91E-06	-2.16	OSCAR
A_23_P217845	2.92E-06	-3.12	RGS16
A_23_P212050	2.92E-06	3.59	BCHE
A_21_P0000742	2.92E-06	1.55	MYLK-AS1
A_23_P217778	2.93E-06	-1.36	MSL3
A_33_P3415663	2.93E-06	1.36	MBLAC2
A_33_P3259203	2.95E-06	-1.84
A_21_P0010743	2.95E-06	2.09	XLOC_l2_000649
A_33_P3310552	2.95E-06	-2.33	FMNL2
A_23_P250629	2.96E-06	-1.98	PSMB8
A_23_P120902	2.97E-06	-3.92	LGALS2
A_23_P121326	2.97E-06	-1.66	CYB561D2
A_33_P3287039	2.98E-06	-1.58	TFPT
A_33_P3208970	2.98E-06	-5.18	ZNF683
A_33_P3227269	2.98E-06	4.36	FLJ45983
A_33_P3220015	2.99E-06	-3.14
A_24_P303145	2.99E-06	2.35	ANKH
A_33_P3321085	3.00E-06	-1.84
A_21_P0002580	3.00E-06	2.28	DNAJC27-AS1
A_33_P3387991	3.01E-06	-3.01	CEBPE
A_23_P75769	3.01E-06	-2.96	MS4A4A
A_21_P0009625	3.01E-06	-2.71	XLOC_012776
A_21_P0000741	3.01E-06	2.15	ADAMTS9-AS2
A_21_P0000684	3.01E-06	1.43	LOC100506548
A_33_P3291776	3.01E-06	-1.35	NANS
A_33_P3274189	3.03E-06	5.53
A_23_P250122	3.04E-06	-1.68	FAM20C
A_21_P0002769	3.05E-06	2.47	XLOC_002830
A_23_P160159	3.05E-06	-3.44	SLC2A5
A_21_P0014379	3.05E-06	1.4	LOC100507372
A_33_P3697530	3.05E-06	-1.97	SEMA4D
A_23_P423197	3.07E-06	1.28	RXRA
A_23_P76078	3.07E-06	-2.52	IL23A
A_21_P0014213	3.08E-06	2.2	LOC100506966
A_19_P00319050	3.08E-06	-2.64
A_23_P130435	3.09E-06	-2.31	LIM2
A_21_P0012368	3.10E-06	-2.89	XLOC_l2_009639
A_24_P231104	3.14E-06	3.86	LEPR
A_33_P3227880	3.15E-06	-1.87	BTN3A2
A_21_P0014248	3.16E-06	-2.63	LOC100507347
A_23_P128246	3.16E-06	-1.69	FICD
A_24_P259922	3.17E-06	1.39	LANCL1
A_23_P142187	3.17E-06	1.97	HIF3A
A_23_P339588	3.19E-06	-3.75	TAGAP
A_33_P3224882	3.21E-06	-3.99
A_23_P155052	3.21E-06	-3.52	APOL6
A_23_P357207	3.24E-06	3.22	MRAP2
A_23_P30163	3.24E-06	2.22	FLJ13197
A_33_P3213169	3.25E-06	-3.59	ITGAX
A_32_P197340	3.26E-06	2.54	LOC285141
A_23_P113161	3.27E-06	2.26	C1orf21
A_32_P135348	3.27E-06	1.64	TANC1
A_23_P10873	3.27E-06	-3.04	TLR1
A_33_P3399875	3.27E-06	1.63	C20orf144
A_33_P3884230	3.27E-06	2.24	NFIX
A_33_P3259253	3.27E-06	-2.14	CD28
A_33_P3273436	3.29E-06	-2.21	GALM
A_23_P127175	3.31E-06	-1.42	SAR1A
A_23_P36562	3.31E-06	-2	ITGA5
A_33_P3211818	3.34E-06	-2.78	RUNX1
A_33_P3330498	3.34E-06	2.79	ALDH7A1
A_24_P945096	3.37E-06	-2.63	CACNA1I
A_33_P3364811	3.37E-06	-3.62	PTPRC
A_33_P3345708	3.37E-06	4.65	CREB3L4
A_23_P138194	3.37E-06	-2.27	NCF2
A_23_P50276	3.38E-06	-1.94	ANGPTL6
A_21_P0002457	3.38E-06	-2.36	XLOC_002151
A_23_P128698	3.38E-06	1.43	SPRY2
A_21_P0004195	3.38E-06	2.38	XLOC_004250
A_33_P3326217	3.39E-06	2.04	SHISA6
A_33_P3304516	3.40E-06	-1.83	ZNFX1
A_24_P156922	3.40E-06	1.46	SCP2
A_19_P00321493	3.40E-06	1.57	LOC100505920
A_23_P390148	3.40E-06	1.31	RALGPS1
A_23_P334328	3.41E-06	4.73	LAMB4
A_24_P87746	3.41E-06	-3.93	KIR2DS4
A_24_P310756	3.41E-06	1.3	FBXO28
A_23_P39799	3.43E-06	-2.35	LOXL3
A_21_P0013674	3.43E-06	3.48	ANKRD18B
A_33_P3301075	3.43E-06	-7.06
A_33_P3520738	3.43E-06	2.28	LOC100289650
A_21_P0000855	3.43E-06	-3.98	LOC100506585
A_21_P0000672	3.44E-06	3.42	LOC283299
A_33_P3234472	3.49E-06	-2.51	LOC284751
A_23_P132159	3.49E-06	-2.55	USP18
A_23_P435521	3.49E-06	-2.28	TMEM106A
A_33_P3372266	3.49E-06	-6.54
A_33_P3387455	3.49E-06	-3.22	SFMBT2
A_23_P25706	3.51E-06	-2.07	CLMN
A_23_P76322	3.52E-06	4.11	PIK3C2G
A_32_P159192	3.52E-06	-7.52
A_23_P380208	3.52E-06	2.83	VEPH1
A_33_P3327277	3.53E-06	2.57	VWA2
A_21_P0008372	3.54E-06	-3.59	XLOC_010897
A_23_P216920	3.54E-06	-2.18	NEK6
A_24_P153324	3.55E-06	2.87
A_33_P3336700	3.55E-06	2.29	SHROOM3
A_23_P252106	3.56E-06	-1.38	RIPK2
A_23_P203376	3.56E-06	-2.89	MS4A6A
A_19_P00317054	3.56E-06	-3.1	Q8SQ10
A_23_P49376	3.56E-06	-2.66	CETP
A_33_P3354604	3.59E-06	-3.55
A_23_P321201	3.59E-06	-1.8	DENND5A
A_23_P6935	3.60E-06	-1.81	CD47
A_32_P356316	3.60E-06	-3.27	HLA-DOA
A_23_P47704	3.61E-06	-3.13	UCP2
A_23_P64898	3.62E-06	-3.51	KLRG1
A_23_P88351	3.62E-06	1.63	ATL1
A_33_P3354322	3.62E-06	-2.01	GPX1
A_24_P187948	3.63E-06	-2.11	BID
A_33_P3242483	3.63E-06	1.67	ARHGAP5
A_23_P406702	3.63E-06	1.13	CAMSAP2
A_23_P49816	3.63E-06	-2.49	ADAP2
A_24_P11462	3.64E-06	-1.75	ADC
A_32_P100439	3.66E-06	1.89	C7orf41
A_23_P111724	3.68E-06	2.31	RUNDC3B
A_33_P3379962	3.69E-06	-1.29	HLA-A
A_23_P394567	3.69E-06	2.21	KIAA1467
A_33_P3301871	3.69E-06	5.36	GPT
A_24_P92174	3.70E-06	-4.77
A_23_P110196	3.70E-06	-1.86	HERC5
A_33_P3329737	3.70E-06	-3.1
A_23_P320578	3.71E-06	-3.24	RGS16
A_23_P107465	3.71E-06	4.82	KRT31
A_24_P283341	3.72E-06	-1.6	MICAL1
A_24_P409042	3.72E-06	-1.55	CDC42SE2
A_21_P0006670	3.72E-06	3.32	LOC100505601
A_23_P334218	3.76E-06	-1.47	WDR67
A_21_P0010364	3.78E-06	-1.79	XLOC_014257
A_32_P130630	3.79E-06	1.59	SLC16A7
A_33_P3303136	3.79E-06	-1.35	SERPINB6
A_23_P78595	3.82E-06	-3.35	CEACAM21
A_23_P14769	3.82E-06	-1.79	FES
A_21_P0010882	3.82E-06	-2.06	XLOC_l2_001986
A_23_P320897	3.83E-06	-1.59	DENND1B
A_33_P3237674	3.83E-06	-2.8
A_33_P3388192	3.84E-06	-3.62	GTSF1
A_33_P3399318	3.85E-06	1.64	GNG12
A_23_P66481	3.86E-06	3.14	RTN4RL1
A_33_P3367836	3.86E-06	2.99
A_24_P206604	3.87E-06	-1.82	PFKFB3
A_33_P3370226	3.88E-06	0.984	RPL7
A_32_P88719	3.89E-06	1.86	RAB40AL
A_23_P212354	3.89E-06	-2.61	CCR2
A_23_P100730	3.89E-06	-3.16	SKAP1
A_33_P3248265	3.90E-06	-3.26	LTB
A_24_P829183	3.92E-06	-3.09	FLJ32255
A_23_P168211	3.94E-06	-2.42	VOPP1
A_24_P915196	3.95E-06	-1.87	C9orf91
A_23_P212568	3.96E-06	-2.91	TRAT1
A_33_P3335522	3.96E-06	-2.65	FCRL5
A_33_P3233404	3.96E-06	-3.82
A_24_P150931	3.98E-06	2.36	NXPH3
A_23_P43164	3.99E-06	-3.95	SULF1
A_33_P3376806	4.02E-06	3.41	C10orf67
A_33_P3227472	4.02E-06	-2.83	SDSL
A_33_P3352098	4.02E-06	-3.52	MS4A7
A_23_P216225	4.02E-06	2.45	EGR3
A_23_P145408	4.06E-06	-1.67	FUCA2
A_23_P17345	4.08E-06	-1.15	MAFB
A_33_P3341442	4.08E-06	-2.07	CSF2RB
A_33_P3641714	4.08E-06	-1.17	C19orf66
A_33_P3413989	4.09E-06	-2.82	SERPING1
A_33_P3271196	4.09E-06	2.35	AMOTL1
A_23_P98565	4.10E-06	-3.55	MS4A14
A_33_P3462422	4.10E-06	-3.7	THEMIS
A_33_P3249589	4.13E-06	2.19	BCL11A
A_23_P50710	4.14E-06	3.57	CYP4F2
A_19_P00811533	4.16E-06	2.9	FLJ32224
A_33_P3540143	4.17E-06	-2.49	IL17RA
A_24_P162373	4.17E-06	1.91	ZNRF3
A_23_P314798	4.18E-06	1.73	DCST2
A_23_P28507	4.18E-06	-2.63	MGAT4A
A_33_P3411945	4.18E-06	-3.37	C19orf38
A_33_P3231407	4.20E-06	-2.56	PYHIN1
A_24_P941359	4.21E-06	-2.81	FAM65B
A_21_P0005579	4.21E-06	-2.15	XLOC_006263
A_21_P0011216	4.21E-06	-2.41	XLOC_l2_003897
A_33_P3227443	4.22E-06	-3.07	C16orf54
A_33_P3235990	4.22E-06	2.25	PTPN21
A_21_P0011011	4.23E-06	-2.68	XLOC_l2_002659
A_33_P3345031	4.23E-06	1.57
A_33_P3307163	4.24E-06	-1.66	RBM20
A_23_P44195	4.25E-06	-1.26	MSI2
A_19_P00319503	4.28E-06	-2.58
A_33_P3343972	4.29E-06	2.41	RSPH1
A_23_P56505	4.35E-06	-3.68	ITGA4
A_21_P0000572	4.38E-06	1.39	LOC100306951
A_33_P3389540	4.38E-06	0.97
A_33_P3342563	4.40E-06	2.58	PITPNM3
A_33_P3272921	4.40E-06	-1.4	ARID3A
A_24_P350008	4.44E-06	0.92
A_33_P3421118	4.44E-06	4.27	IL20RA
A_23_P36120	4.44E-06	-3.16	MS4A6A
A_23_P337424	4.47E-06	1.08	SERBP1
A_33_P3280521	4.50E-06	3.15	MFAP3L
A_23_P360804	4.51E-06	-2.56	CPNE5
A_24_P334718	4.51E-06	-2.18	GPR141
A_33_P3714477	4.52E-06	-2.33	LOC285972
A_32_P118372	4.54E-06	1.79	INTU
A_21_P0011141	4.55E-06	1.27	XLOC_l2_003705
A_23_P309361	4.55E-06	-1.69	HENMT1
A_23_P254978	4.55E-06	0.931	TATDN1
A_33_P3214393	4.56E-06	-2.63
A_23_P30995	4.56E-06	-1.56	CYB5R4
A_21_P0013057	4.56E-06	-4.09	XLOC_l2_012847
A_23_P166297	4.56E-06	-1.6	ABCG1
A_19_P00321010	4.57E-06	2.39	LOC100505633
A_33_P3317009	4.58E-06	-2.22	SLC11A1
A_33_P3262431	4.60E-06	3.97	KREMEN1
A_24_P274831	4.61E-06	-2.76	GIMAP7
A_33_P3238335	4.62E-06	1.86	MCOLN3
A_23_P23584	4.63E-06	2.09	CTNNBIP1
A_19_P00315528	4.63E-06	-2.84	XLOC_008370
A_23_P215525	4.63E-06	-1.42	OSBPL3
A_24_P931443	4.64E-06	-2.29	GPR68
A_33_P3341269	4.66E-06	-3.9
A_24_P935986	4.67E-06	-3.11	BCAT1
A_21_P0002314	4.68E-06	1.89	XLOC_001748
A_21_P0012183	4.68E-06	1.63	ANKRD20A5P
A_23_P46871	4.70E-06	-2.28	SLC29A3
A_23_P256526	4.74E-06	-2.42	ZNF80
A_24_P411186	4.76E-06	2.26	BCL11A
A_23_P33364	4.76E-06	1.58	SH3D19
A_24_P506977	4.76E-06	-1.41	C7orf40
A_23_P31765	4.77E-06	1.54	PKIA
A_23_P145631	4.78E-06	-2.35	GIMAP6
A_23_P162486	4.78E-06	-1.87	PTPN6
A_23_P12680	4.78E-06	-1.67	PSAP
A_24_P212539	4.78E-06	-2.23	GALM
A_24_P941912	4.80E-06	-1.9	DTX3L
A_21_P0000647	4.81E-06	-3.58	LGALS17A
A_21_P0006272	4.82E-06	2.6	XLOC_007718
A_33_P3298990	4.83E-06	-3.51	CD5
A_23_P359588	4.85E-06	2.62	PCDHGB4
A_23_P26124	4.85E-06	2.21	RORA
A_23_P150768	4.85E-06	-2.84	SLCO2B1
A_33_P3246011	4.86E-06	3.17	LOC100128657
A_33_P3395321	4.88E-06	-2.23	HN1
A_23_P303548	4.89E-06	-2.56
A_24_P192914	4.91E-06	-3.06	AMICA1
A_33_P3262376	4.91E-06	1.49	OTUD7A
A_23_P132718	4.98E-06	2.21	SEMA3B
A_23_P211850	4.98E-06	1.81	ABHD6
A_24_P357847	4.98E-06	-7.8
A_21_P0012000	4.99E-06	2.47	XLOC_l2_007274
A_24_P173566	4.99E-06	-7.12
A_23_P118061	4.99E-06	-1.56	CKLF
A_24_P396167	5.00E-06	-3.96	CTSW
A_33_P3389342	5.01E-06	-1.64	ARID5A
A_33_P3414907	5.01E-06	-2.26	NPL
A_33_P3212799	5.05E-06	-2.83	C22orf34
A_24_P79054	5.09E-06	-2.19	TGFB1
A_19_P00800006	5.09E-06	1.26	Q59GX9
A_23_P63038	5.10E-06	-1.78	LEPRE1
A_33_P3260733	5.10E-06	3.48	GHR
A_33_P3262742	5.12E-06	4.9	DAPL1
A_23_P305198	5.14E-06	-2.77	STAT4
A_23_P126908	5.14E-06	-1.48	TNFRSF14
A_21_P0014602	5.16E-06	-3.35	LOC100506293
A_23_P92334	5.18E-06	-2.51	TMEM156
A_24_P37519	5.19E-06	1.54	LZTFL1
A_23_P355311	5.21E-06	1.73	PTCH2
A_33_P3290409	5.21E-06	2.39	LOC100128402
A_23_P253200	5.23E-06	1.28	RPL15
A_33_P3259705	5.26E-06	-1.18	SIGIRR
A_33_P3316456	5.33E-06	-2.31	NPL
A_33_P3424636	5.35E-06	-2.82
A_24_P53051	5.35E-06	-1.12	LACTB
A_23_P105138	5.35E-06	1.56	CAT
A_23_P100963	5.36E-06	-2.13	SPNS3
A_33_P3211804	5.37E-06	-3.12	RUNX1
A_24_P205213	5.40E-06	-2.27	ARSB
A_33_P3308764	5.41E-06	2.25	RXRG
A_33_P3378360	5.41E-06	-1.11	PRELID1
A_33_P3242231	5.42E-06	2.07
A_33_P3415395	5.42E-06	2.72	SPTLC3
A_33_P3278475	5.42E-06	-1.36	FOXN2
A_32_P159234	5.43E-06	2.05	KIAA1456
A_23_P109821	5.45E-06	-1.05	TADA3
A_33_P3399985	5.45E-06	-6.82
A_23_P312752	5.48E-06	2.54	KCNJ13
A_23_P142075	5.48E-06	-2.22	ACP5
A_23_P210358	5.49E-06	-1.23	LIMS1
A_33_P3399268	5.53E-06	-0.983	IL15RA
A_24_P414952	5.53E-06	1.07	TMEM168
A_24_P218001	5.54E-06	1.8	ZNF273
A_23_P303181	5.54E-06	-1.84	SPHK2
A_23_P365719	5.56E-06	-1.9	TAPBP
A_23_P31224	5.56E-06	-1.56	PILRA
A_21_P0007822	5.56E-06	-3.14	XLOC_009662
A_33_P3329477	5.60E-06	-1.2	RPL13P5
A_24_P225679	5.61E-06	1.34	IRS1
A_19_P00317269	5.61E-06	2.85	C14orf64
A_23_P101342	5.63E-06	1.73	ATG4D
A_23_P110791	5.63E-06	-2.26	CSF1R
A_24_P35478	5.64E-06	1.84	PARD3
A_23_P53198	5.65E-06	3.94	DGAT2
A_24_P324674	5.65E-06	-2.91	LY9
A_33_P3230818	5.67E-06	2.51	RCAN2
A_21_P0014077	5.68E-06	1.8	LOC100505666
A_21_P0003949	5.70E-06	-2.12	XLOC_004257
A_33_P3277373	5.73E-06	-2.55	OSM
A_32_P437004	5.74E-06	2.43	XG
A_33_P3286684	5.75E-06	-3.29	IKZF1
A_23_P93562	5.83E-06	1.57	SESN1
A_23_P217564	5.83E-06	-1.06	ACSL4
A_21_P0000120	5.83E-06	1.98	KCNJ18
A_33_P3281741	5.84E-06	-2	RFX8
A_33_P3254751	5.84E-06	-2.05	LOC100131355
A_33_P3404411	5.85E-06	1.64	MIPEP
A_33_P3229370	5.85E-06	2.78	ID4
A_24_P923251	5.86E-06	-4.53	TGM2
A_23_P100642	5.92E-06	2.82	PNMT
A_33_P3412493	5.94E-06	2.76	KY
A_24_P87931	5.94E-06	-3.21	APOL1
A_23_P113382	5.94E-06	2.34	GRIP1
A_33_P3379967	5.99E-06	-2.23	HLA-F
A_32_P395879	6.00E-06	1.47	C9orf93
A_33_P3216517	6.00E-06	-2.16	NEK6
A_23_P156683	6.00E-06	-2.7	LTA
A_33_P3220663	6.00E-06	-2.05	STAC3
A_23_P167005	6.01E-06	-2.57	GPR160
A_23_P419202	6.02E-06	1.46	ZNF658
A_24_P56388	6.05E-06	-1.69	HIF1A
A_23_P414654	6.07E-06	-2.69	RAB37
A_33_P3416757	6.11E-06	2.48	PRLR
A_23_P18798	6.13E-06	3.07	PCDHB9
A_23_P155939	6.14E-06	1.47	ZNF595
A_23_P16252	6.14E-06	4.09	KLK1
A_23_P145935	6.15E-06	3.29	EPHB6
A_23_P45475	6.16E-06	-1.71	GLA
A_19_P00330549	6.16E-06	4.31	LOC100132356
A_24_P252945	6.16E-06	-3.94	CXCR5
A_33_P3320127	6.23E-06	-1.38	RAB8A
A_23_P89310	6.23E-06	1.62	EPN2
A_23_P256375	6.25E-06	-1.26	STX4
A_24_P10214	6.25E-06	2.87	STXBP6
A_32_P174083	6.28E-06	1.07	CYCS
A_23_P334664	6.30E-06	-1.88	PML
A_23_P215790	6.31E-06	1.86	EGFR
A_33_P3317258	6.31E-06	-2.58
A_23_P104464	6.32E-06	-2.61	ALOX5
A_23_P96542	6.32E-06	-1.48	VMA21
A_23_P17456	6.32E-06	-3.15	SIRPB1
A_33_P3395859	6.32E-06	-2.13	LOC147646
A_33_P3266993	6.32E-06	-3.77
A_19_P00316014	6.33E-06	-2.22	MIAT
A_33_P3407925	6.37E-06	-1.59	VMP1
A_21_P0013372	6.39E-06	2	XLOC_l2_013301
A_23_P200780	6.39E-06	2.18	TGFBR3
A_24_P267686	6.40E-06	-1.69
A_23_P137139	6.40E-06	-2.25	BTK
A_21_P0013888	6.42E-06	-1.45	TPTE2
A_33_P3301955	6.42E-06	-2.18	PDE7A
A_24_P141214	6.42E-06	-1.44	STOM
A_33_P3307735	6.45E-06	1.85	OPHN1
A_33_P3365582	6.47E-06	-2.22	RASGRP3
A_23_P329870	6.49E-06	-1.27	RHBDF2
A_24_P272451	6.51E-06	-4.56	C17orf87
A_23_P163458	6.51E-06	-1.44	EHD4
A_23_P502142	6.51E-06	-1.88	FYN
A_23_P133359	6.52E-06	1.77	ZFP2
A_24_P110242	6.53E-06	-6.81
A_24_P354337	6.53E-06	1.15	ARL6
A_23_P165788	6.54E-06	1.51	PHOSPHO2
A_23_P3014	6.55E-06	-2.79	RNASE6
A_33_P3313456	6.58E-06	2.48	CXorf30
A_33_P3385387	6.59E-06	1.01
A_21_P0010660	6.59E-06	1.95	XLOC_l2_001192
A_23_P145514	6.60E-06	4.78	IL20RA
A_23_P357284	6.61E-06	-2.64	GPR4
A_21_P0013823	6.61E-06	2.4	XLOC_l2_015766
A_33_P3387045	6.62E-06	0.996	CYB5D1
A_23_P400378	6.63E-06	-2.27	GPBAR1
A_23_P202117	6.66E-06	-1.96	PCGF5
A_23_P256724	6.66E-06	-3.24	TNFRSF10C
A_23_P52676	6.66E-06	-3.32	CATSPER1
A_23_P128396	6.70E-06	-1.08	RNF34
A_23_P110266	6.72E-06	1.64	NDNF
A_23_P67785	6.73E-06	1.39	SPAG16
A_24_P163237	6.76E-06	1.97	STOX2
A_24_P349636	6.79E-06	0.971
A_33_P3329557	6.80E-06	2.1	LOC100652869
A_33_P3416037	6.80E-06	-1.32	FAM96A
A_23_P75310	6.84E-06	-1.74	ARHGAP22
A_33_P3419458	6.87E-06	1.68	SNORA59B
A_33_P3264965	6.89E-06	2.53
A_33_P3531206	6.89E-06	3.98	C1QTNF9B-AS1
A_33_P3281258	6.91E-06	2.16
A_23_P1431	6.91E-06	1.43	BMPR1A
A_21_P0003556	6.96E-06	3.2	XLOC_003411
A_23_P131990	6.96E-06	2.37	VSX1
A_23_P139575	6.98E-06	-1.57	PRR13
A_21_P0009159	7.00E-06	-2.73	XLOC_012116
A_24_P144346	7.00E-06	-7.09
A_21_P0003813	7.01E-06	-3.12	XLOC_004205
A_23_P321388	7.04E-06	-1.62	RNF19B
A_21_P0014004	7.04E-06	1.38	LOC100652802
A_24_P940517	7.05E-06	1.19	PCYOX1
A_21_P0000903	7.05E-06	2.66	LOC100505782
A_23_P155786	7.05E-06	3.23	SULT1E1
A_23_P51699	7.07E-06	-1.6	ARHGEF2
A_24_P403561	7.07E-06	3.59	LRP4
A_23_P98167	7.07E-06	-1.99	UNC93B1
A_21_P0014683	7.12E-06	5.04	LOC100507759
A_21_P0000630	7.12E-06	-2.04	LOC643733
A_33_P3377229	7.17E-06	-2.11	C11orf21
A_23_P387630	7.17E-06	-1.95	STARD8
A_33_P3262124	7.23E-06	-3.1	MMP25
A_23_P136405	7.25E-06	-2.94	PDCD1
A_33_P3289576	7.25E-06	2.66	EFHC2
[truncated: 48,562 more rows]
