# Supplementary material for: Identification of molecular mechanisms causing skin lesions of cutaneous leishmaniasis using weighted gene coexpression network analysis (WGCNA)
Source: Sci Rep. 2023 Jun 17;13:9836. doi: 10.1038/s41598-023-35868-0 (PMC10276835; doi:10.1038/s41598-023-35868-0)
Supplement: Supplementary file 30 — Supplementary Information 30. [file 41598_2023_35868_MOESM30_ESM.xlsx]

## Sheet: Sheet1
Cluster 1	Training Data		GSE63931		GSE55664
Gene	Log FC	Adj. P	Log FC	Adj. P	Log FC	Adj. P
IFIT1	-1.74	4.97e-05	-2.16	7.38e-06	-1.75	5.4e-11
DDX58	-1.29	2.62e-06	-0.52	0.562	-0.88	1.2e-07
SAMD9	-2.99	2.76e-11	-2.84	1.69e-05	-2.42	2.43e-14
ISG15	-4.69	3.83e-07	-4.25	1.55e-07	-3.62	1.13e-13
HERC6	-2.69	5.91e-06	-2.92	8.91e-06	-2.59	1.59e-13
DDX60	-1.67	3.16e-06	-1.44	0.00106	-1.69	5.61e-09
IFI6	-4.33	3.73e-11	-4.46	4.29e-09	-2.49	1.8e-15
IFI44L	-3.61	2.93e-08	-4.26	2.64e-07	-3.1	3.02e-19
USP18	-1.56	0.001755	-2.55	3.49e-06	-0.82	2.43e-07
OAS1	-2.98	3.53e-10	-1.8	0.00426	-1.74	1.67e-06
ISG20	-4.7	5.92e-10	-4.17	3.65e-10	-3.13	1.22e-12
IFI44	-2.87	1.36e-09	-3.71	6.14e-08	-2.6	1.21e-17
OAS3	-3.18	5.52e-08	-2.56	2.82e-06	-2.35	1.41e-12
PARP9	-2.64	3.97e-12	-2.78	9.54e-08	-2.01	8.16e-21
IFIT3	-3.9	3.09e-10	-3.82	1.88e-07	-3.23	1.4e-14
MX1	-2.79	2.87e-08	-3.92	2.05e-08	-2.64	5.03e-15
